# Supplementary material for: Double dome structure of the Bose–Einstein condensation in diluted S = 3/2 quantum magnets
Source: Nat Commun. 2023 Mar 10;14:1260. doi: 10.1038/s41467-023-36725-4 (PMC10006222; doi:10.1038/s41467-023-36725-4)
Supplement: Supplementary file 4 — Supplementary Software 1 [file 41467_2023_36725_MOESM4_ESM.zip]

Archive with 2 entries (1 files):
- supplementary_software/
- supplementary_software/finite_temperature_mean_field.py
