# Supplementary material for: Double dome structure of the Bose–Einstein condensation in diluted S = 3/2 quantum magnets
Source: Nat Commun. 2023 Mar 10;14:1260. doi: 10.1038/s41467-023-36725-4 (PMC10006222; doi:10.1038/s41467-023-36725-4)
Supplement: Supplementary file 4 — Supplementary Software 1 [file 41467_2023_36725_MOESM4_ESM.zip › supplementary_software/finite_temperature_mean_field.py]

"""
Python script for finite temperature mean field calculation

* Tested in python 3.6.0
"""

import numpy as np
import numpy.linalg as LA

# define operators
large_s = 3/2
s_dim = int(large_s * 2 + 1)
s_z = np.array(
        [
            [(1 if j == i else 0)*(large_s-i) for j in range(s_dim)]
            for i in range(s_dim)
            ]
        )
s_plus = np.array(
        [
            [(1 if j + 1 == i else 0)*
                (np.sqrt((large_s - (large_s - i))*(large_s + large_s - i + 1)))
                for j in range(s_dim)]
            for i in range(s_dim)
            ]
        )

s_minus = np.array(
        [
            [(1 if j == i + 1 else 0)*
                (np.sqrt((large_s + (large_s - i))*(large_s - (large_s - i) + 1)))
                for j in range(s_dim)]
            for i in range(s_dim)
            ]
        )
scale = 1.0
inter_J = 1.885*scale
inter_D = -0.02*scale
inter_K = 0.01*scale
aniso = 15.08
randeg = 2.2
kappa = 24*np.pi/180
efield = 0.0020
direction = np.array([0, 0, 1])
direction = direction / np.linalg.norm(direction)

s_x = (s_plus + s_minus)/2
s_y = (s_plus - s_minus)/2j
p_x_A = - np.cos(2*kappa)*(s_x@s_z + s_z@s_x) - np.sin(2*kappa)*(s_y@s_z + s_z@s_y) 
p_y_A =  np.cos(2*kappa)*(s_y@s_z + s_z@s_y) - np.sin(2*kappa)*(s_x@s_z + s_z@s_x) 
p_z_A =  np.cos(2*kappa)*(s_y@s_y - s_x@s_x) - np.sin(2*kappa)*(s_x@s_y + s_y@s_x) 
p_x_B = - np.cos(-2*kappa)*(s_x@s_z + s_z@s_x) - np.sin(-2*kappa)*(s_y@s_z + s_z@s_y) 
p_y_B =  np.cos(-2*kappa)*(s_y@s_z + s_z@s_y) - np.sin(-2*kappa)*(s_x@s_z + s_z@s_x) 
p_z_B =  np.cos(-2*kappa)*(s_y@s_y - s_x@s_x) - np.sin(-2*kappa)*(s_x@s_y + s_y@s_x) 


# 1.38*9.274e-1 is a factor to transform tesla to kelvin
mfield_direction = (direction[0] * 1/np.sqrt(2)*(s_x - s_y) +\
             direction[1] * 1/np.sqrt(2)*(s_x + s_y) + direction[2]*s_z)/1.38*9.274e-1

def search_initial_condition(field, temperature):
    gs_energy=None
    for ini_theta in np.arange(0,np.pi/2,0.6):
        for ini_phi in np.arange(0, np.pi/2, 0.6):
            for ini_phase_shift in np.arange(0, np.pi, 1.2):
                energy = 0
                prev_energy = 10000000000000
                count = 0
                thermal_average_s_x_A = 3/2*np.sin(ini_theta)*np.cos(ini_phi)
                thermal_average_s_y_A = 3/2*np.sin(ini_theta)*np.sin(ini_phi)
                thermal_average_s_z_A = 3/2*np.cos(ini_theta)
                thermal_average_s_x_B = 3/2*np.sin(ini_theta)*np.cos(ini_phi+ini_phase_shift)
                thermal_average_s_y_B = 3/2*np.sin(ini_theta)*np.sin(ini_phi+ini_phase_shift)
                thermal_average_s_z_B = 3/2*np.cos(ini_theta)
                thermal_average_p_z_A = 0
                thermal_average_p_z_B = 0
                while True:
                    hamiltonian_A = 4*inter_J*(s_x*thermal_average_s_x_B + \
                            s_y*thermal_average_s_y_B + \
                            s_z*thermal_average_s_z_B) + \
                            4*inter_D*(s_x*thermal_average_s_y_B - \
                            s_y*thermal_average_s_x_B) + \
                            4*inter_K*p_z_A * thermal_average_p_z_B + \
                            aniso * s_z@s_z + \
                            - randeg*field*mfield_direction + \
                            - efield*(p_x_A + p_y_A)

                    i_value, i_vector = LA.eig(hamiltonian_A)
                    sort_index = np.argsort(i_value)
                    expect_s_x = np.real(np.diag(np.conj(i_vector.T)@(s_x@i_vector)))
                    expect_s_y = np.real(np.diag(np.conj(i_vector.T)@(s_y@i_vector)))
                    expect_s_z = np.real(np.diag(np.conj(i_vector.T)@(s_z@i_vector)))
                    expect_p_z = np.real(np.diag(np.conj(i_vector.T)@(p_z_A@i_vector)))

                    min_eig = np.min(np.real(i_value))
                    distr_func = np.sum(np.exp(-(1.0/temperature)*(np.real(i_value) - min_eig)))
                    prob = np.exp(-(1.0/temperature)*(np.real(i_value) - min_eig))/distr_func
                    energy += min_eig

                    thermal_average_s_x_A = np.sum(prob * expect_s_x)
                    thermal_average_s_y_A = np.sum(prob * expect_s_y)
                    thermal_average_s_z_A = np.sum(prob * expect_s_z)
                    thermal_average_p_z_A = np.sum(prob * expect_p_z)

                    hamiltonian_B = 4*inter_J*(s_x*thermal_average_s_x_A + \
                            s_y*thermal_average_s_y_A + \
                            s_z*thermal_average_s_z_A) + \
                            -4*inter_D*(s_x*thermal_average_s_y_A - \
                            s_y*thermal_average_s_x_A) + \
                            4*inter_K*p_z_B * thermal_average_p_z_A + \
                            aniso * s_z@s_z + \
                            - randeg*field*mfield_direction + \
                            - efield*(p_x_B + p_y_B)

                    i_value, i_vector = LA.eig(hamiltonian_B)
                    sort_index = np.argsort(i_value)
                    expect_s_x = np.real(np.diag(np.conj(i_vector.T)@(s_x@i_vector)))
                    expect_s_y = np.real(np.diag(np.conj(i_vector.T)@(s_y@i_vector)))
                    expect_s_z = np.real(np.diag(np.conj(i_vector.T)@(s_z@i_vector)))
                    expect_p_z = np.real(np.diag(np.conj(i_vector.T)@(p_z_B@i_vector)))

                    min_eig = np.min(np.real(i_value))
                    distr_func = np.sum(np.exp(-(1.0/temperature)*(np.real(i_value) - min_eig)))
                    prob = np.exp(-(1.0/temperature)*(np.real(i_value) - min_eig))/distr_func
                    energy += min_eig

                    thermal_average_s_x_B = np.sum(prob * expect_s_x)
                    thermal_average_s_y_B = np.sum(prob * expect_s_y)
                    thermal_average_s_z_B = np.sum(prob * expect_s_z)
                    thermal_average_p_z_B = np.sum(prob * expect_p_z)
                    if (abs(prev_energy - energy) < 0.0000000005):
                        break
                    if (count > 200000):
                        break
                    prev_energy = energy 
                    energy = 0
                    count += 1

                if (gs_energy == None) or (gs_energy > prev_energy):
                    gs_energy = prev_energy
                    nice_ini_theta = ini_theta
                    nice_ini_phi = ini_phi
                    nice_ini_phase_shift = ini_phase_shift

    return nice_ini_theta, nice_ini_phi, nice_ini_phase_shift

def self_consistent_solver(field, temperature):
    ini_theta, ini_phi, ini_phase_shift= \
            search_initial_condition(field, temperature)
    energy = 0
    prev_energy = 10000000000000
    count = 0
    thermal_average_s_x_A = 3/2*np.sin(ini_theta)*np.cos(ini_phi)
    thermal_average_s_y_A = 3/2*np.sin(ini_theta)*np.sin(ini_phi)
    thermal_average_s_z_A = 3/2*np.cos(ini_theta)
    thermal_average_s_x_B = 3/2*np.sin(ini_theta)*np.cos(ini_phi+ini_phase_shift)
    thermal_average_s_y_B = 3/2*np.sin(ini_theta)*np.sin(ini_phi+ini_phase_shift)
    thermal_average_s_z_B = 3/2*np.cos(ini_theta)
    thermal_average_p_z_A = 0
    thermal_average_p_z_B = 0
    while True:
        hamiltonian_A = 4*inter_J*(s_x*thermal_average_s_x_B + \
                s_y*thermal_average_s_y_B + \
                s_z*thermal_average_s_z_B) + \
                4*inter_D*(s_x*thermal_average_s_y_B - \
                s_y*thermal_average_s_x_B) + \
                4*inter_K*p_z_A * thermal_average_p_z_B + \
                aniso * s_z@s_z + \
                - randeg*field*mfield_direction + \
                - efield*(p_x_A + p_y_A)

        i_value, i_vector = LA.eig(hamiltonian_A)
        sort_index = np.argsort(i_value)
        expect_s_x = np.real(np.diag(np.conj(i_vector.T)@(s_x@i_vector)))
        expect_s_y = np.real(np.diag(np.conj(i_vector.T)@(s_y@i_vector)))
        expect_s_z = np.real(np.diag(np.conj(i_vector.T)@(s_z@i_vector)))
        expect_p_z = np.real(np.diag(np.conj(i_vector.T)@(p_z_A@i_vector)))
        expect_p_x = np.real(np.diag(np.conj(i_vector.T)@(p_x_A@i_vector)))
        expect_p_y = np.real(np.diag(np.conj(i_vector.T)@(p_y_A@i_vector)))

        min_eig = np.min(np.real(i_value))
        distr_func = np.sum(np.exp(-(1.0/temperature)*(np.real(i_value) - min_eig)))
        prob = np.exp(-(1.0/temperature)*(np.real(i_value) - min_eig))/distr_func
        energy += min_eig

        thermal_average_s_x_A = np.sum(prob * expect_s_x)
        thermal_average_s_y_A = np.sum(prob * expect_s_y)
        thermal_average_s_z_A = np.sum(prob * expect_s_z)
        thermal_average_p_z_A = np.sum(prob * expect_p_z)
        thermal_average_p_x_A = np.sum(prob * expect_p_x)
        thermal_average_p_y_A = np.sum(prob * expect_p_y)

        hamiltonian_B = 4*inter_J*(s_x*thermal_average_s_x_A + \
                s_y*thermal_average_s_y_A + \
                s_z*thermal_average_s_z_A) + \
                -4*inter_D*(s_x*thermal_average_s_y_A - \
                s_y*thermal_average_s_x_A) + \
                4*inter_K*p_z_B * thermal_average_p_z_A + \
                aniso * s_z@s_z + \
                - randeg*field*mfield_direction + \
                - efield*(p_x_B + p_y_B)

        i_value, i_vector = LA.eig(hamiltonian_B)
        sort_index = np.argsort(i_value)
        expect_s_x = np.real(np.diag(np.conj(i_vector.T)@(s_x@i_vector)))
        expect_s_y = np.real(np.diag(np.conj(i_vector.T)@(s_y@i_vector)))
        expect_s_z = np.real(np.diag(np.conj(i_vector.T)@(s_z@i_vector)))
        expect_p_z = np.real(np.diag(np.conj(i_vector.T)@(p_z_B@i_vector)))
        expect_p_x = np.real(np.diag(np.conj(i_vector.T)@(p_x_B@i_vector)))
        expect_p_y = np.real(np.diag(np.conj(i_vector.T)@(p_y_B@i_vector)))

        min_eig = np.min(np.real(i_value))
        distr_func = np.sum(np.exp(-(1.0/temperature)*(np.real(i_value) - min_eig)))
        prob = np.exp(-(1.0/temperature)*(np.real(i_value) - min_eig))/distr_func
        energy += min_eig

        thermal_average_s_x_B = np.sum(prob * expect_s_x)
        thermal_average_s_y_B = np.sum(prob * expect_s_y)
        thermal_average_s_z_B = np.sum(prob * expect_s_z)
        thermal_average_p_z_B = np.sum(prob * expect_p_z)
        thermal_average_p_x_B = np.sum(prob * expect_p_x)
        thermal_average_p_y_B = np.sum(prob * expect_p_y)
        if (abs(prev_energy - energy) < 0.00000000005):
            break
        if (count > 200000):
            break
        prev_energy = energy 
        energy = 0
        count += 1

    return thermal_average_s_x_A, thermal_average_s_x_B,\
            thermal_average_s_y_A, thermal_average_s_y_B,\
            thermal_average_s_z_A, thermal_average_s_z_B,\
            thermal_average_p_z_A, thermal_average_p_z_B,\
            thermal_average_p_x_A, thermal_average_p_x_B,\
            thermal_average_p_y_A, thermal_average_p_y_B

def main():
    field = 1.0
    temperature = 0.01
    print(self_consistent_solver(field, temperature))

if __name__=="__main__":
    main()
