# Supplementary material for: Double dome structure of the Bose–Einstein condensation in diluted S = 3/2 quantum magnets
Source: Nat Commun. 2023 Mar 10;14:1260. doi: 10.1038/s41467-023-36725-4 (PMC10006222; doi:10.1038/s41467-023-36725-4)
Supplement: Supplementary file 5 — Source Data [file 41467_2023_36725_MOESM5_ESM.zip]

Archive with 20 entries (19 files):
- data/
- data/fig2_c.txt
- data/fig2_c_inset.txt
- data/fig3_a.txt
- data/fig3_b.txt
- data/fig3_c.txt
- data/fig3_d.txt
- data/fig3_e.txt
- data/fig3_f.txt
- data/fig4.txt
- data/fig5_a.txt
- data/fig5_a_inset.txt
- data/fig5_b.txt
- data/fig5_b_inset.txt
- data/figS1.txt
- data/figS2.txt
- data/figS3_a.txt
- data/figS3_b.txt
- data/figS4_a.txt
- data/figS4_b.txt
