# Supplementary material for: Double dome structure of the Bose–Einstein condensation in diluted S = 3/2 quantum magnets
Source: Nat Commun. 2023 Mar 10;14:1260. doi: 10.1038/s41467-023-36725-4 (PMC10006222; doi:10.1038/s41467-023-36725-4)
Supplement: Supplementary file 5 — Source Data [file 41467_2023_36725_MOESM5_ESM.zip › data/fig2_c.txt]

T(x=0.125)	e(x=0.125)	T(x=0.25)	e(x=0.25)	T(x=0.375)	e(x=0.375)	T(x=0.5)	e(x=0.5)
15.0064821	0.011812549177774	30.0278835	0.167211583372269	5.63616	0.033280959862877	4.62446	0.158201274900503
15.0067053	0.007830879881704	30.0267029	0.154133582438122	5.65835	0.032995286387656	4.64921	0.158201274900503
15.0069714	0.004624192891519	30.0267029	0.149929939280707	5.6686	0.034566490501361	4.66758	0.166167171314689
15.0072403	0.002348670865809	30.02635	0.179822512844476	5.68305	0.033852306813308	4.67792	0.158201274900503
15.0077934	0.001662653365445	30.0252132	0.149929939280707	5.70203	0.033423796600488	4.68702	0.158201274900503
15.0081062	0.002348670865809	30.0237217	0.165810368986451	5.70316	0.032995286387656	4.69379	0.158201274900503
15.0085058	0.004290080621889	30.0230618	0.152265296590384	5.70324	0.033995143550919	4.69948	0.166167171314689
15.0086155	0.005960641970047	30.0233269	0.162540868752914	5.71515	0.034423653763751	4.70113	0.158201274900503
15.0088167	0.006162295529223	30.0230179	0.144325081737512	5.71095	0.033138123125267	4.70267	0.15421832669325
15.009594	0.004645939843971	30.022625	0.139654367118177	5.71547	0.032852449650046	4.70497	0.162184223107757
15.0100842	0.002991194461246	30.0224495	0.189163942083147	5.70586	0.034566490501361	4.70195	0.162184223107757
15.0101728	0.003904566464623	30.0227566	0.149462867818787	5.70134	0.033138123125267	4.70318	0.166167171314689
15.009573	0.008437817554933	30.0229778	0.170948155067726	5.6944	0.032709612912446	4.69576	0.166167171314689
15.0085716	0.015572794957875	30.0229778	0.163007940214854	5.68996	0.032138265962004	4.69228	0.15421832669325
15.0078173	0.021373300277973	30.0233707	0.151331153666506	5.68862	0.033566633338099	4.68491	0.162184223107757
15.0060616	0.023395766856859	30.0238514	0.190098085007006	5.6734	0.034137980288529	4.6741	0.15421832669325
15.0038157	0.020987786120713	30.0240269	0.178421298458677	5.66392	0.033852306813308	4.67078	0.15421832669325
15.0001965	0.016598855714907	30.0247707	0.14712751050911	5.65762	0.032995286387656	4.65881	0.162184223107757
14.9974871	0.012338430028202	30.0250816	0.165343297524531	5.64612	0.034709327238972	4.64839	0.158201274900503
14.9945135	0.009616106979194	30.0252132	0.141522652965915	5.63518	0.033280959862877	4.63722	0.158201274900503
14.9921598	0.007834833873051	30.0255184	0.171882297991604	5.62026	0.032852449650046	4.62677	0.15421832669325
14.9901628	0.006010066861993	30.0260448	0.147594581971049	5.61239	0.033709470075709	4.61142	0.150235378486157
14.989255	0.003321352739523	30.0262184	0.152732368052323	5.59303	0.031424082273963	4.6002	0.15421832669325
14.9886789	0.000869878098449	30.0262184	0.154600653900043	5.58247	0.032709612912446	4.58935	0.162184223107757
14.9892988	0	30.0261745	0.141989724427835	5.56265	0.032995286387656	4.57282	0.15421832669325
14.9907637	0.001753595166648	30.0260448	0.173750583839323	5.55355	0.030995572061131	4.5579	0.15421832669325
14.9925823	0.00496819013954	30.0258255	0.145259224661372	5.53536	0.0304242251107	4.53884	0.150235378486157
14.9947796	0.008477357468501	30.0260868	0.139187295656238	5.52071	0.030709898585921	4.52553	0.146252430278904
14.9973097	0.0107350865331	30.0260448	0.171882297991604	5.50864	0.030567061848311	4.51017	0.150235378486157
14.9999752	0.011122577686049	30.0261307	0.160672582905195	5.48373	0.030709898585921	4.49548	0.146252430278904
15.0023718	0.009254316770063	30.0261745	0.15646893974778	5.46968	0.031138408798741	4.47567	0.142269482071811
15.0044622	0.006571533634629	30.0266361	0.176553012610939	5.45363	0.030709898585921	4.46096	0.142269482071811
15.0057945	0.005341842322739	30.0265484	0.173750583839323	5.43884	0.031424082273963	4.44122	0.15421832669325
15.0072632	0.006696084362358	30.0261936	0.154133582438122	5.41705	0.029710041422659	4.4239	0.142269482071811
15.0076628	0.009143605012085	30.02668	0.14712751050911	5.40129	0.0304242251107	4.40846	0.138286533864558
15.0083513	0.010268515553034	30.0264606	0.20597851471275	5.38092	0.028853020997006	4.38606	0.138286533864558
15.0081291	0.009521211186643	30.0265484	0.171415226529665	5.36118	0.029567204685048	4.36802	0.130320637450211
15.0075951	0.008746228880752	30.0268555	0.169079869219988	5.34144	0.028567347521785	4.34574	0.138286533864558
15.0069065	0.009198960891074	30.0267239	0.181223727230275	5.3253	0.029138694472216	4.32872	0.134303585657465
15.0058622	0.010654029710293	30.0261936	0.165810368986451	5.30596	0.029710041422659	4.3106	0.134303585657465
15.0045061	0.011035589876199	30.0263252	0.190565156468945	5.28689	0.027996000571343	4.29384	0.142269482071811
15.0032835	0.010183504738861	30.0264168	0.171882297991604	5.26866	0.027424653620912	4.27485	0.130320637450211
15.0019302	0.008720527936927	30.0258884	0.184493227463811	5.2505	0.02699614340808	4.25412	0.138286533864558
15.0003738	0.008483288455544	30.0248814	0.170014012143866	5.22992	0.027853163833744	4.23498	0.126337689243119
14.9988203	0.009351189558303	30.024004	0.227463801961708	5.20896	0.026424796457649	4.22142	0.122354741036026
14.9967985	0.010315963449309	30.0217266	0.202241943017293	5.19406	0.026424796457649	4.19867	0.130320637450211
14.9927378	0.010468192116533	30.0183105	0.173750583839323	5.17641	0.026710469932871	4.17931	0.134303585657465
14.9898319	0.010383181302372	30.0118275	0.161606725829055	5.1535	0.025996286244818	4.1638	0.130320637450211
14.9861288	0.011527861800096	30.0047798	0.21578701541336	5.1369	0.026281959720039	4.14779	0.130320637450211
14.9837122	0.013627431210442	29.9966393	0.184026156001872	5.11773	0.024996429081566	4.12989	0.130320637450211
14.9791918	0.01513587891298	29.9847851	0.176553012610939	5.09945	0.026281959720039	4.1057	0.110405896414427
14.9744749	0.015060753077197	29.9682198	0.192900513778603	5.0762	0.025853449507219	4.09254	0.118371792828773
14.9692497	0.014248207853427	29.9504032	0.184493227463811	5.05885	0.024139408655903	4.07342	0.114388844621519
14.9633446	0.014637676002047	29.9319954	0.182157870154134	5.03664	0.024139408655903	4.05406	0.122354741036026
14.9559441	0.015707230664	29.9068127	0.180289584306396	5.01934	0.024425082131124	4.03449	0.114388844621519
14.9503775	0.016494074943953	29.8818779	0.172349369453524	4.99473	0.022853878017431	4.01673	0.114388844621519
14.9433393	0.015491738135062	29.8553314	0.186361513311549	4.97898	0.023710898443083	3.99517	0.114388844621519
14.9354906	0.014299609741056	29.8290787	0.178421298458677	4.95938	0.02271104127982	3.97333	0.110405896414427
14.9285088	0.014099933177545	29.79702	0.180289584306396	4.9394	0.023710898443083	3.9554	0.110405896414427
14.9218845	0.015483830152342	29.7657089	0.159738439981317	4.92275	0.023282388230251	3.93886	0.106422948207334
14.9168472	0.017006116824624	29.7416115	0.195235871088281	4.89332	0.02271104127982	3.91527	0.106422948207334
14.9119253	0.017448963856562	29.708025	0.210649229332085	4.87758	0.021711184116557	3.89711	0.110405896414427
14.9046116	0.017055541716589	29.673336	0.18682858477347	4.85598	0.021996857591778	3.87745	0.110405896414427
14.8997183	0.015701299676957	29.6409054	0.194301728164421	4.83907	0.019997143265253	3.85358	0.106422948207334
14.8947754	0.013765820907921	29.6012859	0.227930873423647	4.81561	0.021139837166115	3.83193	0.106422948207334
14.8893404	0.010464238125179	29.5641422	0.17702008407286	4.80034	0.020568490215684	3.81479	0.098457051792827
14.8852654	0.007091483498008	29.5231476	0.175151798225141	4.77779	0.020997000428516	3.79176	0.094474103585734
14.8810835	0.004226816760173	29.4842873	0.177954226996738	4.75877	0.019711469790032	3.7702	0.102440000000081
14.8772545	0.002961539526068	29.4478893	0.174217655301262	4.73613	0.019997143265253	3.75108	0.098457051792827
14.8729677	0.003232387934002	29.4041061	0.177487155534799	4.71653	0.019140122839601	3.73003	0.094474103585734
14.8686619	0.004738858640864	29.3593674	0.192900513778603	4.69356	0.019854306527643	3.70479	0.098457051792827
14.8642702	0.007022288649288	29.3133945	0.170948155067726	4.67419	0.019425796314811	3.68322	0.090491155378642
14.859642	0.009046732223851	29.2637901	0.181690798692195	4.65294	0.018140265676338	3.66667	0.086508207171388
14.8546429	0.01081614335592	29.2163067	0.193367585240543	4.63382	0.018140265676338	3.64133	0.082525258964296
14.8498888	0.012249465222675	29.1681004	0.168145726296128	4.61314	0.01885444936438	3.6204	0.086508207171388
14.8465099	0.014238322875037	29.1148911	0.168145726296128	4.59409	0.017711755463507	3.60014	0.086508207171388
14.8411293	0.016873658114195	29.0688686	0.212517515179823	4.57572	0.016569061562633	3.57854	0.086508207171388
14.8360548	0.0202503667327	29.0172367	0.201307800093415	4.55652	0.017140408513076	3.55709	0.078542310757042
14.83251	0.023105148492144	28.9729958	0.208313872022427	4.5325	0.016426224825023	3.53802	0.090491155378642
14.8256159	0.024194473110879	28.9192486	0.195235871088281	4.51864	0.017711755463507	3.5144	0.090491155378642
14.8215942	0.022650439486145	28.8652496	0.193834656702482	4.49141	0.015854877874592	3.50141	0.082525258964296
14.8163157	0.019647383050825	28.8003063	0.182157870154134	4.47148	0.016140551349813	3.47976	0.074559362549789
14.8118029	0.016624556658725	28.7433624	0.170014012143866	4.45699	0.016854735037855	3.46071	0.074559362549789
14.807744	0.014343103645972	28.6802406	0.192433442316683	4.43456	0.013998000285677	3.44175	0.078542310757042
14.8019323	0.012247488226986	28.628746	0.188229799159268	4.41216	0.013426653335235	3.4242	0.074559362549789
14.797101	0.010230952635136	28.5743771	0.161606725829055	4.38962	0.014712183973719	3.40475	0.074559362549789
14.7917948	0.008902411539322	28.4994698	0.165343297524531	4.37129	0.014426510498498	3.3864	0.066593466135604
14.7862349	0.009013123297313	28.4418278	0.189631013545067	4.35057	0.014283673760887	3.36968	0.06261051792835
14.7813692	0.010313986453626	28.3707905	0.187295656235409	4.33177	0.012712469647193	3.35212	0.066593466135604
14.7747774	0.011861974069726	28.3007488	0.189163942083147	4.31025	0.013998000285677	3.33178	0.066593466135604
14.7695513	0.012609278436117	28.232357	0.179822512844476	4.29239	0.012998143122415	3.31221	0.070576414342696
14.7649117	0.012354245993623	28.1684341	0.176085941149	4.2718	0.013855163548067	3.29464	0.058627569721096
14.7610502	0.012093282564099	28.0835953	0.211583372255964	4.24843	0.012998143122415	3.27437	0.06261051792835
14.7538528	0.013125274308161	28.0151787	0.183092013078013	4.2266	0.012283959434373	3.25358	0.06261051792835
14.7499952	0.015946447141074	27.9234848	0.161606725829055	4.21107	0.012426796171972	3.23684	0.054644621514004
14.7462692	0.019153134131252	27.8511028	0.192900513778603	4.19084	0.0111412655335	3.21721	0.06261051792835
14.742053	0.020966039168236	27.7791901	0.197571228397958	4.17206	0.012998143122415	3.19595	0.058627569721096
14.7383966	0.020503422179517	27.6717339	0.189631013545067	4.15006	0.011712612483931	3.17724	0.058627569721096
14.7346125	0.018498748561735	27.5414925	0.187295656235409	4.12592	0.010855592058279	3.1574	0.050661673306911
14.7313242	0.016545476831588	27.4516926	0.189163942083147	4.10906	0.0111412655335	3.13685	0.050661673306911
14.7290897	0.015201119770353	27.3697567	0.19570294255022	4.08674	0.009427224682184	3.11305	0.054644621514004
14.7260408	0.014556619179233	27.2990932	0.196637085474079	4.06577	0.010855592058279	3.0922	0.046678725099658
14.7201605	0.013461363573455	27.2246437	0.200840728631475	4.05122	0.008855877731753	3.0728	0.046678725099658
14.7174997	0.012209925309101	27.141613	0.198505371321817	4.02732	0.008713040994143	3.05316	0.050661673306911
14.7111111	0.010984187988564	27.0737972	0.184493227463811	4.00657	0.008713040994143	3.03132	0.050661673306911
14.7063761	0.011098853737908	27.0247326	0.201307800093415	3.98668	0.00771318383088	3.00968	0.042695776892404
14.701086	0.012642887362648	26.9727402	0.190565156468945	3.96586	0.008427367518922	2.98651	0.038712828685312
14.6952314	0.015244613675275	26.9338722	0.19617001401214	3.94789	0.008141694043712	2.96529	0.038712828685312
14.6903782	0.017840409000865	26.8936806	0.185427370387671	3.92057	0.007141836880449	2.94342	0.038712828685312
14.6859741	0.019085916278189	26.8593273	0.187762727697348	3.90245	0.009141551206975	2.92005	0.034729880478219
14.6775188	0.018856584779513	26.830164	0.186361513311549	3.88681	0.006999000142839	2.89995	0.034729880478219
14.6720791	0.017203816392459	26.7975311	0.215319943951421	3.86695	0.007570347093269	2.87741	0.038712828685312
14.6674528	0.015649897789322	26.7554226	0.189631013545067	3.84501	0.005856306241965	2.85544	0.030746932270966
14.6605692	0.014380666563869	26.7321758	0.215319943951421	3.82499	0.006141979717187	2.83368	0.034729880478219
14.6562471	0.013603707262307	26.706358	0.222326015880433	3.80366	0.006570489930007	2.81071	0.034729880478219
14.6502275	0.012634979379941	26.6864223	0.216721158337238	3.78262	0.005999142979576	2.78951	0.030746932270966
14.6458883	0.011885698017861	26.6657467	0.204110228865012	3.76368	0.006856163405228	2.76827	0.030746932270966
14.6409149	0.011478436908137	26.6463661	0.201774871555354	3.74265	0.005570632766744	2.75073	0.018798087649366
14.6370716	0.011096876742225	26.6276169	0.177487155534799	3.72304	0.005284959291534	2.72967	0.030746932270966
14.6335039	0.00992056431364	26.6077976	0.208313872022427	3.7012	0.004427938865882	2.71221	0.018798087649366
14.6291971	0.008087889319875	26.5837021	0.189163942083147	3.68438	0.006141979717187	2.69276	0.026763984063873
14.625782	0.006986702727066	26.5499172	0.196637085474079	3.66321	0.004999285816313	2.67417	0.018798087649366
14.6238098	0.007617364348449	26.5078773	0.163007940214854	3.64325	0.004856449078703	2.65706	0.030746932270966
14.6211176	0.009981851179679	26.4608593	0.159738439981317	3.62443	0.004285102128272	2.63759	0.018798087649366
14.6168804	0.012496589682456	26.3992367	0.192433442316683	3.60255	0.004285102128272	2.62124	0.018798087649366
14.6133442	0.014641629993394	26.3466415	0.208780943484366	3.58161	0.003999428653051	2.60397	0.022781035856619
14.6092587	0.016365570224864	26.292366	0.200373657169555	3.55798	0.003285244965009	2.58744	0.030746932270966
14.6049442	0.01926186889356	26.2402954	0.195235871088281	3.54138	0.004713612341092	2.57247	0.014815139442434
14.6000395	0.02276708223116	26.1678371	0.192900513778603	3.52094	0.003142408227399	2.55291	0.026763984063873
14.5938482	0.025020857304412	26.0942593	0.190565156468945	3.49842	0.002142551064136	2.53476	0.018798087649366
14.5872421	0.022917333902713	26.0395279	0.180289584306396	3.48151	0.004142265390661	2.51706	0.018798087649366
14.5812292	0.016367547220548	25.9722118	0.201307800093415	3.45932	0.002285387801747	2.49851	0.014815139442434
14.575326	0.008248025969818	25.9161777	0.197571228397958	3.43935	0.00342808170262	2.48009	0.014815139442434
14.5692396	0.002085730440602	25.8493671	0.192900513778603	3.4165	0.002285387801747	2.46016	0.018798087649366
14.561285	5.73328746722902E-05	25.7925262	0.221391872956573	3.3978	0.001999714326525	2.44262	0.022781035856619
14.555459	0.001692308300603	25.7312737	0.186361513311549	3.37728	0.002428224539357	2.42364	0.022781035856619
14.5507956	0.006021928836054	25.6758499	0.172349369453524	3.35784	0.002285387801747	2.40393	0.018798087649366
14.5455685	0.010701477606562	25.5965252	0.195235871088281	3.33962	0.002142551064136	2.38414	0.018798087649366
14.5406151	0.013945727514638	25.5306149	0.187762727697348	3.31707	0.000714183688041	2.36486	0.010832191235181
14.5366087	0.01456255016627	25.4729347	0.193834656702482	3.29695	0.000857020425652	2.34331	0.002866294820674
14.5303841	0.013411938681503	25.4113636	0.194768799626341	3.27661	0.001999714326525	2.32378	0.018798087649366
14.5253773	0.012172362391222	25.3505993	0.183559084539933	3.25399	0.001856877588915	2.30299	0.018798087649366
14.5212107	0.01194303089254	25.2803726	0.199439514245677	3.23613	0.000857020425652	2.28296	0.006849243027927
14.516818	0.012466934747284	25.2136974	0.211116300794024	3.21542	0.001856877588915	2.26009	0.014815139442434
14.5127392	0.012360176980653	25.1420422	0.204110228865012	3.19626	0.000571346950442	2.2383	0.022781035856619
14.5082674	0.011017796915095	25.0816917	0.190098085007006	3.17505	0.000285673475221	2.21636	-0.001116653386258
14.5036716	0.00918314492564	25.0166092	0.167678654834189	3.15512	0.000857020425652	2.1947	0.014815139442434
14.5007486	0.008801584759734	24.9456043	0.175618869687061	3.13326	0	2.17239	0.006849243027927
14.4953423	0.010570995891797	24.8887997	0.143858010275573	3.11366	0.000142836737611	2.15078	0.010832191235181
14.4896498	0.013089688385934	24.8333359	0.214385801027561	3.09327	0.000428510212832	2.12778	0.022781035856619
14.4858561	0.014046554294226	24.7781696	0.187762727697348	3.07277	0.000285673475221	2.10492	0.002866294820674
14.4801712	0.013012585554487	24.72299	0.199439514245677	3.05122	0.000428510212832	2.08224	0.010832191235181
14.4749861	0.011974662823388	24.6497459	0.204110228865012	3.03194	0.001285530638484	2.06042	0.006849243027927
14.4697886	0.01308375739891	24.5946293	0.193834656702482	3.01407	0.001856877588915	2.03797	0.002866294820674
14.4661713	0.015810034439271	24.5462761	0.175151798225141	2.99051	0.000428510212832	2.01672	0.002866294820674
14.4592934	0.017881925910123	24.4713879	0.16627744044839	2.97106	0.000571346950442	1.99442	0.006849243027927
14.4542084	0.017346160081304	24.425396	0.138720224194299	2.95143	0.001142693900873	1.9734	0.010832191235181
14.4491692	0.015149717882718	24.375042	0.164876226062592	2.93148	0.000285673475221	1.95522	0.006849243027927
14.4441099	0.013062010446446	24.323246	0.203176085941153	2.90949	0.001285530638484	1.93705	0.006849243027927
14.4401321	0.012662657319429	24.2852154	0.189163942083147	2.88876	0.000714183688041	1.92147	0.014815139442434
14.4360104	0.013259710014274	24.2334881	0.194301728164421	2.87005	0.000999857163263	1.90742	0.006849243027927
14.4302578	0.013605684257971	24.1783504	0.190565156468945	2.84911	0.001142693900873	1.89373	0.002866294820674
14.425086	0.012605324444757	24.1351738	0.163007940214854	2.82852	0.001714040851304	1.88108	0.006849243027927
14.4208508	0.011021750906449	24.0861263	0.198972442783756	2.80924	0.002571061276956	1.86957	0.006849243027927
14.4175863	0.010254676583277	24.0435848	0.17702008407286	2.78749	0.002285387801747	1.85845	0.002866294820674
14.4121037	0.010865568247872	23.999527	0.204110228865012	2.76849	0.002999571489788	1.84938	0.018798087649366
14.4076796	0.011703814415466	23.950388	0.184026156001872	2.74826	0.001856877588915	1.8409	0.006849243027927
14.4041672	0.011504137851961	23.8928127	0.186361513311549	2.72813	0.002428224539357	1.83612	0.002866294820674
14.3989811	0.010454353146789	23.8305244	0.176085941149	2.70875	0.003285244965009	1.83461	0.002866294820674
14.3940096	0.010138033838256	23.7830486	0.164409154600652	2.68735	0.004570775603481	1.83707	-0.001116653386258
14.3881922	0.011104784724939	23.732008	0.160672582905195	2.66764	0.003713755177829	1.84202	0.002866294820674
14.3838844	0.012899896800832	23.6726551	0.168145726296128	2.64723	0.004856449078703	1.84711	-0.001116653386258
14.3773966	0.013431708638291	23.6218796	0.163475011676793	2.62579	0.004285102128272	1.85311	0.014815139442434
14.3716745	0.012478796721358	23.5518627	0.201774871555354	2.60589	0.004856449078703	1.85846	-0.001116653386258
14.3662863	0.009989759162393	23.5002956	0.176553012610939	2.58557	0.005999142979576	1.86367	0.002866294820674
14.3592787	0.008153130177267	23.4362812	0.171415226529665	2.56578	0.007570347093269	1.86771	0.002866294820674
14.3539095	0.007670743231754	23.3817978	0.172349369453524	2.54605	0.008141694043712	1.87023	0.006849243027927
14.3478231	0.009566682087235	23.3340511	0.172816440915464	2.52582	0.007427510355659	1.87304	0.010832191235181
14.3425655	0.012694289250284	23.2775002	0.158804297057458	2.50317	0.009427224682184	1.8737	0.006849243027927
14.3382549	0.016270674432301	23.2174435	0.139187295656238	2.48428	0.009570061419795	1.87425	0.006849243027927
14.3352365	0.018830883835682	23.1596794	0.186361513311549	2.46504	0.010284245107848	1.87348	0.010832191235181
14.3307457	0.020343285529574	23.1063499	0.180756655768336	2.44432	0.011855449221541	1.87137	0.006849243027927
14.3261251	0.020861258397282	23.05056	0.193834656702482	2.42363	0.012712469647193	1.86855	0.006849243027927
14.3225536	0.021090589895971	22.9989414	0.192900513778603	2.40387	0.013712326810456	1.86378	0.006849243027927
14.3177528	0.021223048606414	22.945303	0.170014012143866	2.38229	0.014283673760887	1.86002	0.010832191235181
14.3141861	0.021171646718778	22.8965836	0.132648295189165	2.36205	0.016426224825023	1.85446	0.010832191235181
14.3099222	0.0207327536782	22.8489532	0.157403082671659	2.34165	0.017568918725896	1.84737	0.002866294820674
14.3062143	0.019698784938461	22.8001289	0.199906585707616	2.32158	0.019425796314811	1.83847	0.010832191235181
14.3001757	0.018735988043131	22.7512245	0.152732368052323	2.30177	0.021139837166115	1.83117	0.010832191235181
14.2957983	0.018200222214313	22.6971588	0.15600186828586	2.28221	0.02271104127982	1.82195	0.014815139442434
14.2899494	0.018158705305068	22.6422443	0.14619336758525	2.26065	0.024139408655903	1.81267	0.006849243027927
14.2830648	0.018225923158131	22.5939312	0.178421298458677	2.24096	0.025853449507219	1.80192	0.014815139442434
14.2786264	0.018107303417426	22.5295715	0.167678654834189	2.22035	0.028853020997006	1.79197	0.006849243027927
14.2723322	0.018463162639514	22.4823303	0.158337225595518	2.2013	0.030995572061131	1.783	0.002866294820674
14.2671261	0.018998928468333	22.4182529	0.135450723960762	2.18082	0.033852306813308	1.7745	0.006849243027927
14.2616978	0.019560395240975	22.3656464	0.150864082204586	2.16132	0.03770889872876	1.76781	0.014815139442434
14.2562122	0.01903253739487	22.3167267	0.192433442316683	2.14121	0.039137266104843	1.76295	0.018798087649366
14.251688	0.017646663424397	22.2641602	0.171882297991604	2.12067	0.042851021282672	1.75977	0.022781035856619
14.2463799	0.016399179151402	22.198782	0.14619336758525	2.10079	0.045564919297239	2.06721	0.015936254980106
14.2411776	0.015821896413345	22.1434784	0.158804297057458	2.08	0.051135552063995	2.06928	0.003984063745067
14.236064	0.015750724568922	22.0794544	0.140588510042037	2.06119	0.054277960291393	2.06872	0.011952191235039
14.2313576	0.014267977810202	22.0215206	0.171415226529665	2.04125	0.060562776746179	2.06768	0.011952191235039
14.2271872	0.011484367895168	21.9578724	0.182624941616073	2.02078	0.063419511498356	2.0658	0.003984063745067
14.2230358	0.00765690426201	21.9072399	0.149462867818787	2.00021	0.068704470789891	2.06283	0.003984063745067
14.2209625	0.00479223752417	21.8548222	0.176085941149	1.97932	0.075274960719897	2.06215	0.011952191235039
14.2161045	0.003362869648768	21.8055897	0.161606725829055	1.95977	0.082845307813167	2.05935	0
14.2123089	0.004214954786119	21.7568245	0.153199439514244	1.94034	0.090272818168837	2.05679	0.015936254980106
14.2088308	0.006158341537875	21.703661	0.149929939280707	1.91992	0.098128838737328	2.05334	0.003984063745067
14.2039289	0.008036487432246	21.6539173	0.152265296590384	1.9005	0.106556206256249	2.05127	0.011952191235039
14.1996021	0.007985085544604	21.5926228	0.143858010275573	1.88095	0.118554492215401	2.04666	0.015936254980106
14.1944218	0.006844359038234	21.5342083	0.168145726296128	1.86035	0.128695900585627	2.04389	0.007968127490133
14.1895323	0.006063445745312	21.4879513	0.13685193834658	1.84136	0.141265533495221	2.04011	0.007968127490133
14.1851292	0.007522468555891	21.4243927	0.144792153199452	1.82357	0.157120411369801	2.03741	0.003984063745067
14.1789274	0.010211182678368	21.3774662	0.144792153199452	1.80372	0.173832309670045	2.03301	0.007968127490133
14.1730242	0.011573332700701	21.3256302	0.15646893974778	1.78399	0.194257963148119	2.02953	0.011952191235039
14.1649132	0.009351189558303	21.2743206	0.141989724427835	1.76555	0.214255106413372	2.02625	0.011952191235039
14.1595459	0.004497665168108	21.2232933	0.157870154133579	1.74613	0.238965862019717	2.02118	0.019920318725173
14.153656	0.001020129770002	21.1628819	0.159271368519397	1.72697	0.262819597200398	2.01777	0.007968127490133
14.1485176	0.001672538343842	21.097805	0.163007940214854	1.70824	0.290958434509352	2.01272	0.015936254980106
14.1431627	0.005832137250952	21.0341835	0.184026156001872	1.68965	0.318383088130264	2.00964	0.007968127490133
14.1382332	0.00975054268532	20.9793777	0.190565156468945	1.67178	0.347807456077701	2.00492	0.003984063745067
14.1334171	0.011296553305743	20.9286289	0.151798225128445	1.65435	0.377517497500359	2.00131	0.011952191235039
14.1280413	0.010663914688684	20.8824368	0.180289584306396	1.63561	0.408084559348658	1.99598	0.007968127490133
14.1237373	0.009750542685313	20.8361721	0.138253152732378	1.61826	0.435794886444792	1.9922	0.007968127490133
14.119276	0.009457947324921	20.7823792	0.150864082204586	1.60165	0.463648050278535	1.98772	0.011952191235039
14.1143541	0.009958127231532	20.7367706	0.146660439047171	1.58568	0.492072561062698	1.98244	0.011952191235039
14.11133	0.010713339580636	20.6863651	0.141055581503976	1.57109	0.517068990144265	1.97747	0.007968127490133
14.1068554	0.011326208240908	20.6356831	0.148995796356848	1.55878	0.538637337523211	1.97336	0.007968127490133
14.1021032	0.011168048586648	20.5861797	0.131247080803366	1.54807	0.554777888873013	1.96845	0.011952191235039
14.0962677	0.010331779414737	20.535759	0.151798225128445	1.54004	0.565776317668902	1.96314	0.007968127490133
14.0906439	0.009582498052669	20.4806271	0.146660439047171	1.53496	0.576774746464791	1.95895	0.011952191235039
14.0849857	0.009881024400091	20.4214897	0.170481083605786	1.53007	0.584345093558061	1.95376	0
14.0803576	0.011512045834675	20.3743591	0.137786081270439	1.52654	0.590201399800026	1.94968	0.003984063745067
14.0768175	0.013516719452457	20.3194714	0.152732368052323	1.52345	0.597486073418086	1.94417	0.007968127490133
14.0717525	0.015147740887041	20.2486553	0.162073797290994	1.52047	0.60305670618483	1.93965	0.007968127490133
14.0669918	0.015626173841187	20.2015057	0.154133582438122	1.51824	0.607913155263533	1.93545	0.011952191235039
14.0635796	0.015181349813566	20.1365128	0.142923867351714	1.51569	0.611484073703751	1.93007	0.007968127490133
14.0592461	0.013912118588101	20.0881577	0.135450723960762	1.51358	0.615197828881581	1.92557	0.003984063745067
14.0526962	0.012494612686772	20.0320129	0.137786081270439	1.51207	0.618340237108979	1.92056	0
14.0493631	0.011610895618586	19.9810677	0.166744511910329	1.51082	0.62191115554921	1.91553	0.007968127490133
14.0446272	0.012010248745596	19.8697128	0.144792153199452	1.50946	0.625053563776597	1.91049	0.015936254980106
14.0396347	0.014149358069503	19.7252026	0.160205511443256	1.50783	0.628195972003995	1.90663	0.015936254980106
14.0362473	0.01772574325152	19.4809303	0.171415226529665	1.50706	0.631195543493783	1.90028	0.007968127490133
14.0314198	0.021849756236429	19.2308311	0.153666510976183	1.50538	0.634195114983571	1.8963	0.019920318725173
14.0265961	0.02519285592841	18.9426422	0.144792153199452	1.50515	0.636051992572486	1.89088	0.011952191235039
14.0229788	0.026327651447749	18.786356	0.144325081737512	1.50396	0.638337380374233	1.8853	0.011952191235039
14.0172091	0.024815249753864	18.6963787	0.137786081270439	1.50235	0.640765604913578	1.88015	0.011952191235039
14.0125637	0.021501804997055	18.6862888	0.153199439514244	1.50211	0.642765319240103	1.87543	0
14.0104027	0.018277325045773	18.7341709	0.138253152732378	1.50145	0.64547921725467	1.87069	0.003984063745067
14.0038013	0.016381386190292	18.8131504	0.130780009341427	1.49914	0.647907441794027	1.86516	0.011952191235039
13.9989252	0.015074592046941	18.9298611	0.146660439047171	1.49893	0.649621482645331	1.86071	0.015936254980106
13.9951706	0.013512765461097	19.0426655	0.146660439047171	1.49835	0.650192829595774	1.85538	0.011952191235039
13.9895811	0.010806258377516	19.1941414	0.106959364782811	1.49727	0.652621054135119	1.85058	0.011952191235039
13.9863491	0.008248025969818	19.3401337	0.133582438113043	1.4968	0.654620768461645	1.84454	0.007968127490133
13.9790859	0.006903668908583	19.5141296	0.158337225595518	1.4964	0.65662048278817	1.84008	0.007968127490133
13.9741163	0.008155107172951	19.6659946	0.132181223727225	1.49567	0.658048850164264	1.83498	0.019920318725173
13.9700089	0.011478436908144	19.7713814	0.15646893974778	1.4949	0.659334380802737	1.83004	0.023904382470079
13.9642267	0.014882823466157	19.8347321	0.15646893974778	1.4941	0.660619911441221	1.82583	0.011952191235039
13.9601641	0.016440696060647	19.8542747	0.164876226062592	1.49375	0.661762605342094	1.82026	0.011952191235039
13.9541702	0.015054822090173	19.8305912	0.150864082204586	1.49337	0.662762462505356	1.81563	0.011952191235039
13.9492779	0.01252229062628	19.7665215	0.149462867818787	1.49263	0.665190687044702	1.81019	0.011952191235039
13.9451246	0.009944288261788	19.6671391	0.105558150397012	1.49193	0.666761891158407	1.80502	0.003984063745067
13.9410229	0.009633899940292	19.489048	0.139187295656238	1.49179	0.666761891158407	1.79997	0.015936254980106
13.9348755	0.010907085157117	19.316576	0.145726296123311	1.49076	0.66776174832167	1.79512	0.007968127490133
13.9300251	0.014204713948499	19.0691566	0.14712751050911	1.49069	0.668904442222531	1.79028	0.019920318725173
13.9261293	0.017017978798698	18.8332939	0.145726296123311	1.49068	0.671046993286667	1.78466	0.015936254980106
13.9206285	0.018805182891877	18.6417561	0.149929939280707	1.48981	0.67161834023711	1.77938	0.015936254980106
13.9157076	0.017796915095949	18.4798908	0.14619336758525	1.48951	0.672761034137983	1.77474	0.011952191235039
13.9110079	0.015258452645032	18.3590221	0.148995796356848	1.48865	0.67561776889016	1.76924	0.015936254980106
13.9063616	0.01196675484068	18.2655201	0.139187295656238	1.48811	0.675332095414939	1.76448	0.015936254980106
13.9013605	0.009643784918695	18.2154388	0.14712751050911	1.48768	0.67561776889016	1.75952	0.011952191235039
13.8964615	0.00845758751172	18.189558	0.118636151331159	1.48788	0.676189115840591	1.75475	0.019920318725173
13.8926554	0.00846747249011	18.1891117	0.132181223727225	1.48755	0.677760319954285	1.74961	0.011952191235039
13.887723	0.009554820113168	18.2039051	0.148995796356848	1.48678	0.67976003428081	1.74429	0.027888446215145
13.8830719	0.010946625070685	18.2263947	0.112564222326025	1.48682	0.680188544493642	1.73905	0.011952191235039
13.8788576	0.011984547801785	18.2506752	0.134983652498842	1.48594	0.681902585344946	1.73433	0.019920318725173
13.8751011	0.011231312448351	18.2709694	0.141989724427835	1.48596	0.682331095557778	1.7286	0.015936254980106
13.8706684	0.009687278823604	18.2844524	0.139654367118177	1.48574	0.683473789458651	1.72408	0.019920318725173
13.8647718	0.007783431985416	18.286726	0.143858010275573	1.48507	0.683902299671471	1.71868	0.027888446215145
13.8598862	0.007510606581811	18.277338	0.150864082204586	1.48553	0.684473646621914	1.71361	0.019920318725173
13.855855	0.008718550941244	18.2540512	0.121438580102756	1.4853	0.685759177260386	1.70857	0.023904382470079
13.8502455	0.012089328572732	18.2172203	0.159738439981317	1.48413	0.686759034423649	1.70372	0.027888446215145
13.8461208	0.015768517530026	18.1616554	0.120971508640817	1.48421	0.688187401799743	1.69888	0.019920318725173
13.8390608	0.018095441443372	18.0924473	0.145259224661372	1.4835	0.688044565062133	1.69392	0.011952191235039
13.8348179	0.017421285917074	17.9884415	0.14619336758525	1.48323	0.689187258963006	1.68872	0.015936254980106
13.8295298	0.015926677184293	17.8709812	0.145726296123311	1.48278	0.688615912012563	1.68363	0.019920318725173
13.8246975	0.016482212969892	17.7932854	0.129845866417567	1.4826	0.690187116126268	1.67834	0.023904382470079
13.8216038	0.020794040544232	17.6964035	0.134049509574963	1.48297	0.691901156977572	1.67394	0.023904382470079
13.8169155	0.026499650071766	17.578764	0.134983652498842	1.48293	0.691615483502351	1.6684	0.023904382470079
13.8121319	0.030273734821618	17.4616985	0.140588510042037	1.48147	0.692615340665614	1.66397	0.027888446215145
13.8080196	0.029734015001446	17.3668804	0.132648295189165	1.48137	0.694043708041708	1.65818	0.023904382470079
13.8008242	0.02552103721101	17.2933998	0.132181223727225	1.48106	0.69490072846736	1.65347	0.019920318725173
13.7965889	0.020280021667878	17.2298222	0.151331153666506	1.48151	0.695043565204971	1.64802	0.023904382470079
13.7912979	0.017136598539402	17.1831779	0.1373190098085	1.48134	0.694329381516918	1.64343	0.027888446215145
13.7867174	0.016923083006147	17.1377468	0.138720224194299	1.48116	0.695757748893013	1.63832	0.031872509960212
13.78265	0.018809136883231	17.1071262	0.139654367118177	1.48082	0.696043422368234	1.6332	0.031872509960212
13.7768583	0.020584479002324	17.0846252	0.104624007473153	1.48033	0.696186259105844	1.6281	0.023904382470079
13.7738161	0.021750906452518	17.0637379	0.13638486688464	1.48041	0.698043136694759	1.6222	0.019920318725173
13.7673864	0.02130410542922	17.0430279	0.135450723960762	1.47955	0.697328953006706	1.61784	0.019920318725173
13.7625656	0.019530740305804	17.0225124	0.122839794488555	1.48017	0.698328810169969	1.61218	0.031872509960212
13.7580376	0.016383363185968	16.996315	0.129378794955628	1.47954	0.698471646907579	1.6071	0.027888446215145
13.7523127	0.013542420396269	16.9644661	0.129845866417567	1.47963	0.702328238823019	1.60287	0.027888446215145
13.7473354	0.011854066087006	16.9279652	0.132181223727225	1.47953	0.699328667333231	1.59728	0.027888446215145
13.7424202	0.011197703521819	16.8867111	0.132648295189165	1.47875	0.700757034709326	1.59267	0.039840637450185
13.7378426	0.010829982325657	16.8232288	0.149929939280707	1.47835	0.70247107556063	1.58738	0.031872509960212
13.7331295	0.010519594004168	16.7469997	0.148528724894909	1.47801	0.702185402085409	1.58293	0.031872509960212
13.7285757	0.011270852361919	16.6747665	0.127977580569829	1.47826	0.703042422511072	1.57736	0.043824701195251
13.7238693	0.012642887362655	16.5742226	0.131714152265305	1.47777	0.703899442936724	1.57235	0.031872509960212
13.7202301	0.013846877730734	16.5100632	0.125175151798232	1.47736	0.704185116411934	1.56682	0.035856573705279
13.7131147	0.013704534041895	16.4310474	0.139187295656238	1.47757	0.704756463362376	1.56174	0.031872509960212
13.7091713	0.013364490785228	16.3509541	0.151798225128445	1.47777	0.704756463362376	1.55681	0.043824701195251
13.7025728	0.014319379697837	16.293766	0.134516581036903	1.47707	0.704185116411934	1.55179	0.039840637450185
13.6977968	0.016932967984537	16.2312698	0.123773937412433	1.47739	0.70589915726325	1.54639	0.035856573705279
13.6928835	0.019856944592721	16.1560764	0.109294722092488	1.47745	0.706756177688902	1.5416	0.027888446215145
13.6874132	0.020620064924545	16.0926609	0.138720224194299	1.47717	0.706613340951291	1.53636	0.035856573705279
13.6851263	0.019034514390554	16.0480366	0.142456795889775	1.47603	0.706184830738459	1.53123	0.031872509960212
13.6802139	0.015774448517057	16.001049	0.121438580102756	1.47606	0.706756177688902	1.52584	0.043824701195251
13.6745663	0.014111795151618	15.9584093	0.103222793087354	1.47569	0.707756034852164	1.52125	0.035856573705279
13.6699715	0.014718732824853	15.9224548	0.145259224661372	1.47595	0.710041422653899	1.51557	0.031872509960212
13.665205	0.017951120758856	15.8829165	0.149462867818787	1.47559	0.708755892015427	1.51135	0.035856573705279
13.6588287	0.020792063548549	15.845932	0.148061653432988	1.47526	0.708755892015427	1.50531	0.039840637450185
13.6530991	0.022130489622754	15.8031845	0.133582438113043	1.47504	0.710469932866731	1.50045	0.035856573705279
13.646677	0.020564709045556	15.7588758	0.125642223260171	1.47485	0.710898443079551	1.49542	0.035856573705279
13.6402063	0.017668410376861	15.7139797	0.12704343764597	1.47495	0.711041279817162	1.49108	0.043824701195251
13.6328497	0.014932248358109	15.6662235	0.115833722559561	1.47465	0.711755463505215	1.48555	0.047808764940318
13.6267595	0.014523010252702	15.618186	0.124708080336293	1.47453	0.710755606341952	1.48083	0.051792828685224
13.6225348	0.016163916665676	15.555315	0.140588510042037	1.47424	0.711898300242814	1.47558	0.051792828685224
13.6168594	0.018115211400153	15.5027456	0.155534796823921	1.47415	0.713183830881298	1.47045	0.051792828685224
13.6125631	0.018030200585986	15.4320517	0.124241008874354	1.47406	0.714326524782171	1.46534	0.047808764940318
13.6070271	0.015928654179963	15.3763456	0.131714152265305	1.47422	0.713183830881298	1.46013	0.043824701195251
13.603694	0.013437639625314	15.3094597	0.150864082204586	1.47365	0.71361234109413	1.45541	0.051792828685224
13.6006365	0.013147021260612	15.2505398	0.122372723026634	1.47404	0.715326381945434	1.44994	0.051792828685224
13.5977316	0.014870961492076	15.187871	0.129378794955628	1.47309	0.715040708470213	1.44478	0.047808764940318
13.5959721	0.017253241284424	15.1373892	0.131247080803366	1.47345	0.715612055420655	1.43981	0.051792828685224
13.592144	0.017318482141803	15.0819626	0.161606725829055	1.47334	0.715469218683044	1.43448	0.051792828685224
13.5891466	0.015414635303622	15.0348558	0.142923867351714	1.47336	0.716183402371086	1.42947	0.047808764940318
13.5859795	0.012840586930483	14.9913483	0.137786081270439	1.47303	0.714612198257392	1.42455	0.047808764940318
13.5823479	0.012704174228681	14.9380379	0.137786081270439	1.4729	0.715326381945434	1.41914	0.047808764940318
13.5776777	0.014914455397005	14.8931026	0.115833722559561	2.06906	0.049564347950289	1.41391	0.051792828685224
13.5716372	0.01877948194806	14.8568392	0.125175151798232	2.06782	0.050849878588773	1.40923	0.063745019920263
13.5645523	0.021466219074853	14.8031015	0.121438580102756	2.06707	0.051992572489647	1.40353	0.055776892430291
13.558629	0.022565428671978	14.766468	0.130312937879506	2.06458	0.051706899014425	1.39896	0.059760956175357
13.5524445	0.021248749550238	14.7207804	0.13685193834658	2.06233	0.052563919440077	1.39392	0.071713147410396
13.5463972	0.019255937906523	14.6777239	0.120971508640817	2.06051	0.052563919440077	1.38844	0.055776892430291
13.5413742	0.01665816558525	14.6214342	0.1373190098085	2.05713	0.052421082702467	1.38369	0.063745019920263
13.5357151	0.014819559604441	14.5574818	0.13685193834658	2.05452	0.05356377660334	1.3785	0.055776892430291
13.5298243	0.013214239113675	14.4988575	0.141989724427835	2.0523	0.054992143979435	1.37377	0.063745019920263
13.5241098	0.012387854920154	14.4403744	0.134983652498842	2.04838	0.055277817454656	1.36865	0.063745019920263
13.5208035	0.012095259559769	14.3808823	0.113965436711823	2.04502	0.056277674617907	1.36335	0.055776892430291
13.5149822	0.012542060583061	14.3293495	0.12751050910789	2.04125	0.05742036851878	1.35778	0.071713147410396
13.5109892	0.013690695072145	14.2721872	0.154133582438122	2.03779	0.057848878731612	1.35336	0.071713147410396
13.5071325	0.014948064323536	14.1957092	0.13685193834658	2.03453	0.057991715469223	1.34812	0.063745019920263
13.5040827	0.016094721816937	14.1405125	0.126109294722091	2.03198	0.059705756320527	1.3427	0.06772908366533
13.5004015	0.016608740693291	14.084733	0.114899579635683	2.02791	0.060562776746179	1.33775	0.075697211155463
13.4964714	0.017316505146113	14.0389662	0.138720224194299	2.02446	0.06127696043422	1.33258	0.063745019920263
13.4912901	0.018417691738922	13.9932795	0.11816907986922	2.02101	0.061562633909441	1.32742	0.071713147410396
13.4873409	0.019570280219366	13.9501772	0.139654367118177	2.01634	0.062848164547925	1.32259	0.06772908366533
13.4805565	0.019639475068105	13.8949652	0.106492293320891	2.0129	0.064133695186398	1.31699	0.071713147410396
13.4744482	0.01861341431108	13.8428907	0.134983652498842	2.00836	0.064562205399229	1.3123	0.079681274900369
13.4690924	0.018287210024163	13.8007231	0.115366651097622	2.00481	0.064990715612061	1.30673	0.071713147410396
13.4635687	0.01975216382178	13.7558384	0.108827650630549	1.99945	0.067133266676185	1.30165	0.06772908366533
13.4609346	0.022377614082541	13.7068624	0.092480149462866	1.99519	0.068847307527501	1.29653	0.075697211155463
13.4530153	0.023433329774737	13.6437721	0.114432508173763	1.99187	0.070561348378805	1.29191	0.083665338645436
13.4477406	0.021849756236429	13.5965643	0.09761793554414	1.98664	0.071561205542068	1.28683	0.06772908366533
13.4443769	0.018403852769171	13.536171	0.107893507706689	1.98253	0.072561062705331	1.28179	0.083665338645436
13.4376783	0.015887137270718	13.4880667	0.134516581036903	1.97759	0.072703899442941	1.2765	0.087649402390502
13.4319944	0.015582679936265	13.4332323	0.113498365249884	1.97253	0.075703470932729	1.27161	0.087649402390502
13.4279938	0.017480595787417	13.3725176	0.116767865483421	1.96893	0.076560491358381	1.26645	0.083665338645436
13.4245825	0.019663199016253	13.3249035	0.113031293787945	1.96382	0.077846021996853	1.26129	0.087649402390502
13.4182873	0.021215140623706	13.2690334	0.104156936011214	1.95895	0.07970289958578	1.25668	0.083665338645436
13.4139996	0.021385162252046	13.2030087	0.11723493694536	1.95521	0.080845593486641	1.25146	0.095617529880475
13.4110641	0.020843465436185	13.1565905	0.111630079402146	1.95006	0.081702613912293	1.24628	0.083665338645436
13.4052219	0.01959202717183	13.1017084	0.115833722559561	1.94592	0.084416511926872	1.24139	0.091633466135408
13.4017963	0.018467116630881	13.0422277	0.089210649229329	1.94119	0.086987573203828	1.23596	0.083665338645436
13.3971167	0.01757549157998	12.9973593	0.079402148528738	1.93593	0.08784459362948	1.23087	0.091633466135408
13.391531	0.017257195275777	12.9445677	0.099486221391878	1.93154	0.090129981431227	1.22573	0.095617529880475
13.3844337	0.016768877343241	12.8829927	0.104156936011214	1.92724	0.09170118554492	1.22088	0.091633466135408
13.3811436	0.015337532472155	12.8250313	0.13638486688464	1.9216	0.093843736609056	1.21518	0.091633466135408
13.3750286	0.013105504351367	12.7725506	0.096683792620281	1.91684	0.096414797886012	1.21057	0.091633466135408
13.3707752	0.011278760344626	12.7268305	0.092947220924805	1.91174	0.098271675474938	1.20552	0.095617529880475
13.3647795	0.011769055272846	12.676075	0.098552078468019	1.90685	0.101128410227116	1.20072	0.107569721115514
13.3597946	0.014604067075509	12.6303339	0.120504437178897	1.90195	0.10298528781603	1.19533	0.111553784860581
13.3549633	0.018562012423444	12.5691795	0.116767865483421	1.89765	0.104413655192113	1.1908	0.103585657370608
13.3498383	0.021110359852752	12.513402	0.134049509574963	1.89274	0.107270389944291	1.18514	0.107569721115514
13.344511	0.020821718483733	12.4594765	0.113965436711823	1.88639	0.111269818597341	1.18026	0.111553784860581
13.3389053	0.017567583597267	12.3866272	0.115366651097622	1.88285	0.112841022711046	1.17504	0.115537848605648
13.3361406	0.013216216109358	12.3325176	0.088743577767409	1.87734	0.114983573775171	1.17026	0.115537848605648
13.3317137	0.009944288261801	12.2602663	0.105091078935073	1.8726	0.118554492215401	1.16498	0.107569721115514
13.32763	0.009442131359507	12.2109518	0.101821578701536	1.86707	0.120839880017136	1.15981	0.099601593625542
13.3239632	0.011701837419796	12.1527119	0.115833722559561	1.86174	0.123696614769313	1.15475	0.115537848605648
13.3205051	0.016154031687299	12.111784	0.08827650630547	1.85665	0.125696329095839	1.1496	0.107569721115514
13.3146734	0.020979878137993	12.0698833	0.077066791219061	1.85179	0.129267247536069	1.1448	0.127490039840687
13.3107777	0.024348678773785	12.0317364	0.078000934142921	1.8475	0.131838308813025	1.13965	0.111553784860581
13.3053932	0.024067945387473	11.9886837	0.130780009341427	1.84154	0.135552063990855	1.13434	0.131474103585754
13.300333	0.019975564333406	11.9460688	0.100887435777677	1.83729	0.138408798743032	1.1292	0.131474103585754
13.2959576	0.013194469156888	11.9051657	0.128444652031769	1.83244	0.141551206970431	1.12414	0.127490039840687
13.29247	0.006431166941474	11.863924	0.070527790751988	1.82708	0.145550635623481	1.11899	0.127490039840687
13.2862129	0.002042236535674	11.8207359	0.097150864082201	1.82281	0.148550207113269	1.1139	0.12350597609562
13.280755	0.001255392255715	11.7685165	0.092480149462866	1.81748	0.15254963576632	1.10895	0.135458167330659
13.2752609	0.003803739685023	11.7086964	0.13685193834658	1.81247	0.155406370518497	1.10411	0.135458167330659
13.2677088	0.00781901790763	11.6559935	0.121438580102756	1.80742	0.161834023710893	1.09868	0.131474103585754
13.2643795	0.011895582996264	11.6010513	0.099486221391878	1.80254	0.164833595200681	1.09368	0.135458167330659
13.2587175	0.014667330937218	11.5328331	0.096683792620281	1.79751	0.170689901442647	1.08847	0.139442231075726
13.2530622	0.015946447141074	11.4755239	0.090144792153208	1.79187	0.174689330095697	1.0835	0.139442231075726
13.2486677	0.016049250916332	11.4124146	0.098552078468019	1.78751	0.180545636337663	1.0783	0.147410358565699
13.2436199	0.016161939669993	11.3560762	0.082204577300336	1.78266	0.185402085416365	1.07338	0.147410358565699
13.240694	0.018038108568693	11.2917833	0.093881363848665	1.77682	0.189544350807026	1.06826	0.147410358565699
13.2356529	0.021537390919269	11.2390642	0.105558150397012	1.77231	0.195400657048992	1.06312	0.147410358565699
13.2313929	0.025552669141864	11.1700039	0.077533862681	1.76726	0.200114269390084	1.05824	0.147410358565699
13.2267027	0.02739325211835	11.1166487	0.099953292853817	1.76197	0.202971004142261	1.05291	0.155378486055832
13.2210798	0.026703280626625	11.0712452	0.083605791686134	1.75645	0.212112555349236	1.04795	0.163346613545805
13.2174082	0.024103531309681	11.0237913	0.109294722092488	1.75139	0.216111984002286	1.04301	0.155378486055832
13.211587	0.021521574953836	10.9799528	0.102288650163476	1.74663	0.222253963719473	1.03776	0.159362549800738
13.2064419	0.019538648288511	10.9370565	0.088743577767409	1.74222	0.228681616911869	1.03253	0.163346613545805
13.1992893	0.018036131573016	10.8871593	0.092480149462866	1.73725	0.233966576203404	1.0275	0.179282868525911
13.1960897	0.016381386190285	10.8301897	0.107893507706689	1.73168	0.242251106984714	1.0225	0.175298804780844
13.1909475	0.014171105021961	10.7829447	0.069593647828128	1.72624	0.249250107127553	1.01737	0.179282868525911
13.1864061	0.011181887556392	10.7350168	0.101354507239616	1.72122	0.254963576631908	1.01227	0.171314741035938
13.1803722	0.007759708037281	10.6872368	0.071929005137787	1.71604	0.262248250249967	1.00713	0.175298804780844
13.1751289	0.004636054865593	10.6298599	0.102755721625415	1.71103	0.269961434080848	1.00211	0.179282868525911
13.1697578	0.002918045621166	10.5813866	0.072396076599726	1.70726	0.276674760748465	0.99672	0.187250996015883
13.164444	0.003165170080953	10.5244589	0.085474077533872	1.70134	0.284387944579345	0.99161	0.187250996015883
13.160676	0.00601402085336	10.4681625	0.092013078000946	1.69671	0.295100699900013	0.98685	0.19123505976095
13.1540184	0.011363771158799	10.4077492	0.070527790751988	1.69105	0.298671618340232	0.9814	0.19123505976095
13.1497898	0.018437461695709	10.3287716	0.103689864549274	1.68689	0.308813026710469	0.97641	0.19123505976095
13.145916	0.024635343147134	10.271925	0.074264362447464	1.68148	0.315812026853308	0.97121	0.19123505976095
13.1426029	0.027741203357724	10.1972923	0.066791219056512	1.67625	0.325239251535492	0.96623	0.195219123506016
13.1386213	0.026274272564431	10.14293	0.076132648295202	1.6715	0.333809455792024	0.96088	0.195219123506016
13.1341791	0.021731136495731	10.0723953	0.123306865950494	1.66683	0.341808313098125	0.95578	0.199203187251083
13.1295967	0.016114491773717	10.0172806	0.094348435310604	1.66128	0.35109270104271	0.95055	0.207171314741056
13.1248894	0.012935482723034	9.9636326	0.098552078468019	1.65589	0.358091701185549	0.94541	0.211155378486122
13.1207609	0.013360536793868	9.9127178	0.09808500700608	1.65137	0.367233252392512	0.94062	0.203187250995989
13.1140366	0.017180092444324	9.8656006	0.077533862681	1.64622	0.374946436223392	0.93526	0.207171314741056
13.1085796	0.020869166380009	9.8197517	0.070527790751988	1.64043	0.382088273103841	0.93051	0.219123505976095
13.1031618	0.021786492374733	9.7826405	0.096683792620281	1.63585	0.391515497786025	0.9252	0.211155378486122
13.0978622	0.019153134131252	9.7447863	0.062587575899116	1.63055	0.400657048993	0.91998	0.215139442231028
13.0927963	0.015143786895687	9.7039261	0.089677720691268	1.62546	0.40851306956149	0.91476	0.219123505976095
13.0877323	0.012646841354015	9.6612492	0.109294722092488	1.62019	0.417368947293243	0.90952	0.231075697211134
13.0818586	0.013261687009957	9.6122131	0.041569360112098	1.61575	0.425939151549776	0.90451	0.231075697211134
13.0768023	0.016992277854886	9.5725269	0.064455861746854	1.61012	0.436794743608054	0.89955	0.231075697211134
13.0714369	0.021916974089498	9.5289145	0.104624007473153	1.60545	0.445222111126976	0.89434	0.231075697211134
13.0675907	0.025351015582683	9.4735861	0.073797290985525	1.60062	0.453506641908298	0.88939	0.239043824701268
13.0624914	0.025188901937069	9.4126234	0.08734236338161	1.5956	0.461791172689609	0.8842	0.231075697211134
13.0583534	0.021434587143999	9.3577833	0.091078935077067	1.59072	0.472361091272678	0.87898	0.250996015936307
13.0525789	0.017189977422715	9.2850523	0.049976646426909	1.58595	0.48093129552921	0.87387	0.239043824701268
13.0490303	0.015416612299285	9.2279568	0.120504437178897	1.58062	0.491358377374657	0.86902	0.250996015936307
13.043952	0.017122759569645	9.1392174	0.095282578234482	1.57605	0.50021425510641	0.86383	0.258964143426279
13.04002	0.019756117813127	9.0746746	0.096683792620281	1.5703	0.510641336951857	0.85863	0.262948207171346
13.0347996	0.021029303029939	8.9903584	0.082204577300336	1.56555	0.521068418797315	0.85352	0.262948207171346
13.0298424	0.020606225954788	8.9280672	0.084072863148074	1.56023	0.531352663905151	0.84852	0.262948207171346
13.0250359	0.019926139441454	8.8548641	0.08827650630547	1.55531	0.540922725324946	0.84338	0.270916334661319
13.0198088	0.019874737553818	8.8026266	0.055581503970104	1.55007	0.552206827596057	0.83814	0.270916334661319
13.0136871	0.019613774124294	8.7464848	0.078935077066799	1.54542	0.563633766604766	0.83333	0.282868525896358
13.0093594	0.018556081436407	8.6811304	0.080336291452598	1.5399	0.574346521925434	0.82809	0.282868525896358
13.0042439	0.016539545844558	8.625371	0.091078935077067	1.53519	0.584773603770892	0.82321	0.282868525896358
12.999939	0.015096338999406	8.5667429	0.070527790751988	1.52957	0.596057706041991	0.81805	0.286852589641425
12.9943161	0.015280199597483	8.5099382	0.086408220457732	1.52458	0.607913155263533	0.8129	0.286852589641425
12.9900379	0.018239762127875	8.4570446	0.070527790751988	1.51952	0.619197257534631	0.80787	0.298804780876464
12.983633	0.023071539565619	8.387516	0.079869219990659	1.51403	0.631052706756172	0.80272	0.294820717131558
12.9777555	0.027741203357724	8.325778	0.067258290518451	1.50931	0.643479502928145	0.79774	0.302788844621531
12.97225	0.029320822904679	8.2609377	0.077533862681	1.50387	0.65662048278817	0.79279	0.310756972111503
12.9676085	0.026956336073448	8.2011576	0.060252218589439	1.49916	0.667476074846449	0.78768	0.306772908366597
12.9627142	0.022310396229465	8.1278048	0.071461933675847	1.49422	0.680902728181683	0.78242	0.31474103585657
12.9581347	0.018326749937725	8.0736637	0.08827650630547	1.48996	0.694615054992139	0.77739	0.322709163346542
12.9535713	0.016620602667365	8.0043421	0.04950957496497	1.48445	0.709612912441079	0.77223	0.330677290836676
12.9490976	0.01674910738646	7.9344549	0.070994862213927	1.47937	0.72146836166262	0.76711	0.334661354581743
12.9461184	0.017543859649126	7.8658481	0.078935077066799	1.47453	0.735752035423507	0.76209	0.330677290836676
12.9410362	0.018269417063059	7.7991877	0.070527790751988	1.46925	0.749607198971574	0.75709	0.342629482071715
12.9370203	0.018654931220318	7.7337513	0.062120504437177	1.46409	0.761605484930726	0.75183	0.338645418326648
12.932786	0.018565966414798	7.6743531	0.064455861746854	1.45927	0.776460505642043	0.74691	0.350597609561688
12.9261932	0.017415354930037	7.6144309	0.056982718355921	1.4541	0.789030138551637	0.74178	0.346613545816782
12.920083	0.015663736759072	7.5554967	0.063054647361055	1.44933	0.802171118411651	0.73664	0.366533864541794
12.9158792	0.01381524579988	7.5024619	0.074264362447464	1.44437	0.817597486073411	0.7316	0.37051792828686
12.9107828	0.013214239113688	7.4333391	0.054647361046244	1.43892	0.827310384230816	0.72654	0.37051792828686
12.9070511	0.013247848040213	7.369802	0.04950957496497	1.43398	0.842022568204535	0.72143	0.378486055776833
12.9022427	0.013510788465427	7.3112164	0.025688930406354	1.42888	0.854449364376519	0.71646	0.374501992031927
12.8987169	0.013232032074786	7.2481165	0.047641289117232	1.42341	0.867590344236532	0.71129	0.378486055776833
12.892416	0.013508811469744	7.1713443	0.05885100420364	1.41858	0.879302956720463	0.70602	0.390438247012033
12.8878193	0.014374735576839	7.108582	0.045773003269513	1.41373	0.890158548778742	0.70095	0.394422310756939
12.8821306	0.015647920793651	7.043056	0.031293787949568	1.40922	0.901728324525062	0.69591	0.406374501991978
12.8775225	0.016063089886088	6.9768014	0.033629145259226	1.40315	0.912298243108119	0.69095	0.406374501991978
12.872941	0.015869344309614	6.9117684	0.04950957496497	1.39853	0.92372518211684	0.68568	0.406374501991978
12.8668709	0.015068661059911	6.8460441	0.033629145259226	1.39342	0.933438080274246	0.68084	0.418326693227017
12.8632097	0.014010968372024	6.7830901	0.041569360112098	1.38855	0.94300814169404	0.67563	0.422310756972084
12.8570395	0.012196086339357	6.7189293	0.034563288183104	1.38376	0.953149550064277	0.67065	0.430278884462217
12.8522739	0.009971966201289	6.6660047	0.055581503970104	1.37881	0.961291244107978	0.66554	0.434262948207123
12.8491831	0.00845758751172	6.5929294	0.026156001868293	1.3734	0.969290101414079	0.66055	0.442231075697257
12.8437157	0.008841124673309	6.5384092	0.050443717888848	1.36835	0.975432081131265	0.65566	0.454183266932296
12.8362198	0.011978616814741	6.4689126	0.051377860812708	1.36345	0.980859877160399	0.65037	0.458167330677363
12.8314447	0.016545476831588	6.4147792	0.038299859878561	1.35846	0.987144693615196	0.64536	0.458167330677363
12.8262167	0.020997671099091	6.3394918	0.045773003269513	1.35328	0.991144122268247	0.64011	0.462151394422268
12.8209553	0.023138757418675	6.2774215	0.060719290051378	1.34779	0.994572203970855	0.63521	0.470119521912402
12.8161688	0.022784875192258	6.2156124	0.025688930406354	1.34305	0.996000571346949	0.63022	0.482071713147441
12.8105354	0.020647742864027	6.1536202	0.056048575432043	1.338	0.998143122411074	0.62504	0.482071713147441
12.8065548	0.018042062560053	6.0915561	0.073330219523585	1.33301	0.999285816311947	0.62004	0.501992031872453
12.801054	0.015691414698567	6.0175977	0.051377860812708	1.32783	1	0.61493	0.50597609561752
12.7959661	0.013423800655577	5.9602237	0.056048575432043	1.3228	0.996714755034991	0.60988	0.509960159362586
12.7920036	0.011585194674768	5.8939652	0.02989257356375	1.31784	0.993858020282813	0.60481	0.513944223107492
12.7869558	0.010205251691318	5.8036566	0.023353573096696	1.31253	0.990858448793026	0.59979	0.513944223107492
12.7814445	0.009533073160698	5.7461205	0.042503503035976	1.30703	0.986859020139975	0.5945	0.529880478087598
12.776063	0.008803561755411	5.6888051	0.056982718355921	1.30222	0.982573918011703	0.58951	0.541832669322637
12.7712803	0.008663195062262	5.6312494	0.05885100420364	1.29703	0.974860734180823	0.58438	0.541832669322637
12.7659073	0.010035230062998	5.5462494	0.037832788416641	1.29238	0.970147121839731	0.57931	0.549800796812771
12.7620497	0.014434045447182	5.490912	0.03970107426436	1.28752	0.961291244107978	0.57432	0.56175298804781
12.7571774	0.020766362604738	5.4362073	0.020084072863159	1.28244	0.951578345950572	0.56947	0.565737051792877
12.7514067	0.027189621563491	5.356286	0.039234002802439	1.27762	0.943293815169261	0.56441	0.577689243027916
12.7469206	0.030886603481889	5.3036299	0.043437645959836	1.27228	0.932152549635762	0.55953	0.577689243027916
12.7416811	0.030910327430024	5.25071	0.021018215787018	1.26766	0.922582488215967	0.55439	0.585657370517889
12.7370043	0.02756920473372	5.1975465	0.045305931807573	1.26233	0.911298385944856	0.54932	0.589641434262955
12.7316284	0.02267811742564	5.1166158	0.041569360112098	1.25727	0.900585630624189	0.54453	0.605577689243061
12.7281265	0.018518518518529	5.0640764	0.033629145259226	1.25202	0.888730181402647	0.53939	0.613545816733034
12.7209997	0.016150077695939	5.0111165	0.021018215787018	1.24695	0.877588915869159	0.53436	0.621513944223167
12.7167416	0.016231134518745	4.9315357	0.03970107426436	1.24203	0.864305099271523	0.5292	0.633466135458206
12.7102203	0.017356045059695	4.876235	0.05885100420364	1.23673	0.851878303099551	0.52411	0.641434262948179
12.7048903	0.01903253739487	4.8189902	0.053713218122385	1.23202	0.839880017140399	0.51896	0.657370517928285
12.6997099	0.019888576523569	4.7599845	0.022419430172817	1.227	0.826167690329943	0.51407	0.649402390438152
12.6954632	0.020305722611683	4.6688709	0.019149929939281	1.22155	0.813598057420361	0.509	0.665338645418257
12.691041	0.020281998663548	4.6068573	0.042503503035976	1.21645	0.802028281674041	0.50386	0.669322709163324
12.687727	0.020554824067146	4.5438695	0.019149929939281	1.21143	0.787601771175543	0.49881	0.681274900398363
12.6819391	0.02131201341194	4.4494867	0	1.20644	0.77503213826596	0.49373	0.689243027888497
12.6774616	0.022185845501743	4.3854547	0.02989257356375	1.20149	0.761319811455504	0.48879	0.701195219123536
12.6735258	0.022800691157691	4.3225703	0.054647361046244	1.19657	0.747178974432217	0.48363	0.713147410358575
12.6675539	0.02276708223116	4.2648206	0.063521718822976	1.1916	0.732323953720899	0.47866	0.717131474103642
12.6614437	0.022286672281337	4.1867404	0.055581503970104	1.18617	0.720325667761747	0.47412	0.721115537848548
12.6563196	0.021278404485409	4.1366425	0.056982718355921	1.18155	0.707470361376943	0.4699	0.737051792828654
12.650032	0.019791703735348	4.0863762	0.050443717888848	1.17637	0.692472503928003	0.46429	0.741035856573721
12.6460848	0.018619345298123	4.007937	0.071929005137787	1.17134	0.680617054706462	0.45803	0.75298804780876
12.640233	0.018225923158144	3.9552135	0.075198505371323	1.16597	0.668475932009711	0.45312	0.768924302788866
12.6354179	0.018649000233294	3.9033248	0.104156936011214	1.16114	0.655334952149686	0.44808	0.780876494023905
12.6314087	0.018032177581669	3.8488863	0.071929005137787	1.15589	0.641908298814451	0.44316	0.788844621513878
12.6283636	0.015891091262085	3.7660255	0.111163007940226	1.15116	0.629052992429647	0.43796	0.796812749004011
12.623682	0.012330522045495	3.7110472	0.100887435777677	1.14597	0.615340665619191	0.43324	0.804780876493984
12.6190825	0.009738680711259	3.6541464	0.123773937412433	1.14081	0.604056563348092	0.42833	0.804780876493984
12.6123323	0.00902696226707	3.5673232	0.134983652498842	1.13548	0.592201114126551	0.42339	0.824701195219156
12.6092176	0.011009888932388	3.5075023	0.181223727230275	1.13084	0.580202828167399	0.41845	0.840637450199101
12.6027613	0.014588251110088	3.4486582	0.255955161139659	1.12557	0.568204542208259	0.41332	0.840637450199101
12.598958	0.019372580651538	3.3903935	0.276973376926677	1.12059	0.557348950149981	0.40859	0.852589641434301
12.594821	0.023953279638135	3.3019078	0.360112097150872	1.11543	0.545779174403649	0.40384	0.856573705179207
12.5903664	0.027422907053534	3.2444785	0.467538533395622	1.11064	0.534209398657329	0.39922	0.868525896414247
12.5849762	0.028379772961826	3.1871779	0.539934609995329	1.10566	0.523639480074271	0.39434	0.884462151394352
12.5803919	0.027183690576461	3.1035233	0.671648762260634	1.10038	0.511926867590341	0.38965	0.900398406374458
12.5757771	0.024989225373558	3.0485182	0.760859411489964	1.09532	0.501928295957714	0.38474	0.896414342629392
12.5701218	0.023658707282073	2.9956956	0.903783278841658	1.09034	0.492215397800309	0.37924	0.904382470119525
12.5652657	0.023316687029729	2.9438031	0.98085007006072	1.08511	0.482788173118125	0.37451	0.908366533864431
12.5614595	0.023132826431645	2.8669732	1	1.07985	0.472932438223109	0.37068	0.93227091633467
12.5562029	0.021794400357447	2.817497	0.964502568893036	1.07478	0.464790744179397	0.36719	0.936254980079576
12.5510759	0.019866829571111	2.7688441	0.802428771602061	1.0698	0.455363519497213	0.36326	0.940239043824643
12.5459528	0.018560035427774	2.6982076	0.67585240541803	1.06447	0.445222111126976	0.36014	0.948207171314776
12.5405226	0.019172904088039	2.6521826	0.607192900513781	1.05964	0.438080274246538	0.35793	0.952191235059682
12.5356798	0.020602271963441	2.6123991	0.565156468939744	1.05483	0.428081702613912	0.35607	0.952191235059682
12.5300446	0.021118267835472	2.5793495	0.514245679588976	1.04953	0.420511355520642	0.35477	0.956175298804749
12.5235338	0.019081962286836	2.5279667	0.495095749649695	1.04444	0.413940865590624	0.35327	0.948207171314776
12.520236	0.015183326809249	2.4902282	0.458664175618872	1.03934	0.406656191972575	0.35241	0.964143426294721
12.5141048	0.011013842923742	2.4488516	0.382531527323689	1.03437	0.399228681616905	0.35097	0.964143426294721
12.5090799	0.008133360220473	2.3829799	0.347501167678665	1.0294	0.390658477360373	0.35013	0.964143426294721
12.5029278	0.006828543072807	2.3411818	0.332087809434841	1.02434	0.383230967004714	0.34913	0.960159362549816
12.4993343	0.006385696040868	2.3012745	0.307800093414305	1.01926	0.377088987287528	0.34821	0.964143426294721
12.4943686	0.005830160255269	2.2633734	0.284913591779549	1.01418	0.370804170832742	0.3476	0.964143426294721
12.4895325	0.004424516328008	2.215028	0.27417094815508	1.00918	0.365376374803597	0.34658	0.956175298804749
12.4863138	0.002489037558959	2.2050822	0.261092947220933	1.00406	0.359805742036853	0.34617	0.980079681274827
12.48071	0.001205967363756	2.1972287	0.230733302195244	0.99875	0.350949864305099	0.34515	0.968127490039788
12.4749355	0.002137132328237	2.1799974	0.244278374591311	0.99372	0.346950435652049	0.3449	0.964143426294721
12.4714632	0.005705609527547	2.1623242	0.234469873890701	0.98865	0.342379660048567	0.34414	0.972111553784855
12.4661398	0.011168048586648	2.1440008	0.215319943951421	0.98385	0.335237823168118	0.34389	0.960159362549816
12.4614191	0.016391271168676	2.1191709	0.222793087342372	0.97838	0.331238394515068	0.34355	0.968127490039788
12.4575939	0.019852990601354	2.1027277	0.197571228397958	0.97364	0.324096557634618	0.34316	0.968127490039788
12.4516344	0.020351193512288	2.0871186	0.179822512844476	0.96832	0.320239965719178	0.3429	0.972111553784855
12.4476576	0.01903253739487	2.0693042	0.172349369453524	0.96357	0.315097843165266	0.34226	0.972111553784855
12.4418468	0.016938898971568	2.0494728	0.172816440915464	0.95862	0.310669904299384	0.34235	0.968127490039788
12.4370813	0.015661759763389	2.0326548	0.179355441382537	0.95328	0.306670475646333	0.34152	0.976095617529922
12.4325466	0.014655468963144	2.0194988	0.142923867351714	0.94821	0.30138551635481	0.34124	0.980079681274827
12.4258623	0.014046554294233	2.0018387	0.163007940214854	0.94309	0.296957577488928	0.34063	0.968127490039788
12.4211931	0.013799429834446	1.9913063	0.15693601120972	0.93809	0.294672189687181	0.3403	0.976095617529922
12.4178219	0.015017259172276	1.9810629	0.163475011676793	0.93308	0.29024425082131	0.34	0.980079681274827
12.4119549	0.01723742531899	1.9692289	0.176553012610939	0.92799	0.285244965004997	0.33961	0.980079681274827
12.4072084	0.019467476444101	1.9534076	0.170014012143866	0.92294	0.283102413940861	0.33948	0.980079681274827
12.4025898	0.020596340976398	1.944589	0.148995796356848	0.91784	0.277817454649338	0.33913	0.984063745019894
12.398571	0.020782178570159	1.9332147	0.129845866417567	0.91276	0.274103699471509	0.3391	0.984063745019894
12.3954134	0.020365032482045	1.9262007	0.150864082204586	0.90762	0.271961148407373	0.33858	0.980079681274827
12.3901291	0.019166973101009	1.9179167	0.148061653432988	0.9028	0.268247393229543	0.33849	0.984063745019894
12.3854952	0.017049610729565	1.9112068	0.123773937412433	0.89775	0.264819311526924	0.3382	0.984063745019894
12.3811941	0.014884800461833	1.9029043	0.143390938813634	0.89278	0.261391229824315	0.33812	0.984063745019894
12.3766346	0.014101910173228	1.8964572	0.126576366184031	0.88757	0.258105984859306	0.33805	0.972111553784855
12.3721838	0.015349394446229	1.8908613	0.14712751050911	0.88253	0.254677903156686	0.33788	0.996015936254933
12.3675089	0.017769237156448	1.8842852	0.131714152265305	0.87759	0.25196400514212	0.33804	0.984063745019894
12.3627367	0.020111977035228	1.8769934	0.141522652965915	0.87234	0.249250107127553	0.33779	0.976095617529922
12.3567724	0.021822078296941	1.8720261	0.144792153199452	0.86744	0.246536209112986	0.33808	0.976095617529922
12.3515091	0.023215860250135	1.8659272	0.127977580569829	0.86233	0.241536923296673	0.33778	0.976095617529922
12.346405	0.024848858680402	1.8604329	0.141522652965915	0.85728	0.239965719182968	0.33806	0.980079681274827
12.340354	0.026527328011267	1.8541384	0.116300794021482	0.8523	0.235966290529929	0.33785	0.972111553784855
12.3370085	0.027503963876341	1.849792	0.120971508640817	0.84729	0.235537780317097	0.3379	0.972111553784855
12.3312244	0.027023553926524	1.8460721	0.119570294255018	0.84222	0.231966861876878	0.33768	0.984063745019894
12.3274641	0.025266004768529	1.8433633	0.130312937879506	0.83714	0.229681474075132	0.33751	0.980079681274827
12.321104	0.023312733038382	1.8432401	0.130780009341427	0.8321	0.226110555634913	0.3374	0.980079681274827
12.3154593	0.022108742670303	1.8459897	0.134049509574963	0.82731	0.223396657620335	0.33706	0.988047808764961
12.3125	0.021628332720473	1.8462727	0.133582438113043	0.82215	0.219682902442505	0.33718	0.988047808764961
12.3071918	0.020904752302223	1.8450825	0.128911723493708	0.81717	0.21782602485359	0.33685	0.988047808764961
12.3025284	0.018635161263544	1.8428583	0.1373190098085	0.81192	0.215397800314245	0.33672	0.972111553784855
12.2958469	0.015129947925937	1.8409921	0.113031293787945	0.80674	0.21382659620054	0.33642	0.988047808764961
12.291955	0.01163461956672	1.8382016	0.106492293320891	0.80179	0.211255534923584	0.33617	0.988047808764961
12.2874632	0.010970349018813	1.8357624	0.130780009341427	0.79676	0.209112983859448	0.3361	0.988047808764961
12.2828884	0.013471248551852	1.836861	0.10742643624475	0.79192	0.206399085844881	0.33573	0.988047808764961
12.2783518	0.017921465823684	1.83848	0.114899579635683	0.78666	0.204542208255966	0.33578	0.988047808764961
12.2724228	0.021290266459483	1.8387228	0.154133582438122	0.78153	0.201685473503789	0.33539	0.988047808764961
12.2671356	0.022735450300305	1.8380837	0.123773937412433	0.77671	0.200257106127694	0.33536	0.984063745019894
12.2620602	0.023146665401389	1.8369316	0.142923867351714	0.77158	0.198114555063559	0.33509	0.988047808764961
12.2583122	0.023399720848213	1.8353075	0.106025221858951	0.76646	0.195257820311381	0.33519	0.988047808764961
12.2519407	0.02333645698651	1.8333302	0.113498365249884	0.76162	0.193258105984856	0.33521	0.992031872509867
12.2467976	0.022434946957213	1.8312031	0.141522652965915	0.75646	0.192258248821593	0.33517	0.992031872509867
12.2421732	0.021565068858758	1.8282462	0.159738439981317	0.7514	0.189972861019858	0.33521	0.996015936254933
12.2398186	0.021865572201857	1.8263698	0.096216721158342	0.74644	0.188544493643764	0.33496	0.988047808764961
12.2324886	0.023160504371139	1.8245161	0.122372723026634	0.74125	0.185116411941156	0.33515	0.988047808764961
12.2269678	0.02479943378843	1.8249499	0.147594581971049	0.73618	0.183830881302672	0.33489	0.984063745019894
12.2203817	0.025625817981957	1.8242821	0.131247080803366	0.73103	0.182545350664188	0.33503	0.984063745019894
12.2155952	0.026046918061431	1.8230821	0.122372723026634	0.7259	0.180831309812884	0.33481	0.984063745019894
12.2117195	0.025449865366593	1.8231108	0.141989724427835	0.72104	0.178545922011137	0.33487	0.992031872509867
12.2061167	0.024285414912089	1.8223685	0.148995796356848	0.71587	0.178260248535928	0.33475	0.992031872509867
12.2014084	0.022290626272697	1.8218116	0.13638486688464	0.71077	0.174546493358087	0.33469	0.984063745019894
12.1975946	0.02064378887268	1.8219273	0.106025221858951	0.7059	0.173403799457225	0.33477	0.988047808764961
12.1921415	0.019773910774231	1.8207446	0.120971508640817	0.70057	0.171118411655478	0.33452	0.980079681274827
12.1888094	0.020262228706774	1.8207948	0.116300794021482	0.69566	0.169404370804174	0.33468	1
12.1843996	0.021559137871734	1.8211838	0.117702008407299	0.69061	0.168975860591343	0.33437	1
12.1792707	0.023047815617478	1.8197882	0.113965436711823	0.68543	0.166976146264817	0.33461	0.988047808764961
12.1734972	0.023933509681348	1.820325	0.117702008407299	0.68042	0.164833595200681	0.33449	0.984063745019894
12.1684437	0.024277506929369	1.8194592	0.129378794955628	0.6752	0.16426224825025	0.33447	0.992031872509867
12.1641636	0.024773732844619	1.8196524	0.113031293787945	0.67008	0.160834166547631	0.3343	0.992031872509867
12.1584377	0.026222870676802	1.8197529	0.117702008407299	0.66524	0.160119982859589	0.33424	0.988047808764961
12.1537037	0.028510254676585	1.8189662	0.101354507239616	0.66033	0.158405942008285	0.33442	0.992031872509867
12.1488867	0.030704719879482	1.8185139	0.147594581971049	0.65531	0.157406084845022	0.33416	0.992031872509867
12.1449671	0.031841492394499	1.8192735	0.13685193834658	0.65017	0.155977717468928	0.33434	0.988047808764961
12.139245	0.031734734627868	1.8182135	0.134983652498842	0.64506	0.154835023568066	0.33411	0.992031872509867
12.1348391	0.030878695499169	1.8183342	0.127977580569829	0.64	0.154120839880013	0.33433	0.996015936254933
12.1301804	0.029534338437934	1.8178439	0.102755721625415	0.63508	0.151549778603057	0.33415	0.996015936254933
12.1257963	0.02797844283912	1.8180394	0.110695936478287	0.63008	0.149692901014142	0.33424	0.988047808764961
12.1226559	0.025315429660468	1.8176274	0.120037365716957	0.62509	0.14869304385088	0.33423	0.992031872509867
12.1181574	0.022316327216508	1.8183438	0.111630079402146	0.61998	0.146550492786744	0.33411	0.980079681274827
12.1139574	0.019131387178794	1.8172904	0.13685193834658	0.61485	0.145693472361092	0.33413	0.992031872509867
12.1081505	0.017842385996548	1.8178974	0.132648295189165	0.60981	0.144122268247398	0.33383	0.996015936254933
12.1019564	0.017516181709638	1.8171849	0.123773937412433	0.60497	0.142122553920873	0.33413	0.992031872509867
12.0972271	0.017769237156461	1.8175591	0.119103222793098	0.5999	0.140551349807168	0.33378	0.996015936254933
12.092145	0.016849934166047	1.8175912	0.127977580569829	0.59488	0.140408513069557	0.33399	0.992031872509867
12.0872545	0.015292061571557	1.8171135	0.115833722559561	0.58966	0.139551492643905	0.33373	0.988047808764961
12.0818424	0.013141090273575	1.8171135	0.135917795422701	0.58465	0.138408798743032	0.33359	0.980079681274827
12.0753784	0.01082602833431	1.8179188	0.11723493694536	0.57962	0.13755177831738	0.33336	0.992031872509867
12.070962	0.008819377720845	1.8179188	0.103689864549274	0.57478	0.134266533352382
12.0645552	0.008485265451214	1.8169014	0.118636151331159	0.56975	0.134409370089993
12.0614138	0.01120758850021			0.56468	0.132695329238677
12.0559292	0.016276605419337			0.55971	0.131552635337804
12.0504475	0.021608562763686			0.55468	0.129695757748889
12.0466385	0.024599757224932			0.54964	0.128838737323237
12.0412769	0.024943754472959			0.54471	0.127981716897585
12.0382223	0.023781281014125			0.53983	0.124696471932576
12.0301504	0.022753243261416			0.53488	0.125267818883018
12.0258417	0.022618807555291			0.52986	0.123839451506924
12.0209112	0.022506118801629			0.5248	0.122982431081272
12.0162382	0.022098857691893			0.51968	0.121411226967578
12.0129623	0.020971970155273			0.51488	0.121125553492357
12.006299	0.020859281401612			0.51003	0.119982859591484
12.0009203	0.022342028160332			0.50505	0.11841165547779
11.9950943	0.025722690770204			0.50005	0.117411798314528
11.9891376	0.029152778272028			0.49516	0.116126267676044
11.9836903	0.031098142019462			0.49047	0.115697757463224
11.9790173	0.030716581853549			0.48556	0.114697900299961
11.9740639	0.028435128840809			0.48072	0.112555349235825
11.9681759	0.025347061591323			0.47593	0.112126839022993
11.9635029	0.022308419233795			0.47241	0.111269818597341
11.9596043	0.019945909398235			0.46882	0.109412941008427
11.9542532	0.018401875773501			0.46375	0.109412941008427
11.950345	0.017646663424397			0.45795	0.108413083845164
11.944685	0.017381746003506			0.45384	0.107841736894733
11.9406815	0.017535951666412			0.45102	0.108841594057996
11.9339952	0.017628870463293			0.4485	0.107698900157122
11.9306555	0.01756560660159			0.44605	0.106413369518639
11.9235859	0.016573154771089			0.44397	0.106984716469081
11.9187527	0.015428474273359			0.44196	0.108127410369943
11.9148741	0.014459746390993			0.44008	0.104985002142556
11.9092007	0.014726640807561			0.43836	0.104985002142556
11.9042807	0.015408704316572			0.43679	0.105842022568208
11.9005976	0.016324053315619			0.43531	0.104556491929724
11.8921156	0.01715834549186			0.43398	0.104842165404945
11.8889074	0.019099755247933			0.43264	0.104699328667335
11.8842077	0.022395407043638			0.43146	0.104556491929724
11.8775721	0.02657675290322			0.43027	0.104270818454503
11.87255	0.029316868913325			0.42916	0.103842308241682
11.8675976	0.028866113898673			0.42808	0.103413798028851
11.8649559	0.025212625885197			0.42708	0.103128124553641
11.8589716	0.020776247583122			0.42607	0.101985430652768
11.8536043	0.018146843331007			0.42519	0.10298528781603
11.848094	0.017790984108913			0.42428	0.102556777603199
11.8458939	0.018824952848665			0.42342	0.10298528781603
11.8390512	0.020809856509666			0.42256	0.104413655192113
11.8340168	0.024411942635494			0.42179	0.102556777603199
11.8290195	0.029083583423295			0.42105	0.102556777603199
11.8235846	0.032094547841322			0.42026	0.102413940865588
11.8186817	0.03114558991575			0.41961	0.101128410227116
11.8145905	0.027152058645606			0.41889	0.101271246964715
11.8089056	0.023646845307999			0.41824	0.102413940865588
11.8029938	0.022877793989138			0.41753	0.101556920439936
11.7981405	0.023781281014112			0.41698	0.10327096129124
11.7951488	0.023836636893114			0.41632	0.101985430652768
11.7896833	0.022164098549285			0.41575	0.100985573489505
11.7853727	0.019740301847706			0.41518	0.101128410227116
11.7807693	0.018330703929085			0.41462	0.101128410227116
11.7763662	0.017820639044084			0.41412	0.102271104127977
11.7718515	0.017919488828008			0.41359	0.101556920439936
11.7678976	0.01773167423857			0.41306	0.099842879588632
11.761342	0.018156728309404			0.41261	0.101842593915157
11.7546301	0.019151157135575			0.41211	0.100842736751894
11.7495804	0.020497491192487			0.41163	0.100842736751894
11.7443218	0.02065367385107			0.41118	0.100128553063853
11.7388229	0.019888576523569			0.41079	0.098414512212537
11.7335253	0.019198605031844			0.41034	0.099271532638189
11.7284756	0.020410503382637			0.40997	0.09898585916298
11.7224283	0.022873839997791
11.7160034	0.02513947704511
11.7113495	0.025299613695047
11.7069769	0.023202021280384
11.7021179	0.019722508886595
11.6970339	0.015778402508417
11.6931753	0.013065964437806
11.6883297	0.01196675484068
11.6822195	0.012959206671175
11.6781673	0.013854785713441
11.6729946	0.014212621931213
11.6680708	0.014097956181881
11.6633301	0.015606403884406
11.6582832	0.018435484700039
11.6557693	0.020837534449154
11.6500235	0.020853350414575
11.6442308	0.019024629412163
11.6403008	0.01739953896461
11.6345053	0.016511867905063
11.6272726	0.015643966802291
11.6227026	0.013631385201795
11.618638	0.012138753464684
11.6127682	0.012055719646194
11.6088324	0.014216575922566
11.6031027	0.016122399756444
11.5989943	0.017520135700991
11.5929995	0.017290804202309
11.5876064	0.017632824454653
11.5823736	0.017796915095949
11.5742025	0.018597598345652
11.567832	0.018065786508187
11.5613546	0.017017978798698
11.5561724	0.01577840250841
11.5499973	0.016120422760748
11.5453548	0.018558058432078
11.5421534	0.022069202756721
11.5356255	0.024951662455666
11.5325251	0.024836996706328
11.5299568	0.0219525600117
11.5276136	0.017769237156448
11.5254965	0.015232751701208
11.5229292	0.015009351189562
11.5193081	0.016460466017428
11.5154638	0.017583399562701
11.5096178	0.017605146515165
11.5041542	0.016177755635433
11.4973335	0.014647560980437
11.4910173	0.014989581232781
11.4855061	0.018927756623929
11.4788208	0.025509175236949
11.4719343	0.031475748194014
11.4651518	0.03407549751097
11.459095	0.033308423187786
11.4548588	0.030934051378165
11.4499884	0.02854188660744
11.4453764	0.026054826044158
11.4407654	0.023569742476546
11.4372005	0.02131992139466
11.4352283	0.020525169131981
11.430522	0.021580884824191
11.4268522	0.023411582822286
11.422328	0.024334839804047
11.4167128	0.023055723600192
11.4122276	0.021234910580487
11.4042635	0.020040805190798
11.3988581	0.020050690169189
11.3932056	0.019336994729329
11.3897877	0.017530020679382
11.3830214	0.015189257796286
11.3786154	0.013991198415244
11.3720427	0.014224483905273
11.3674126	0.01601959598116
11.3622971	0.018435484700026
11.3578176	0.021197347662602
11.3535624	0.022765105235477
11.3491364	0.022871863002108
11.3446989	0.020827649470757
11.340044	0.017968913719953
11.3359118	0.015404750325218
11.3317261	0.014232391887993
11.3252001	0.014145404078156
11.3201265	0.014609998062552
11.3142738	0.015705253668324
11.3092251	0.017276965232558
11.3057613	0.018241739123558
11.3003292	0.017207770383819
11.2948904	0.014556619179233
11.2898769	0.012154569430112
11.2847443	0.011943030892533
11.278101	0.013690695072138
11.2725573	0.016857842148755
11.2690935	0.019791703735341
11.2657185	0.022009892886372
11.2598619	0.022177937519023
11.256258	0.020679374794881
11.2512207	0.018275348050089
11.2478094	0.016318122328582
11.2411604	0.015667690750432
11.2379103	0.016302306363155
11.2313423	0.01813300436125
11.2250881	0.020283975659232
11.2213573	0.02178451537905
11.2162619	0.022529842749757
11.2129087	0.022810576136082
11.2070141	0.023524271575948
11.2028933	0.023751626078954
11.1969757	0.023358203938974
11.1925573	0.022729519313275
11.1886368	0.023217837245805
11.1836824	0.025216579876557
11.1792259	0.027343827226391
11.1744499	0.028419312875375
11.1710052	0.027013668948121
11.1661854	0.023292963081582
11.1619024	0.017860178957646
11.1536417	0.012599393457727
11.1475649	0.009627968953261
11.1422796	0.009728795732855
11.1366777	0.012795116029884
11.1318169	0.016640372624152
11.1275053	0.019898461501979
11.1243496	0.021041165004019
11.1200123	0.020307699607379
11.1163692	0.018336634916122
11.1109943	0.016225203531715
11.1062374	0.014981673250074
11.1012545	0.014133542104083
11.0957613	0.013969451462786
11.0899935	0.014095979186198
11.084631	0.015972148084891
11.0788288	0.018449323669783
11.073844	0.0208059025183
11.0692282	0.021181531697168
11.0645418	0.020659604838107
11.0600462	0.020347239520941
11.0560579	0.020944292215785
11.0521641	0.021616470746393
11.0447512	0.020968016163913
11.0386114	0.01942595953485
11.0335732	0.018073694490895
11.0286169	0.018785412935084
11.0236006	0.02147808104892
11.0190668	0.024706514991563
11.015934	0.026699326635278
11.011178	0.026798176419189
11.0041952	0.026226824668168
10.9998875	0.025704897809087
10.9954176	0.025086098161792
10.9918556	0.022982574760086
10.9871693	0.019560395240975
10.9823656	0.016414995116816
10.9772491	0.015740839590519
10.9713354	0.017379769007823
10.966032	0.019590050176153
10.9607859	0.020378871451795
10.9555397	0.019967656350712
10.9506025	0.019894507510612
10.9458647	0.021650079672931
10.9411449	0.025335199617262
10.9360399	0.029500729511416
10.9319754	0.031934411191386
10.9271202	0.030671110952957
10.9228878	0.025351015582683
10.917695	0.018176498266178
10.9126892	0.011933145914149
10.9071465	0.009048709219521
10.9025526	0.009109996085547
10.8973045	0.011193749530466
10.8941135	0.01341391567718
10.8902559	0.014892708444534
10.882638	0.015056799085831
10.8775311	0.014295655749696
10.8698864	0.013613592240698
10.8651943	0.013748027946823
10.8604164	0.014882823466157
10.8532257	0.016565246788382
10.8485212	0.018362335859946
10.8454323	0.020367009477728
10.8391991	0.02220561545853
10.8353109	0.023706155178348
10.8292379	0.02430123087751
10.825654	0.0245661482984
10.8220701	0.024621504177396
10.8181095	0.024833042714968
10.8118639	0.025050512239584
10.8068275	0.02578397763623
10.8026114	0.027001806974047
10.7964859	0.028278946182226
10.7910042	0.028599219482106
10.7847319	0.027612698638642
10.7776937	0.025797816605981
10.7732973	0.023795119983869
10.7700291	0.021960467994427
10.765667	0.020198964845071
10.7603521	0.019439798504607
10.7554445	0.020881028354082
10.7502432	0.024910145546428
10.7451496	0.029554108394722
10.7396641	0.032458315046124
10.736495	0.032829990233646
10.731739	0.032250730499905
10.7256184	0.0322052595993
10.7210045	0.032630313670128
10.7161322	0.031991744066045
10.7111025	0.029115215354137
10.7062397	0.024601734220609
10.7011747	0.020511330162237
10.6962318	0.018811113878908
10.6902399	0.019698784938467
10.6876717	0.021428656156968
10.6814842	0.022504141805952
10.6774998	0.022727542317592
10.6719961	0.023439260761774
10.6671114	0.024939800481593
10.6615467	0.026547097968048
10.6554613	0.026468018140912
10.651474	0.024406011648464
10.6464653	0.021211186632353
10.6433725	0.019398281595355
10.6371469	0.020499468188164
10.6324863	0.024346701778115
10.6276999	0.028684230296279
10.6245298	0.031317588539754
10.6177549	0.031410507336634
10.6122274	0.029437465649707
10.608202	0.026517443032877
10.6028872	0.023551949515442
10.5977802	0.02121909461506
10.5935926	0.019267799880596
10.5893049	0.0174825727831
10.5838718	0.01578433349546
10.5804806	0.015019236167959
10.575469	0.015725023625098
10.5681639	0.017709927286099
10.5632086	0.019779841761268
10.5588493	0.020691236768955
10.5546513	0.020204895832095
10.5502758	0.019030560399187
10.5453386	0.018443392682733
10.5410833	0.01870040212091
10.5362406	0.019647383050812
10.5315323	0.020823695479397
10.5273314	0.022575313650369
10.5212364	0.024922007520501
10.5190382	0.026788291440811
10.510582	0.02724102345114
10.5061569	0.025965861238644
10.5018644	0.024864674645823
10.4958553	0.025020857304412
10.490756	0.02692865813396
10.4839563	0.029293144965191
10.4788399	0.030712627862202
10.4746742	0.030429917480201
10.4711981	0.028209751333486
10.465066	0.025179016958672
10.4609489	0.022247132367769
10.4562445	0.020964062172566
10.4515057	0.021357484312539
10.4460831	0.023014206690947
10.4417648	0.024348678773798
10.4368238	0.024755939883521
10.4299908	0.024032359465265
10.4250183	0.022802668153375
10.4203491	0.021944652028993
10.4154968	0.022369706099827
10.4100266	0.025058420222304
10.405303	0.029221973120774
10.4004822	0.033237251343369
10.3980961	0.034589516387324
10.3915243	0.032618451696067
10.3883486	0.028571541542611
10.3825817	0.024492999458301
10.377759	0.021924882072206
10.3739872	0.02047376724434
10.368434	0.020125816004965
10.3629017	0.020507376170877
10.3576708	0.021928836063566
10.3526716	0.023287032094551
10.3464985	0.023168412353853
10.341794	0.020857304405942
10.3370657	0.017033794764138
10.3332586	0.0141513350652
10.3278198	0.013152952247662
10.3221626	0.014349034633015
10.3180962	0.015764563538666
10.313632	0.017535951666412
10.3072739	0.019769956782877
10.3046026	0.023684408225891
10.2975674	0.027670031513321
10.293457	0.030022656370484
10.2878933	0.02936629380529
10.282362	0.027100656757964
10.2775536	0.024852812671749
10.2732668	0.023779304018442
10.2695017	0.023457053722878
10.2627211	0.023917693715921
10.2586279	0.02462941216011
10.253952	0.025289728716657
10.2504606	0.024961547434063
10.2462559	0.024032359465259
10.2412872	0.023464961705592
10.237174	0.024261690963948
10.2302799	0.026685487665521
10.2253275	0.030123483150065
10.2196846	0.03342704292849
10.2133026	0.034781284968116
10.2095499	0.033395410997636
10.2031736	0.029724130023055
10.2000656	0.026074596000939
10.1937027	0.023431352779067
10.1888828	0.022567405667655
10.1843567	0.021885342158644
10.1801291	0.021442495126706
10.1731529	0.020291883641945
10.1686325	0.019852990601367
10.1653166	0.02015349394446
10.1598501	0.021899181128401
10.1543627	0.023779304018448
10.1498356	0.024315069847267
10.145503	0.022610899572583
10.1389294	0.019056261343018
10.1357899	0.016333938294016
10.1309481	0.015728977616458
10.1261644	0.017688180333642
10.1204796	0.019847059614324
10.1166201	0.020701121747345
10.1104383	0.020030920212408
10.105608	0.018967296537497
10.1006298	0.018896124693081
10.0964661	0.019307339794165
10.0906372	0.020090230082763
10.0856609	0.020471790248676
10.0817375	0.021984191942555
10.0763206	0.024196450106562
10.0716743	0.026987968004303
10.0666227	0.027547457781256
10.0626392	0.026157629819429
10.0569715	0.02341355981797
10.0520515	0.022029662843166
10.0461073	0.021907089111108
10.0422812	0.022375637086857
10.0358191	0.022085018722155
10.0307646	0.021509712979775
10.0266781	0.021313990407624
10.0226221	0.022304465242441
10.0165882	0.023852452858541
10.012435	0.025161223997562
10.0077848	0.024631389155786
10.0047903	0.022189799493096
9.998724	0.018925779628252
9.9956141	0.017448963856575
9.9912081	0.01869644812957
9.9868059	0.021659964651321
9.9841919	0.023457053722885
9.9813805	0.02333052599948
9.9781914	0.022015823873422
9.975316	0.022235270393708
9.9729261	0.024237967015807
9.9710512	0.027519779841762
9.9668446	0.02967865912245
9.9613094	0.029819025815606
9.9551067	0.027525710828792
9.9455795	0.024239944011477
9.936883	0.021588792806898
9.931407	0.021035234016969
9.9233513	0.022389476056601
9.912014	0.024324954825638
9.9057083	0.025180993954342
9.9001188	0.024239944011484
9.8950844	0.022179914514706
9.8903198	0.020386779434502
9.8863468	0.020111977035215
9.882967	0.0214701730662
9.8794842	0.024081784357217
9.8735247	0.027243000446803
9.8693018	0.030473411385129
9.8647108	0.033128516581074
9.8602715	0.034597424370045
9.8545914	0.034737791063207
9.8483133	0.033478444816132
9.8427067	0.031345266479255
9.8376656	0.028435128840816
9.8343239	0.025139477045117
9.8287468	0.021610539759369
9.8255043	0.018848676796793
9.8216333	0.017957051745886
9.8153162	0.019048353360304
9.810791	0.020325492568483
9.8064146	0.020187102870997
9.801899	0.018562012423444
9.7971888	0.01738965398622
9.7934456	0.017338252098584
9.7865591	0.018423622725952
9.7832479	0.01990834648035
9.7765951	0.021893250141351
9.7706079	0.02391176272889
9.7654161	0.024585918255194
9.7619371	0.023468915696959
9.7561321	0.021219094615066
9.7495518	0.020392710421539
9.7436476	0.021565068858764
9.7387867	0.023935486677031
9.7342701	0.025283797729626
9.7299156	0.025293682708017
9.7262049	0.024664998082324
9.7207651	0.024601734220615
9.7158623	0.02495957043838
9.7111206	0.026155652823746
9.7080793	0.027871685072496
9.7021332	0.030299435765435
9.6986418	0.031450047250196
9.6927986	0.030686926918378
9.6869974	0.027385344135636
9.6846399	0.023636960329609
9.6774721	0.020125816004965
9.6715345	0.017794938100266
9.666604	0.015758632551629
9.6625452	0.014924340375395
9.6581774	0.015667690750432
9.652976	0.018637138259214
9.6487112	0.022237247389378
9.6433897	0.025453819357953
9.6387205	0.027411045079447
9.6338224	0.028508277680902
9.6291246	0.028120786527966
9.6238689	0.026377076339708
9.6167297	0.023700224191305
9.6105919	0.022011869882056
9.6035624	0.021695550573523
9.5975456	0.022375637086857
9.5887432	0.022217477432597
9.5804176	0.020851373418905
9.5721197	0.018526426501236
9.5662537	0.016612694684658
9.5591965	0.015705253668317
9.5503244	0.015922723192933
9.5440359	0.016812371248169
9.538291	0.018146843331007
9.5319805	0.0194397985046
9.5272236	0.020262228706767
9.5222883	0.02032944655983
9.5178289	0.020475744240023
9.5125971	0.021345622338465
9.5081987	0.02269393339106
9.5032187	0.023324595012436
9.4991064	0.022840231071253
9.4954042	0.022478440862128
9.4916439	0.02324946917666
9.4872017	0.024753962887838
9.4827375	0.024720353961307
9.4801149	0.021928836063566
9.4744434	0.016958668928349
9.4706736	0.012336453032506
9.4666052	0.010272469544375
9.4631205	0.011565424717974
9.4572515	0.01511017796915
9.4527922	0.019097778252256
9.4480219	0.022067225761045
9.4438992	0.024091669335608
9.4406233	0.025327291634542
9.4350471	0.026282180547151
9.4311113	0.026203100720021
9.4267273	0.025693035835014
9.4229259	0.02480338777979
9.4166393	0.024591849242218
9.4130478	0.024336816799724
9.4098721	0.023700224191318
9.40413	0.022314350220844
9.4006996	0.020572617028263
9.3946505	0.019390373612648
9.3902292	0.017889833892817
9.3865013	0.016248927479843
9.3813238	0.013639293184509
9.3769522	0.012372038954721
9.3724108	0.012437279812113
9.3686285	0.01391409558379
9.3635321	0.014700939863756
9.3577929	0.014823513595808
9.3521967	0.015341486463522
9.3484783	0.017344183085621
9.3428698	0.020410503382637
9.3387604	0.022618807555291
9.3325577	0.023030022656374
9.3285961	0.022193753484457
9.3238907	0.021938721041963
9.3186569	0.022395407043651
9.3138008	0.022602991589863
9.3079844	0.02090870629357
9.3041363	0.018239762127888
9.2995558	0.015365210411656
9.2927504	0.01350485747839
9.2895317	0.01204188067645
9.2845945	0.011494252873558
9.2795897	0.012049788659158
9.274579	0.013686741080784
9.2708797	0.01479385866063
9.2634449	0.013714419020285
9.2571688	0.010529478982558
9.2539787	0.007285229074495
9.2461052	0.0066743374099
9.2402411	0.00960819899648
9.2346802	0.015284153588843
9.2284517	0.021051049982403
9.2241192	0.024645228125524
9.2178688	0.024150979205963
9.2122021	0.020479698231383
9.2094707	0.015297992558594
9.2027102	0.011599033644512
9.198	0.010242814609203
9.1947861	0.011519953817382
9.1887178	0.013983290432523
9.184535	0.016758992364837
9.1792727	0.018876354736281
9.1728716	0.020372940464752
9.1678762	0.021424702165608
9.1626072	0.022976643773062
9.1575012	0.024910145546428
9.152257	0.026902957190136
9.1474428	0.027203460533235
9.1392946	0.025770138666473
9.1351109	0.023211906258775
9.1305437	0.021610539759369
9.1261997	0.02138516225204
9.1216183	0.021616470746399
9.1165104	0.020718914708462
9.1121483	0.01862725328083
9.1071339	0.017522112696675
9.1004362	0.019398281595362
9.0944357	0.024706514991563
9.0875893	0.030295481774075
9.0832043	0.033199688425484
9.0760355	0.031455978237233
9.0710964	0.02698796800431
9.0654917	0.022069202756728
9.0605164	0.018639115254904
9.052784	0.016416972112506
9.0480614	0.01479385866063
9.0399103	0.013708488033242
9.0338268	0.013473225547529
9.0284691	0.014285770771312
9.0243921	0.015181349813579
9.0189037	0.015359279424626
9.0120583	0.014040623307202
9.0076647	0.011650435532148
9.0045118	0.009161397973182
8.9965134	0.007937637648322
8.9904518	0.008512943390715
8.9830914	0.010333756410407
8.9761782	0.012656726332405
8.9706001	0.01552139307024
8.9649229	0.019079985291159
8.9613562	0.022573336654685
8.9560356	0.024016543499838
8.9501743	0.022656370473175
8.9444027	0.020115931026581
8.938508	0.019089870269549
8.9330931	0.020707052734389
8.9260406	0.023134803427315
8.9201937	0.024492999458301
8.9161844	0.024443574566349
8.9087515	0.024247851994197
8.9039087	0.024627435164426
8.8994007	0.024829088723615
8.8930483	0.024742100913771
8.8878002	0.024609642203329
8.879673	0.025200763911136
8.8737984	0.025837356519542
8.8682728	0.026048895057115
8.863801	0.026001447160839
8.8562098	0.026264387586047
8.8517847	0.026649901743319
8.8438778	0.025902597376922
8.8386993	0.023328549003796
8.8324118	0.018558058432078
8.8257704	0.012769415086054
8.8220825	0.007441411733078
8.8157797	0.005165889707368
8.8111086	0.007138931394302
8.8051004	0.012670565302149
8.8009892	0.018763665982632
8.7927504	0.022373660091174
8.7867985	0.022247132367769
8.7823391	0.019663199016246
8.7768373	0.016511867905063
8.7709999	0.014629768019333
8.764348	0.014123657125692
8.7599573	0.015084477025332
8.7537117	0.016644326615506
8.7478666	0.018263486076022
8.7422571	0.019590050176166
8.7387457	0.020113954030911
8.7326174	0.020135700983362
8.7273216	0.018884262719001
8.72153	0.017093104634474
8.7160883	0.014248207853421
8.7104044	0.011867905056763
8.7074327	0.01056901889612
8.7008781	0.012063627628908
8.6955605	0.015238682688238
8.6917391	0.018453277661143
8.687809	0.019548533266908
8.6845493	0.018765642978316
8.6788921	0.017553744627516
8.6733217	0.017322436133157
8.6660757	0.018820998857298
8.6618071	0.021659964651321
8.6533928	0.025540807167791
8.6463165	0.029281282991117
8.6410179	0.032355511270853
8.637044	0.034263312100395
8.6298962	0.035581968217819
8.6245384	0.036125642029344
8.6204128	0.035423808563552
8.6124191	0.032970356926802
8.6067295	0.029892174655705
8.6014318	0.027992281808877
8.5949516	0.027936925929888
8.5901165	0.02861108145618
8.5846338	0.028539909611763
8.5801878	0.027156012636953
8.5700474	0.024771755848936
8.5643129	0.021527505940873
8.5569153	0.018577828388872
8.5518332	0.016891451075292
8.5451612	0.017229517336276
8.5388441	0.018049970542767
8.5348444	0.018269417063059
8.5282106	0.017785053121876
8.5225649	0.01749641175285
8.517683	0.017415354930037
8.5144138	0.016581062753803
8.5106592	0.01504889110313
8.5033264	0.013392168724722
8.4971991	0.012973045640925
8.4911032	0.013908164596754
8.483078	0.016387317177328
8.4770956	0.019074054304115
8.4700327	0.021179554701498
8.4650784	0.021679734608102
8.4556789	0.021072796934874
8.4479952	0.019706692921174
8.4447651	0.018439438691392
8.4388399	0.018471070622241
8.4313354	0.020317584585756
8.4274483	0.023441237757458
8.4155111	0.025523014206693
8.4115009	0.025748391714016
8.4058676	0.024583941259511
8.4022589	0.023668592260463
8.3999662	0.024044221439332
8.3901062	0.025572439098645
8.3842144	0.027996235800231
8.3796701	0.02927930599544
8.3681355	0.028089154597118
8.3626299	0.023571719472229
8.3510151	0.018524449505559
8.3455029	0.015343463459186
8.3429527	0.015610357875753
8.3396349	0.016889474079609
8.326932	0.018340588907475
8.2940855	0.018678655168459
8.2877178	0.020361078490678
8.2920151	0.022462624896701
8.296649	0.025813632571395
8.2962723	0.027523733833122
8.2772703	0.028917515786315
8.2659664	0.029463166593524
8.1494493	0.031562736003864
8.1557474	0.033148286537849
8.1874304	0.032986172892235
8.2458277	0.029168594237462
8.2751789	0.024162841180044
8.2746029	0.020853350414588
8.2595844	0.021228979593457
8.2435379	0.023842567880151
8.2052965	0.026551051959402
8.1895285	0.027503963876341
8.1726313	0.026815969380286
8.1643276	0.025190878932733
8.1569548	0.024287391907759
8.1509705	0.024578010272474
8.1505623	0.025973769221338
8.1502361	0.026365214365641
8.1513481	0.025184947945709
8.161623	0.021897204132718
8.1799927	0.019323155759585
8.2034559	0.018433507704362
8.2233543	0.020430273339431
8.2368479	0.022484371849165
8.245945	0.022808599140405
8.2468824	0.020066506134616
8.2433348	0.016424880095213
8.2404757	0.014641629993394
8.2356682	0.01650000593099
8.2328167	0.020625995911569
8.2306099	0.023785235005478
8.2288427	0.023099217505114
8.2246161	0.018965319541814
8.2188778	0.013730234985706
8.212018	0.010922901122538
8.2086191	0.011604964631549
8.1991091	0.015440336247426
8.1920719	0.020129769996325
8.1863613	0.024269598946655
8.1782799	0.027088794783891
8.1713438	0.028660506348132
8.1644545	0.028874021881387
8.1571865	0.028120786527966
8.1502628	0.027007737961084
8.1385736	0.026815969380286
8.1312199	0.027828191167574
8.1206083	0.030218378942629
8.1129541	0.032596704743603
8.1035376	0.03334005511864
8.0974064	0.031195014807702
8.087553	0.026851555302501
8.0811634	0.022893609954572
8.0745592	0.020740661660914
8.0599432	0.020766362604738
8.0462923	0.021754860443885
8.0289288	0.023795119983882
8.0229511	0.026252525611993
8.0193386	0.028306624121727
8.0148382	0.028431174849462
8.0082903	0.026768521484017
7.9977803	0.024514746410778
7.9894528	0.023231676215562
7.9826722	0.023449145740171
7.9800043	0.024991202369234
7.9749141	0.027436746023272
7.9697585	0.03081345464179
7.9647207	0.034569746430531
7.9583206	0.037454183125159
7.9518895	0.037187288708591
7.9464197	0.034172370299204
7.9394927	0.030364676622828
7.9341674	0.028877975872747
7.9307899	0.028860182911643
7.9242544	0.028407450901315
7.9198384	0.025434049401173
7.9154711	0.021404932208821
7.9082475	0.01829511800687
7.9025788	0.017789007113229
7.8972178	0.01918278906643
7.8923683	0.021205255645316
7.8891087	0.022699864378104
7.8827367	0.023919670711604
7.8780117	0.025430095409813
7.869329	0.027223230490023
7.8629718	0.028112878545246
7.8592644	0.027043323883292
7.8543344	0.024396126670067
7.8503885	0.022213523441237
7.8453703	0.021750906452518
7.8388057	0.02276708223116
7.8327098	0.023120964457578
7.82793	0.02220956944989
7.8224306	0.020149539953113
7.8188443	0.018121142387183
7.813211	0.016072974864479
7.8068914	0.014335195663264
7.8016896	0.013400076707436
7.7976894	0.013852808717764
7.790813	0.014884800461833
7.7846808	0.015699322681287
7.7791796	0.016256835462569
7.7734604	0.018038108568699
7.7689338	0.021005579081811
7.7634978	0.024131209249182
7.7589736	0.025341130604292
7.7540927	0.024518700402125
7.7486391	0.021764745422269
7.7449861	0.01862329928947
7.7397904	0.016136238726188
7.7357917	0.016836095196303
7.7285304	0.020625995911582
7.722434	0.026517443032883
7.716126	0.031121865967609
7.7116199	0.033565432625969
7.704412	0.033709753310479
7.6996808	0.032845806199067
7.6950235	0.031469817206983
7.6898971	0.029872404698925
7.6850967	0.027828191167574
7.676733	0.024939800481599
7.6720328	0.021721251517347
7.6677742	0.020015104246981
7.6630569	0.02121118663234
7.6576705	0.024848858680395
7.6505322	0.02797646584345
7.6435294	0.028779126088836
7.6376739	0.026984014012949
7.6332021	0.024831065719298
7.6293116	0.023555903506802
7.6233134	0.023219814241489
7.6181154	0.022351913138723
7.611382	0.020189079866674
7.6060681	0.017935304793429
7.5993767	0.016660142580933
7.5954065	0.016132284734834
7.5921745	0.014523010252702
7.5855579	0.012290982131914
7.5808344	0.012391808911502
7.5724378	0.01600971100277
7.5664105	0.020475744240023
7.5622187	0.021315967403294
7.5571132	0.018091487452012
7.552424	0.013271571988347
7.5477691	0.008995330336215
7.5389524	0.006108916645923
7.5337124	0.00578073536333
7.5299668	0.00928199470957
7.5256596	0.015139832904334
7.5175505	0.020165355918533
7.513032	0.02301420669094
7.5074201	0.025724667765868
7.5006747	0.029828910793996
7.4975762	0.033943038800515
7.4926276	0.034344368923208
7.4851699	0.029907990621133
7.4802957	0.022652416481815
7.4769192	0.016909244036396
7.473063	0.014657445958827
7.4673929	0.015114131960503
7.4623308	0.015798172465191
7.4586124	0.015236705692555
7.4497581	0.014671284928578
7.4444275	0.015098315995089
7.4405384	0.018059855521164
7.4335475	0.02164019469454
7.4292541	0.025180993954355
7.4231205	0.027047277874652
7.4161329	0.028636782399991
7.4102354	0.030617732069639
7.4059572	0.033114677611317
7.4002242	0.035358567706179
7.394742	0.035892356539315
7.3910394	0.034555907460793
7.3846211	0.030398285549346
7.3792925	0.024635343147134
7.371922	0.01886646975789
7.3645978	0.015224843718494
7.3590722	0.013429731642607
7.3528137	0.011533792787133
7.3490658	0.009224661834891
7.3430452	0.00838443867162
7.3364511	0.011903490978971
7.3302822	0.018828906840005
7.3246045	0.026181353767557
7.3193989	0.030631571039383
7.3146296	0.03194627316544
7.3093596	0.029953461521731
7.3049626	0.025236349833338
7.2997069	0.018308956976627
7.2921405	0.012852448904557
7.2859735	0.011504137851961
7.2809849	0.015286130584526
7.2757998	0.020655650846753
7.2692642	0.024247851994191
7.2625437	0.024050152426363
7.2570949	0.021760791430909
7.2504897	0.020111977035228
7.2444611	0.021169669723114
7.2367625	0.024574056281127
7.2310781	0.029354431831223
7.225852	0.034269243087445
7.2210369	0.039095089538146
7.2164536	0.042021043142006
7.2118669	0.042323523480775
7.20331	0.039415362838013
7.1963234	0.03512528221613
7.1911511	0.030236171903726
7.1854472	0.025453819357947
7.1800008	0.020938361228735
7.1740589	0.017618985484896
7.166501	0.016616648676005
7.1597228	0.018245693114918
7.1566887	0.021786492374733
7.1501684	0.024975386403814
7.1452036	0.025570462102975
7.1412497	0.023130849435968
7.1336417	0.01977193377856
7.1293359	0.018295118006877
7.1216278	0.019590050176153
7.1156993	0.021948606020347
7.1121531	0.023806981957936
7.1082854	0.0240560834134
7.1008744	0.02413516324053
7.0953655	0.024024451482552
7.0900588	0.024593826237889
7.0856667	0.024295299890466
7.0799732	0.02366266127342
7.0709047	0.022085018722155
7.0668011	0.021347599334161
7.0643435	0.020750546639304
7.0565829	0.020948246207139
7.0524769	0.020274090680841
7.0458789	0.019900438497643
7.0385346	0.019969633346382
7.0341649	0.022031639838843
7.0275016	0.025432072405489
7.0195551	0.029229881103488
7.0155234	0.031066510088613
7.0103965	0.029427580671303
7.0054069	0.024127255257822
6.9991322	0.017589330549724
6.9937811	0.012379946937434
6.9882703	0.010225021648106
6.9814343	0.011071175798414
6.9774804	0.014368804589796
6.9736853	0.018336634916115
6.9694004	0.021084658908941
6.9624343	0.021452380105103
6.9537959	0.02154134491063
6.9485731	0.023712086165379
6.9443665	0.02893728574309
6.9352846	0.034132830385636
6.930675	0.035678841006066
6.9246278	0.031817768446364
6.9209118	0.025226464854954
6.9141674	0.020843465436185
6.9074345	0.022260971337526
6.9042492	0.028114855540929
6.8983994	0.033219458382272
6.892518	0.033385526019252
6.8846617	0.02910533037576
6.8786778	0.02505446623095
6.8758025	0.024443574566362
6.8679876	0.027221253494346
6.8631029	0.030398285549353
6.8575644	0.031645769822354
6.852746	0.030688903914061
6.8449039	0.027986350821841
6.8399391	0.025768161670796
6.8348165	0.024437643579312
6.8294725	0.025392532491928
6.8222337	0.026086457975013
6.8167176	0.025683150856636
6.8127217	0.021517620962482
6.8057775	0.016561292797022
6.801568	0.01218817835665
6.7977591	0.012016179732633
6.7890825	0.01399712940228
6.7825379	0.018239762127888
6.7790737	0.022573336654692
6.7736268	0.027751088336128
6.7690659	0.032092570845639
6.7641597	0.035091673289605
6.7579656	0.035789552764044
6.7507873	0.034591493382995
6.742353	0.03260856671769
6.73771	0.031367013431719
6.733849	0.032197351616606
6.7291951	0.034502528577481
6.7221665	0.036501271208233
6.7154179	0.036222514817591
6.7114749	0.033695914340741
6.7076745	0.02992380658656
6.7024369	0.026323697456396
6.6981716	0.022919310898383
6.6923933	0.020092207078434
6.6869226	0.018506656544455
6.6819854	0.019497131379273
6.6777177	0.022753243261416
6.6724653	0.025515106223979
6.6667891	0.02504655824823
6.6597652	0.020556801062836
6.6560364	0.01553127804863
6.6516309	0.01307980340755
6.6474795	0.01544824423014
6.6425829	0.020572617028263
6.6334538	0.027041346887622
6.6280913	0.032438545089343
6.6232324	0.037139840812303
6.6195369	0.039624924379914
6.6098123	0.039587361462023
6.6041164	0.035862701604137
6.5993752	0.030119529158705
6.5908747	0.024852812671749
6.5883918	0.022338074168972
6.5808659	0.022668232447249
6.5747313	0.023304825055655
6.5697765	0.022620784550961
6.5643506	0.020720891704126
6.5590992	0.020546916084439
6.5542803	0.023085378535363
6.5494452	0.027262770403584
6.5436459	0.03040619353206
6.5371923	0.030989407257167
6.5321121	0.029696452083567
6.5259981	0.02701169195245
6.5205755	0.025457773349314
6.5145555	0.025772115662157
6.5094585	0.029480959554622
6.5044937	0.034674527201485
6.4976511	0.039822623947749
6.4913383	0.042871151283661
6.4878197	0.043687650498798
6.4825025	0.042430281247406
6.4773269	0.040498756469723
6.4722409	0.038320107232248
6.4660382	0.038061120798394
6.4609351	0.039375822924457
6.4553804	0.042985817033012
6.449605	0.044952927732909
6.4420843	0.043794408265422
6.4385772	0.037900984148444
6.4318366	0.031021039188002
6.4259896	0.026384984322422
6.4200249	0.025855149480647
6.4136238	0.028239406268658
6.4093008	0.030934051378165
6.4050217	0.032671830579379
6.3994284	0.031991744066051
6.39398	0.029237789086202
6.3881297	0.025030742282803
6.3837233	0.021978260955531
6.3785377	0.021606585768022
6.3743572	0.024166795171404
6.3674097	0.0278084212108
6.3617587	0.030680995931354
6.3559313	0.031693217718642
6.3521004	0.031608206904475
6.3452492	0.031301772574339
6.3391886	0.031693217718629
6.3344212	0.031782182524156
6.3282766	0.031956158143843
6.324955	0.032051053936394
6.3193312	0.033201665421168
6.3125744	0.033007919844687
6.3104086	0.030248033877806
6.3034821	0.024512769415095
6.294569	0.020307699607379
6.2899704	0.020428296343747
6.2838683	0.024916076533458
6.2776184	0.030068127271069
6.2711611	0.033780925154895
6.2656479	0.035993183318896
6.2613454	0.037278230509788
6.2514	0.03731183943632
6.246273	0.036615936957558
6.2419252	0.036797820559965
6.2352777	0.039765291073077
6.2278719	0.044340059072631
6.2231421	0.048428486135338
6.2193403	0.048987975912285
6.2137728	0.046443582474331
6.2082524	0.041839159539605
6.1974645	0.038418957016158
6.1932993	0.036617913953235
6.1907001	0.036625821935948
6.1835465	0.036088079111459
6.1765933	0.034769422994049
6.172987	0.032412844145538
6.169075	0.03132154253112
6.1651464	0.0319699971136
6.1585441	0.034215864204126
6.1499124	0.03626403172683
6.1448312	0.037891099170066
6.1397381	0.039518166613303
6.1309037	0.040344550806817
6.1270509	0.038416980020495
6.1239977	0.033425065932813
6.1175876	0.028397565922931
6.1116428	0.027606767651618
6.1066236	0.031268163647802
6.0989208	0.03764397471028
6.0967307	0.042912668192912
6.0902209	0.046384272603988
6.0840178	0.045441245665433
6.0790257	0.03992147373166
6.072629	0.030418055506127
6.0673342	0.022045478808581
6.0630894	0.018625276285147
6.0581808	0.020540985097415
6.0517898	0.024856766663115
6.0454826	0.028276969186556
6.0391679	0.030338975679004
6.0357594	0.031408530340957
6.0302038	0.033118631602678
6.0268707	0.036179020912663
6.0198474	0.040945557493009
6.0161715	0.046160872092329
6.0065408	0.048893080119734
6.0015965	0.04708215207842
5.9980245	0.040283263940791
5.9901829	0.032604612726323
5.9859381	0.0281445104761
5.9818869	0.029419672688596
5.9748683	0.034166439312167
5.9705958	0.038792609199357
5.9663033	0.041010798350395
5.9614592	0.04113534907813
5.9523354	0.040364320763598
5.9459124	0.039887864805129
5.9406476	0.039727728155192
5.934495	0.040591675266604
5.9296031	0.041394335511984
5.9256701	0.04211396193888
5.9182343	0.040799259812822
5.9132714	0.039391638889885
5.9046268	0.039067411598645
5.8983197	0.043503789900726
5.8936267	0.050269069111824
5.8877902	0.056289020952201
5.8820348	0.056202033142357
5.8765693	0.050702031165365
5.8721681	0.042550877983781
5.8670883	0.036582328031033
5.8572202	0.034372046862709
5.8518605	0.036020861258397
5.8469486	0.040326757845713
5.843224	0.046643259037835
5.8376975	0.053440170179787
5.8300037	0.057931904360865
5.8270369	0.05822845371261
5.8202872	0.054136072658549
5.8155308	0.048703288534613
5.8096633	0.043262596427964
5.8039966	0.039306628075711
5.7989326	0.03643207635948
5.7947788	0.035759897828866
5.7882795	0.036944118240151
5.7796102	0.039055549624565
5.7766399	0.040844730713415
5.7670851	0.042303753523994
5.7617526	0.04480663005271
5.7569957	0.049193583462827
5.7503991	0.054511701837425
5.7457628	0.057916088395437
5.7413769	0.056793154850165
5.7348485	0.05099462652575
5.7302289	0.042958139093511
5.7242699	0.036461731294652
5.7177987	0.033867912964745
5.7135606	0.035404038606771
5.7066569	0.037843651273778
5.70224	0.038565254696358
5.6946702	0.036981681158049
5.68924	0.036789912577258
5.6811123	0.040700410028905
5.6768203	0.04838103823905
5.6732497	0.056136792284971
5.6672201	0.060509906725344
5.657867	0.06096659272702
5.6553469	0.057864686507789
5.6484737	0.052868818428761
5.6416774	0.046483122387892
5.6354733	0.041977549237078
5.6317492	0.041481323321827
5.6253476	0.047252173706747
5.6177011	0.057504873294347
5.613287	0.069422203243063
5.6060452	0.078670589026101
5.6000814	0.081444313962739
5.5934787	0.077114693427288
5.5878806	0.068036329272589
5.5824475	0.059948439952708
5.5781388	0.055164110411258
5.5734487	0.054497862867668
5.5675354	0.055569394525305
5.5620537	0.058823529411771
5.55687	0.063981511136419
5.549377	0.07139524492999
5.5413232	0.078377993665703
5.5363717	0.082842049907273
5.5290418	0.083846363711847
5.522069	0.083132668271994
5.5173635	0.082403156866708
5.5104523	0.081920769921201
5.5027733	0.081001466930794
5.4994144	0.079583961029466
5.4960222	0.078069582339897
5.4890332	0.076511709745406
5.4841518	0.074372600421486
5.4751692	0.071851930931679
5.4712358	0.070242656449546
5.4661975	0.070351391211861
5.4570718	0.072358041825326
5.4522862	0.074333060507937
5.4452968	0.076414836957166
5.43928	0.078263327916365
5.4333687	0.082033458674863
5.4269285	0.086202942560364
5.4208326	0.09017868086941
5.416729	0.090854813391378
5.4098592	0.088652440205761
5.4040837	0.084245716838857
5.4008651	0.081744817305818
5.3935723	0.083188024150971
5.3900571	0.088425085702762
5.3818617	0.093434792751547
5.3743892	0.09643587219119
5.3716459	0.098047123668999
5.3661985	0.101392200356656
5.3553681	0.105186055063288
5.3503575	0.107890585151186
5.3420472	0.106567975042415
5.3381186	0.104498060567247
5.330833	0.103244645307209
5.3266864	0.10636039049619
5.3232656	0.111587567069584
5.31459	0.11887872713111
5.3092394	0.124845300088187
5.3031349	0.130044798722074
5.3002205	0.132098897231815
5.2939134	0.133150658932665
5.2895236	0.133298933608534
5.2853189	0.13580576412861
5.2745523	0.138879992408346
5.2698321	0.140659288518806
5.2645183	0.138791027602819
5.2602611	0.135552708681787
5.2505379	0.134949724999912
5.243834	0.13841144443259
5.2369409	0.144287075588458
5.2324605	0.149834525461726
5.2264066	0.155330573447371
5.2195702	0.161882337125206
5.2146449	0.169197221134873
5.208756	0.175126231174066
5.2038288	0.178408044000027
5.1947966	0.181363652539064
5.1902976	0.186470232376071
5.1876273	0.195459631725243
5.1770782	0.205842813027602
5.1686888	0.216751875180396
5.1656818	0.226642784558877
5.1623755	0.23687966818105
5.1521258	0.246630210866363
5.1469297	0.256904657406421
5.144114	0.267863144451167
5.1344476	0.280353803146586
5.1291595	0.292990759522197
5.1248527	0.304706435911731
5.1180477	0.315858668532958
5.1137047	0.328169420621659
5.1040487	0.342939555334135
5.1001325	0.360317347346281
5.0954361	0.380648770901787
5.0873423	0.404056399732701
5.083951	0.430032145949722
5.0789881	0.457188158586675
5.0726075	0.483610705826995
5.0670714	0.508250002965495
5.061451	0.53048922735055
5.0525985	0.552627624956011
5.0488725	0.576007575847436
5.0404444	0.60220276858475
5.0347652	0.629135380710057
5.0308628	0.657299661142938
5.0242753	0.686499887311242
5.0208583	0.718586527169851
5.0128455	0.751266265731943
5.0038366	0.783151252031357
4.9994016	0.81167336868201
4.9954858	0.838609934798684
4.9885945	0.864698369769367
4.9824963	0.891971025151348
4.9766712	0.918864097363087
4.973743	0.94437920358706
4.9657516	0.96608859313034
4.9565015	0.983059124032756
4.9528294	0.994061104982423
4.9468708	0.9994167862749
4.9402766	1
4.9349828	0.99626150117235
4.9299145	0.986926127579481
4.9251409	0.968664618499136
4.9158559	0.940308569485457
4.9110222	0.902717973658502
4.9011545	0.861511452735956
4.8946018	0.821688828788214
4.8891501	0.786808694036187
4.884171	0.756026871325259
4.8779416	0.726097133751662
4.8721452	0.696900861574718
4.8625202	0.670266775796826
4.8595185	0.650957459006985
4.8556943	0.637041386427531
4.8495898	0.624311511255033
4.8435402	0.606623330921398
4.8406405	0.584040109288315
4.8361092	0.5590291369623
4.8278618	0.53422772617818
4.8235636	0.510266538557338
[truncated: 537 more rows]
