# Supplementary material for: Double dome structure of the Bose–Einstein condensation in diluted S = 3/2 quantum magnets
Source: Nat Commun. 2023 Mar 10;14:1260. doi: 10.1038/s41467-023-36725-4 (PMC10006222; doi:10.1038/s41467-023-36725-4)
Supplement: Supplementary file 5 — Source Data [file 41467_2023_36725_MOESM5_ESM.zip › data/fig3_a.txt]

Field (1.5K)	Magnetization (1.5K)	Field (1.5 K)	dM/dB (1.5 K)	Field (4.2 K)	Magnetization (4.2 K)	Field (4.2 K)	dM/dB (4.2 K)
0.000163568	0.019147080751945	2.55	1.00609108194202	5.24945E-06	0.022615484047865	2.55	0.951986985119158
0.000277488	0.019000250163833	2.56	1.00584212691451	7.74013E-05	0.022761553356541	2.56	0.951553612202846
0.000538777	0.018802622280631	2.57	1.00560917978922	0.000229699	0.02297393592451	2.57	0.951141980990196
0.00073851	0.018573810571408	2.58	1.00539058196447	0.000430289	0.023241678291643	2.58	0.950764098585322
0.000982228	0.018347933710918	2.59	1.00518489208075	0.000620676	0.023534955923223	2.59	0.950432085181281
0.00126959	0.018163530374489	2.6	1.00499111255348	0.000884635	0.023812722418439	2.6	0.950157711538706
0.00151149	0.018051084132031	2.61	1.00480885351626	0.00117353	0.02403590226227	2.61	0.949951929694758
0.0017602	0.01802420425579	2.62	1.00463841632329	0.00140156	0.024179550853725	2.62	0.949824425819852
0.00207046	0.018077741307879	2.63	1.00448078672358	0.00166053	0.024238723181412	2.63	0.949783221303084
0.00238491	0.018192171089014	2.64	1.00433753672094	0.0019518	0.024226975752937	2.64	0.949834343262257
0.0027022	0.018341250044545	2.65	1.00421064303199	0.00224716	0.02416990832682	2.65	0.949981579449884
0.00307118	0.018499774611041	2.66	1.00410223804364	0.00258832	0.024097112863202	2.66	0.950226325761077
0.00345966	0.018649150744582	2.67	1.00401431548738	0.00296587	0.024035148778323	2.67	0.950567528015883
0.00386526	0.018779621666751	2.68	1.00394841714677	0.00335055	0.024003080308869	2.68	0.951001714032204
0.00431405	0.018889289209588	2.69	1.00390532851469	0.00377231	0.024011113958916	2.69	0.951523107666574
0.00479752	0.018981229407176	2.7	1.00388481040578	0.00424485	0.024061843359976	2.7	0.952123813675928
0.00530379	0.019060430025542	2.71	1.00388539033283	0.00474098	0.024152803698027	2.71	0.952794060901601
0.00585097	0.019131738399439	2.72	1.00390423239106	0.00527008	0.024278930083477	2.72	0.953522491154787
0.00643522	0.019199032608338	2.73	1.00393709800038	0.00584579	0.024434124539606	2.73	0.954296481917735
0.00705043	0.019265146573124	2.74	1.00397840273424	0.00645629	0.024611940428106	2.74	0.955102492145272
0.00770349	0.019331986670752	2.75	1.00402136721369	0.00709853	0.024805850122901	2.75	0.955926421666421
0.00839668	0.019400563176145	2.76	1.00405825322274	0.00778238	0.025009517447815	2.76	0.956753975649798
0.00912207	0.019470968728692	2.77	1.00408067028148	0.00850001	0.025217185554614	2.77	0.957571026145479
0.00988464	0.019542453038881	2.78	1.00407993327309	0.00925063	0.025424042571884	2.78	0.958363962826624
0.0106882	0.0196136730466	2.79	1.00404744862657	0.0100399	0.025626404803387	2.79	0.959120024824718
0.0115278	0.019683068641134	2.8	1.00397510515821	0.0108661	0.025821682988704	2.8	0.959827605165307
0.0124026	0.019749238965815	2.81	1.00385564600419	0.0117245	0.026008213469952	2.81	0.960476518987246
0.0133157	0.019811206574629	2.82	1.00368300005045	0.0126198	0.026185064634619	2.82	0.961058226682601
0.0142646	0.019868528195275	2.83	1.00345255468998	0.0135503	0.026351888971126	2.83	0.961566003502252
0.0152494	0.019921290201597	2.84	1.00316135631599	0.0145143	0.02650883078631	2.84	0.961995048151678
0.0162703	0.019970058592428	2.85	1.00280823031462	0.0155133	0.026656459458904	2.85	0.962342524507512
0.017325	0.02001582245809	2.86	1.00239381801659	0.0165482	0.026795699702092	2.86	0.962607532815639
0.0184126	0.020059919215183	2.87	1.00192053364401	0.0176161	0.02692775539241	2.87	0.962791009534933
0.0195333	0.020103915719806	2.88	1.00139244930096	0.0187163	0.027054036461217	2.88	0.962895558273515
0.0206865	0.020149447221807	2.89	1.000815120113	0.0198497	0.027176088155993	2.89	0.962925217891831
0.0218714	0.020198049996762	2.9	1.00019536442328	0.0210153	0.027295511018659	2.9	0.962885177636677
0.0230868	0.020251032889874	2.91	0.999541015323108	0.0222136	0.027413862229565	2.91	0.962781452886379
0.0243321	0.020309414850424	2.92	0.998860659693336	0.0234416	0.027532542669471	2.92	0.962620538436143
0.0256062	0.020373924032401	2.93	0.998163379462944	0.0247006	0.027652692395644	2.93	0.962409058892226
0.026908	0.020445030756196	2.94	0.997458507183442	0.0259882	0.02777513139875	2.94	0.962153437309079
0.0282381	0.020522986494762	2.95	0.996755404606673	0.0273047	0.027900374263219	2.95	0.96185960334997
0.0295958	0.020607857239717	2.96	0.996063269139939	0.0286493	0.028028713448533	2.96	0.961532760711132
0.0309805	0.020699553483734	2.97	0.995390969259447	0.0300223	0.028160330114827	2.97	0.961177230193242
0.0323897	0.020797862755881	2.98	0.994746906594232	0.0314221	0.028295381106918	2.98	0.960796379695772
0.0338236	0.020902488355213	2.99	0.994138899791069	0.0328474	0.028434030100832	2.99	0.960392645838518
0.0352821	0.02101309158184	3	0.993574083687675	0.0342986	0.028576425049569	3	0.959967644394714
0.0367648	0.021129327008162	3.01	0.993058816895667	0.0357763	0.028722654798015	3.01	0.959522358953832
0.0382688	0.021250861072533	3.02	0.992598591643516	0.037276	0.028872726305543	3.02	0.959057390034537
0.0397953	0.021377377936122	3.03	0.992197941551478	0.0388009	0.02902658504014	3.03	0.958573241065548
0.0413435	0.021508588890929	3.04	0.991860345696636	0.0403493	0.029184169471131	3.04	0.958070613966543
0.0429134	0.02164425710484	3.05	0.991588130581379	0.0419202	0.029345470910952	3.05	0.957550686001934
0.044503	0.021784231897398	3.06	0.991382375085072	0.0435114	0.029510569630077	3.06	0.957015341360257
0.0461124	0.021928474337476	3.07	0.991242826764476	0.0451264	0.029679631746272	3.07	0.956467335403143
0.0477405	0.022077059107597	3.08	0.991167840577044	0.0467636	0.029852870075009	3.08	0.955910376267357
0.0493879	0.022230152954803	3.09	0.991154352861427	0.0484202	0.03003048665996	3.09	0.955349116747123
0.0510531	0.022387983827831	3.1	0.991197903907025	0.0500988	0.030212609269942	3.1	0.954789058202886
0.0527363	0.022550814163044	3.11	0.991292721451602	0.0517972	0.030399210103501	3.11	0.954236376645362
0.0544368	0.022718913117933	3.12	0.991431874851049	0.0535152	0.030589983268838	3.12	0.953697688207611
0.056154	0.022892504671578	3.13	0.991607505497392	0.0552537	0.030784199720991	3.13	0.953179776207191
0.0578877	0.023071672929479	3.14	0.991811133507015	0.0570122	0.030980644805826	3.14	0.952689304457026
0.059639	0.023256239937029	3.15	0.992034034111542	0.0587884	0.031177796176979	3.15	0.952232541273773
0.0614056	0.023445665690149	3.16	0.992267670063706	0.0605826	0.031374317391346	3.16	0.951815115949299
0.0631869	0.023639026114258	3.17	0.992504159349747	0.0623956	0.031569722416353	3.17	0.951441824769822
0.0649829	0.023835090241068	3.18	0.99273675128589	0.0641845	0.031764855444123	3.18	0.951116497666794
0.0667922	0.024032479146743	3.19	0.992960279389036	0.0660236	0.031961837891107	3.19	0.950841930041939
0.0686161	0.024229875383333	3.2	0.9931715569061	0.0678916	0.032163417210791	3.2	0.95061987799579
0.0704534	0.024426268092357	3.21	0.993369681072598	0.0697789	0.032372024649901	3.21	0.950451109765364
0.0723026	0.02462121427338	3.22	0.993556215341141	0.0716643	0.032589022913987	3.22	0.950335502119553
0.0741647	0.024815054710549	3.23	0.993735224991563	0.0735754	0.032814474365358	3.23	0.950272168020271
0.0760394	0.025008971915907	3.24	0.993913150420433	0.0755043	0.033047425261054	3.24	0.950259601051228
0.0779256	0.025204799481163	3.25	0.994098513421993	0.0774371	0.033286439453606	3.25	0.950295822758853
0.0798645	0.025404597362435	3.26	0.994301464068368	0.0793899	0.033530077265458	3.26	0.950378520810249
0.0817885	0.025610142538814	3.27	0.994533188338282	0.0813592	0.033777156160883	3.27	0.95050516834737
0.0837283	0.025822539976603	3.28	0.99480520830461	0.083335	0.034026802221613	3.28	0.950673117704509
0.0856432	0.026042099637332	3.29	0.99512861636934	0.0853252	0.034278391482057	3.29	0.950879664425966
0.08758	0.026268480753219	3.3	0.995513291767561	0.087331	0.034531474516419	3.3	0.951122080052131
0.0895375	0.026500976275947	3.31	0.995967150633722	0.0893444	0.034785725393351	3.31	0.951397614340954
0.0914877	0.026738767801765	3.32	0.996495479946726	0.0913694	0.035040911666447	3.32	0.951703469474693
0.0934535	0.026981046741195	3.33	0.997100400637395	0.0934077	0.035296867332825	3.33	0.952036750456725
0.0954352	0.027227009970377	3.34	0.997780496434272	0.0954545	0.035553459837085	3.34	0.95239439743429
0.0974164	0.027475820992328	3.35	0.99853063338129	0.0975106	0.035810556062389	3.35	0.952773107154394
0.0994065	0.02772662336931	3.36	0.999341981411377	0.0995767	0.036067996504056	3.36	0.953169252150632
0.101411	0.027978621668052	3.37	1.00020223511579	0.101653	0.03632558052492	3.37	0.953578807441063
0.103416	0.028231168912002	3.38	1.00109601718264	0.103736	0.036583058133279	3.38	0.953997295265731
0.105428	0.028483787062108	3.39	1.00200543608958	0.105829	0.036840123429965	3.39	0.95441975842217
0.107452	0.028736100910363	3.4	1.00291076052603	0.107928	0.037096409479585	3.4	0.954840771786274
0.109481	0.028987737441813	3.41	1.00379116738835	0.110034	0.037351487724161	3.41	0.955254499430446
0.111515	0.029238264069556	3.42	1.00462551836081	0.112148	0.03760487368958	3.42	0.955654801314767
0.113557	0.029487199519098	3.43	1.00539312199105	0.114267	0.037856038507951	3.43	0.956035388973032
0.115605	0.029734067604437	3.44	1.00607444333303	0.116393	0.038104425350878	3.44	0.956390024302985
0.117658	0.029978436629863	3.45	1.00665173088944	0.118524	0.038349471231554	3.45	0.956712750052062
0.119719	0.030219909147616	3.46	1.00710953974849	0.120661	0.038590633878169	3.46	0.956998135551258
0.121784	0.030458074667425	3.47	1.00743513939539	0.122803	0.038827419674914	3.47	0.957241517412997
0.123854	0.030692466407059	3.48	1.00761880364531	0.124947	0.039059404783959	3.48	0.957439212924641
0.12593	0.03092255731629	3.49	1.00765398761636	0.127097	0.039286242554624	3.49	0.95758868420688
0.128012	0.031147799635801	3.5	1.00753740202573	0.129249	0.039507657221359	3.5	0.957688634066836
0.130097	0.031367685187936	3.51	1.00726899806105	0.131402	0.039723431813443	3.51	0.957739019741001
0.132187	0.031581796120402	3.52	1.00685187670935	0.13356	0.039933400513878	3.52	0.957740977950765
0.134283	0.031789829496777	3.53	1.006292135087	0.13572	0.04013745002774	3.53	0.95769666316113
0.136383	0.031991597817406	3.54	1.00559865962574	0.137881	0.040335525670138	3.54	0.957609009724704
0.138487	0.032187017808803	3.55	1.0047828726975	0.140043	0.040527633377297	3.55	0.957481436713156
0.140594	0.032376097515216	3.56	1.00385843620403	0.142208	0.040713832613863	3.56	0.957317520740905
0.142705	0.032558924942201	3.57	1.00284091352893	0.144373	0.040894223618757	3.57	0.957120666194515
0.14482	0.032735657721553	3.58	1.00174739057158	0.146538	0.041068937775746	3.58	0.956893803487875
0.146938	0.032906513132348	3.59	1.00059605761198	0.148704	0.04123813777981	3.59	0.956639144088458
0.14906	0.033071758879575	3.6	0.999405756440536	0.15087	0.041402027160358	3.6	0.956358016272227
0.151186	0.033231705294247	3.61	0.998195501177818	0.153037	0.041560862738404	3.61	0.956050798354798
0.153314	0.033386700255584	3.62	0.996983985899066	0.155202	0.041714962035733	3.62	0.955716957262665
0.155444	0.033537126908432	3.63	0.99578909679434	0.157367	0.041864699996816	3.63	0.955355190665094
0.157574	0.033683402181104	3.64	0.994627450307386	0.159532	0.042010494133076	3.64	0.954963661456141
0.159708	0.033825971766093	3.65	0.993513980744115	0.161696	0.042152782631916	3.65	0.954540305077144
0.161843	0.033965299175397	3.66	0.992461600651358	0.163858	0.042292004014564	3.66	0.954083183773031
0.163979	0.034101850392725	3.67	0.991480954548766	0.16602	0.042428585944826	3.67	0.953590857926776
0.166116	0.034236079566733	3.68	0.990580281403073	0.168179	0.042562944778743	3.68	0.953062743391703
0.168254	0.034368420132162	3.69	0.989765393967994	0.170339	0.042695489697844	3.69	0.952499425236712
0.170392	0.034499281753391	3.7	0.989039774487723	0.172496	0.042826622568782	3.7	0.951902902269754
0.17253	0.034629048707345	3.71	0.988404777210845	0.174651	0.042956728772917	3.71	0.951276742631905
0.174668	0.034758075052245	3.72	0.98785991971311	0.176805	0.043086162281766	3.72	0.950626138032907
0.176806	0.03488667563007	3.73	0.987403238163726	0.178958	0.043215232346831	3.73	0.949957852132055
0.178944	0.035015116910227	3.74	0.987031677186808	0.181107	0.043344196964555	3.74	0.949280066461137
0.181081	0.035143613083913	3.75	0.986741483365189	0.183253	0.043473262604278	3.75	0.94860213451064
0.183217	0.035272329966502	3.76	0.98652857283898	0.185399	0.043602587846704	3.76	0.947934260642977
0.185352	0.035401394901726	3.77	0.986388847615595	0.187542	0.043732291096547	3.77	0.94728712498674
0.187487	0.035530907904147	3.78	0.986318441544717	0.189683	0.043862464531084	3.78	0.946671478186723
0.189619	0.035660949674745	3.79	0.986313884590417	0.19182	0.043993192454538	3.79	0.946097730765709
0.191751	0.035791584545716	3.8	0.986372182109322	0.193955	0.044124565376687	3.8	0.945575560957052
0.19388	0.035922859650257	3.81	0.986490813400592	0.196087	0.044256679690427	3.81	0.945113562362872
0.196008	0.036054802894681	3.82	0.98666766007022	0.198216	0.044389620675981	3.82	0.944718948940731
0.198135	0.036187421449711	3.83	0.986900879242245	0.200342	0.04452343775942	3.83	0.944397329950728
0.200259	0.036320700105201	3.84	0.987188739149847	0.202464	0.044658125287947	3.84	0.944152561986347
0.20238	0.036454597403512	3.85	0.987529435244023	0.204583	0.044793615574862	3.85	0.943986679484676
0.204501	0.036589037968602	3.86	0.987920904001777	0.2067	0.044929779355857	3.86	0.943899899601831
0.206618	0.036723901604701	3.87	0.988360649580966	0.208812	0.045066420961032	3.87	0.94389069248017
0.208732	0.036859011370218	3.88	0.988845595871128	0.21092	0.045203257140341	3.88	0.943955904122333
0.210842	0.036994122526309	3.89	0.989371973772574	0.213022	0.045339877014954	3.89	0.944090916648961
0.21295	0.037128911436129	3.9	0.989935250990615	0.215123	0.045475691461668	3.9	0.944289829866925
0.215054	0.037262961114464	3.91	0.99053010935789	0.217217	0.045609886505377	3.91	0.944545648882496
0.217155	0.037395740017951	3.92	0.991150472613565	0.219305	0.045741395981236	3.92	0.944850464858767
0.219251	0.037526575449136	3.93	0.991789585465005	0.221385	0.045868902777287	3.93	0.945195619663902
0.221343	0.037654629592643	3.94	0.992440142386278	0.223459	0.045990870664296	3.94	0.945571849653197
0.223429	0.037778892534133	3.95	0.993094461776503	0.225523	0.046105602466291	3.95	0.945969408624308
0.22551	0.037898206350387	3.96	0.993744697763364	0.227577	0.046211320511169	3.96	0.946378174476764
0.227584	0.038011327574049	3.97	0.99438307824793	0.22962	0.046306268814578	3.97	0.946787747709427
0.22965	0.038117022931328	3.98	0.995002154114119	0.23165	0.046388839516469	3.98	0.947187552114812
0.231708	0.038214183489373	3.99	0.995595041409496	0.233667	0.046457720500872	3.99	0.9475669485531
0.233757	0.03830193853647	4	0.996155636370072	0.23567	0.046512048886857	4	0.947915371398958
0.235795	0.038379754190859	4.01	0.996678783005826	0.237657	0.046551543211096	4.01	0.948222494270243
0.237822	0.03844750722146	4.02	0.997160375024312	0.23963	0.046576586681299	4.02	0.948478427309745
0.239837	0.038505529369033	4.03	0.99759737831682	0.241586	0.04658824589043	4.03	0.94867394312128
0.241839	0.03855462036695	4.04	0.997987766893365	0.243527	0.046588226379583	4.04	0.948800723100541
0.243827	0.038596030433301	4.05	0.998330373496668	0.245451	0.04657877800525	4.05	0.948851611032227
0.245802	0.038631413933784	4.06	0.998624665300218	0.247358	0.046562565251232	4.06	0.948820857092469
0.247762	0.038662753866924	4.07	0.998870464032378	0.24925	0.046542515220918	4.07	0.94870433332984
0.249707	0.038692254192688	4.08	0.999067637423095	0.251126	0.046521654320717	4.08	0.948499701653798
0.251637	0.038722199947027	4.09	0.999215793987683	0.252988	0.046502946170401	4.09	0.948206517471904
0.253552	0.038754796945452	4.1	0.99931401503795	0.254834	0.046489143725381	4.1	0.947826256282757
0.255451	0.038792017322021	4.11	0.999360656016061	0.256666	0.046482666736575	4.11	0.947362256409591
0.257334	0.038835482101712	4.12	0.999353243805388	0.258485	0.046485511220038	4.12	0.946819578098588
0.259203	0.03888640098088	4.13	0.99928848807309	0.260289	0.04649919478887	4.13	0.946204786691934
0.261057	0.038945568348456	4.14	0.999162413836491	0.262079	0.046524739107927	4.14	0.945525674709673
0.262896	0.03901339777771	4.15	0.998970610506504	0.263857	0.046562687753425	4.15	0.944790943615394
0.264721	0.039089973475317	4.16	0.998708580969483	0.265622	0.046613152480144	4.16	0.944009870058444
0.266532	0.039175105697844	4.17	0.998372164108939	0.267374	0.046675877795865	4.17	0.943191982912583
0.26833	0.039268387108469	4.18	0.997957996623302	0.269113	0.046750313948077	4.18	0.942346776156388
0.270113	0.039369252057376	4.19	0.997463975812741	0.27084	0.04683569199492	4.19	0.941483478568091
0.271883	0.039477038120341	4.2	0.996889684518403	0.272556	0.046931096685668	4.2	0.940610894681702
0.273641	0.039591044972142	4.21	0.99623674249512	0.27426	0.047035533670545	4.21	0.939737323140647
0.275386	0.039710582333181	4.22	0.995509054680287	0.275954	0.047147987589968	4.22	0.938870549419623
0.277117	0.039835000068418	4.23	0.994712935277978	0.277637	0.047267468822436	4.23	0.938017900951383
0.278836	0.039963697597318	4.24	0.993857096320159	0.27931	0.047393046558621	4.24	0.937186345101491
0.280544	0.040096116607699	4.25	0.992952499369653	0.280972	0.047523865002151	4.25	0.936382605163851
0.28224	0.040231726812918	4.26	0.992012078361014	0.282625	0.047659140561364	4.26	0.935613267322351
0.283925	0.040370016411861	4.27	0.991050349505433	0.284269	0.047798144653017	4.27	0.934884852686633
0.285599	0.04051049452868	4.28	0.990082930250034	0.285903	0.047940185780894	4.28	0.934203832979653
0.287263	0.04065270404498	4.29	0.989125993299878	0.287527	0.048084607255398	4.29	0.933576575718562
0.288916	0.040796236014971	4.3	0.988195683757561	0.289143	0.048230807417027	4.3	0.933009213909108
0.290559	0.040940735856932	4.31	0.987307527776307	0.290753	0.048378272444377	4.31	0.932507445237066
0.292192	0.041085898160511	4.32	0.986475860127913	0.292351	0.048526600687023	4.32	0.9320762752589
0.293816	0.041231454770377	4.33	0.985713296140819	0.293943	0.048675501274941	4.33	0.931719727004937
0.29543	0.041377164915104	4.34	0.985030270885102	0.295529	0.048824765332114	4.34	0.931440544767331
0.297035	0.041522813053566	4.35	0.984434665474121	0.297105	0.048974224039831	4.35	0.931239922045342
0.298632	0.041668214241596	4.36	0.983931536987687	0.298673	0.049123713176515	4.36	0.931117282460555
0.30022	0.041813221496723	4.37	0.983522964756318	0.300235	0.049273058122712	4.37	0.931070138147988
0.3018	0.041957729001473	4.38	0.983208021472732	0.301789	0.049422080742976	4.38	0.931094043256399
0.303372	0.042101667714339	4.39	0.982982872709801	0.303335	0.049570618843063	4.39	0.931182651606392
0.304935	0.04224499535938	4.4	0.982841002891005	0.304874	0.049718543843113	4.4	0.931327878261114
0.30649	0.042387686388728	4.41	0.982773559677328	0.306407	0.049865766835272	4.41	0.931520155779356
0.308038	0.042529727664008	4.42	0.982769802363078	0.307932	0.050012232107165	4.42	0.931748768152761
0.309579	0.042671120434893	4.43	0.982817633631748	0.309452	0.050157905682941	4.43	0.932002239577653
0.311111	0.042811883796034	4.44	0.98290418845223	0.310964	0.050302767139698	4.44	0.93226875170794
0.312637	0.042952052999509	4.45	0.983016449588314	0.31247	0.05044680878213	4.45	0.932536562019384
0.314155	0.04309167114173	4.46	0.983141856706338	0.31397	0.050590040493827	4.46	0.932794397257203
0.315667	0.043230779187726	4.47	0.983268875823615	0.315465	0.050732497019628	4.47	0.933031799288247
0.317172	0.043369412210198	4.48	0.983387498060336	0.316953	0.050874244798727	4.48	0.933239405535651
0.31867	0.043507605297567	4.49	0.983489641294203	0.318435	0.051015386810005	4.49	0.933409151965821
0.320162	0.043645405890837	4.5	0.983569435046623	0.319913	0.051156064374469	4.5	0.933534392753483
0.321648	0.043782885601314	4.51	0.983623377178032	0.321385	0.051296457332995	4.51	0.933609936759562
0.323128	0.043920147867432	4.52	0.983650359978654	0.322852	0.051436788523701	4.52	0.933632006407512
0.324602	0.044057334883233	4.53	0.983651572159083	0.324315	0.05157734212007	4.53	0.933598129142373
0.326071	0.044194641835764	4.54	0.983630291237795	0.325774	0.051718503498044	4.54	0.933506975225136
0.327535	0.044332343652763	4.55	0.983591587175368	0.32723	0.051860818634558	4.55	0.933358158073095
0.328995	0.044470829746414	4.56	0.983541962308075	0.328683	0.052005058362242	4.56	0.933152014699004
0.330451	0.044610632564006	4.57	0.98348895443491	0.330135	0.052152261399177	4.57	0.932889384068766
0.331904	0.044752431950956	4.58	0.983440729332979	0.331587	0.052303725971854	4.58	0.932571400454503
0.333354	0.044897022174804	4.59	0.983405686287026	0.333041	0.05246092424014	4.59	0.932199317183349
0.334805	0.045045237812935	4.6	0.983392095884297	0.334497	0.052625332299887	4.6	0.931774373655185
0.336255	0.045197845664448	4.61	0.983407783929311	0.335956	0.052798197940287	4.61	0.931297715221769
0.337706	0.045355418868533	4.62	0.983459869494703	0.337419	0.052980299166862	4.62	0.930770371607909
0.339159	0.045518216693526	4.63	0.983554559426626	0.338887	0.053171757289573	4.63	0.930193295177263
0.340616	0.045686095641518	4.64	0.983696996554116	0.340361	0.053371951127775	4.64	0.929567455718993
0.342076	0.045858473773578	4.65	0.98389115477271	0.341839	0.053579542171146	4.65	0.928893983833352
0.34354	0.046034358204745	4.66	0.98413977130966	0.343323	0.053792590021169	4.66	0.928174350751234
0.345009	0.046212430842182	4.67	0.984444304935959	0.344812	0.054008726528273	4.67	0.927410568892104
0.346484	0.046391173640875	4.68	0.984804908675582	0.346306	0.05422536217013	4.68	0.926605395000424
0.347962	0.046569009684025	4.69	0.985220406610941	0.347803	0.054439903293875	4.69	0.925762516611339
0.349446	0.046744438118038	4.7	0.985688266581221	0.349306	0.054649957696151	4.7	0.924886703098606
0.350934	0.046916148119426	4.71	0.98620456376097	0.350813	0.054853503588681	4.71	0.923983904734235
0.352427	0.047083101720131	4.72	0.986763934088048	0.352324	0.055049001894969	4.72	0.923061286957098
0.353925	0.047244579542549	4.73	0.987359521020737	0.353838	0.055235443903741	4.73	0.92212719214477
0.355427	0.047400186637132	4.74	0.987982923805791	0.355356	0.055412338902268	4.74	0.92119102717742
0.356933	0.047549822726481	4.75	0.988624159910831	0.356877	0.055579653951396	4.75	0.920263081406806
0.358444	0.047693627575742	4.76	0.989271658018403	0.358401	0.055737721288828	4.76	0.919354285649915
0.359959	0.047831916323325	4.77	0.989912300453508	0.359929	0.055887131159546	4.77	0.918475927861602
0.361478	0.047965117405816	4.78	0.990531534590065	0.361459	0.056028629177802	4.78	0.917639344624715
0.363	0.048093720886179	4.79	0.991113571209102	0.362991	0.056163034078951	4.79	0.91685560910429
0.364526	0.048218240167454	4.8	0.991641683686861	0.364526	0.056291182682857	4.8	0.916135235437084
0.366055	0.048339186902268	4.81	0.992098615249503	0.366063	0.056413898350726	4.81	0.915487916719434
0.367586	0.048457056608037	4.82	0.992467092628011	0.367602	0.056531973375874	4.82	0.91492230913133
0.369122	0.048572320051483	4.83	0.992730433902407	0.369144	0.056646156911311	4.83	0.914445868847178
0.370659	0.048685415869803	4.84	0.992873227072684	0.370688	0.056757144681874	4.84	0.914064741965162
0.3722	0.048796742567563	4.85	0.992882045111276	0.372234	0.056865570559502	4.85	0.91378370155759
0.373743	0.048906652391878	4.86	0.992746154239615	0.373781	0.056972000950533	4.86	0.913606120907908
0.375289	0.049015449659503	4.87	0.992458166202147	0.37533	0.057076932363021	4.87	0.913533968737173
0.376836	0.049123393393826	4.88	0.992014583460984	0.376881	0.05718079174489	4.88	0.913567811196429
0.378387	0.04923070084628	4.89	0.991416189218798	0.378433	0.057283938865146	4.89	0.913706806787693
0.379939	0.0493375504921	4.9	0.990668242220265	0.379987	0.057386669783807	4.9	0.9139486840317
0.381493	0.049444087032803	4.91	0.989780449034241	0.381542	0.057489220428051	4.91	0.914289697171982
0.38305	0.049550432050399	4.92	0.988766703045894	0.383099	0.057591770249657	4.92	0.914724561781149
0.384608	0.049656698438788	4.93	0.987644598233563	0.384656	0.057694447039984	4.93	0.915246378934928
0.386167	0.049763000395739	4.94	0.986434745125736	0.386215	0.05779733471632	4.94	0.915846562703577
0.387729	0.04986945120588	4.95	0.985159934094063	0.387775	0.057900484214534	4.95	0.916514790204371
0.389292	0.049976149562567	4.96	0.983844205345521	0.389337	0.058003925547935	4.96	0.917238995669362
0.390857	0.05008316460106	4.97	0.982511893923644	0.390899	0.058107677185253	4.97	0.918005429489354
0.392423	0.050190530714491	4.98	0.981186720516566	0.392463	0.05821175042016	4.98	0.918798799909483
0.393992	0.050298255727142	4.99	0.97989099438066	0.394027	0.05831614931274	4.99	0.919602509231256
0.395561	0.050406336160951	5	0.978644983480995	0.395592	0.058420870239699	5	0.920398988592989
0.397132	0.050514770354384	5.01	0.977466490061342	0.39716	0.058525904663043	5.01	0.921170126472532
0.398704	0.050623564113059	5.02	0.976370649009484	0.398727	0.058631245299328	5.02	0.921897776942943
0.400278	0.050732730675067	5.03	0.97536994380209	0.400295	0.058736891370354	5.03	0.922564325398684
0.401853	0.050842289712205	5.04	0.974474412968749	0.401865	0.058842848265542	5.04	0.92315328284976
0.40343	0.050952268093008	5.05	0.97369200133335	0.403436	0.05894912094132	5.05	0.923649875650901
0.405007	0.051062700693458	5.06	0.973028996859061	0.405007	0.059055705757049	5.06	0.92404159611892
0.406586	0.051173628050467	5.07	0.972490487228118	0.406579	0.059162586823553	5.07	0.92431868101034
0.408166	0.051285090148724	5.08	0.972080771031168	0.408152	0.059269739715829	5.08	0.924474489089823
0.409748	0.051397119531779	5.09	0.971803666450283	0.409726	0.059377139905909	5.09	0.924505755550923
0.41133	0.051509737837525	5.1	0.971662674570603	0.411301	0.059484770631035	5.1	0.924412709179035
0.412914	0.051622956945994	5.11	0.971660973204817	0.412877	0.059592625514403	5.11	0.924199047074437
0.4145	0.051736781770259	5.12	0.971801238125603	0.414454	0.059700705125032	5.12	0.923871770653225
0.416086	0.05185121057454	5.13	0.972085309429569	0.416031	0.059809009420109	5.13	0.923440894747501
0.417674	0.051966231433284	5.14	0.972513739059217	0.41761	0.059917530585107	5.14	0.922919048300704
0.419263	0.052081817889278	5.15	0.973085269331243	0.419188	0.060026250411963	5.15	0.922320989958005
0.420854	0.052197928495724	5.16	0.973796300318793	0.420768	0.060135145407238	5.16	0.921663064565978
0.422445	0.052314512263104	5.17	0.974640405521089	0.422351	0.060244197951396	5.17	0.920962627228307
0.424039	0.052431517399854	5.18	0.975607950616798	0.423933	0.060353408261749	5.18	0.92023746033093
0.425633	0.052548898976782	5.19	0.976685860136093	0.425517	0.060462800469034	5.19	0.919505206233576
0.42723	0.052666623950143	5.2	0.977857563044825	0.427102	0.060572421916171	5.2	0.918782834618583
0.428827	0.052784675851446	5.21	0.979103132279635	0.428689	0.060682340064963	5.21	0.918086159329857
0.430425	0.052903061751156	5.22	0.980399617047968	0.430277	0.060792642842385	5.22	0.917429415438346
0.432026	0.053021820150722	5.23	0.981721551894242	0.431866	0.060903441587021	5.23	0.916824903661348
0.433628	0.053141025010144	5.24	0.983041614462374	0.433458	0.061014871464716	5.24	0.916282706428875
0.435232	0.053260781963725	5.25	0.984331395406371	0.435051	0.061127085512303	5.25	0.915810477948886
0.436839	0.053381217481075	5.26	0.985562239337339	0.436646	0.061240246871852	5.26	0.91541330951414
0.438447	0.053502465715186	5.27	0.986706114869115	0.438243	0.061354527045674	5.27	0.91509367079667
0.440058	0.053624658760826	5.28	0.987736474147916	0.439843	0.061470115611374	5.28	0.91485142765387
0.441673	0.053747924804959	5.29	0.988629066862929	0.441446	0.061587239475283	5.29	0.914683936629789
0.443291	0.053872397425596	5.3	0.989362679657486	0.443052	0.061706188899931	5.3	0.914586215501132
0.444912	0.053998237616082	5.31	0.989919778156789	0.444663	0.061827350056258	5.31	0.914551187605475
0.446539	0.054125665813816	5.32	0.990287034731363	0.446279	0.061951248125997	5.32	0.914569995168643
0.448171	0.054254995348812	5.33	0.99045573012262	0.447901	0.062078602469407	5.33	0.914632373481293
0.44981	0.05438665546729	5.34	0.99042202097203	0.449531	0.062210391921557	5.34	0.914727073826248
0.451457	0.054521197422886	5.35	0.990187068220881	0.451171	0.06234792607089	5.35	0.914842318969874
0.453115	0.054659288227743	5.36	0.989757023627989	0.452825	0.062492922457214	5.36	0.914966271364661
0.454787	0.054801706789683	5.37	0.989142873779811	0.454493	0.062647593083168	5.37	0.915087491565106
0.456477	0.054949355881658	5.38	0.988360143463033	0.45618	0.062814743314061	5.38	0.915195363275994
0.458188	0.055103292951142	5.39	0.987428463562296	0.457892	0.062997880897018	5.39	0.915280462319875
0.459927	0.055264772356518	5.4	0.986371012963507	0.459637	0.063201334212874	5.4	0.915334849789406
0.461704	0.055435299785331	5.41	0.985213849238648	0.461419	0.063430402584972	5.41	0.915352274626949
0.463524	0.055616735721452	5.42	0.983985148811665	0.46325	0.063691624117462	5.42	0.91532827745555
0.465397	0.055811545702315	5.43	0.982714383234433	0.465139	0.063993343673763	5.43	0.91526019503719
0.467333	0.056023348066318	5.44	0.981431463324935	0.467102	0.064346845638842	5.44	0.915147072455289
0.469344	0.056257891440126	5.45	0.980165886364757	0.469156	0.064768260468696	5.45	0.914989497146869
0.471448	0.056524415583261	5.46	0.978945922541642	0.471333	0.065281094432082	5.46	0.914789374440974
0.473673	0.056836951006791	5.47	0.977797874826524	0.47368	0.065918474960389	5.47	0.914549667660378
0.476058	0.057214564208031	5.48	0.976745441340846	0.476257	0.066723234018121	5.48	0.914274126742638
0.478659	0.057679169482159	5.49	0.975809201298072	0.479126	0.067743372491863	5.49	0.913967027681804
0.481535	0.058249841703534	5.5	0.975006235546686	0.482332	0.069021137695948	5.5	0.913632941158994
0.484732	0.058934023576081	5.51	0.974349881734446	0.485898	0.070576470993785	5.51	0.913276543084568
0.488276	0.059718386372267	5.52	0.973849613523827	0.48982	0.072389399620248	5.52	0.912902473192246
0.492177	0.060564054095819	5.53000000000001	0.973511024522884	0.494078	0.074389079355247	5.53000000000001	0.912515241182709
0.496419	0.061410556595641	5.54	0.973335891879938	0.498638	0.07645705209924	5.54	0.912119174063211
0.500973	0.062189319519721	5.55	0.973322292666417	0.503454	0.078447536083727	5.55	0.911718393982068
0.5058	0.062842214325323	5.56	0.973464748542861	0.508484	0.080219748380904	5.56	0.911316813487491
0.510857	0.063337104117326	5.57	0.973754380456689	0.513687	0.081670524126336	5.57	0.910918134930226
0.516097	0.063673320699487	5.58	0.974179064346323	0.519023	0.082754148682755	5.58	0.910525842553346
0.521481	0.063875250878965	5.59	0.974723589627866	0.524459	0.083481741699267	5.59	0.910143179270308
0.526973	0.06397822978042	5.6	0.975369832924906	0.529967	0.083901981309895	5.6	0.909773104621244
0.532542	0.064013881059595	5.61	0.976096968323869	0.535526	0.084073221906959	5.61	0.909418235207962
0.538164	0.064000811850226	5.62	0.976881740855966	0.541115	0.084039865296957	5.62	0.909080773331183
0.543818	0.063942961788074	5.63	0.977698830818937	0.546723	0.083822259222002	5.63	0.908762432978741
0.549489	0.063834525547799	5.64	0.97852133246404	0.552334	0.083421987291097	5.64	0.908464374306276
0.555165	0.063668401755017	5.65	0.979321361687765	0.557942	0.082837215287914	5.65	0.908187158097986
0.560834	0.063444476792901	5.66	0.980070794566409	0.563538	0.082079087061661	5.66	0.907930730409195
0.566489	0.063174442545276	5.67	0.980742123307897	0.569115	0.081181128442074	5.67	0.90769444489456
0.572126	0.062881380803604	5.68	0.981309400301057	0.57467	0.080198093796813	5.68	0.907477126591113
0.577739	0.062594710165185	5.69	0.981749226386008	0.580202	0.079196055879829	5.69	0.907277176621182
0.583326	0.062343176857728	5.7	0.982041728096184	0.585705	0.078239110360006	5.7	0.907092712901049
0.588882	0.062149084435232	5.71	0.98217146191741	0.591181	0.07737841482484	5.71	0.906921737950797
0.594407	0.062025707037884	5.72	0.982128182511711	0.596626	0.076646893267354	5.72	0.906762321691253
0.599902	0.061977846499551	5.73	0.981907416649042	0.602042	0.07605967936866	5.73	0.906612784979796
0.605363	0.062004156338228	5.74	0.981510794893562	0.607426	0.075618126484513	5.74	0.906471868765882
0.610793	0.062099707881929	5.75	0.980946107915092	0.612779	0.075314768821826	5.75	0.906338874220716
0.61619	0.062257932179715	5.76	0.980227072195768	0.6181	0.075137486106793	5.76	0.906213760993663
0.621555	0.062471785825061	5.77	0.97937280916704	0.62339	0.075072303277888	5.77	0.906097193754978
0.626886	0.062734356226727	5.78000000000001	0.978407060683028	0.628649	0.0751050189043	5.78000000000001	0.905990531192236
0.632186	0.063039153940897	5.79	0.977357180606103	0.633878	0.075222077883792	5.79	0.905895756339224
0.637455	0.063380247764399	5.8	0.976252955860115	0.639077	0.075411014301479	5.8	0.905815352151345
0.642692	0.063752317740724	5.81	0.975125319732149	0.644244	0.075660647951092	5.81	0.905752131153997
0.647898	0.064150662328575	5.82	0.97400502507667	0.649383	0.075961130177852	5.82	0.905709032295667
0.653073	0.064571177396942	5.83	0.972921345439523	0.654492	0.07630389958062	5.83	0.905688901357435
0.658218	0.065010314110654	5.84	0.971900868381642	0.659573	0.076681590610104	5.84	0.905694272991464
0.663335	0.0654650202629	5.85000000000001	0.970966438107679	0.664627	0.077087922826398	5.85000000000001	0.905727172395542
0.668424	0.065932673287067	5.86	0.970136294693851	0.669653	0.077517584023032	5.86	0.905788952677385
0.673484	0.066411017454385	5.87	0.969423445591265	0.674652	0.077966112352792	5.87	0.905880180245055
0.678517	0.066898115165371	5.88	0.968835292431446	0.679624	0.078429780704703	5.88	0.906000575440967
0.683522	0.06739231413206	5.89	0.968373523155233	0.68457	0.078905488966519	5.89	0.906149009691991
0.688501	0.067892223040797	5.90000000000001	0.968034266686942	0.689492	0.0793906703344	5.90000000000001	0.90632355440453
0.693453	0.068396686073194	5.91000000000001	0.967808495245763	0.694389	0.07988321390303	5.91000000000001	0.906521571476449
0.698381	0.06890475092347	5.92	0.967682648317124	0.699262	0.080381398731494	5.92	0.906739831358624
0.703284	0.069415633051601	5.93	0.967639442646195	0.704112	0.080883830717946	5.93	0.906974642641374
0.708163	0.069928682454233	5.94	0.967658824686602	0.708937	0.08138937787126	5.94	0.907221977466626
0.713018	0.070443358367187	5.95	0.967719016038818	0.713738	0.081897109265593	5.95	0.907477579655014
0.717849	0.070959212292977	5.96	0.967797598805696	0.718518	0.082406249138444	5.96	0.907737046934662
0.722657	0.071475877150434	5.97	0.967872586673737	0.723276	0.082916152719809	5.97	0.907995884418245
0.727443	0.071993059164829	5.98	0.967923429001644	0.728012	0.083426297486088	5.98	0.908249532644091
0.732208	0.072510530396383	5.99	0.967931899248729	0.732727	0.083936274345171	5.99	0.908493379137528
0.736951	0.073028119831056	6	0.967882825562424	0.737422	0.084445766449423	6	0.908722766674659
0.741673	0.073545701662552	6.01000000000001	0.967764629996536	0.742098	0.08495451640231	6.01000000000001	0.90893301353929
0.746376	0.074063180258836	6.02	0.967569653266685	0.746753	0.085462293354468	6.02	0.909119460641038
0.751058	0.074580474026385	6.03	0.967294253689672	0.75139	0.085968872082237	6.03	0.909277557347381
0.755721	0.075097502599672	6.04000000000001	0.966938681449943	0.756007	0.086474027891954	6.04000000000001	0.909402992580131
0.760364	0.075614181811038	6.05	0.966506741983184	0.760605	0.086977544041593	6.05	0.909491870772329
0.764989	0.076130426904842	6.06	0.96600527441421	0.765186	0.08747922758062	6.06	0.909540924556976
0.769595	0.076646158907755	6.07	0.965443481948711	0.769748	0.087978933643313	6.07	0.909547748579228
0.774183	0.077161306478891	6.08	0.964832160191588	0.774293	0.088476596604989	6.08	0.909511032606552
0.778752	0.077675799215431	6.09	0.964182875853465	0.778821	0.088972255084151	6.09	0.909430768048237
0.783306	0.07818955534827	6.10000000000001	0.963507151574797	0.783332	0.08946604295795	6.10000000000001	0.909308400740654
0.78784	0.078702470626632	6.11	0.962815712136506	0.7878	0.08995812300591	6.11	0.90914690474246
0.792358	0.079214412099511	6.12	0.962117842845732	0.792285	0.090448571126488	6.12	0.908950756887751
0.796859	0.079725214312452	6.13	0.961420902399598	0.796747	0.09093726091944	6.13	0.908725799575287
0.801344	0.080234672198615	6.14	0.960730020432242	0.801191	0.091423806822944	6.14	0.908478989016528
0.805812	0.080742527044048	6.15000000000001	0.96004799505003	0.805621	0.091907584660604	6.15000000000001	0.908218036965435
0.810263	0.081248445186337	6.16	0.959375389161848	0.810026	0.092387786428763	6.16	0.90795096470606
0.814696	0.081751990280614	6.17	0.958710807830946	0.814418	0.092863441262951	6.17	0.907685597651538
0.819113	0.082252591176548	6.18	0.958051323885863	0.818799	0.093333366911955	6.18	0.907429036278125
0.823513	0.082749514403292	6.19	0.957393007260494	0.823154	0.093796085330624	6.19	0.907187143457763
0.827894	0.083241864231808	6.2	0.956731506347172	0.827492	0.094249787361141	6.2	0.906964089039669
0.832256	0.083728644167928	6.21	0.956062627916509	0.831814	0.094692439109756	6.21	0.906761989603022
0.836597	0.084208906602178	6.22	0.955382866109412	0.836108	0.09512207908686	6.22	0.906580674876872
0.840917	0.084681983231012	6.23	0.954689840136762	0.84038	0.095537282033294	6.23	0.906417602977008
0.845213	0.085147741087165	6.24	0.953982613425353	0.844633	0.09593768465322	6.24	0.906267935217627
0.849488	0.085606776057579	6.25000000000001	0.953261882256532	0.848862	0.0963244198444	6.25000000000001	0.906124768895178
0.853742	0.086060465317143	6.26000000000001	0.952530037362841	0.85307	0.096700313576589	6.26000000000001	0.905979514273468
0.857977	0.086510850731291	6.27	0.951791115361543	0.857265	0.097069766690037	6.27	0.905822391140168
0.862194	0.086960388820403	6.28	0.951050666495448	0.861443	0.097438336813968	6.28	0.90564301170872
0.866397	0.087411641802029	6.29000000000001	0.950315569691744	0.86561	0.097812113548003	6.29000000000001	0.905431010997139
0.87059	0.087866984083321	6.3	0.949593825001146	0.869771	0.098197014173856	6.3	0.905176683490904
0.874775	0.088328370546766	6.31	0.94889434747873	0.873927	0.098598121905265	6.31	0.904871585905894
0.878955	0.088797182330878	6.32	0.948226776764852	0.878079	0.099019160751241	6.32	0.904509069895248
0.883134	0.0892741472976	6.33	0.947601304889878	0.882235	0.099462169722908	6.33	0.904084715007901
0.887313	0.089759327496554	6.34	0.947028513347655	0.886395	0.099927407138614	6.34	0.903596640341807
0.891496	0.090252166227235	6.35000000000001	0.9465192014051	0.890559	0.100413480861522	6.35000000000001	0.903045682299409
0.895684	0.090751587246118	6.36000000000001	0.94608418268295	0.894731	0.100917660892615	6.36000000000001	0.902435434830205
0.899879	0.09125613514742	6.37	0.945734027303404	0.898912	0.10143629927633	6.37	0.901772156833097
0.904083	0.091764140848448	6.38	0.945478732524461	0.903104	0.101965271917763	6.38	0.901064558464111
0.908297	0.092273890652712	6.39	0.945327315027457	0.907306	0.102500374438856	6.39	0.900323483634407
0.912522	0.092783776005419	6.40000000000001	0.945287331360402	0.91152	0.103037637226846	6.40000000000001	0.899561509873977
0.916757	0.0932924051209	6.41000000000001	0.945364347391852	0.915746	0.103573556129181	6.41000000000001	0.898792489033579
0.921005	0.09379866806537	6.42	0.945561390725846	0.919984	0.104105248936443	6.42	0.898031053175565
0.925265	0.094301757950448	6.43	0.945878429767265	0.924236	0.104630546279056	6.43	0.897292109696139
0.92954	0.094801158800589	6.44000000000001	0.946311927916524	0.9285	0.105148018006469	6.44000000000001	0.896590348461628
0.933826	0.095296612429135	6.45	0.946854520373886	0.932777	0.105656936549374	6.45	0.895939781723819
0.938124	0.095788075715829	6.46	0.947494854275058	0.937065	0.106157187182713	6.46	0.895353334936435
0.942433	0.09627567785507	6.47000000000001	0.948217621223681	0.941367	0.106649146555843	6.47000000000001	0.894842503398765
0.946754	0.096759684552694	6.48	0.949003796261909	0.945679	0.107133553985334	6.48	0.894417085937736
0.951087	0.097240470532609	6.49000000000001	0.949831080854518	0.950002	0.107611393607343	6.49000000000001	0.894085002639923
0.955431	0.097718494594252	6.50000000000001	0.950674531562486	0.954336	0.108083792899321	6.50000000000001	0.893852199032847
0.959785	0.09819426844607	6.51	0.951507342528379	0.958682	0.108551934261512	6.51	0.89372263423832
0.964151	0.098668315524802	6.52000000000001	0.952301739992259	0.963037	0.109016975659402	6.52000000000001	0.893698345721784
0.968525	0.099141126353503	6.53	0.953029941484103	0.9674	0.109479982510525	6.53	0.893779578676169
0.972909	0.099613123571813	6.54	0.953665131124244	0.971773	0.109941878457823	6.54	0.893964964209679
0.977303	0.10008464706017	6.55000000000001	0.954182405062302	0.976156	0.110403421202053	6.55000000000001	0.894251727777291
0.981705	0.100555959362292	6.56	0.95455964654811	0.980548	0.110865201505733	6.56	0.894635908086013
0.986116	0.101027262874426	6.57000000000001	0.954778297317276	0.984946	0.111327655060712	6.57000000000001	0.895112567283454
0.990535	0.101498718087554	6.58000000000001	0.954823999779524	0.989353	0.111791076121865	6.58000000000001	0.895675975704654
0.994963	0.101970456513878	6.59	0.954687092019674	0.993768	0.1122556293649	6.59	0.896319758682968
0.999399	0.10244258676069	6.60000000000001	0.954362944281256	0.99819	0.11272136610178	6.60000000000001	0.897036998573406
1.00384	0.102915195450016	6.61000000000001	0.953852131179989	1.00262	0.113188252658504	6.61000000000001	0.897820291621803
1.00829	0.103388345328388	6.62	0.953160438481866	1.00705	0.113656210334332	6.62	0.898661765907209
1.01275	0.10386207375163	6.63	0.952298707186712	1.0115	0.11412515499304	6.63	0.899553072473869
1.01721	0.104336394111738	6.64	0.951282521278256	1.01594	0.114595021329675	6.64	0.90048536616184
1.02167	0.104811301343359	6.65000000000001	0.950131749190404	1.0204	0.115065765385629	6.65000000000001	0.901449294884693
1.02615	0.105286779174177	6.66000000000001	0.948869953010249	1.02486	0.115537351579332	6.66000000000001	0.902435015769296
1.03062	0.105762805379939	6.67	0.947523683708613	1.02932	0.116009736580806	6.67	0.903432253562406
1.03511	0.106239352084134	6.68	0.94612168507501	1.03379	0.116482858113364	6.68	0.904430411273802
1.03959	0.106716382468526	6.69000000000001	0.944694033191924	1.03826	0.11695662834324	6.69000000000001	0.905418735766063
1.04408	0.107193847977917	6.7	0.943271241781022	1.04273	0.117430927810598	6.7	0.906386532807043
1.04858	0.107671690439601	6.71	0.941883366154762	1.04721	0.117905599082525	6.71	0.907323418048153
1.05307	0.108149848984267	6.72000000000001	0.940559139447272	1.05169	0.118380444987451	6.72000000000001	0.908219583602045
1.05757	0.108628267664888	6.73000000000001	0.939325174044368	1.05618	0.118855236910905	6.73000000000001	0.909066055381165
1.06207	0.109106897865569	6.74000000000001	0.938205258606931	1.06067	0.119329734447798	6.74000000000001	0.90985491488019
1.06658	0.109585693805755	6.75000000000001	0.937219776862913	1.06516	0.119803711108537	6.75000000000001	0.910579461018183
1.07108	0.110064604404884	6.76	0.93638526864181	1.06965	0.12027697854785	6.76	0.911234292926812
1.07559	0.110543567852868	6.77000000000001	0.935714146749044	1.07414	0.120749402272418	6.77000000000001	0.911815302643348
1.0801	0.111022512086437	6.78	0.935214575595689	1.07864	0.121220905777913	6.78	0.912319576599707
1.08462	0.111501360071805	6.79000000000001	0.934890509414285	1.08314	0.121691462913851	6.79000000000001	0.912745215361196
1.08913	0.111980036160341	6.80000000000001	0.934741879825082	1.08763	0.122161082555843	6.80000000000001	0.913091090905294
1.09365	0.112458472172196	6.81000000000001	0.934764914902238	1.09213	0.122629792027638	6.81000000000001	0.913356568547448
1.09816	0.112936614042981	6.82000000000001	0.934952565169918	1.09664	0.123097626716795	6.82000000000001	0.913541225365672
1.10268	0.113414429749395	6.83000000000001	0.93529500658186	1.10114	0.123564628551881	6.83000000000001	0.913644597988985
1.1072	0.113891915234602	6.84	0.935780186938102	1.10564	0.124030849020983	6.84	0.913665989722287
1.11172	0.114369092953716	6.85000000000001	0.936394380752229	1.11015	0.124496346911887	6.85000000000001	0.913604360518536
1.11624	0.114845999567275	6.86000000000001	0.937122718583186	1.11465	0.124961173891514	6.86000000000001	0.913458314075533
1.12076	0.115322666352893	6.87	0.937949660407214	1.11916	0.125425351035242	6.87	0.913226185474897
1.12528	0.115799102174804	6.88	0.938859388629632	1.12366	0.125888850504496	6.88	0.912906221627689
1.1298	0.116275290169452	6.89	0.939836104468241	1.12817	0.126351598792867	6.89	0.912496836682786
1.13432	0.116751202234348	6.90000000000001	0.940864221062533	1.13267	0.126813507686159	6.90000000000001	0.911996916657674
1.13885	0.117226824700029	6.91000000000001	0.941928456928765	1.13718	0.127274521084523	6.91000000000001	0.911406142717488
1.14337	0.117702180843164	6.92	0.943013843291124	1.14169	0.127734652904537	6.92	0.910725301196593
1.14789	0.118177338083829	6.93	0.944105667333793	1.14619	0.128193994216329	6.93	0.909956550621807
1.15241	0.118652397042998	6.94000000000001	0.945189379589619	1.1507	0.128652685952345	6.94000000000001	0.909103621233179
1.15693	0.119127469582753	6.95	0.946250496784881	1.15521	0.129110874068655	6.95	0.908171930043502
1.16145	0.119602655430439	6.96	0.947274531106743	1.15971	0.129568671225592	6.96	0.907168603345686
1.16597	0.120078023916408	6.97000000000001	0.948246973062757	1.16422	0.130026139966469	6.97000000000001	0.906102407694854
1.17049	0.120553602791986	6.98000000000001	0.94915334828565	1.16872	0.13048329632136	6.98000000000001	0.904983598733234
1.17501	0.121029375695439	6.99000000000001	0.949979359591586	1.17323	0.130940124211418	6.99000000000001	0.903823703927693
1.17953	0.121505290058087	7.00000000000001	0.95071111537873	1.17773	0.131396592123829	7.00000000000001	0.902635259737901
1.18405	0.121981275548104	7.01000000000001	0.951335435230172	1.18223	0.131852668865518	7.01000000000001	0.901431525612013
1.18857	0.122457267286491	7.02000000000001	0.951840214502627	1.18673	0.132308336027367	7.02000000000001	0.900226196509853
1.19309	0.12293322404918	7.03	0.952214822700462	1.19124	0.132763593517248	7.03	0.899033132659307
1.1976	0.123409133079307	7.04000000000001	0.952450506217805	1.19574	0.133218455712374	7.04000000000001	0.897866120470944
1.20212	0.123885000896205	7.05000000000001	0.952540764878576	1.20024	0.133672942609697	7.05000000000001	0.896738672639334
1.20663	0.124360837286999	7.06000000000001	0.952481673536001	1.20474	0.134127075376721	7.06000000000001	0.895663869194565
1.21115	0.124836642603939	7.07000000000001	0.952272124391968	1.20924	0.134580882345171	7.07000000000001	0.894654235373616
1.21566	0.125312404735051	7.08000000000001	0.951913971990066	1.21373	0.135034409909059	7.08000000000001	0.893721647312943
1.22017	0.125788105276635	7.09	0.951412070206925	1.21823	0.135487724226321	7.09	0.892877253226579
1.22468	0.126263728561703	7.10000000000001	0.950774198169493	1.22273	0.135940893779742	7.10000000000001	0.892131396241046
1.22919	0.126739265475114	7.11000000000001	0.950010879095863	1.22722	0.136393958590323	7.11000000000001	0.891493525507387
1.2337	0.127214707026368	7.12	0.94913510199141	1.23172	0.136846905548951	7.12	0.890972084485932
1.23821	0.127690029435892	7.13000000000001	0.948161960540401	1.23621	0.137299668313435	7.13000000000001	0.890574369095441
1.24272	0.128165179589832	7.14	0.947108226255285	1.2407	0.137752153922336	7.14	0.890306353280301
1.24723	0.128640072297922	7.15000000000001	0.945991874035229	1.2452	0.138204280117191	7.15000000000001	0.890172484929266
1.25173	0.129114605548612	7.16000000000001	0.944831577972617	1.24969	0.138656001073007	7.16000000000001	0.89017546039537
1.25624	0.129588688705313	7.17	0.943646193885338	1.25418	0.139107309278735	7.17	0.890315990565832
1.26074	0.130062269228607	7.18	0.942454243063649	1.25867	0.139558218152382	7.18	0.890592575041274
1.26524	0.130535343601416	7.19000000000001	0.941273409530929	1.26315	0.140008741594269	7.19000000000001	0.891001303157202
1.26974	0.131007948739521	7.20000000000001	0.94012006111218	1.26764	0.140458884926078	7.20000000000001	0.89153570111817
1.27425	0.131480142373961	7.21000000000001	0.939008803081238	1.27212	0.140908650082474	7.21000000000001	0.892186643375103
1.27874	0.13195198518383	7.22000000000001	0.937952072298672	1.27661	0.141358045447002	7.22000000000001	0.892942343666912
1.28324	0.13242353081407	7.23000000000001	0.936959779602921	1.28109	0.1418070870389	7.23000000000001	0.893788437104738
1.28774	0.132894821046927	7.24000000000001	0.936039008681926	1.28557	0.142255785333537	7.24000000000001	0.894708159632619
1.29224	0.133365880653694	7.25000000000001	0.935193780506074	1.29006	0.142704124566377	7.25000000000001	0.895682625542499
1.29673	0.133836712474047	7.26000000000001	0.934424893316864	1.29453	0.143152050019475	7.26000000000001	0.896691197867268
1.30122	0.13430729891717	7.27000000000001	0.933729848748891	1.29901	0.143599475451235	7.27000000000001	0.897711940825051
1.30572	0.134777615125066	7.28000000000001	0.933102874517626	1.30349	0.144046311238463	7.28000000000001	0.898722138407905
1.31021	0.135247650102119	7.29000000000001	0.932535052886568	1.30797	0.144492500121594	7.29000000000001	0.899698859012368
1.3147	0.135717424880354	7.30000000000001	0.932014561600822	1.31244	0.144938043677624	7.30000000000001	0.900619542950203
1.31919	0.136186996448373	7.31000000000001	0.931527030064914	1.31692	0.1453830079832	7.31000000000001	0.901462587942018
1.32367	0.136656444436316	7.32000000000001	0.931056008363969	1.32139	0.145827509183221	7.32000000000001	0.902207907404582
1.32816	0.137125846528815	7.33	0.93058354058356	1.32586	0.146271687153381	7.33	0.902837437545892
1.33265	0.137595253932158	7.34	0.930090827245946	1.33034	0.146715676919169	7.34	0.903335571957448
1.33713	0.13806467665024	7.35000000000001	0.929558955137901	1.33481	0.147159582751952	7.35000000000001	0.903689506434697
1.34162	0.138534083435791	7.36000000000001	0.928969666995052	1.33928	0.147603457201985	7.36000000000001	0.903889481964342
1.3461	0.139003415100002	7.37000000000001	0.928306139038356	1.34374	0.148047288628766	7.37000000000001	0.903928919890076
1.35058	0.139472605577063	7.38000000000001	0.927553731734432	1.34821	0.148491004252062	7.38000000000001	0.903804449803935
1.35506	0.139941602696066	7.39	0.926700678711502	1.35268	0.14893449435418	7.39	0.903515837219037
1.35954	0.140410380726515	7.40000000000001	0.925738680638261	1.35714	0.149377653579908	7.40000000000001	0.903065824015098
1.36402	0.140878939327	7.41000000000001	0.924663374974538	1.36161	0.149820423558739	7.41000000000001	0.902459899457339
1.36849	0.141347288571864	7.42	0.923474658530919	1.36607	0.150262816548968	7.42	0.901706022774777
1.37297	0.141815426423479	7.43	0.922176847256718	1.37053	0.150704909579502	7.43	0.90081431947371
1.37744	0.142283320111772	7.44000000000001	0.920778666018197	1.37499	0.151146814622432	7.44000000000001	0.899796772575326
1.38192	0.142750903348744	7.45000000000001	0.919293069680742	1.37945	0.151588642631035	7.45000000000001	0.898666926860689
1.38639	0.143218094163153	7.46000000000001	0.917736904928139	1.38391	0.152030477847212	7.46000000000001	0.897439619298062
1.39086	0.143684826451252	7.47000000000001	0.916130429368247	1.38837	0.152472369802706	7.47000000000001	0.89613074267438
1.39533	0.144151078232654	7.48000000000001	0.914496710139762	1.39282	0.152914339963081	7.48000000000001	0.8947570427993
1.3998	0.144616879741232	7.49000000000001	0.912860928162932	1.39728	0.15335639659266	7.49000000000001	0.893335943338876
1.40427	0.14508229616488	7.50000000000001	0.911249616263342	1.40173	0.153798550275195	7.50000000000001	0.891885387195772
1.40874	0.145547396279023	7.51000000000001	0.909689859720871	1.40619	0.154240823630544	7.51000000000001	0.890423680082683
1.4132	0.146012226759471	7.52000000000001	0.908208486599927	1.41064	0.154683248843503	7.52000000000001	0.888969320998193
1.41767	0.146476806118308	7.53000000000001	0.906831272876287	1.41509	0.155125852755508	7.53000000000001	0.887540805861802
1.42213	0.146941136745415	7.54000000000001	0.9055821843432	1.41954	0.15556863768599	7.54000000000001	0.886156394406759
1.4266	0.147405221122796	7.55000000000001	0.904482674025475	1.42399	0.156011573731647	7.55000000000001	0.884833836050858
1.43106	0.147869067726126	7.56000000000001	0.903551050778494	1.42844	0.156454612959407	7.56000000000001	0.883590057095464
1.43552	0.148332682283527	7.57000000000001	0.902801932216075	1.43288	0.156897720642856	7.57000000000001	0.882440818321844
1.43998	0.148796051940592	7.58	0.902245793259326	1.43733	0.157340901242019	7.58	0.881400357925244
1.44444	0.149259135711697	7.59000000000001	0.901888620411031	1.44178	0.157784194989246	7.59000000000001	0.880481038934563
1.4489	0.149721870907213	7.60000000000001	0.901731681139334	1.44622	0.15822763759183	7.60000000000001	0.879693022232057
1.45336	0.150184195395688	7.61000000000001	0.901771417152057	1.45066	0.158671202712324	7.61000000000001	0.879043985760797
1.45781	0.15064607459161	7.62000000000001	0.901999469412313	1.45511	0.159114762944673	7.62000000000001	0.878538907594999
1.46227	0.151107518374231	7.63000000000001	0.90240284101736	1.45955	0.159558098056868	7.63000000000001	0.878179925699713
1.46672	0.151568578654338	7.64000000000001	0.902964201125922	1.46399	0.160000951816966	7.64000000000001	0.877966281142822
1.47117	0.152029331274027	7.65000000000001	0.903662328707363	1.46843	0.16044311041474	7.65000000000001	0.877894345125124
1.47563	0.15248985463869	7.66000000000001	0.904472688942653	1.47286	0.160884464490169	7.66000000000001	0.8779577243673
1.48008	0.152950216878863	7.67000000000001	0.90536812783077	1.4773	0.161325028620976	7.67000000000001	0.878147434921774
1.48453	0.153410472918424	7.68000000000001	0.906319662410099	1.48174	0.161764916085285	7.68000000000001	0.878452131906805
1.48898	0.153870664756389	7.69000000000001	0.907297335700051	1.48617	0.162204287021287	7.69000000000001	0.878858382205191
1.49343	0.154330818524276	7.70000000000001	0.908271097893715	1.49061	0.162643295037003	7.70000000000001	0.879350968681384
1.49788	0.154790940194076	7.71000000000001	0.90921166947121	1.49504	0.163082051161578	7.71000000000001	0.879913217456556
1.50232	0.155251017209436	7.72000000000001	0.910091338720697	1.49948	0.163520611294349	7.72000000000001	0.88052734348388
1.50677	0.155711029502955	7.73000000000001	0.910884646475771	1.50391	0.163958981477756	7.73000000000001	0.881174813186549
1.51121	0.156170963987197	7.74000000000001	0.911568915272369	1.50834	0.164397128952565	7.74000000000001	0.881836725369231
1.51566	0.156630821502142	7.75000000000001	0.912124588803216	1.51277	0.164834988720554	7.75000000000001	0.882494212266556
1.5201	0.15709061139054	7.76000000000001	0.912535360276234	1.5172	0.165272462823757	7.76000000000001	0.883128861031916
1.52455	0.157550339749022	7.77000000000001	0.912788084368972	1.52163	0.165709419368999	7.77000000000001	0.883723152179721
1.52899	0.158010003412759	7.78000000000001	0.912872485760208	1.52605	0.166145702049484	7.78000000000001	0.884260905897037
1.53343	0.158469595564362	7.79000000000001	0.912780696166917	1.53048	0.166581156465986	7.79000000000001	0.884727720565492
1.53787	0.158929117645345	7.80000000000001	0.912506669598696	1.53491	0.167015666863791	7.80000000000001	0.88511138141656
1.54231	0.159388586032617	7.81000000000001	0.912045540230941	1.53933	0.167449187098173	7.81000000000001	0.885402212263839
1.54674	0.159848027041948	7.82000000000001	0.911392997049179	1.54376	0.16788174862775	7.82000000000001	0.885593340942801
1.55118	0.160307464691358	7.83000000000001	0.91054475269238	1.54818	0.168313440869786	7.83000000000001	0.885680850409118
1.55562	0.160766911797321	7.84000000000001	0.909496179702048	1.5526	0.168744375281546	7.84000000000001	0.885663792918882
1.56005	0.161226371578858	7.85000000000001	0.908242175341614	1.55703	0.169174655191451	7.85000000000001	0.885544054271142
1.56449	0.16168584698403	7.86000000000001	0.90677729677783	1.56145	0.169604367643144	7.86000000000001	0.885326068025655
1.56892	0.162145348775424	7.87000000000001	0.905096183054746	1.56587	0.170033596553371	7.87000000000001	0.88501639460013
1.57336	0.162604894971972	7.88000000000001	0.903194251072223	1.57029	0.170462438514454	7.88000000000001	0.884623195410745
1.57779	0.163064502991075	7.89000000000001	0.901068622456355	1.57471	0.170891000556148	7.89000000000001	0.884155645699992
1.58222	0.163524182056258	7.90000000000001	0.898719209888397	1.57913	0.171319374062897	7.90000000000001	0.883623339370036
1.58665	0.163983933478975	7.91000000000001	0.896149868276896	1.58354	0.171747600762756	7.91000000000001	0.883035743300627
1.59108	0.16444375933479	7.92000000000001	0.893369500907533	1.58796	0.172175655938627	7.92000000000001	0.882401756168859
1.59551	0.164903674087622	7.93000000000001	0.890393005483838	1.59238	0.172603464127758	7.93000000000001	0.881729417404815
1.59994	0.165363711510102	7.94000000000001	0.887241950888519	1.59679	0.173030941267083	7.94000000000001	0.881025796234741
1.60437	0.165823922434588	7.95000000000001	0.883944892484812	1.60121	0.17345804054531	7.95000000000001	0.880297070309773
1.6088	0.16628436240275	7.96000000000001	0.880537260554618	1.60562	0.173884777878711	7.96000000000001	0.879548780478981
1.61322	0.166745072112991	7.97000000000001	0.877060790634699	1.61004	0.174311225001609	7.97000000000001	0.87878622561724
1.61765	0.167206056025335	7.98000000000001	0.873562502799203	1.61445	0.174737476035157	7.98000000000001	0.878014941976429
1.62208	0.16766726648309	7.99000000000001	0.870093275583622	1.61886	0.175163606447527	7.99000000000001	0.877241197954956
1.6265	0.168128599258243	8.00000000000001	0.866706095425776	1.62328	0.175589646624329	8.00000000000001	0.876472429510787
1.63092	0.168589902617826	8.01000000000001	0.863454090766717	1.62769	0.17601558360819	8.01000000000001	0.875717544782066
1.63535	0.169050997234161	8.02000000000001	0.860388478633214	1.6321	0.176441388763908	8.02000000000001	0.874987038816736
1.63977	0.169511702148385	8.03000000000001	0.857556558996738	1.63651	0.176867054217345	8.03000000000001	0.874292879485343
1.64419	0.169971861443886	8.04	0.854999888058849	1.64092	0.17729261599011	8.04	0.873648151461349
1.64861	0.170431366383851	8.05	0.852752746631318	1.64533	0.177718150141069	8.05	0.873066473627957
1.65303	0.170890167653305	8.06	0.850840995780735	1.64973	0.178143744564684	8.06	0.872561233028885
1.65745	0.171348274773832	8.07000000000001	0.849281381476743	1.65414	0.178569462600891	8.07000000000001	0.872144702158547
1.66187	0.171805744403462	8.08000000000001	0.848081316129245	1.65855	0.178995317120358	8.08000000000001	0.87182712306175
1.66629	0.172262663656285	8.09000000000001	0.847239130696962	1.66296	0.179421264845129	8.09000000000001	0.871615849270789
1.67071	0.17271913449508	8.10000000000001	0.846744759313182	1.66736	0.179847217669393	8.10000000000001	0.8715146340096
1.67513	0.173175261646429	8.11000000000001	0.846580791410967	1.67177	0.180273057421464	8.11000000000001	0.871523140503756
1.67954	0.173631142829853	8.12000000000001	0.846723805784487	1.67617	0.180698638248234	8.12000000000001	0.871636728997475
1.68396	0.174086859816085	8.13000000000001	0.847145887827799	1.68058	0.181123767853816	8.13000000000001	0.871846547558229
1.68838	0.174542470439127	8.14	0.847816225605212	1.68498	0.181548175818727	8.14	0.872139923044495
1.69279	0.1749980029169	8.15	0.848702682113972	1.68939	0.181971496697319	8.15	0.872501018189249
1.69721	0.175453453732324	8.16000000000001	0.849773249349443	1.69379	0.18239330260902	8.16000000000001	0.872911694041737
1.70162	0.175908790397128	8.17000000000001	0.850997303526111	1.69819	0.182813200746499	8.17000000000001	0.873352497012691
1.70604	0.176363960073837	8.18000000000001	0.852346598815899	1.70259	0.183230969755965	8.18000000000001	0.873803678711501
1.71045	0.176818903150942	8.19000000000001	0.853795957917192	1.70699	0.183646673107419	8.19000000000001	0.874246155852462
1.71486	0.177273567229928	8.20000000000001	0.855323640303317	1.71139	0.184060686748971	8.20000000000001	0.874662326787889
1.71927	0.177727916164541	8.21000000000001	0.856911391749599	1.71579	0.184473619200325	8.21000000000001	0.875036679582578
1.72368	0.178181932250165	8.22000000000001	0.858544200348902	1.72019	0.184886157261935	8.22000000000001	0.875356151823527
1.7281	0.178635615660214	8.23000000000001	0.860209803386113	1.72459	0.185298903882538	8.23000000000001	0.875610231613382
1.73251	0.179088985849718	8.24000000000001	0.861898004936127	1.72899	0.185712268322241	8.24000000000001	0.875790819018279
1.73692	0.179542085359617	8.25000000000001	0.8635998748307	1.73339	0.186126434715575	8.25000000000001	0.875891894154515
1.74133	0.179994980477908	8.26000000000001	0.865306904925856	1.73779	0.186541399442497	8.26000000000001	0.875909058963181
1.74574	0.180447754590256	8.27000000000001	0.867010197980333	1.74219	0.186957048103101	8.27000000000001	0.875839032104612
1.75014	0.180900495222612	8.28000000000001	0.86869975797222	1.74658	0.187373240886721	8.28000000000001	0.875679178873821
1.75455	0.181353280942946	8.29	0.870363938894181	1.75098	0.187789880371895	8.29	0.875427150345098
1.75896	0.181806171780047	8.3	0.871989093049843	1.75538	0.188206943109621	8.3	0.875080689071793
1.76337	0.182259202563295	8.31	0.873559441143382	1.75977	0.188624466091551	8.31	0.874637634684263
1.76777	0.182712376408745	8.32000000000001	0.875057166839196	1.76417	0.18904249597182	8.32000000000001	0.874096134600977
1.77218	0.183165659646734	8.33000000000001	0.876462719910973	1.76856	0.18946102655625	8.33000000000001	0.873455036262341
1.77659	0.183618982808176	8.34000000000001	0.877755296424949	1.77296	0.189879957746278	8.34000000000001	0.872714411367928
1.78099	0.184072251040322	8.35000000000001	0.87891345308466	1.77735	0.190299097213501	8.35000000000001	0.871876142748749
1.7854	0.184525361621704	8.36000000000001	0.879915806824794	1.78174	0.190718201742959	8.36000000000001	0.870944493193407
1.7898	0.18497822258802	8.37000000000001	0.880741770214128	1.78614	0.19113703420549	8.37000000000001	0.869926574177893
1.7942	0.185430767916815	8.38000000000001	0.881372277720214	1.79053	0.191555409632	8.38000000000001	0.868832641211582
1.79861	0.185882967553049	8.39000000000001	0.881790466253063	1.79492	0.191973217529848	8.39000000000001	0.867676160358392
1.80301	0.186334831045403	8.40000000000001	0.881982284007806	1.79931	0.192390424538265	8.40000000000001	0.866473615274177
1.80741	0.186786401579705	8.41000000000001	0.881937012601085	1.8037	0.192807066743891	8.41000000000001	0.865244052843261
1.81182	0.187237739222679	8.42000000000001	0.881647697039861	1.8081	0.193223234886281	8.42000000000001	0.864008394764302
1.81622	0.187688898166607	8.43000000000001	0.881111484725956	1.81249	0.19363904835645	8.43000000000001	0.862788568756425
1.82062	0.188139908824197	8.44000000000001	0.88032987762891	1.81688	0.194054617972193	8.44000000000001	0.861606533339572
1.82502	0.188590773249335	8.45000000000001	0.879308900832581	1.82127	0.194470009983573	8.45000000000001	0.86048328204328
1.82942	0.189041473878305	8.46000000000001	0.878059186511887	1.82566	0.194885232194279	8.46000000000001	0.859437915086654
1.83382	0.189491986926112	8.47000000000001	0.876595966307237	1.83005	0.195300253850192	8.47000000000001	0.858486858880573
1.83822	0.189942291582923	8.48000000000001	0.874938958744477	1.83444	0.195715048830632	8.48000000000001	0.857643297126361
1.84262	0.190392371699436	8.49000000000001	0.873112133635943	1.83883	0.196129633192772	8.49000000000001	0.856916853849327
1.84702	0.190842212643737	8.50000000000001	0.871143333936253	1.84321	0.196544071219496	8.50000000000001	0.85631354121317
1.85142	0.191291796201799	8.51000000000001	0.869063738464378	1.8476	0.196958446702908	8.51000000000001	0.855835956650385
1.85582	0.191741094204474	8.52000000000001	0.866907156677501	1.85199	0.197372821243374	8.52000000000001	0.855483687998626
1.86021	0.192190061211536	8.53000000000001	0.864709158908545	1.85637	0.197787208080069	8.53000000000001	0.855253864895256
1.86461	0.192638630680283	8.54	0.862506060978694	1.86076	0.198201575754373	8.54	0.855141781907222
1.86901	0.193086721907568	8.55000000000001	0.860333799045027	1.86515	0.198615873992108	8.55000000000001	0.855141515072742
1.87341	0.193534261571237	8.56	0.858226746724511	1.86953	0.199030063086589	8.56	0.855246458933754
1.8778	0.193981213698454	8.57000000000001	0.856216539652163	1.87392	0.199444132573287	8.57000000000001	0.855449724882602
1.8822	0.194427603391082	8.58000000000001	0.854330980631692	1.8783	0.199858106448543	8.58000000000001	0.855744361909237
1.88659	0.19487352031567	8.59000000000001	0.85259309990724	1.88269	0.200272038449423	8.59000000000001	0.856123385072036
1.89099	0.195319098641467	8.60000000000001	0.851020439064779	1.88707	0.200685999551559	8.60000000000001	0.856579622287521
1.89538	0.195764483213602	8.61000000000001	0.84962461377197	1.89146	0.201100057825873	8.61000000000001	0.857105413374616
1.89978	0.196209798311233	8.62000000000001	0.848411190970382	1.89584	0.201514254203797	8.62000000000001	0.857692214059884
1.90417	0.196655132045589	8.63000000000001	0.847379891998648	1.90023	0.201928584290335	8.63000000000001	0.858330169847444
1.90857	0.197100539931243	8.64000000000001	0.846525106777757	1.90461	0.202342997459059	8.64000000000001	0.859007729122649
1.91296	0.197546061924165	8.65000000000001	0.845836678272633	1.90899	0.202757416350489	8.65000000000001	0.859711361375959
1.91735	0.197991742581246	8.66000000000001	0.845300893619498	1.91338	0.203171767712916	8.66000000000001	0.860425435702619
1.92175	0.198437644630053	8.67000000000001	0.84490160096529	1.91776	0.203586009476875	8.67000000000001	0.861132298231851
1.92614	0.198883850356145	8.68000000000001	0.84462136105652	1.92214	0.204000143083879	8.68000000000001	0.861812566894122
1.93053	0.1993304504774	8.69000000000001	0.844442541053273	1.92652	0.204414210115667	8.69000000000001	0.862445640248246
1.93492	0.199777524553506	8.70000000000001	0.844348265176094	1.9309	0.204828280100933	8.70000000000001	0.863010396247418
1.93931	0.200225119341564	8.71000000000001	0.84432315196539	1.93528	0.205242437834341	8.71000000000001	0.863486038834255
1.9437	0.200673231963962	8.72000000000001	0.844353789651886	1.93966	0.205656774543176	8.72000000000001	0.863853036650788
1.94809	0.201121804131484	8.73000000000001	0.84442892722377	1.94404	0.20607138148182	8.73000000000001	0.864094089862457
1.95248	0.20157073193585	8.74000000000001	0.844539386595452	1.94842	0.206486340990025	8.74000000000001	0.864195058425724
1.95687	0.202019891352605	8.75000000000001	0.844677728023153	1.9528	0.206901711833901	8.75000000000001	0.864145787795729
1.96126	0.20246917202459	8.76000000000001	0.844837723891608	1.95718	0.207317512167861	8.76000000000001	0.863940775327008
1.96565	0.202918504558587	8.77000000000001	0.845013712951923	1.96156	0.207733709931752	8.77000000000001	0.863579631414545
1.97004	0.203367866031262	8.78000000000001	0.845199916425837	1.96594	0.208150229771207	8.78000000000001	0.863067302569389
1.97443	0.20381725865366	8.79	0.845389798340777	1.97032	0.208566976497485	8.79	0.862414037965387
1.97882	0.204266672844587	8.80000000000001	0.84557554515925	1.9747	0.20898386344629	8.80000000000001	0.861635095525676
1.98321	0.20471605770665	8.81000000000001	0.845747725215738	1.97907	0.209400830317872	8.81000000000001	0.860750197559055
1.9876	0.205165318733933	8.82000000000001	0.845895168402869	1.98345	0.2098178426351	8.82000000000001	0.859782758769867
1.99198	0.205614345775204	8.83000000000001	0.846005083194149	1.98783	0.210234878558485	8.83000000000001	0.858758920822466
1.99637	0.206063053683551	8.84000000000001	0.846063403931502	1.9922	0.210651916855493	8.84000000000001	0.857706437353965
2.00076	0.206511409699741	8.85000000000001	0.846055338777068	1.99658	0.211068936450744	8.85000000000001	0.856653461259961
2.00514	0.20695943112195	8.86000000000001	0.845966069958234	2.00096	0.211485927112737	8.86000000000001	0.855627292061362
2.00953	0.207407158995411	8.87000000000001	0.845781544535038	2.00533	0.211902902530441	8.87000000000001	0.854653144947751
2.01392	0.207854630398483	8.88000000000001	0.845489286852522	2.00971	0.212319907455842	8.88000000000001	0.853753004340046
2.0183	0.208301870861149	8.89000000000001	0.845079163372693	2.01408	0.212737016262426	8.89000000000001	0.852944623120986
2.02269	0.208748909679757	8.90000000000001	0.844544036315945	2.01846	0.213154324160612	8.90000000000001	0.852240723666662
2.02707	0.209195800856915	8.91000000000001	0.84388025352923	2.02283	0.21357193175837	8.91000000000001	0.851648448228456
2.03146	0.209642627810801	8.92000000000001	0.843087936887053	2.02721	0.213989923633592	8.92000000000001	0.85116909406416
2.03584	0.210089484326576	8.93000000000001	0.842171048747256	2.03158	0.214408346321191	8.93000000000001	0.850798153348506
2.04023	0.210536444409219	8.94000000000001	0.841137233905488	2.03596	0.214827196602144	8.94000000000001	0.850525660058217
2.04461	0.210983542129418	8.95000000000001	0.839997451605012	2.04033	0.215246429258412	8.95000000000001	0.850336826872173
2.04899	0.211430773211401	8.96000000000001	0.838765427170142	2.0447	0.215665981302308	8.96000000000001	0.850212936121155
2.05338	0.211878112238988	8.97000000000001	0.837456964748201	2.04908	0.216085797333062	8.97000000000001	0.850132431611753
2.05776	0.21232552873986	8.98000000000001	0.836089170804412	2.05345	0.216505838462294	8.98000000000001	0.850072144374792
2.06214	0.212772989846399	8.99000000000001	0.834679642086208	2.05782	0.216926069849786	8.99000000000001	0.850008576470801
2.06652	0.213220450595268	9.00000000000001	0.83324567173474	2.06219	0.217346437547122	9.00000000000001	0.849919163925947
2.07091	0.213667843321987	9.01000000000001	0.8318035233168	2.06657	0.217766853697776	9.01000000000001	0.849783443098428
2.07529	0.214115077091907	9.02000000000001	0.830367815249735	2.07094	0.218187202747549	9.02000000000001	0.849584054052042
2.07967	0.21456205051669	9.03000000000001	0.828951048045842	2.07531	0.218607367684465	9.03000000000001	0.849307528942503
2.08405	0.215008673046453	9.04000000000001	0.82756329480253	2.07968	0.219027262434927	9.04000000000001	0.848944831533335
2.08843	0.215454886462429	9.05000000000001	0.826212062302457	2.08405	0.219446853486426	9.05000000000001	0.848491633882173
2.0928	0.215900678278718	9.06000000000001	0.824902316916872	2.08842	0.219866160396958	9.06000000000001	0.847948335935303
2.09718	0.216346081834409	9.07000000000001	0.82363665719346	2.09279	0.220285236789785	9.07000000000001	0.847319851283655
2.10155	0.21679116300022	9.08000000000001	0.822415604487866	2.09716	0.220704143045945	9.08000000000001	0.8466151960429
2.10593	0.217236000132771	9.09000000000001	0.821237975098348	2.10153	0.221122923689817	9.09000000000001	0.845846926627866
2.1103	0.217680667741029	9.10000000000001	0.820101292754766	2.1059	0.221541597618249	9.10000000000001	0.845030475653212
2.11469	0.218125231852868	9.11000000000001	0.819002199436127	2.11027	0.221960161563447	9.11000000000001	0.844183433547684
2.11906	0.218569757200969	9.12000000000001	0.817936825496462	2.11464	0.222378602557198	9.12000000000001	0.843324817576227
2.12344	0.219014318733255	9.13000000000001	0.816901086788029	2.11901	0.222796912969229	9.13000000000001	0.842474361149799
2.12782	0.219459007628241	9.14000000000001	0.815890886355837	2.12338	0.223215101773781	9.14000000000001	0.841651846152086
2.1322	0.219903925740317	9.15000000000001	0.81490221047653	2.12774	0.223633195888161	9.15000000000001	0.840876491129324
2.13657	0.220349169054853	9.16000000000001	0.813931122182533	2.13211	0.22405122892784	9.16000000000001	0.840166399964599
2.14095	0.220794807181832	9.17000000000001	0.812973668608705	2.13648	0.224469221469627	9.17000000000001	0.839538070078856
2.14533	0.22124086872936	9.18000000000001	0.812025730109071	2.14085	0.224887164734373	9.18000000000001	0.839005956730864
2.14971	0.221687340192721	9.19000000000001	0.811082847771678	2.14521	0.225305021063862	9.19000000000001	0.838582090531151
2.15408	0.222134178060932	9.20000000000001	0.810140070590752	2.14958	0.225722746166743	9.20000000000001	0.838275748235045
2.15846	0.222581325551322	9.21000000000001	0.809191863387914	2.15395	0.22614032336805	9.21000000000001	0.838093181249347
2.16284	0.223028722407492	9.22000000000001	0.808232111346866	2.15831	0.226557790044201	9.22000000000001	0.838037410884733
2.16721	0.223476302856272	9.23000000000001	0.807254247036168	2.16268	0.226975238901929	9.23000000000001	0.838108103020308
2.17159	0.223923987321716	9.24000000000001	0.806251511908846	2.16705	0.227392790708733	9.24000000000001	0.838301536519749
2.17596	0.224371679639621	9.25000000000001	0.805217347860847	2.17141	0.227810550071974	9.25000000000001	0.838610678801259
2.18034	0.224819276822977	9.26000000000001	0.804145897258513	2.17578	0.228228563835459	9.26000000000001	0.839025378211642
2.18471	0.225266687639079	9.27000000000001	0.803032573857979	2.18014	0.228646799554268	9.27000000000001	0.839532676551504
2.18909	0.225713848103101	9.28000000000001	0.801874654155994	2.18451	0.229065153271351	9.28000000000001	0.840117236926138
2.19346	0.226160723586174	9.29000000000001	0.800671830586364	2.18887	0.22948348342021	9.29000000000001	0.840761873045653
2.19784	0.226607296437874	9.30000000000001	0.799426665784965	2.19324	0.229901655874951	9.30000000000001	0.841448157314669
2.20221	0.227053547620451	9.31000000000001	0.798144891423631	2.1976	0.230319578281089	9.31000000000001	0.84215707766853
2.20658	0.227499444423445	9.32000000000001	0.796835505666637	2.20196	0.230737206677844	9.32000000000001	0.842869708085839
2.21096	0.227944942181578	9.33000000000001	0.795510639215449	2.20633	0.231154522737388	9.33000000000001	0.843567855687548
2.21535	0.228389999486528	9.34000000000001	0.794185179632014	2.21069	0.231571498155092	9.34000000000001	0.844234648587146
2.21973	0.228834597891243	9.35000000000001	0.792876165168594	2.21505	0.231988071476909	9.35000000000001	0.844855033044408
2.22411	0.229278753572118	9.36000000000001	0.791601980464304	2.21941	0.232404155805517	9.36000000000001	0.845416155486328
2.22849	0.229722511833901	9.37000000000001	0.790381405016071	2.22378	0.232819676344731	9.37000000000001	0.84590761379898
2.23287	0.230165925362326	9.38000000000001	0.789232579407588	2.22814	0.233234615980626	9.38000000000001	0.84632157200423
2.23723	0.230609028195566	9.39000000000001	0.788171962498813	2.2325	0.23364903870345	9.39000000000001	0.846652742025253
2.24161	0.231051822284543	9.40000000000001	0.787213354401812	2.23686	0.234063071642873	9.40000000000001	0.846898244819132
2.24598	0.231494287485986	9.41000000000001	0.786367055065382	2.24122	0.234476852528578	9.41000000000001	0.847057370014
2.25035	0.231936411070128	9.42000000000001	0.785639217313208	2.24559	0.234890473725889	9.42000000000001	0.847131257892097
2.25472	0.232378218967976	9.43000000000001	0.78503143746215	2.24995	0.235303958656709	9.43000000000001	0.847122529948901
2.25909	0.232819787466003	9.44000000000001	0.784540607839786	2.25431	0.235717285178072	9.44000000000001	0.847034894431907
2.26346	0.233261224905418	9.45000000000001	0.784159035493426	2.25867	0.236130437043134	9.45000000000001	0.84687275152763
2.26783	0.233702630972921	9.46000000000001	0.783874812013708	2.26303	0.236543444729631	9.46000000000001	0.846640819664744
2.2722	0.234144055568765	9.47000000000001	0.783672402374301	2.26739	0.236956386735084	9.47000000000001	0.846343800237296
2.27657	0.234585480180867	9.48000000000001	0.783533407357297	2.27175	0.237369355278498	9.48000000000001	0.845986093419924
2.28094	0.235026832700977	9.49000000000001	0.783437445375808	2.27611	0.237782418452472	9.49000000000001	0.845571573085757
2.2853	0.235468028789649	9.50000000000001	0.783363095695642	2.28046	0.238195612294874	9.50000000000001	0.845103424502289
2.28967	0.235909020351234	9.51000000000001	0.783288846066063	2.28482	0.238608970030991	9.51000000000001	0.84458404473477
2.29404	0.236349830021846	9.52000000000001	0.783193993017177	2.28918	0.239022565172653	9.52000000000001	0.844015002708823
2.29841	0.23679055880506	9.53000000000001	0.783059451640462	2.29354	0.239436533623262	9.53000000000001	0.843397053778507
2.30278	0.237231365570966	9.54000000000001	0.782868442387927	2.2979	0.239851054845975	9.54000000000001	0.842730202451789
2.30714	0.237672426406544	9.55000000000001	0.78260703406851	2.30226	0.240266299681959	9.55000000000001	0.842013806617912
2.31151	0.238113887462954	9.56000000000001	0.782264533604302	2.30662	0.240682372153296	9.56000000000001	0.841246717105321
2.31588	0.238555827183525	9.57000000000001	0.781833723224311	2.31097	0.241099273490152	9.57000000000001	0.84042744749967
2.32024	0.238998242365493	9.58000000000001	0.78131095387775	2.31533	0.241516901496723	9.58000000000001	0.839554370606302
2.32461	0.239441064320141	9.59000000000001	0.780696109325609	2.31969	0.241935080286542	9.59000000000001	0.838625939406664
2.32897	0.239884198059239	9.60000000000001	0.779992458544884	2.32404	0.242353604026486	9.60000000000001	0.837640931432201
2.33334	0.240327564516249	9.61000000000001	0.779206414999062	2.3284	0.242772278334265	9.61000000000001	0.836598715751338
2.3377	0.240771123393792	9.62000000000001	0.778347220492829	2.33276	0.243190949672306	9.62000000000001	0.835499540880116
2.34207	0.241214865061898	9.63000000000001	0.777426569404357	2.33711	0.243609521329066	9.63000000000001	0.834344839662688
2.34643	0.241658779229453	9.64000000000001	0.776458186795404	2.34147	0.244027957889888	9.64000000000001	0.833137543507839
2.3508	0.242102822163288	9.65000000000001	0.775457371897604	2.34582	0.24444627889109	9.65000000000001	0.8318823935551
2.35518	0.242546904115565	9.66000000000001	0.774440517259593	2.35018	0.244864539923115	9.66000000000001	0.830586230899786
2.35955	0.242990903500483	9.67000000000001	0.77342461366987	2.35453	0.245282801822215	9.67000000000001	0.829258242701121
2.36392	0.243434696542871	9.68000000000001	0.772426751820816	2.35889	0.24570109557012	9.68000000000001	0.827910136775343
2.36829	0.243878182694372	9.69000000000001	0.771463633252389	2.36324	0.246119397132551	9.69000000000001	0.826556215130598
2.37265	0.244321293418009	9.70000000000001	0.770551104890204	2.3676	0.246537625286118	9.70000000000001	0.825213317727037
2.37701	0.244763986790631	9.71000000000001	0.769703732823767	2.37195	0.246955665695947	9.71000000000001	0.823900612178047
2.38138	0.24520624118952	9.72000000000001	0.768934431199331	2.37631	0.247373410481464	9.72000000000001	0.822639213379526
2.38574	0.245648058977459	9.73000000000001	0.768254160693366	2.38066	0.24779079392911	9.73000000000001	0.82145162889545
2.3901	0.246089479340886	9.74000000000001	0.767671707692711	2.38501	0.248207806349303	9.74000000000001	0.820361040536031
2.39446	0.246530588071601	9.75000000000001	0.767193550070459	2.38937	0.248624480923978	9.75000000000001	0.81939044864175
2.39883	0.246971511372589	9.76000000000001	0.766823808712258	2.39372	0.249040863689478	9.76000000000001	0.818561721459466
2.40319	0.247412390859117	9.77000000000001	0.766564276458643	2.39807	0.249456986928144	9.77000000000001	0.817894605802265
2.40755	0.24785334978611	9.78000000000001	0.766414508885531	2.40243	0.249872862323833	9.78000000000001	0.817405765098716
2.41191	0.248294465816525	9.79000000000001	0.766371955467026	2.40678	0.250288496580128	9.79000000000001	0.8171079154183
2.41627	0.248735760757337	9.80000000000001	0.766432106218168	2.41113	0.250703916213314	9.80000000000001	0.817009128073064
2.42063	0.249177207962201	9.81000000000001	0.766588628729559	2.41548	0.251119182552795	9.81000000000001	0.817112358583901
2.42499	0.24961875130959	9.82000000000001	0.766833474011564	2.41983	0.251534385270538	9.82000000000001	0.817415246575883
2.42935	0.250060327622144	9.83000000000001	0.767156936679915	2.42419	0.251949618525631	9.83000000000001	0.817910210710599
2.43371	0.250501885081204	9.84000000000001	0.767547665097973	2.42854	0.252364955602296	9.84000000000001	0.818584838919297
2.43807	0.250943391225592	9.85000000000001	0.767992628987691	2.43289	0.252780436993006	9.85000000000001	0.819422549289247
2.44243	0.251384827586581	9.86000000000001	0.768477064182772	2.43724	0.253196074755542	9.86000000000001	0.820403473515796
2.44679	0.251826174389405	9.87000000000001	0.768984424874501	2.44159	0.253611863243069	9.87000000000001	0.821505495331224
2.45114	0.25226739538485	9.88000000000001	0.769496381182288	2.44594	0.254027784382462	9.88000000000001	0.822705362863292
2.4555	0.252708433692696	9.89000000000001	0.769992902742592	2.45029	0.254443804271029	9.89000000000001	0.823979787953253
2.45986	0.253149222613084	9.90000000000001	0.770452466338545	2.45464	0.254859868624363	9.90000000000001	0.825306447771468
2.46422	0.253589705065285	9.91000000000001	0.77085241715111	2.45898	0.255275907155075	9.91000000000001	0.826664814420875
2.46858	0.254029848994564	9.92000000000001	0.771169499519308	2.46333	0.255691850908906	9.92000000000001	0.82803675555718
2.47293	0.254469648493963	9.93000000000001	0.771380555405434	2.46768	0.256107656515775	9.93000000000001	0.82940687157019
2.47728	0.254909109123609	9.94000000000001	0.771463368937205	2.47203	0.256523324750631	9.94000000000001	0.830762560207159
2.48163	0.255348225886975	9.95000000000001	0.771397615712531	2.47638	0.256938900950736	9.95000000000001	0.832093825042883
2.48598	0.255786967097834	9.96000000000001	0.771165858405861	2.48073	0.257354453821064	9.96000000000001	0.833392867301769
2.49034	0.256225275063083	9.97000000000001	0.770754517842972	2.48508	0.257770042593778	9.97000000000001	0.83465351892043
2.4947	0.256663085060882	9.98000000000001	0.770154742893167	2.48942	0.258185692441193	9.98000000000001	0.83587058668228
2.49905	0.257100353526055	9.99000000000001	0.769363104347581	2.49377	0.258601394410744	9.99000000000001	0.837039181786795
2.5034	0.257537080707887	10	0.768382047636104	2.49812	0.259017129963251	10	0.838154106204648
2.50776	0.25797331791021	10.01	0.767220056092786	2.50246	0.259432902052194	10.01	0.839209357311399
2.51211	0.258409159774425	10.02	0.765891498955283	2.50681	0.259848749815238	10.02	0.840197796995067
2.51647	0.258844730151569	10.03	0.764416164116981	2.51116	0.260264735064099	10.03	0.841111012622534
2.52082	0.259280168082779	10.04	0.762818502125562	2.5155	0.26068090783993	10.04	0.841939377118531
2.52518	0.259715614066961	10.05	0.761126632182574	2.51985	0.261097270489255	10.05	0.842672296145114
2.52953	0.26015119333164	10.06	0.759371180288388	2.52419	0.261513759672137	10.06	0.84329861389286
2.53389	0.260586998193365	10.07	0.757584032064573	2.52854	0.261930254913716	10.07	0.843807136759241
2.53824	0.261023077571508	10.08	0.75579708683536	2.53288	0.262346609558841	10.08	0.84418722703926
2.54259	0.261459441984792	10.09	0.754041094898864	2.53723	0.262762689860963	10.09	0.844429416876662
2.54694	0.261896083667463	10.1	0.752344647236974	2.54157	0.263178405199749	10.1	0.844525995692354
2.55129	0.262333002240173	10.11	0.750733367830993	2.54592	0.263593717331707	10.11	0.844471531189308
2.55565	0.262770221845586	10.12	0.749229335661411	2.55026	0.264008628776778	10.12	0.844263293567171
2.56	0.263207789078223	10.13	0.747850739227487	2.55461	0.264423162068113	10.13	0.843901563364208
2.56435	0.263645749275348	10.14	0.746611743967974	2.55895	0.264837344627005	10.14	0.843389814032896
2.5687	0.26408411071212	10.15	0.745522534943002	2.56329	0.265251204454605	10.15	0.84273476981957
2.57305	0.264522816351166	10.16	0.744589485544805	2.56764	0.265664768679571	10.16	0.841946346960481
2.5774	0.264961744492879	10.17	0.743815398926092	2.57198	0.266078053023082	10.17	0.841037491217085
2.58175	0.265400745561144	10.18	0.743199772308078	2.57632	0.266491041379194	10.18	0.840023927328272
2.5861	0.265839699005233	10.19	0.742739044363239	2.58066	0.266903670164101	10.19	0.838923836365414
2.59045	0.266278557114261	10.2	0.742426800602345	2.58501	0.267315835502041	10.2	0.837757475789185
2.5948	0.266717348409626	10.21	0.742253928695483	2.58935	0.267727426450575	10.21	0.836546754909347
2.59915	0.267156138648241	10.22	0.742208732278546	2.59369	0.268138366880387	10.22	0.835314776143253
2.6035	0.26759497498823	10.23	0.742277025579583	2.59803	0.26854864140629	10.23	0.834085350573742
2.60785	0.268033846753713	10.24	0.742442240218757	2.60237	0.268958293121983	10.24	0.832882495273629
2.6122	0.268472681690122	10.25	0.742685578662578	2.60671	0.269367401457095	10.25	0.831729919922448
2.61655	0.268911371694694	10.26	0.742986245842265	2.61105	0.26977605925384	10.26	0.830650511378816
2.6209	0.269349805906281	10.27	0.743321782077352	2.61539	0.270184363576013	10.27	0.829665826843218
2.62524	0.26978789019831	10.28	0.743668508127705	2.61973	0.270592421052346	10.28	0.828795608612655
2.62959	0.270225546544734	10.29	0.744002078865663	2.62407	0.271000357847889	10.29	0.828057335624707
2.63394	0.270662701515013	10.3	0.744298127818498	2.62841	0.271408321230165	10.3	0.827465828406078
2.63828	0.271099280074514	10.31	0.744532972628514	2.63275	0.271816465294925	10.31	0.827032924124484
2.64263	0.27153521678064	10.32	0.744684342834948	2.63709	0.272224923458145	10.32	0.826767236784992
2.64698	0.27197048459686	10.33	0.7447320872073	2.64143	0.272633780910092	10.33	0.82667401403398
2.65132	0.272405129191011	10.34	0.744658818376706	2.64577	0.273043063012752	10.34	0.826755096641125
2.65567	0.27283928888347	10.35	0.744450457295278	2.6501	0.273452747877864	10.35	0.827008979930458
2.66002	0.273273183445613	10.36	0.744096648161468	2.65444	0.273862795598232	10.36	0.827430968910397
2.66436	0.273707068421142	10.37	0.743591024619619	2.65878	0.274273175544379	10.37	0.828013411499322
2.66871	0.274141170994936	10.38	0.742931318908763	2.66312	0.274683874027333	10.38	0.828745988040776
2.67305	0.274575635107115	10.39	0.742119315938687	2.66745	0.275094878425714	10.39	0.829616031188791
2.67739	0.275010499705668	10.4	0.741160663016653	2.67179	0.275506148761876	10.4	0.830608848966577
2.68174	0.275445714901184	10.41	0.740064552509622	2.67612	0.2759175962797	10.41	0.831708025787107
2.68608	0.275881181250826	10.42	0.738843298876485	2.68046	0.276329085335907	10.42	0.832895681483042
2.69043	0.276316789307863	10.43	0.737511833379698	2.6848	0.276740464880354	10.43	0.834152676483139
2.69477	0.27675244447425	10.44	0.73608713980544	2.68913	0.277151620486037	10.44	0.835458761321637
2.69911	0.277188075530492	10.45	0.734587653274903	2.69347	0.277562524921337	10.45	0.836792679467536
2.70346	0.27762363422378	10.46	0.73303264235244	2.6978	0.277973259545124	10.46	0.838132242611439
2.7078	0.278059092769734	10.47	0.7314415927187	2.70214	0.278383990153263	10.47	0.83945440563692
2.71214	0.278494441467933	10.48	0.729833609093147	2.70647	0.278794905259022	10.48	0.840735373299587
2.71648	0.278929684735051	10.49	0.728226851064781	2.7108	0.279206149794239	10.49	0.841950771263634
2.72082	0.279364833653406	10.5	0.726638018000091	2.71514	0.279617790729733	10.5	0.843075910213519
2.72517	0.279799894975359	10.51	0.725081898015321	2.71947	0.280029828737489	10.51	0.844086163438396
2.72951	0.280234859759183	10.52	0.723570995747098	2.7238	0.280442235594168	10.52	0.844957466309663
2.73385	0.280669697733069	10.53	0.722115252880677	2.72814	0.280854980979187	10.53	0.845666931657285
2.73819	0.281104363998713	10.54	0.720721873668108	2.73247	0.2812680273102	10.54	0.846193559771831
2.74253	0.281538819851987	10.55	0.719395264671473	2.7368	0.28168130569798	10.55	0.846519007363398
2.74687	0.281973061228471	10.56	0.718137093570192	2.74113	0.282094706213484	10.56	0.846628368010285
2.75121	0.282407142006131	10.57	0.716946466186462	2.74547	0.282508104382462	10.57	0.846510908907895
2.75555	0.282841180969026	10.58	0.715820214269945	2.7498	0.282921412288777	10.58	0.846160706144904
2.75989	0.283275348947484	10.59	0.714753279622843	2.75413	0.283334620432522	10.59	0.845577123804469
2.76423	0.28370984045928	10.6	0.713739173569593	2.75846	0.283747803360599	10.6	0.844765090810644
2.76856	0.284144836674626	10.61	0.712770485358697	2.76279	0.284161091389185	10.61	0.843735142895239
2.7729	0.284580466245999	10.62	0.711839409532659	2.76712	0.284574633102677	10.62	0.842503214085994
2.77724	0.285016772229166	10.63	0.710938261133768	2.77145	0.284988572441193	10.63	0.841090181045474
2.78158	0.285453697337466	10.64	0.710059949066236	2.77578	0.285403043779912	10.64	0.839521182534835
2.78592	0.285891098530373	10.65	0.709198381915019	2.78011	0.285818170465884	10.65	0.837824753345505
2.79025	0.286328789624888	10.66	0.708348786600541	2.78444	0.286234051172416	10.66	0.836031825552342
2.79459	0.286766592881166	10.67	0.707507927717569	2.78877	0.286650733182272	10.67	0.834174658611314
2.79893	0.287204372829345	10.68	0.706674223373435	2.7931	0.287068187524259	10.68	0.832285762910863
2.80326	0.287642038469745	10.69	0.705847760860579	2.79743	0.28748630402547	10.69	0.83039687876181
2.8076	0.28807952477705	10.7	0.705030221712613	2.80175	0.287904913177869	10.7	0.828538064961973
2.81193	0.288516779602025	10.71	0.704224729958189	2.80608	0.28832382504835	10.71	0.826736939021991
2.81627	0.288953772320615	10.72	0.703435639368847	2.81041	0.28874286659012	10.72	0.82501809630961
2.8206	0.289390515039374	10.73	0.702668275218214	2.81474	0.289161902046097	10.73	0.82340271939822
2.82494	0.289827070605091	10.74	0.701928643901102	2.81906	0.289580833750953	10.74	0.821908373445904
2.82927	0.290263531616115	10.75	0.701223120360024	2.82339	0.28999959210012	10.75	0.820548969964201
2.83361	0.290699981582753	10.76	0.700558119472989	2.82772	0.290418127643144	10.76	0.819334871012846
2.83794	0.291136466611797	10.77	0.699939754259612	2.83204	0.290836412844925	10.77	0.818273099395236
2.84227	0.291572996094769	10.78	0.699373481761535	2.83637	0.291254451070805	10.78	0.817367618069214
2.84661	0.292009564157225	10.79	0.69886373732823	2.8407	0.291672281919084	10.79	0.816619643507682
2.85094	0.292446166832292	10.8	0.698413560054311	2.84502	0.292089971786144	10.8	0.816027962530085
2.85527	0.292882797833663	10.81	0.698024216162237	2.84935	0.292507588043828	10.81	0.815589229280066
2.8596	0.29331942795712	10.82	0.697694832722944	2.85367	0.292925169130722	10.82	0.81529822748906
2.86394	0.293755986768955	10.83	0.697422060450062	2.858	0.293342709914817	10.83	0.815148091854432
2.86827	0.294192361262003	10.84	0.697199790356641	2.86232	0.293760173702518	10.84	0.815130490278062
2.8726	0.294628413435621	10.85	0.697018953699163	2.86664	0.294177523382953	10.85	0.815235775047531
2.87693	0.295064011201544	10.86	0.696867436785698	2.87097	0.294594750176972	10.86	0.815453115240592
2.88126	0.295499064492201	10.87	0.696730141045861	2.87529	0.29501188184186	10.87	0.815770624427427
2.88559	0.29593355479009	10.88	0.696589213757917	2.87961	0.295428970125828	10.88	0.816175497160935
2.88992	0.296367540720419	10.89	0.696424465966804	2.88394	0.295846072434757	10.89	0.816654165080826
2.89425	0.296801128174906	10.9	0.696213981868797	2.88826	0.296263242641196	10.9	0.817192479232641
2.89858	0.297234416011109	10.91	0.695934909225643	2.89258	0.296680532720961	10.91	0.81777592009247
2.90291	0.29766745267151	10.92	0.695564404536697	2.8969	0.297097995511524	10.92	0.818389831538114
2.90724	0.298100236730851	10.93	0.695080691322512	2.90122	0.297515678544937	10.93	0.819019670345678
2.91157	0.298532758548324	10.94	0.694464176600248	2.90554	0.297933608256194	10.94	0.819651259339173
2.9159	0.298965042266592	10.95	0.69369856096376	2.90986	0.298351772143135	10.95	0.820271030519629
2.92022	0.299397146635506	10.96	0.692771872795186	2.91418	0.298770108377788	10.96	0.820866244552831
2.92455	0.299829125858185	10.97	0.691677357729762	2.91851	0.299188508077021	10.97	0.82142517484363
2.92888	0.300260992816136	10.98	0.690414160707405	2.92283	0.29960683064438	10.98	0.821937247762414
2.93321	0.300692725187556	10.99	0.688987749333536	2.92715	0.300024927305797	10.99	0.822393134904868
2.93753	0.301124308188792	11	0.687410042884189	2.93146	0.30044266383241	11	0.822784797922344
2.94186	0.30155576726312	11.01	0.685699229785029	2.93578	0.300859931286897	11.01	0.823105490789053
2.94619	0.301987148728683	11.02	0.683879276207687	2.9401	0.301276640940236	11.02	0.823349727777216
2.95051	0.302418456102559	11.03	0.681979147956961	2.94442	0.301692712712493	11.03	0.823513227455907
2.95484	0.302849595805517	11.04	0.680031785592882	2.94874	0.302108076132026	11.04	0.823592843502284
2.95916	0.30328038767532	11.05	0.678072887523231	2.95306	0.302522694033768	11.05	0.823586492055688
2.96349	0.303710647143897	11.06	0.676139566730367	2.95738	0.302936597063456	11.06	0.82349308303486
2.96781	0.304140288186422	11.07	0.674268953334716	2.96169	0.303349900032854	11.07	0.823312459742207
2.97214	0.304569377101729	11.08	0.672496817154245	2.96601	0.303762779077715	11.08	0.82304534776858
2.97646	0.3049981028854	11.09	0.67085628188269	2.97033	0.30417541742756	11.09	0.822693311269699
2.98079	0.305426689595421	11.1	0.669376695782311	2.97465	0.304587953527409	11.1	0.822258712608518
2.98511	0.305855310554963	11.11	0.668082713330376	2.97896	0.305000465424986	11.11	0.821744670480204
2.98943	0.306284051707565	11.12	0.666993628655749	2.98328	0.305412998094464	11.12	0.821155012076837
2.99376	0.306712928584735	11.13	0.666122985548427	2.98759	0.305825608052973	11.13	0.820494216495174
2.99808	0.307141925953022	11.14	0.665478471139187	2.99191	0.306238386923403	11.14	0.819767349118927
3.0024	0.307571023425291	11.15	0.665062081986678	2.99622	0.306651443377534	11.15	0.818979989632222
3.00672	0.308000192241698	11.16	0.664870533379594	3.00054	0.307064856227201	11.16	0.818138159072064
3.01105	0.308429375614151	11.17	0.664895866389784	3.00485	0.307478635535911	11.17	0.817248253333434
3.01537	0.308858477134583	11.18	0.665126193887591	3.00917	0.307892723242053	11.18	0.816316991317155
3.01969	0.309287372626801	11.19	0.665546517598939	3.01348	0.308307035244627	11.19	0.815351385138344
3.02401	0.309715941664719	11.2	0.666139544406972	3.01779	0.30872151483683	11.2	0.814358737394321
3.02833	0.310144101556335	11.21	0.666886432203832	3.02211	0.309136159119375	11.21	0.813346666580412
3.03265	0.31057182553608	11.22	0.667767403921997	3.02642	0.309550999670104	11.22	0.812323156747199
3.03697	0.310999136836187	11.23	0.668762182573205	3.03073	0.309966052638317	11.23	0.811296622039335
3.04129	0.311426083736558	11.24	0.669850219220432	3.03505	0.310381275006181	11.24	0.810275971623031
3.04561	0.311852712398178	11.25	0.671010708237649	3.03936	0.310796560296703	11.25	0.8092706565363
3.04993	0.312279055206354	11.26	0.672222407938502	3.04367	0.311211779586445	11.26	0.8082906779722
3.05425	0.312705141641687	11.27	0.673463307372653	3.04798	0.31162684222798	11.27	0.807346537050733
3.05856	0.313131021035411	11.28	0.674710199468477	3.0523	0.312041734662399	11.28	0.806449109591667
3.06288	0.313556777656522	11.29	0.675938234657228	3.05661	0.3124565082965	11.29	0.805609435746146
3.0672	0.313982524040712	11.3	0.677120536051786	3.06092	0.31287122106183	11.3	0.804838423149229
3.07152	0.314408374869684	11.31	0.678227956263266	3.06523	0.313285870037426	11.31	0.804146472688117
3.07584	0.314834415284933	11.32	0.679229046911148	3.06954	0.313700359861132	11.32	0.803543046879346
3.08015	0.315260678392521	11.33	0.680090295524617	3.07385	0.314114527273281	11.33	0.803036210842838
3.08447	0.315687138857559	11.34	0.680776662290222	3.07816	0.314528204386188	11.34	0.802632183544878
3.08878	0.316113724008197	11.35	0.681252422994107	3.08247	0.314941280159867	11.35	0.802334941106765
3.0931	0.316540341354468	11.36	0.68148229690666	3.08677	0.315353726777422	11.36	0.80214591364222
3.09742	0.316966917861437	11.37	0.681432811731815	3.09108	0.315765585430405	11.37	0.802063811904434
3.10173	0.317393436577757	11.38	0.681073834408984	3.09539	0.316176932172264	11.38	0.802084610210046
3.10605	0.317819949262477	11.39	0.680380178462449	3.0997	0.316587850377822	11.39	0.802201698503665
3.11036	0.318246550887568	11.4	0.679333187165009	3.10401	0.316998421823232	11.4	0.802406200425791
3.11468	0.318673324957916	11.41	0.677922187826853	3.10831	0.317408727168284	11.41	0.802687437635962
3.11899	0.319100290939389	11.42	0.676145716206066	3.11262	0.317818838678386	11.42	0.803033505379465
3.1233	0.319527386164033	11.43	0.674012420934509	3.11693	0.318228800200511	11.43	0.803431912241047
3.12762	0.319954491983268	11.44	0.671541575020659	3.12123	0.318638610737523	11.44	0.803870229731621
3.13193	0.320381484817016	11.45	0.668763143591636	3.12554	0.319048233584989	11.45	0.804336695777278
3.13624	0.320808281658961	11.46	0.665717382463104	3.12985	0.319457633843079	11.46	0.804820720600534
3.14056	0.321234860523294	11.47	0.662453969128919	3.13415	0.319866817846873	11.47	0.805313253437236
3.14487	0.321661256895121	11.48	0.659030694568349	3.13846	0.320275840119223	11.48	0.805806982870661
3.14918	0.322087547846704	11.49	0.655511769183513	3.14276	0.320684766742197	11.49	0.80629636060651
3.15349	0.32251383427865	11.5	0.651965817682611	3.14707	0.32109362120273	11.5	0.806777456269539
3.1578	0.322940225686464	11.51	0.648463654549423	3.15137	0.321502354874088	11.51	0.807247667237369
3.16211	0.323366829696015	11.52	0.645075942945363	3.15568	0.321910866432963	11.52	0.807705320818081
3.16642	0.32379374687192	11.53	0.641870844918166	3.15998	0.322319056842961	11.53	0.808149214845022
3.17073	0.324221067092076	11.54	0.638911769500896	3.16428	0.322726882164982	11.54	0.808578146225961
3.17505	0.324648859847246	11.55	0.636255317965182	3.16859	0.323134372231875	11.55	0.808990475040648
3.17935	0.325077155777744	11.56	0.633949512836846	3.17289	0.323541611540246	11.56	0.809383764983527
3.18366	0.325505929797964	11.57	0.632032380326343	3.17719	0.323948703174651	11.57	0.809754530401268
3.18797	0.325935104499653	11.58	0.630530935852475	3.18149	0.324355740508391	11.58	0.810098107361939
3.19228	0.326364583052041	11.59	0.629460600750169	3.1858	0.324762797730698	11.59	0.810408652764915
3.19659	0.326794297335433	11.6	0.628825056446544	3.1901	0.325169935488154	11.6	0.810679263054287
3.2009	0.327224239947163	11.61	0.628616521626259	3.1944	0.325577212140426	11.61	0.810902193973796
3.20521	0.327654456148622	11.62	0.628816419222862	3.1987	0.325984692290132	11.62	0.811069155929333
3.20952	0.32808499994784	11.63	0.629396384225651	3.203	0.326392445785703	11.63	0.811171656338966
3.21382	0.328515884112517	11.64	0.630319550760053	3.2073	0.326800532574641	11.64	0.811201360770109
3.21813	0.328947054797202	11.65	0.631542047923941	3.2116	0.327208975309319	11.65	0.811150448149545
3.22244	0.329378398815899	11.66	0.633014628514619	3.2159	0.327617732277939	11.66	0.811011940998968
3.22674	0.329809766755068	11.67	0.634684353041763	3.2202	0.328026688798794	11.67	0.810779998414389
3.23105	0.330240990808312	11.68	0.636496253238739	3.2245	0.328435679043506	11.68	0.810450166259288
3.23535	0.330671892785991	11.69	0.638394904600303	3.2288	0.328844533211401	11.69	0.810019584789974
3.23966	0.33110229616759	11.7	0.640325846203437	3.2331	0.329253129608291	11.7	0.809487157938367
3.24397	0.331532055560636	11.71	0.642236798037832	3.2374	0.329661426815018	11.71	0.808853690333191
3.24827	0.331961097870582	11.72	0.644078640937921	3.2417	0.330069462007485	11.72	0.808121997794472
3.25257	0.332389450583752	11.73	0.645806141366037	3.24599	0.330477318945283	11.73	0.807296994772074
3.25688	0.332817233605988	11.74	0.647378421827958	3.25029	0.330885084314383	11.74	0.806385758569692
3.26118	0.333244612809023	11.75	0.648759196371889	3.25459	0.33129281432302	11.75	0.805397565926667
3.26548	0.33367173861979	11.76	0.649916807941163	3.25889	0.331700525597385	11.76	0.804343893409836
3.26979	0.334098701935003	11.77	0.650824118712492	3.26318	0.332108209369168	11.77	0.803238369839813
3.27409	0.334525526501719	11.78	0.65145831441592	3.26748	0.332515855591119	11.78	0.802096667246193
3.27839	0.334952192978713	11.79	0.65180068774086	3.27178	0.332923469427763	11.79	0.800936317014068
3.28269	0.335378672280987	11.8	0.651836463506813	3.27607	0.333331069456214	11.8	0.799776440106037
3.287	0.335804945896459	11.81	0.651554719176158	3.28037	0.333738669766465	11.81	0.798637384424334
3.2913	0.336231005484936	11.82	0.650948439083292	3.28466	0.334146259682636	11.82	0.797540268190988
3.2956	0.336656841925858	11.83	0.650014720724507	3.28896	0.334553797612153	11.83	0.796506435156184
3.2999	0.337082441264712	11.84	0.648755128465682	3.29325	0.334961228165083	11.84	0.795556834854447
3.3042	0.337507798060594	11.85	0.647176166356548	3.29755	0.335368517883114	11.85	0.794711348313252
3.3085	0.337932940022016	11.86	0.64528981983278	3.30184	0.335775692014429	11.86	0.793988085889743
3.3128	0.338357944914901	11.87	0.643114098284519	3.30613	0.336182849969347	11.87	0.793402688658136
3.3171	0.338782930574946	11.88	0.640673498766847	3.31043	0.336590144776033	11.88	0.792967667520778
3.3214	0.339208014642755	11.89	0.637999306959196	3.31472	0.336997730085861	11.89	0.792691814677907
3.3257	0.339633262056936	11.9	0.635129655574396	3.31901	0.337405697440431	11.9	0.792579720178965
3.33	0.340058651834239	11.91	0.632109272721547	3.3233	0.337814034370099	11.91	0.792631422114575
3.33429	0.340484087214347	11.92	0.62898887241233	3.3276	0.338222624345205	11.92	0.792842212907017
3.33859	0.340909448372707	11.93	0.625824164941658	3.33189	0.338631288970177	11.93	0.793202616585246
3.34289	0.34133465927213	11.94	0.622674494184926	3.33618	0.339039853810903	11.94	0.793698543456531
3.34719	0.341759731157513	11.95	0.6196011394756	3.34047	0.339448211593761	11.95	0.79431161981868
3.35149	0.342184759960033	11.96	0.61666534903967	3.34476	0.339856360291961	11.96	0.795019681881535
3.35578	0.342609883750783	11.97	0.613926197417657	3.34905	0.340264404447831	11.97	0.795797415395654
3.36008	0.343035227703094	11.98	0.611438378641301	3.35334	0.340672521318904	11.98	0.796617116016591
3.36438	0.343460867415197	11.99	0.609250058379876	3.35763	0.341080905748107	11.99	0.797449540425714
3.36867	0.343886828151535	12	0.607400910706137	3.36192	0.341489713977205	12	0.798264814806674
3.37297	0.344313120322444	12.01	0.60592045817844	3.36621	0.341899023885925	12.01	0.799033365443963
3.37727	0.344739796564887	12.02	0.604826818005272	3.3705	0.342308819287033	12.02	0.799726835880378
3.38156	0.345167005923894	12.03	0.604125933318169	3.37479	0.342718996976748	12.03	0.800318956105216
3.38586	0.345595014505241	12.04	0.603811338851959	3.37908	0.343129391039984	12.04	0.800786331489993
3.39015	0.346024167156091	12.05	0.60386447693867	3.38337	0.343539808189131	12.05	0.801109122502205
3.39445	0.34645478641806	12.06	0.604255545280624	3.38765	0.343950064652746	12.06	0.801271590497122
3.39874	0.346887041175972	12.07	0.604944825165493	3.39194	0.344360012502159	12.07	0.80126249002963
3.40303	0.347320845627191	12.08	0.605884410146473	3.39623	0.34476954629003	12.08	0.801075294073543
3.40733	0.34775584638927	12.09	0.60702023288489	3.40052	0.345178594054429	12.09	0.800708245203277
3.41162	0.348191514068655	12.1	0.608294273439082	3.4048	0.345587109141222	12.1	0.800164233056026
3.41591	0.348627300223204	12.11	0.609646826700354	3.40909	0.345995079991194	12.11	0.799450506048967
3.4202	0.349062787100882	12.12	0.61101871009183	3.41338	0.346402558347135	12.12	0.798578233074995
3.42449	0.349497768196582	12.13	0.612353304468237	3.41766	0.346809686583007	12.13	0.79756193833795
3.42879	0.349932241131264	12.14	0.613598340089778	3.42195	0.347216697628072	12.14	0.796418839122171
3.43308	0.350366339591864	12.15	0.614707363706794	3.42623	0.347623875038019	12.15	0.795168121579857
3.43737	0.350800250406273	12.16	0.615640849874361	3.43052	0.348031484701858	12.16	0.793830193029335
3.44166	0.351234151433555	12.17	0.616366947090209	3.4348	0.348439707513421	12.17	0.792425950333182
3.44595	0.351668181281309	12.18	0.6168618747048	3.43908	0.348848602325526	12.18	0.790976102365171
3.45024	0.352102432981422	12.19	0.617110007539979	3.44337	0.349258114105912	12.19	0.789500580294365
3.45453	0.352536958607258	12.2	0.617103700016772	3.44765	0.349668122748226	12.2	0.788018062589343
3.45882	0.352971776291555	12.21	0.616842909266348	3.45194	0.350078512795814	12.21	0.786545632724196
3.46311	0.353406876252604	12.22	0.616334676933938	3.45622	0.350489236131348	12.22	0.785098577247597
3.4674	0.353842224479331	12.23	0.615592522802579	3.4605	0.350900339891277	12.23	0.783690321040708
3.47169	0.354277763435791	12.24	0.614635791391762	3.46478	0.351311941830006	12.24	0.782332486216986
3.47597	0.354713411194093	12.25	0.613488977404742	3.46907	0.351724157014005	12.25	0.781035052168549
3.48026	0.355149064203628	12.26	0.612181039781287	3.47335	0.352137006822131	12.26	0.779806587569192
3.48455	0.355584610129215	12.27	0.610744699703864	3.47763	0.352550359399143	12.27	0.778654521300319
3.48884	0.356019953305221	12.28	0.609215707467961	3.48191	0.352963942103677	12.28	0.777585418564411
3.49313	0.356455045115751	12.29	0.607632058313992	3.48619	0.35337742911548	12.29	0.776605230845367
3.49741	0.356889902989043	12.3	0.606033138916199	3.49047	0.353790560777659	12.3	0.775719493495095
3.5017	0.35732460166709	12.31	0.604458794016752	3.49475	0.354203229312605	12.31	0.774933451930486
3.50599	0.357759234615319	12.32	0.602948315471843	3.49903	0.354615486251757	12.32	0.774252105892083
3.51027	0.358193862399025	12.33	0.601539371702665	3.50331	0.355027476716625	12.33	0.773680170049086
3.51456	0.358628476119833	12.34	0.600266911650284	3.50759	0.355439347091399	12.34	0.773221957573956
3.51884	0.35906299633186	12.35	0.599162091114962	3.51187	0.355851177347627	12.35	0.772881200423771
3.52313	0.359497307713933	12.36	0.598251278400864	3.51615	0.35626296115565	12.36	0.772660825423812
3.52741	0.359931310172907	12.37	0.597555198746286	3.52043	0.356674623773476	12.37	0.772562708553837
3.5317	0.360364960718048	12.38	0.5970882723213	3.5247	0.357086054990262	12.38	0.772587431022521
3.53598	0.360798286434656	12.39	0.596858188942893	3.52898	0.357497141246084	12.39	0.772734059913786
3.54026	0.361231362465749	12.4	0.596865745475999	3.53326	0.357907792066927	12.4	0.772999973680452
3.54455	0.361664264387881	12.41	0.597104951388847	3.53753	0.358317957249064	12.41	0.773380748914051
3.54883	0.362097019280936	12.42	0.597563386842299	3.54181	0.358727630099748	12.42	0.773870120034273
3.55311	0.362529584609392	12.43	0.598222778812517	3.54609	0.359136837167776	12.43	0.774460018206853
3.5574	0.362961871481651	12.44	0.599059746500609	3.55036	0.359545627340006	12.44	0.775140690269413
3.56168	0.363393800061644	12.45	0.600046659352659	3.55464	0.359954074962827	12.45	0.775900893035476
3.56596	0.363825351392911	12.46	0.601152550086519	3.55892	0.360362296148622	12.46	0.776728153338939
3.57024	0.364256579743603	12.47	0.602344030810437	3.56319	0.360770455143356	12.47	0.77760907983628
3.57452	0.364687577050924	12.48	0.603586171256428	3.56747	0.361178736363359	12.48	0.778529709152505
3.5788	0.365118412155329	12.49	0.60484331224642	3.57174	0.361587283141797	12.49	0.779475866679363
3.58308	0.365549082477265	12.5	0.606079802311804	3.57601	0.361996137271757	12.5	0.780433521424598
3.58736	0.365979504143339	12.51	0.607260658505804	3.58029	0.362405220076885	12.51	0.781389114928462
3.59164	0.366409544019374	12.52	0.608352161944457	3.58456	0.362814369571034	12.52	0.782329846476509
3.59592	0.366839074639706	12.53	0.609322403306465	3.58884	0.363223409445037	12.53	0.783243900584087
3.6002	0.367268023592609	12.54	0.610141793162446	3.59311	0.363632207805721	12.54	0.784120607789301
3.60448	0.367696391013565	12.55	0.61078354726867	3.59738	0.364040696419584	12.55	0.784950535781297
3.60876	0.368124226515606	12.56	0.611224149300365	3.60165	0.36444885258548	12.56	0.785725514272449
3.61304	0.368551580790191	12.57	0.611443784848558	3.60593	0.364856669735305	12.57	0.786438603150973
3.61732	0.368978465450727	12.58	0.611426732906754	3.6102	0.365264145771817	12.58	0.787084018639437
3.62159	0.369404848762214	12.59	0.611161696299433	3.61447	0.365671299299226	12.59	0.787657035793515
3.62587	0.369830686883097	12.6	0.610642051714892	3.61874	0.366078198453488	12.6	0.788153887198537
3.63015	0.3702559605426	12.61	0.609866003530997	3.62301	0.366484972624092	12.61	0.788571676869389
3.63442	0.37068068387949	12.62	0.608836632892171	3.62728	0.366891787368457	12.62	0.788908325120235
3.6387	0.37110487891209	12.63	0.60756184312891	3.63155	0.367298790962082	12.63	0.789162554835987
3.64298	0.371528541315856	12.64	0.606054212662817	3.63582	0.367706066210774	12.64	0.789333922730207
3.64725	0.371951630061813	12.65	0.604330774858871	3.64009	0.368113620332944	12.65	0.789422891632106
3.65153	0.372374090204407	12.66	0.602412748920286	3.64436	0.368521418840624	12.66	0.789430932568494
3.6558	0.372795889336653	12.67	0.600325245507182	3.64863	0.368929437298515	12.67	0.78936063937593
3.66008	0.373217040410506	12.68	0.598096964825562	3.6529	0.36933769386645	12.68	0.789215834662763
3.66435	0.373637600013548	12.69	0.595759894053464	3.65717	0.369746241539061	12.69	0.789001644769109
3.66862	0.374057651352605	12.7	0.593348996751538	3.66144	0.370155128005555	12.7	0.788724523232182
3.6729	0.374477287909363	12.71	0.590901871779093	3.66571	0.370564351542617	12.71	0.788392207039182
3.67717	0.374896605853444	12.72	0.588458346108084	3.66997	0.370973841358871	12.72	0.788013597116328
3.68145	0.375315703841894	12.73	0.586059957709256	3.67424	0.371383473072194	12.73	0.787598563180847
3.68572	0.375734685138106	12.74	0.583749283801517	3.67851	0.37179310694237	12.74	0.787157682145737
3.68999	0.37615365840844	12.75	0.581569077693415	3.68277	0.372202624141984	12.75	0.786701927490138
3.69426	0.376572734573659	12.76	0.579561194420956	3.68704	0.372611941079442	12.76	0.78624233324134
3.69853	0.376992017390303	12.77	0.577765310194117	3.69131	0.373020999563075	12.77	0.785789659551595
3.70281	0.377411587588613	12.78	0.576217470740334	3.69557	0.37342974617013	12.78	0.785354086770574
3.70708	0.377831485032431	12.79	0.574948535324442	3.69984	0.373838118297685	12.79	0.784944961359547
3.71135	0.37825169740927	12.8	0.573982612247561	3.7041	0.374246045620417	12.8	0.784570610402905
3.71562	0.378672162923673	12.81	0.573335603643675	3.70837	0.374653464142661	12.81	0.784238232720577
3.71989	0.379092789362055	12.82	0.573013988627768	3.71263	0.375060333247303	12.82	0.783953864862978
3.72416	0.37951348528036	12.83	0.573013971661577	3.71689	0.375466647775237	12.83	0.783722410920814
3.72843	0.379934194464936	12.84	0.57332110631979	3.72116	0.375872442349913	12.84	0.78354771740584
3.7327	0.38035492128368	12.85	0.573910474191128	3.72542	0.376277788564751	12.85	0.78343266952895
3.73697	0.380775734262731	12.86	0.574747456959409	3.72968	0.376682784513201	12.86	0.783379283711629
3.74124	0.381196741201375	12.87	0.575789090840756	3.73395	0.377087534428695	12.87	0.783388773332359
3.7455	0.381618043092347	12.88	0.576985941626618	3.73821	0.377492119789327	12.88	0.78346157024439
3.74977	0.382039687576081	12.89	0.578284391149261	3.74247	0.377896572340937	12.89	0.78359729276073
3.75404	0.382461644023099	12.9	0.579629187325727	3.74673	0.378300866109163	12.9	0.783794660492783
3.75831	0.382883808525123	12.91	0.580966084382343	3.751	0.378704939493641	12.91	0.78405136636231
3.76258	0.383306029847753	12.92	0.582244390256537	3.75526	0.37910874039391	12.92	0.784363924975176
3.76684	0.383728140997477	12.93	0.583419245518443	3.75952	0.379512269541567	12.93	0.784727523195007
3.77111	0.384149986919338	12.94	0.584453481516993	3.76378	0.379915594969601	12.94	0.785135902327944
3.77538	0.384571446206371	12.95	0.585318942123508	3.76804	0.380318826455317	12.95	0.785581301362627
3.77964	0.38499244531965	12.96	0.585997199325892	3.7723	0.380722061490626	12.96	0.786054487175748
3.78391	0.385412962121628	12.97	0.586479643099279	3.77656	0.381125328911243	12.97	0.786544890905552
3.78817	0.385833018852817	12.98	0.586766975340013	3.78082	0.381528556841945	12.98	0.787040860558748
3.79244	0.386252671607648	12.99	0.586868181534471	3.78508	0.381931580982574	12.99	0.78753002934058
3.7967	0.386672003311148	13	0.586799088536896	3.78934	0.382334193120967	13	0.787999788291008
3.80096	0.387091117969144	13.01	0.586580639952461	3.79359	0.382736211870142	13.01	0.788437841664193
3.80523	0.387510125803316	13.02	0.586237031209643	3.79785	0.383137544723874	13.02	0.788832815061697
3.80949	0.38792911522295	13.03	0.585793844880567	3.80211	0.383538211484022	13.03	0.789174880351575
3.81375	0.388348123875425	13.04	0.585276314718841	3.80637	0.38393831890938	13.04	0.789456358319296
3.81802	0.388767130148859	13.05	0.584707826548058	3.81062	0.384338005201104	13.05	0.789672259938483
3.82228	0.389186075136243	13.06	0.584108738230236	3.81488	0.384737391164626	13.06	0.789820729965603
3.82654	0.389604903160426	13.07	0.583495572138933	3.81914	0.385136567290217	13.07	0.789903361855263
3.8308	0.39002359631086	13.08	0.58288060422147	3.82339	0.385535617348304	13.08	0.789925360189967
3.83506	0.390442186067842	13.09	0.582271845751122	3.82765	0.385934650265373	13.09	0.789895535254858
3.83932	0.390860742453217	13.1	0.581673388617291	3.8319	0.386333805629901	13.1	0.789826123387163
3.84359	0.391279352548561	13.11	0.581086063393369	3.83616	0.386733218982201	13.11	0.78973243567421
3.84785	0.391698099582381	13.12	0.580508342034468	3.84041	0.387132965741672	13.12	0.789632345958351
3.85211	0.392117048238582	13.13	0.579937404268667	3.84467	0.387533020963607	13.13	0.789545636570192
3.85637	0.392536238570679	13.14	0.57937027884884	3.84892	0.387933262265576	13.14	0.789493226538148
3.86063	0.392955689876543	13.15	0.578804968088415	3.85317	0.388333513685244	13.15	0.789496312125066
3.86488	0.39337541314637	13.16	0.578241466726013	3.85743	0.388733604289319	13.16	0.789575453423545
3.86914	0.393795425580789	13.17	0.577682594235397	3.86168	0.389133414003963	13.17	0.789749643444626
3.8734	0.394215757343223	13.18	0.57713457306061	3.86593	0.38953289555183	13.18	0.790035397698534
3.87766	0.39463644313841	13.19	0.576607303396441	3.87018	0.389932076614337	13.19	0.790445902687662
3.88192	0.395057499625057	13.2	0.576114307101786	3.87444	0.390331048613863	13.2	0.790990260947467
3.88618	0.395478899853342	13.21	0.575672337734393	3.87869	0.390729944240207	13.21	0.791672868161938
3.89043	0.395900561169198	13.22	0.575300678764032	3.88294	0.391128905910684	13.22	0.792492954302552
3.89469	0.396322358220461	13.23	0.575020175770245	3.88719	0.391528055016004	13.23	0.793444315569812
3.89895	0.396744158236041	13.24	0.574852068861798	3.89144	0.391927476090704	13.24	0.794515257109091
3.9032	0.397165860840996	13.25	0.574816706891721	3.89569	0.392327223803959	13.25	0.795688758112028
3.90746	0.39758742051923	13.26	0.574932233951696	3.89994	0.392727344771969	13.26	0.796942861254393
3.91172	0.398008841454385	13.27	0.575213340391857	3.90419	0.393127894633948	13.27	0.798251277894545
3.91597	0.398430152514691	13.28	0.575670165207619	3.90844	0.39352893248116	13.28	0.799584189659443
3.92022	0.398851380812546	13.29	0.576307424741313	3.91269	0.393930490931938	13.29	0.800909216686978
3.92448	0.399272537462785	13.3	0.577123825540537	3.91694	0.394332538137479	13.3	0.80219251362522
3.92873	0.399693616970313	13.31	0.57811179860268	3.92119	0.39473495610493	13.31	0.803399947218038
3.93299	0.400114603613948	13.32	0.579257570031444	3.92543	0.395137551812224	13.32	0.804498304512998
3.93724	0.400535480729564	13.33	0.58054156123125	3.92968	0.395540100681129	13.33	0.805456478797189
3.9415	0.400956243911328	13.34	0.581939091834379	3.93393	0.395942406183339	13.34	0.806246581448978
3.94575	0.401376919106505	13.35	0.583421341871255	3.93818	0.39634435306813	13.35	0.806844931891805
3.95	0.401797579106166	13.36	0.584956517056505	3.94242	0.396745935385189	13.36	0.807232884428739
3.95425	0.402218346439059	13.37	0.586511152781143	3.94667	0.397147250794425	13.37	0.807397459424946
3.95851	0.40263937361852	13.38	0.58805148834785	3.95091	0.397548464186692	13.38	0.807331756475762
3.96276	0.403060803522498	13.39	0.589544842709791	3.95516	0.397949752944165	13.39	0.807035138187607
3.96701	0.403482724863757	13.4	0.590960925836688	3.9594	0.398351250753781	13.4	0.806513184352163
3.97126	0.403905143131975	13.41	0.592273025157079	3.96365	0.398753006789615	13.41	0.805777427006749
3.97551	0.40432798272892	13.42	0.593459013717127	3.96789	0.399154971964301	13.42	0.80484488661557
3.97976	0.404751123152636	13.43	0.594502135319938	3.97214	0.399557015788244	13.43	0.80373743793105
3.98401	0.405174456170299	13.44	0.595391531719645	3.97638	0.399958967761689	13.44	0.802481040636424
3.98826	0.405597938975427	13.45	0.596122487853416	3.98063	0.400360670092974	13.45	0.801104874343634
3.99251	0.406021617945774	13.46	0.596696383094768	3.98487	0.400762025160121	13.46	0.799640419717766
3.99676	0.40644561025047	13.47	0.597120349569846	3.98911	0.401163023213941	13.47	0.798120527306988
4.001	0.406870051158868	13.48	0.597406652524736	3.99336	0.40156374234551	13.48	0.7965785130754
4.00525	0.407295031957866	13.49	0.597571822170269	3.9976	0.401964323151281	13.49	0.795047314806396
4.0095	0.407720558196752	13.5	0.597635580693397	4.00184	0.402364930543786	13.5	0.793558736771071
4.01375	0.408146547172687	13.51	0.597619621285493	4.00608	0.402765720239123	13.51	0.792142801817633
4.01799	0.408572862900981	13.52	0.59754630699043	4.01033	0.403166823913699	13.52	0.790827220971298
4.02224	0.40899936708835	13.53	0.59743736475967	4.01457	0.403568356054125	13.53	0.789636981495515
4.02648	0.409425957544412	13.54	0.597312653269904	4.01881	0.403970432095378	13.54	0.788594045961147
4.03073	0.409852575676472	13.55	0.597189081043502	4.02305	0.404373178083287	13.55	0.787717147969965
4.03498	0.410279185424986	13.56	0.597079743871088	4.02729	0.404776714449356	13.56	0.787021665420667
4.03922	0.410705743029687	13.57	0.596993337647019	4.03153	0.405181112266761	13.57	0.786519550010965
4.04347	0.411132178891429	13.58	0.596933885216173	4.03577	0.405586343583126	13.58	0.786219292180378
4.04771	0.411558400536504	13.59	0.596900794916587	4.04001	0.405992259071618	13.59	0.786125903753581
4.05196	0.411984310830666	13.6	0.596889245792331	4.04424	0.406398614227506	13.6	0.78624090569294
4.0562	0.412409829233348	13.61	0.59689087176817	4.04848	0.406805132529255	13.61	0.786562314928453
4.06044	0.412834907513421	13.62	0.596894696274434	4.05272	0.40721156787888	13.62	0.78708463137468
4.06469	0.413259537103084	13.63	0.59688825157859	4.05696	0.407617730532947	13.63	0.787798833096045
4.06893	0.413683747445003	13.64	0.59685880478609	4.0612	0.408023472042541	13.64	0.788692393334079
4.07317	0.414107594156717	13.65	0.596794606035031	4.06543	0.40842865705702	13.65	0.789749337103169
4.07742	0.414531138806076	13.66	0.596686074224127	4.06967	0.408833156972684	13.66	0.790950356848917
4.08166	0.414954428475334	13.67	0.596526841537523	4.07391	0.409236877234839	13.67	0.792273006043997
4.0859	0.415377487410117	13.68	0.596314589408695	4.07814	0.409639798800318	13.68	0.793691986613919
4.09014	0.415800327435181	13.69	0.596051624307334	4.08238	0.410042001656929	13.69	0.795179541002849
4.09438	0.416222971072838	13.7	0.595745160418056	4.08661	0.410443652294196	13.7	0.796705952947712
4.09862	0.416645470233874	13.71	0.595407296297067	4.09085	0.410844964890853	13.71	0.798240153193639
4.10286	0.417067904586361	13.72	0.595054692295078	4.09508	0.411246163727074	13.72	0.799750418095394
4.1071	0.417490356654304	13.73	0.594707973399615	4.09932	0.411647469761046	13.73	0.801205140973393
4.11134	0.417912877801148	13.74	0.594390896933317	4.10355	0.412049109977138	13.74	0.802573648877497
4.11558	0.41833546734407	13.75	0.594129335408932	4.10778	0.412451322637132	13.75	0.803827031649782
4.11982	0.418758081219326	13.76	0.593950131435788	4.11201	0.412854325810767	13.76	0.80493894637236
4.12406	0.419180668838422	13.77	0.593879884052946	4.11624	0.413258240027096	13.77	0.805886358820582
4.1283	0.419603219070264	13.78	0.59394372483945	4.12048	0.413662997730021	13.78	0.80665018464909
4.13254	0.420025789038934	13.79	0.594164138555467	4.12471	0.414068299496351	13.79	0.80721579677941
4.13678	0.420448498281766	13.8	0.594559877971584	4.12894	0.414473664212434	13.8	0.807573371706892
4.14101	0.420871490153601	13.81	0.595145016941332	4.13318	0.414878566034311	13.81	0.807718055884051
4.14525	0.421294880815594	13.82	0.595928180373542	4.13741	0.415282594347068	13.82	0.807649943467001
4.14949	0.421718722102661	13.83	0.596911984835669	4.14164	0.415685554519128	13.83	0.807373867873425
4.15372	0.422142994613965	13.84	0.598092718830776	4.14587	0.416087465230571	13.84	0.806899021016024
4.15796	0.422567628728683	13.85	0.599460286645715	4.1501	0.416488471093499	13.85	0.806238424894508
4.16219	0.422992537126793	13.86	0.600998433077843	4.15433	0.416888733980254	13.86	0.805408289589811
4.16643	0.423417641831022	13.87	0.602685257283869	4.15856	0.417288362356687	13.87	0.804427298796051
4.17067	0.423842888979661	13.88	0.60449401169064	4.16279	0.417687399359854	13.88	0.803315868159199
4.1749	0.4242682540778	13.89	0.606394166146587	4.16702	0.418085848962048	13.89	0.802095422365298
4.17913	0.42469374104354	13.9	0.608352698817094	4.17125	0.418483706871243	13.9	0.80078773388717
4.18337	0.425119372843571	13.91	0.610335555118847	4.17548	0.418880977206049	13.91	0.799414359615566
4.1876	0.425545169995089	13.92	0.612309196382649	4.17971	0.419277679909228	13.92	0.797996201670412
4.19184	0.425971120814239	13.93	0.614242143571358	4.18394	0.419673861667429	13.93	0.796553206264295
4.19607	0.426397157804535	13.94	0.616106411020939	4.18817	0.420069612472353	13.94	0.795104200651538
4.2003	0.426823156708496	13.95	0.617878723245811	4.1924	0.420465072665752	13.95	0.793666854273155
4.20454	0.427248963419533	13.96	0.619541415998249	4.19663	0.420860413115887	13.96	0.792257737667479
4.20877	0.427674436544565	13.97	0.621082941493094	4.20085	0.421255788070247	13.97	0.790892443004971
4.213	0.428099482179207	13.98	0.622497926150673	4.20508	0.42165128410642	13.98	0.789585724469937
4.21723	0.428524061196633	13.99	0.623786765166952	4.20931	0.422046898027062	13.99	0.788351616014928
4.22146	0.428948165581805	14	0.62495477834125	4.21353	0.422442561815441	14	0.787203488581014
4.22569	0.429371780442683	14.01	0.626010991777562	4.21776	0.422838203439178	14.01	0.786154018397015
4.22993	0.429794859504479	14.02	0.6269666459906	4.22198	0.423233808185067	14.02	0.785215051474265
4.23416	0.430217336240749	14.03	0.627833558583242	4.22621	0.423629444400413	14.03	0.784397365348987
4.23839	0.430639169606259	14.04	0.628622485854383	4.23044	0.424025239090247	14.04	0.783710345524393
4.24262	0.431060396570983	14.05	0.629341630525015	4.23466	0.424421319362563	14.05	0.783161608788595
4.24685	0.431481152214601	14.06	0.629995431784155	4.23888	0.424817753141967	14.06	0.782756616606307
4.25108	0.4319016346099	14.07	0.630583750097512	4.24311	0.425214519190503	14.07	0.782498327480051
4.25531	0.432322026097648	14.08	0.631101525062562	4.24733	0.425611516287829	14.08	0.78238693658054
4.25953	0.432742411716371	14.09	0.631538943415827	4.25156	0.426008601442192	14.09	0.782419743902841
4.26376	0.433162738422666	14.1	0.631882110076136	4.25578	0.4264056361598	14.1	0.782591179431085
4.26799	0.433582835678843	14.11	0.632114171956236	4.26	0.426802521008654	14.11	0.782892996803497
4.27222	0.43400248481363	14.12	0.632216806023417	4.26423	0.427199205438195	14.12	0.783314627884004
4.27645	0.434421501800877	14.13	0.632171952929625	4.26845	0.427595669689918	14.13	0.783843671918153
4.28067	0.434839795879354	14.14	0.631963657768423	4.27267	0.427991886434656	14.14	0.784466477028931
4.2849	0.435257383360938	14.15	0.631579871435242	4.27689	0.428387781212214	14.15	0.785168760805278
4.28913	0.435674360577825	14.16	0.631014069906387	4.28111	0.428783216580128	14.16	0.785936212138907
4.29336	0.436090857992515	14.17	0.630266563765745	4.28534	0.429178018239767	14.17	0.786755018929287
4.29758	0.436506999596945	14.18	0.629345394899946	4.28956	0.429572039703975	14.18	0.787612275536336
4.30181	0.436922879826585	14.19	0.628266749185924	4.29378	0.429965235619232	14.19	0.78849623876219
4.30603	0.437338555762164	14.2	0.62705485048099	4.298	0.430357701179698	14.2	0.78939641979909
4.31026	0.43775404672323	14.21	0.625741339328719	4.30222	0.430749649366458	14.21	0.790303519616125
4.31448	0.438169337882775	14.22	0.62436417654125	4.30644	0.43114133272638	14.22	0.791209234125357
4.31871	0.438584391105692	14.23	0.622966144454117	4.31066	0.431532949180511	14.23	0.792105970778011
4.32293	0.438999166202984	14.24	0.621593044843434	4.31488	0.431924579377805	14.24	0.792986528071652
4.32716	0.439413648282613	14.25	0.6202917105193	4.31909	0.43231618295585	14.25	0.793843792592028
4.33138	0.439827869074159	14.26	0.619107956466966	4.32331	0.432707647248895	14.26	0.794670504328621
4.33561	0.440241908858067	14.27	0.61808459589703	4.32753	0.433098856345069	14.27	0.795459130658495
4.33983	0.440655873482701	14.28	0.617259637269954	4.33175	0.433489742325188	14.28	0.79620187398558
4.34405	0.44106985309692	14.29	0.616664761553405	4.33597	0.433880295683924	14.29	0.796890819590398
4.34827	0.441483880378669	14.3	0.61632415645948	4.34018	0.434270537724263	14.3	0.797518211197081
4.3525	0.441897909123609	14.31	0.616253758316469	4.3444	0.434660481793765	14.31	0.798076824558061
4.35672	0.442311827094108	14.32	0.616460924761879	4.34862	0.435050116604176	14.32	0.798560396171994
4.36094	0.442725499877051	14.33	0.616944534661837	4.35283	0.435439429046385	14.33	0.798964056700547
4.36516	0.443138824507104	14.34	0.617695487300996	4.35705	0.435828453229013	14.34	0.799284717572051
4.36938	0.443551762415621	14.35	0.618697552236489	4.36127	0.436217309545632	14.35	0.799521364615021
4.3736	0.4439643313018	14.36	0.619928505072508	4.36548	0.436606199488561	14.36	0.799675223459569
4.37782	0.444376560575793	14.37	0.621361473137921	4.3697	0.436995349288896	14.37	0.799749776278437
4.38204	0.444788442997511	14.38	0.622966408620372	4.37391	0.437384929007435	14.38	0.79975062614566
4.38626	0.44519992354553	14.39	0.624711604859962	4.37813	0.437774990782571	14.39	0.799685221645539
4.39048	0.445610946266321	14.4	0.626565173835987	4.38234	0.438165460961574	14.4	0.799562468306797
4.3947	0.446021537275144	14.41	0.628496408953913	4.38655	0.438556191404427	14.41	0.7993922633574
4.39892	0.446431868648749	14.42	0.630476966629616	4.39077	0.438947043010381	14.42	0.799184995246073
4.40314	0.446842250079764	14.43	0.632481812457702	4.39498	0.439337955761486	14.43	0.798951049170777
4.40736	0.447253039118021	14.44	0.634489892497816	4.3992	0.4397289677224	14.44	0.798700355046097
4.41157	0.447664514967569	14.45	0.636484506886793	4.40341	0.440120176948636	14.45	0.798442006089349
4.41579	0.44807678673373	14.46	0.638453380908386	4.40762	0.440511677463801	14.46	0.798183966048564
4.42001	0.448489784123694	14.47	0.640388446966237	4.41183	0.440903514697285	14.47	0.797932872682035
4.42422	0.448903326986062	14.48	0.642285368572483	4.41605	0.441295685744382	14.48	0.79769393591233
4.42844	0.449317225859202	14.49	0.644142853322849	4.42026	0.441688171074193	14.49	0.797470922208206
4.43266	0.449731357287676	14.5	0.645961814692677	4.42447	0.442080961246423	14.5	0.797266212747167
4.43687	0.450145682664906	14.51	0.647744451276103	4.42868	0.442474053226304	14.51	0.797080921747313
4.44109	0.450560217159308	14.52	0.649493315966921	4.43289	0.44286742276279	14.52	0.796915062475267
4.4453	0.450974980561906	14.53	0.651210446082219	4.4371	0.443261000972074	14.53	0.796767750911724
4.44952	0.451389963828007	14.54	0.652896618559464	4.44131	0.443654677692086	14.54	0.79663743980074
4.45373	0.45180512695287	14.55	0.654550782616127	4.44552	0.444048331196125	14.55	0.796522177804135
4.45795	0.452220421466917	14.56	0.656169706624715	4.44973	0.444441865791461	14.56	0.796419888982819
4.46216	0.452635818767464	14.57	0.657747857791001	4.45394	0.444835237544412	14.57	0.796328666505839
4.46637	0.453051328798794	14.58	0.659277514146241	4.45815	0.445228459786279	14.58	0.796247071499039
4.47059	0.453467003596335	14.59	0.660749090073631	4.46235	0.445621591478264	14.59	0.7961744238878
4.4748	0.453882925673254	14.6	0.662151640683703	4.46656	0.446014716846009	14.6	0.796111067887784
4.47901	0.454299180496198	14.61	0.663473498163648	4.47077	0.446407923643076	14.61	0.79605859152206
4.48323	0.454715814681366	14.62	0.664702985679727	4.47498	0.446801285971989	14.62	0.796019978191467
4.48744	0.455132793296415	14.63	0.66582915195042	4.47919	0.447194855743535	14.63	0.795999669626596
4.49165	0.455549981857779	14.64	0.666842472155548	4.48339	0.447588663912344	14.64	0.796003523810743
4.49586	0.455967173995834	14.65	0.667735467843825	4.4876	0.447982725722705	14.65	0.796038658490306
4.50007	0.456384159981033	14.66	0.668503208987375	4.49181	0.448377040004065	14.66	0.796113180003257
4.50428	0.456800801731443	14.67	0.669143674066921	4.49601	0.448771576647191	14.67	0.796235807293789
4.50849	0.457217072519433	14.68	0.669657957682173	4.50022	0.449166260183915	14.68	0.796415410864179
4.5127	0.457633041358871	14.69	0.6700503283115	4.50443	0.449560967754915	14.69	0.796660494760256
4.51691	0.458048816455486	14.7	0.670328150290801	4.50863	0.449955555149114	14.7	0.796978655414869
4.52112	0.458464481736863	14.71	0.670501692907119	4.51284	0.45034990350116	14.71	0.797376053579945
4.52533	0.458880055958949	14.72	0.670583855112364	4.51704	0.450743959464174	14.72	0.797856934437064
4.52954	0.459295484344189	14.73	0.670589836534106	4.52124	0.451137741057088	14.73	0.798423226563698
4.53375	0.459710658123254	14.74	0.670536784335158	4.52545	0.451531304715745	14.74	0.799074243457269
4.53796	0.460125452366678	14.75	0.67044344150825	4.52965	0.451924697885485	14.75	0.799806502791636
4.54217	0.460539772010364	14.76	0.670329816080601	4.53386	0.452317932304357	14.76	0.800613669632667
4.54638	0.460953590180359	14.77	0.670216883280428	4.53806	0.452710995611103	14.77	0.801486621539121
4.55058	0.461366959367305	14.78	0.670126324856171	4.54226	0.453103887843655	14.78	0.802413626664905
4.55479	0.461779984519975	14.79	0.670080302255229	4.54647	0.453496651017291	14.79	0.80338062116808
4.559	0.462192771432539	14.8	0.670101253945177	4.55067	0.453889368588122	14.8	0.804371569555551
4.5632	0.46260538418737	14.81	0.67021170229804	4.55487	0.45428213728937	14.81	0.805368890839101
4.56741	0.463017842678454	14.82	0.670434052460622	4.55907	0.454675031955156	14.82	0.806353934077018
4.57162	0.463430161738217	14.83	0.670790364618811	4.56327	0.455068081480804	14.83	0.807307488414918
4.57582	0.463842400696371	14.84	0.671302081999593	4.56747	0.455461259160358	14.84	0.80821031449783
4.58003	0.464254681908246	14.85	0.671989699706775	4.57167	0.455854482778709	14.85	0.809043685583954
4.58423	0.464667157020102	14.86	0.672872363863368	4.57587	0.456247624713035	14.86	0.809789927508843
4.58844	0.465079934980101	14.87	0.6739673963169	4.58008	0.456640538405731	14.87	0.810432946699675
4.59264	0.465493012455418	14.88	0.675289747117482	4.58428	0.457033100488069	14.88	0.810958734797094
4.59685	0.465906251049806	14.89	0.676851384832264	4.58847	0.457425251727887	14.89	0.81135583733853
4.60105	0.4663194233291	14.9	0.678660643176171	4.59267	0.457817012696574	14.9	0.811615772717958
4.60525	0.466732312226117	14.91	0.680721550971404	4.59687	0.458208464102694	14.91	0.811733386617471
4.60945	0.467144813523684	14.92	0.683033180512435	4.60107	0.458599706359126	14.92	0.811707126633298
4.61366	0.467556983928602	14.93	0.685589056282992	4.60527	0.458990826249386	14.93	0.811539222156149
4.61786	0.467969005927958	14.94	0.688376670815324	4.60947	0.459381887839591	14.94	0.811235755892456
4.62206	0.468381091717049	14.95	0.691377156442314	4.61367	0.459772941696557	14.95	0.810806615821633
4.62627	0.468793384190079	14.96	0.694565160003002	4.61786	0.460164031759386	14.96	0.810265319883503
4.63047	0.469205909727853	14.97	0.697908961682372	4.62206	0.46055518518383	14.97	0.809628710208962
4.63467	0.469618598075497	14.98	0.701370868917826	4.62626	0.460946388801165	14.98	0.808916519095531
4.63887	0.470031342804789	14.99	0.704907901970086	4.63046	0.461337570573591	14.99	0.808150814953905
4.64307	0.470444058151027	15	0.708472770124514	4.63465	0.461728604699148	15	0.807355342789558
4.64727	0.470856702044742	15.01	0.712015117827842	4.63885	0.46211934680418	15.01	0.806554780025842
4.65147	0.47126926244983	15.02	0.715483000016879	4.64304	0.462509689338685	15.02	0.805773934142157
4.65567	0.471681726468526	15.03	0.718824527303873	4.64724	0.462899614695592	15.03	0.805036913177514
4.65987	0.472094057147115	15.04	0.721989606377932	4.65143	0.463289220144626	15.04	0.804366303140396
4.66407	0.472506194483903	15.05	0.724931690551189	4.65563	0.463678696870734	15.05	0.80378238736312
4.66827	0.4729180807045	15.06	0.72760945096279	4.65982	0.464068265057156	15.06	0.803302441596738
4.67247	0.473329695237515	15.07	0.729988281096479	4.66402	0.464458090299243	15.07	0.802940135136593
4.67666	0.473741078380328	15.08	0.732041555842495	4.66821	0.464848220768514	15.08	0.802705062731253
4.68086	0.474152329413199	15.09	0.733751580564548	4.67241	0.465238577019086	15.09	0.802602424943474
4.68506	0.474563580196786	15.1	0.735110184191841	4.6766	0.46562899777473	15.1	0.80263286669056
4.68926	0.474974960066386	15.11	0.736118931540968	4.68079	0.46601931204796	15.11	0.802792475698476
4.69345	0.475386570833037	15.12	0.736788952014369	4.68499	0.466409394741316	15.12	0.803072935362306
4.69765	0.475798481846602	15.13	0.737140402708565	4.68918	0.466799180022016	15.13	0.803461820687767
4.70185	0.476210740368169	15.14	0.73720160224087	4.69337	0.467188640831852	15.14	0.803943022021315
4.70604	0.476623383172619	15.15	0.73700788612091	4.69756	0.46757776477163	15.15	0.80449727926164
4.71024	0.477036435166726	15.16	0.736600244602491	4.70176	0.467966550063845	15.16	0.805102808934486
4.71444	0.47744989128351	15.17	0.736023809514381	4.70595	0.468355019734797	15.17	0.805736007344466
4.71863	0.477863692870667	15.18	0.735326257909001	4.71014	0.468743234311843	15.18	0.806372214217435
4.72283	0.478277721187488	15.19	0.734556198165446	4.71433	0.46913128656675	15.19	0.806986521973737
4.72702	0.47869182609968	15.2	0.733761599331843	4.71852	0.469519278527325	15.2	0.807554615289559
4.73122	0.479105885512032	15.21	0.732988317946034	4.72271	0.469907291568697	15.21	0.808053623443789
4.73541	0.479519863077783	15.22	0.732278769201124	4.7269	0.470295359306339	15.22	0.808462964042985
4.73961	0.479933823215296	15.23	0.731670781787942	4.73109	0.470683447311894	15.23	0.808765151463518
4.7438	0.480347886377754	15.24	0.731196668435928	4.73528	0.471071444030551	15.24	0.808946537593096
4.74799	0.480762150170875	15.25	0.730882537171961	4.73947	0.471459170774103	15.25	0.808997947387616
4.75219	0.481176629004386	15.26	0.730747861438167	4.74366	0.471846417054311	15.26	0.80891516875033
4.75638	0.481591252059815	15.27	0.730805320079281	4.74785	0.472232995642263	15.27	0.808699256600198
4.76057	0.4820059155752	15.28	0.731060910378971	4.75203	0.472618797779471	15.28	0.80835661573683
4.76476	0.482420546504767	15.29	0.731514328405443	4.75622	0.473003824148758	15.29	0.80789883672078
4.76896	0.482835132465579	15.3	0.732159600727145	4.76041	0.473388177243984	15.3	0.80734227327946
4.77315	0.483249705165541	15.31	0.732985940188453	4.7646	0.473772018682789	15.31	0.806707367784573
4.77734	0.483664301612559	15.32	0.733978786365173	4.76878	0.474155509936493	15.32	0.806017751494585
4.78153	0.484078937679554	15.33	0.735120979386304	4.77297	0.474538759633525	15.33	0.805299166352548
4.78572	0.484493610797812	15.34	0.736394005145199	4.77716	0.474921796029738	15.34	0.804578272746236
4.78991	0.484908322045759	15.35	0.737779241832386	4.78134	0.475304572877441	15.35	0.803881420408552
4.7941	0.485323096406036	15.36	0.739259133499911	4.78553	0.475687004276448	15.36	0.803233465607306
4.79829	0.485737985101187	15.37	0.740818217105823	4.78972	0.476069012254907	15.37	0.80265671571686
4.80248	0.486153049070433	15.38	0.742443935887312	4.7939	0.476450565468001	15.38	0.802170071905678
4.80667	0.486568335320158	15.39	0.744127184129458	4.79809	0.476831692832732	15.39	0.801788422797139
4.81086	0.486983864264594	15.4	0.745862545962954	4.80227	0.477212470689766	15.4	0.801522318360757
4.81504	0.487399638429101	15.41	0.747648212635761	4.80646	0.477592996633982	15.41	0.801377926578038
4.81923	0.487815665265119	15.42	0.749485587105423	4.81064	0.477973366883774	15.42	0.801357248706086
4.82342	0.488231970833714	15.43	0.75137860973839	4.81482	0.478353664391268	15.43	0.801458545424445
4.82761	0.488648587531034	15.44	0.753332862139008	4.81901	0.478733951683517	15.44	0.801676908643606
4.8318	0.489065525138783	15.45	0.755354525467272	4.82319	0.479114259465867	15.45	0.802004904384429
4.83598	0.489482757151518	15.46	0.757449283118396	4.82737	0.479494573003438	15.46	0.802433211976161
4.84017	0.489900244794662	15.47	0.759621263877397	4.83156	0.479874830983082	15.47	0.802951193743129
4.84436	0.490317985120154	15.48	0.761872119794524	4.83574	0.480254949818625	15.48	0.80354734604998
4.84854	0.490736040622534	15.49	0.764200322921582	4.83992	0.480634868516656	15.49	0.804209604739451
4.85273	0.49115451780589	15.5	0.76660074729873	4.8441	0.481014591336687	15.5	0.804925502621255
4.85691	0.491573504001084	15.51	0.76906457846773	4.84828	0.481394204585344	15.51	0.805682200470224
4.8611	0.491993007727142	15.52	0.771579564192788	4.85247	0.481773859556639	15.52	0.806466432841411
4.86528	0.492412945988586	15.53	0.774130589345574	4.85665	0.482153730630493	15.53	0.807264423357461
4.86947	0.492833184795001	15.54	0.776700527709828	4.86083	0.482533963757557	15.54	0.808061829315018
4.87365	0.493253600587986	15.55	0.77927129653792	4.86501	0.482914629003031	15.55	0.808843771931877
4.87784	0.493674119953259	15.56	0.781825018676353	4.86919	0.483295690377822	15.56	0.809594996891459
4.88202	0.49409471803282	15.57	0.784345184229904	4.87337	0.483677007090382	15.57	0.810300191642178
4.88621	0.49451538807973	15.58	0.78681770070094	4.87755	0.484058373497265	15.58	0.810944463574362
4.89039	0.494936111099595	15.59	0.78923172813207	4.88173	0.484439586529154	15.59	0.811513959587505
4.89457	0.495356844947078	15.6	0.79158021380377	4.88591	0.484820511231012	15.6	0.811996585626296
4.89876	0.495777531490118	15.61	0.793860068217795	4.89008	0.485201113906078	15.61	0.812382767179808
4.90294	0.496198105237345	15.62	0.796071958107791	4.89426	0.485581452816474	15.62	0.812666180589319
4.90712	0.49661848915985	15.63	0.79821972985572	4.89844	0.485961641684703	15.63	0.812844381567489
4.9113	0.497038576628902	15.64	0.80030951416852	4.90262	0.486341812154651	15.64	0.812919261936953
4.91549	0.49745821444292	15.65	0.802348596214619	4.9068	0.486722090396789	15.65	0.812897277665493
4.91967	0.497877207542211	15.66	0.804344160946031	4.91097	0.487102584215821	15.66	0.812789409407866
4.92385	0.498295357274128	15.67	0.806302038089471	4.91515	0.487483367134414	15.67	0.812610838945566
4.92803	0.498712521172585	15.68	0.808225573459304	4.91933	0.487864454028349	15.68	0.812380348772993
4.93221	0.499128660257075	15.69	0.81011474239292	4.92351	0.48824577937916	15.69	0.812119475167694
4.93639	0.499543838604549	15.7	0.811965598273553	4.92768	0.48862719810327	15.7	0.811851465163442
4.94057	0.499958169102948	15.71	0.813770116686755	4.93186	0.489008519590171	15.71	0.811600103117005
4.94475	0.500371738535792	15.72	0.815516457230756	4.93603	0.489389564490508	15.72	0.811388481830224
4.94893	0.500784561713831	15.73	0.817189624493264	4.94021	0.489770218902945	15.73	0.811237795962399
4.95311	0.501196590779861	15.74	0.818772471493037	4.94439	0.49015046381683	15.74	0.811166231943332
4.95729	0.501607761662348	15.75	0.820246956882791	4.94856	0.49053037479246	15.75	0.811188019586908
4.96146	0.502018034557063	15.76	0.821595544545104	4.95274	0.490910100658097	15.76	0.811312697383017
4.96564	0.502427400338024	15.77	0.822802622895287	4.95691	0.491289831742451	15.77	0.811544627554659
4.96982	0.502835862424766	15.78	0.823855821966665	4.96108	0.491669762308591	15.78	0.811882780008826
4.974	0.50324342501177	15.79	0.824747118644419	4.96526	0.492050051513827	15.79	0.812320787751137
4.97818	0.50365010506122	15.8	0.82547364254533	4.96943	0.492430793181256	15.8	0.812847261353467
4.98235	0.50405595535098	15.81	0.826038124439659	4.97361	0.492812007605887	15.81	0.813446337458291
4.98653	0.504461073199546	15.82	0.826448962644761	4.97778	0.49319365827296	15.82	0.814098426465894
4.99071	0.50486558638148	15.83	0.826719917140606	4.98195	0.493575680216769	15.83	0.814781117512239
4.99488	0.505269632539755	15.84	0.826869473034111	4.98612	0.493958001063523	15.84	0.815470194372543
4.99906	0.505673352688107	15.85	0.826919941601881	4.99029	0.494340549517858	15.85	0.816140713646424
5.00323	0.506076898120544	15.86	0.82689638626146	4.99447	0.494723264402107	15.86	0.816768096115094
5.00741	0.506480428742231	15.87	0.826825471024791	4.99864	0.495106118609291	15.87	0.817329183228321
5.01159	0.506884084401768	15.88	0.826734329693665	5.00281	0.495489151081983	15.88	0.817803213158656
5.01576	0.50728793891988	15.89	0.826649545554182	5.00698	0.495872479238598	15.89	0.818172674798312
5.01994	0.507691970332436	15.9	0.826596314726025	5.01115	0.496256269698725	15.9	0.818424003629245
5.02411	0.508096075533201	15.91	0.82659784345012	5.01532	0.496640677062101	15.91	0.818548090744927
5.02828	0.508500126221951	15.92	0.826675002838592	5.01949	0.497025788665007	15.92	0.81854058551424
5.03246	0.508904034385002	15.93	0.826846236693304	5.02366	0.497411610067571	15.93	0.818401983305328
5.03663	0.509307793340446	15.94	0.827127691747009	5.02783	0.497798093515555	15.94	0.818137501879621
5.0408	0.509711480458602	15.95	0.827533517734559	5.032	0.498185180486715	15.95	0.817756762745276
5.04498	0.510115229507697	15.96	0.828076269241013	5.03617	0.498572825199411	15.96	0.817273305863471
5.04915	0.510519188849938	15.97	0.828767333771892	5.04034	0.498960987995732	15.97	0.816703976398918
5.05332	0.510923481442192	15.98	0.829617311533191	5.04451	0.499349612250165	15.98	0.816068229466045
5.05749	0.511328179956307	15.99	0.83063628160728	5.04868	0.499738607076834	15.99	0.815387402010807
5.06167	0.511733305548951	16	0.831833905240821	5.05284	0.500127848711409	16	0.81468399944291
5.06584	0.512138846216532	16.01	0.83321933772216	5.05701	0.500517199272468	16.01	0.813981038296454
5.07001	0.512544778114448	16.02	0.834800943217596	5.06118	0.500906532600383	16.02	0.813301475575557
5.07418	0.512951073143999	16.03	0.836585829209457	5.06534	0.501295756058866	16.03	0.81266774167569
5.07835	0.513357692080814	16.04	0.83857923631767	5.06951	0.501684820018628	16.04	0.812101378504432
5.08252	0.513764577085472	16.05	0.84078383335312	5.07368	0.502073711847449	16.05	0.811622769605913
5.08669	0.51417165493336	16.06	0.843198975343582	5.07784	0.502462437219259	16.06	0.811250936716356
5.09086	0.514578845447002	16.07	0.845819983842115	5.08201	0.502850998491422	16.07	0.811003369001709
5.09503	0.514986060970381	16.08	0.84863750483577	5.08617	0.503239382966689	16.08	0.810895848508104
5.0992	0.515393192403597	16.09	0.851636991496025	5.09034	0.50362756991651	16.09	0.810942238641041
5.10337	0.515800094961134	16.1	0.854798348727755	5.0945	0.504015553623601	16.1	0.811154211511494
5.10754	0.516206589938526	16.11	0.858095765879493	5.09867	0.504403367123575	16.11	0.811540903663918
5.11171	0.516612485874443	16.12	0.861497754629304	5.10283	0.504791086805873	16.12	0.812108506256045
5.11587	0.517017607521889	16.13	0.864967401883318	5.107	0.505178807046351	16.13	0.812859812946743
5.12004	0.517421819622348	16.14	0.868462842664215	5.11116	0.505566593054582	16.14	0.813793764147075
5.12421	0.517825040329218	16.15	0.87193795480685	5.11533	0.505954436479534	16.15	0.81490503763983
5.12838	0.518227245732866	16.16	0.875343274614403	5.11949	0.506342240718048	16.16	0.816183741087692
5.13254	0.518628468110213	16.17	0.878627128976564	5.12365	0.506729847669563	16.17	0.817615260575549
5.13671	0.519028790678927	16.18	0.881736973418777	5.12782	0.507117094838524	16.18	0.819180310907267
5.14088	0.519428343153652	16.19	0.884620916203207	5.13198	0.507503874647835	16.19	0.820855218673064
5.14505	0.519827299963081	16.2	0.887229395744191	5.13614	0.507890167176413	16.2	0.822612449734536
5.14921	0.520225876581145	16.21	0.88951696292791	5.1403	0.508276031965317	16.21	0.824421370988636
5.15338	0.520624314765026	16.22	0.891444102994019	5.14446	0.508661565129977	16.22	0.826249214652155
5.15754	0.521022853345527	16.23	0.892979015666148	5.14862	0.509046843786008	16.23	0.828062194423674
5.16171	0.521421693137564	16.24	0.894099259754461	5.15279	0.509431883860523	16.24	0.829826708938349
5.16587	0.521820972781249	16.25	0.894793161947884	5.15695	0.509816629790174	16.25	0.831510560482319
5.17004	0.522220768731054	16.26	0.895060890893073	5.16111	0.510200978382022	16.26	0.833084116669274
5.1742	0.52262112055818	16.27	0.894915107962528	5.16527	0.510584822909787	16.27	0.834521349457008
5.17837	0.523022069036901	16.28	0.894381125270219	5.16943	0.510968094375857	16.28	0.835800698375706
5.18253	0.523423685749801	16.29	0.893496528253051	5.17359	0.51135078164372	16.29	0.836905721340172
5.18669	0.523826073776016	16.3	0.892310252213748	5.17775	0.511732925709834	16.3	0.837825514703682
5.19085	0.52422933286186	16.31	0.890881136587635	5.18191	0.512114597262612	16.31	0.838554901985086
5.19502	0.524633505629562	16.32	0.889276014001887	5.18607	0.512495871038629	16.32	0.839094405923816
5.19918	0.52503853929042	16.33	0.887567420236905	5.19022	0.512876807473115	16.33	0.839450029688847
5.20334	0.525444293372623	16.34	0.885831033360292	5.19438	0.513257447253637	16.34	0.839632879410738
5.2075	0.52585059566394	16.35	0.884142963900825	5.19854	0.513637821269793	16.35	0.839658661732542
5.21167	0.526257315571813	16.36	0.882577022399318	5.2027	0.514017972810378	16.36	0.839547087524955
5.21583	0.526664411471151	16.37	0.881202086575341	5.20686	0.514397978812173	16.37	0.839321207575649
5.21999	0.527071926997578	16.38	0.880079679190342	5.21101	0.514777949984589	16.38	0.839006699535987
5.22415	0.527479943797185	16.39	0.879261851599477	5.21517	0.51515799779031	16.39	0.838631119297872
5.22831	0.5278885219096	16.4	0.878789449312667	5.21933	0.515538180117529	16.4	0.838223125628702
5.23247	0.528297658164575	16.41	0.878690816772937	5.22348	0.515918459524801	16.41	0.837811685188587
5.23663	0.528707276844654	16.42	0.878980980594359	5.22764	0.516298706048197	16.42	0.837425266266781
5.24079	0.529117248343579	16.43	0.879661334491657	5.2318	0.516678747995732	16.43	0.837091033359857
5.24495	0.529527424179918	16.44	0.880719835054278	5.23595	0.517058440722789	16.44	0.836834060193508
5.24911	0.529937677261935	16.45	0.882131704632293	5.24011	0.517437713909465	16.45	0.836676584719022
5.25327	0.530347939957662	16.46	0.883860624728661	5.24426	0.517816578735626	16.46	0.836637334610506
5.25743	0.530758231689614	16.47	0.885860389171052	5.24842	0.518195107244492	16.47	0.836730954567885
5.26159	0.531168666126099	16.48	0.888076970011577	5.25257	0.518573408454673	16.48	0.836967566332961
5.26574	0.531579431379363	16.49	0.890450930260175	5.25673	0.518951612638995	16.49	0.837352488276017
5.2699	0.531990748277532	16.5	0.892920096739378	5.26088	0.51932985512642	16.5	0.837886133801989
5.27406	0.532402823043913	16.51	0.895422385009114	5.26503	0.519708248132906	16.51	0.838564097314072
5.27821	0.532815810462497	16.52	0.897898648695289	5.26919	0.520086845585192	16.52	0.839377424182777
5.28237	0.533229791567004	16.53	0.900295410421277	5.27334	0.520465621292147	16.53	0.840313048527624
5.28653	0.533644760060289	16.54	0.902567323756434	5.27749	0.520844475485783	16.54	0.841354371147535
5.29068	0.534060615220579	16.55	0.904679217690985	5.28164	0.521223263451032	16.55	0.842481941025921
5.29484	0.534477169629291	16.56	0.906607588874771	5.2858	0.52160182655625	16.56	0.843674198547238
5.299	0.534894180006435	16.57	0.908341432834829	5.28995	0.521980015409575	16.57	0.844908237469352
5.30315	0.535311393902691	16.58	0.909882342869083	5.2941	0.522357714630222	16.58	0.846160545813334
5.30731	0.535728590045555	16.59	0.911243852139198	5.29825	0.522734881948213	16.59	0.847407692611937
5.31146	0.536145594678318	16.6	0.912450047202155	5.3024	0.523111592463209	16.6	0.848626936878302
5.31562	0.536562278210977	16.61	0.913533535381131	5.30655	0.523488054094735	16.61	0.849796745874257
5.31977	0.53697855277075	16.62	0.914532898979781	5.3107	0.523864563946553	16.62	0.850897220307508
5.32392	0.537394384790936	16.63	0.915489811366069	5.31485	0.524241412131619	16.63	0.851910433094801
5.32808	0.537809813978221	16.64	0.916446018913567	5.319	0.524618780324137	16.64	0.852820694706761
5.33223	0.538224955285271	16.65	0.917440405295254	5.32315	0.524996691013903	16.65	0.853614761210947
5.33638	0.538639968167454	16.66	0.91850634881003	5.3273	0.52537503262443	16.66	0.854282000823081
5.34054	0.5390550008244	16.67	0.919669559236768	5.33145	0.525753639793392	16.67	0.854814531454913
5.34469	0.539470136051076	16.68	0.920946540018281	5.3356	0.526132380427103	16.68	0.855207336247632
5.34884	0.539885365821606	16.69	0.922343768028447	5.33975	0.526511205150976	16.69	0.855458357540774
5.35299	0.540300604902369	16.7	0.923857621864066	5.3439	0.526890142659825	16.7	0.855568563402734
5.35714	0.540715731761757	16.71	0.925475026536456	5.34805	0.527269255393995	16.71	0.855541975911287
5.3613	0.541130632547206	16.72	0.927174723878332	5.3522	0.527648588728683	16.72	0.855385647726531
5.36545	0.541545227921218	16.73	0.928929029733376	5.35634	0.528028144338431	16.73	0.855109573647858
5.3696	0.54195947878948	16.74	0.930705905731808	5.36049	0.528407889805416	16.74	0.8547265268212
5.37375	0.54237338173246	16.75	0.932471158168488	5.36464	0.52878779268472	16.75	0.854251814623328
5.3779	0.542786966615523	16.76	0.934190580156763	5.36879	0.529167854482887	16.76	0.853702956163895
5.38205	0.543200298621145	16.77	0.935831874672974	5.37293	0.529548124097614	16.77	0.853099290723595
5.3862	0.543613475376721	16.78	0.937366232216149	5.37708	0.529928685879185	16.78	0.852461533115228
5.39035	0.544026609119883	16.79	0.938769482919303	5.38123	0.530309630648445	16.79	0.851811296841256
5.3945	0.544439792633237	16.8	0.940022793444905	5.38537	0.530691020515165	16.8	0.851170608222219
5.39865	0.544853060068756	16.81	0.941112928010163	5.38952	0.531072855365544	16.81	0.850561433973898
5.4028	0.545266358318007	16.82	0.942032135015491	5.39366	0.531455049077207	16.82	0.850005241066194
5.40694	0.54567954169046	16.83	0.942777751685497	5.39781	0.53183742961134	16.83	0.849522601610421
5.41109	0.546092392289793	16.84	0.943351636135005	5.40195	0.532219775998916	16.84	0.849132847891898
5.41524	0.54650465979644	16.85	0.943759538417959	5.4061	0.532601888920727	16.85	0.848853774654824
5.41939	0.546916108040441	16.86	0.944010510307519	5.41024	0.532983664620231	16.86	0.848701378622378
5.42354	0.547326556258023	16.87	0.944116430303579	5.41439	0.533365129147657	16.87	0.848689620184853
5.42768	0.547735905716269	16.88	0.944091689385578	5.41853	0.533746406652103	16.88	0.848830190149885
5.43183	0.548144147776931	16.89	0.943953048713489	5.42267	0.53412763660824	16.89	0.849132265966319
5.43598	0.548551353155515	16.9	0.943719647313515	5.42682	0.53450888895121	16.9	0.849602246965851
5.44012	0.548957645117784	16.91	0.943413109799893	5.43096	0.534890126954902	16.91	0.850243466455569
5.44427	0.54936316145845	16.92	0.943057684509279	5.4351	0.535271232599367	16.92	0.851055888999061
5.44841	0.549768013797355	16.93	0.94268033298119	5.43925	0.535652066946434	16.93	0.852035812617767
5.45256	0.550172256781995	16.94	0.942310693090208	5.44339	0.53603252121052	16.94	0.853175606367673
5.45671	0.550575879644363	16.95	0.941980849611465	5.44753	0.536412533514878	16.95	0.854463522188657
5.46085	0.550978824181951	16.96	0.941724865767726	5.45167	0.536792080291283	16.96	0.855883624622838
5.46499	0.551381019543769	16.97	0.941578054758408	5.45581	0.537171168384223	16.97	0.857415881828428
5.46914	0.551782415629054	16.98	0.941575998376171	5.45995	0.537549841548544	16.98	0.859036455645008
5.47328	0.552183001127877	16.99	0.941753347495974	5.46409	0.537928189819302	16.99	0.860718217263623
5.47743	0.552582805759285	17	0.94214246368566	5.46824	0.538306339757151	17	0.862431498934397
5.48157	0.55298189690054	17.01	0.94277198020271	5.47238	0.538684418502599	17.01	0.864145072339309
5.48571	0.553380379863503	17.02	0.943665372697727	5.47652	0.539062509197446	17.02	0.865827322527587
5.48986	0.553778401628478	17.03	0.944839634318854	5.48065	0.539440625292215	17.03	0.86744756478486
5.494	0.55417614996088	17.04	0.946304146638835	5.48479	0.539818717596572	17.04	0.868977432777758
5.49814	0.554573840426764	17.05	0.948059827598619	5.48893	0.540196705987231	17.05	0.870392252004159
5.50228	0.554971691193416	17.06	0.950098621668409	5.49307	0.540574516730173	17.06	0.871672304888747
5.50643	0.555369893071856	17.07	0.95240337718123	5.49721	0.540952111944995	17.07	0.872803894148303
5.51057	0.555768585021931	17.08	0.954948132953533	5.50135	0.541329506241935	17.08	0.873780119925658
5.51471	0.556167842517232	17.09	0.957698812523092	5.50549	0.541706767784044	17.09	0.874601303403639
5.51885	0.556567680010838	17.1	0.960614301130804	5.50963	0.542083999482464	17.1	0.875275014000059
5.52299	0.556968062673373	17.11	0.96364785926985	5.51376	0.542461302752629	17.11	0.875815686800247
5.52713	0.557368919919389	17.12	0.966748808298315	5.5179	0.542838739178648	17.12	0.87624384890232
5.53127	0.557770156717303	17.13	0.969864409082608	5.52204	0.543216312407661	17.13	0.876585004697349
5.53541	0.55817166589104	17.14	0.972941844492341	5.52618	0.543593981193924	17.14	0.87686825754677
5.53955	0.558573348279564	17.15	0.975930211168251	5.53031	0.543971692683703	17.15	0.87712476589389
5.54369	0.558975139675863	17.16	0.978782425501519	5.53445	0.544349410801199	17.16	0.877386143244032
5.54783	0.559377028092601	17.17	0.981456953176322	5.53858	0.544727121705702	17.17	0.877682912325505
5.55197	0.559779039233179	17.18	0.983919280729232	5.54272	0.545104819289742	17.18	0.878043113943113
5.55611	0.560181187014175	17.19	0.986143060959134	5.54686	0.545482489501261	17.19	0.878491151660447
5.56025	0.560583420088401	17.2	0.988110881051981	5.55099	0.545860109828786	17.2	0.879046926772834
5.56439	0.560985611136514	17.21	0.989814622112527	5.55513	0.546237664014632	17.21	0.879725287255712
5.56853	0.561387609113787	17.22	0.991255400350492	5.55926	0.546615158567292	17.22	0.880535783217214
5.57266	0.56178932106962	17.23	0.992443102203727	5.5634	0.546992626251418	17.23	0.88148269361769
5.5768	0.562190759153923	17.24	0.993395546839584	5.56753	0.54737011187319	17.24	0.882565267947706
5.58094	0.562592013380074	17.25	0.994137328394589	5.57167	0.547747646831614	17.25	0.883778114562938
5.58508	0.562993173658487	17.26	0.99469840574304	5.5758	0.548125226097648	17.26	0.885111665581486
5.58921	0.563394267329167	17.27	0.995112518522091	5.57993	0.548502799521753	17.27	0.886552656354467
5.59335	0.563795261535335	17.28	0.995415513937602	5.58407	0.548880280775627	17.28	0.888084573839972
5.59749	0.564196119111924	17.29	0.99564366932525	5.5882	0.549257565782994	17.29	0.889688049922611
5.60162	0.564596850295856	17.3	0.995832090810787	5.59233	0.54963454891226	17.3	0.891341199284603
5.60576	0.564997511512134	17.31	0.996013259411467	5.59647	0.550011132855764	17.31	0.893019923112824
5.60989	0.565398156123897	17.32	0.996215783611373	5.6006	0.550387238720385	17.32	0.894698216341773
5.61403	0.565798787420617	17.33	0.996463403104841	5.60473	0.550762822729598	17.33	0.896348524763942
5.61816	0.566199361306034	17.34	0.99677427335499	5.60886	0.551137892838829	17.34	0.89794219788697
5.6223	0.566599840159867	17.35	0.997160546044502	5.61299	0.551512508762553	17.35	0.899450073977231
5.62643	0.567000255988078	17.36	0.997628247301591	5.61712	0.551886756661078	17.36	0.90084321675241
5.63056	0.567400736874122	17.37	0.998177444274615	5.62125	0.552260712056766	17.37	0.902093801227837
5.6347	0.567801484310319	17.38	0.998802681292926	5.62539	0.552634417750682	17.38	0.903176122532856
5.63883	0.56820272379075	17.39	0.999493659206709	5.62952	0.553007893056953	17.39	0.904067679528767
5.64296	0.568604658612339	17.4	1.00023612501246	5.63365	0.55338116450812	17.4	0.904750267876629
5.6471	0.569007440117868	17.41	1.00101293293595	5.63778	0.553754292561093	17.41	0.905211007131522
5.65123	0.569411151709258	17.42	1.00180523227376	5.64191	0.554127376875476	17.42	0.90544322469358
5.65536	0.569815803547562	17.43	1.00259373129548	5.64604	0.5545005427655	17.43	0.905447126021102
5.65949	0.570221340708903	17.44	1.00335998060658	5.65017	0.554873921148876	17.44	0.90523019426197
5.66363	0.570627665110671	17.45	1.0040876142336	5.65429	0.555247627113753	17.45	0.904807281355434
5.66776	0.571034661101119	17.46	1.00476348336371	5.65842	0.555621734003963	17.46	0.904200374161102
5.67189	0.571442211771241	17.47	1.00537861739266	5.66255	0.555996245455808	17.47	0.903438040680868
5.67602	0.571850204254771	17.48	1.0059289509128	5.66668	0.556371082326881	17.48	0.902554580691044
5.68015	0.572258535944046	17.49	1.00641576439073	5.67081	0.556746103050687	17.49	0.90158892049595
5.68428	0.572667132980406	17.5	1.00684580085538	5.67494	0.557121155043439	17.5	0.900583302284155
5.68841	0.573075977166083	17.51	1.00723104050614	5.67906	0.557496127671595	17.51	0.899581824787066
5.69254	0.573485124232417	17.52	1.00758813850518	5.68319	0.55787097246016	17.52	0.898628894365563
5.69667	0.573894697624007	17.53	1.00793755635274	5.68732	0.558245682949415	17.53	0.897767645458606
5.7008	0.574304855370963	17.54	1.00830244164958	5.69145	0.558620260721774	17.54	0.897038387778276
5.70493	0.574715739543769	17.55	1.00870733201891	5.69557	0.558994702482345	17.55	0.896477135755063
5.70906	0.575127423166523	17.56	1.00917677396445	5.6997	0.559369015931853	17.56	0.896114274072223
5.71319	0.575539869605243	17.57	1.00973395451634	5.70383	0.559743239042829	17.57	0.895973411624042
5.71732	0.575952918526647	17.58	1.01039944156559	5.70795	0.560117432619011	17.58	0.896070474255701
5.72145	0.576366306783858	17.59	1.01119011777755	5.71208	0.560491645758607	17.59	0.896413083140378
5.72558	0.576779721112974	17.6	1.01211837396823	5.7162	0.560865883951295	17.6	0.897000259420262
5.7297	0.577192865759623	17.61	1.01319160286396	5.72033	0.561240108427916	17.61	0.897822485748132
5.73383	0.577605521889956	17.62	1.01441200599796	5.72445	0.56161426457349	17.62	0.898862141055704
5.73796	0.578017579900083	17.63	1.01577669823112	5.72858	0.561988312296567	17.63	0.900094306389589
5.74209	0.578429038218429	17.64	1.01727806907598	5.7327	0.562362235827194	17.64	0.90148791795403
5.74621	0.578839974226151	17.65	1.01890434027623	5.73683	0.562736035517621	17.65	0.903007220309545
5.75034	0.57925050060526	17.66	1.02064024683519	5.74095	0.563109718916832	17.66	0.904613450303096
5.75447	0.579660720180189	17.67	1.02246776484592	5.74507	0.563483301160731	17.67	0.906266663315224
5.75859	0.580070688183712	17.68	1.02436681400564	5.7492	0.563856808646378	17.68	0.907927600244789
5.76272	0.580480385865298	17.69	1.02631587462268	5.75332	0.564230276609595	17.69	0.909559488236518
5.76684	0.580889709528019	17.7	1.02829247651658	5.75744	0.564603740546326	17.7	0.911129671562234
5.77097	0.581298480147674	17.71	1.03027353824205	5.76156	0.564977229866721	17.71	0.912610981299215
5.7751	0.581706475568426	17.72	1.03223555709173	5.76569	0.565350767965588	17.72	0.913982772393265
5.77922	0.58211347629528	17.73	1.03415467096868	5.76981	0.565724373837321	17.73	0.91523158223321
5.78335	0.582519307102915	17.74	1.03600663038778	5.77393	0.566098058504632	17.74	0.916351393159057
5.78747	0.582923859818117	17.75	1.03776673096512	5.77805	0.566471818764755	17.75	0.917343509215825
5.79159	0.583327096912733	17.76	1.039409762772	5.78217	0.56684563833291	17.76	0.918216081918348
5.79572	0.583729046897323	17.77	1.04091003247783	5.78629	0.567219501921455	17.77	0.918983338349702
5.79984	0.584129800543955	17.78	1.04224150750256	5.79042	0.567593413079984	17.78	0.919664576041975
5.80396	0.584529507016884	17.79	1.04337811920704	5.79454	0.567967398324781	17.79	0.92028299238023
5.80809	0.584928363651883	17.8	1.04429424568341	5.79866	0.568341487873461	17.8	0.920864412487964
5.81221	0.585326597655506	17.81	1.04496537551648	5.80278	0.568715682273366	17.81	0.921435970460568
5.81633	0.585724443945876	17.82	1.0453689337374	5.8069	0.569089926405528	17.82	0.922024786868933
5.82045	0.586122123703365	17.83	1.04548523192393	5.81101	0.569464108525462	17.83	0.922656673382185
5.82457	0.586519823950956	17.84	1.04529848779855	5.81514	0.569838085722705	17.84	0.92335488568541
5.8287	0.586917677687344	17.85	1.04479784731123	5.81925	0.570211722939254	17.85	0.924138940502453
5.83282	0.58731574683805	17.86	1.0439783352957	5.82337	0.570584928026554	17.86	0.925023512441992
5.83694	0.587714012625447	17.87	1.04284166011725	5.82749	0.570957670848279	17.87	0.92601743142992
5.84106	0.588112376365391	17.88	1.04139680348463	5.83161	0.571329982640858	17.88	0.927122810452877
5.84518	0.588510673004454	17.89	1.03966033837639	5.83573	0.571701939089231	17.89	0.928334344112476
5.8493	0.588908700893157	17.9	1.03765643484715	5.83985	0.572073633826822	17.9	0.929638828433953
5.85342	0.589306269475182	17.91	1.03541653385358	5.84396	0.572445150759539	17.91	0.93101495873608
5.85754	0.589703255224644	17.92	1.03297869135377	5.84808	0.572816543163813	17.92	0.932433462748495
5.86166	0.590099641813409	17.93	1.03038661682839	5.8522	0.573187826110518	17.93	0.933857618905225
5.86578	0.59049551873461	17.94	1.02768845017025	5.85632	0.573558983634609	17.94	0.935244194238789
5.8699	0.590891032339921	17.95	1.02493533700553	5.86043	0.573929985670206	17.95	0.936544813116215
5.87402	0.591286313281512	17.96	1.02217987381977	5.86455	0.574300805159105	17.96	0.937707738908291
5.87814	0.591681421279276	17.97	1.01947450019369	5.86867	0.574671428959677	17.97	0.938680018220676
5.88225	0.592076337371336	17.98	1.0168699160076	5.87278	0.575041864312012	17.98	0.939409904803023
5.88637	0.592471002661518	17.99	1.01441359714667	5.8769	0.57541214827279	17.99	0.939849451146072
5.89049	0.592865373730969	18	1.01214847489653	5.88101	0.575782362504361	18	0.939957133287441
5.89461	0.593259458020288	18.01	1.01011183291782	5.88513	0.576152644487121	18.01	0.939700361042316
5.89872	0.593653309965622	18.02	1.00833446250745	5.88924	0.576523179748344	18.02	0.939057723375635
5.90284	0.594046997621636	18.03	1.00684010274853	5.89336	0.576894167357957	18.03	0.938020827437784
5.90696	0.594440570411692	18.04	1.00564517786529	5.89747	0.577265767600467	18.04	0.936595609253824
5.91107	0.594834058379989	18.05	1.00475883014646	5.90159	0.577638054280344	18.05	0.934803022524268
5.91519	0.595227509378313	18.06	1.00418323350489	5.9057	0.578010994594997	18.06	0.932679047023497
5.91931	0.595621037779471	18.07	1.00391416032587	5.90982	0.578384467516808	18.07	0.930273996773921
5.92342	0.596014841081813	18.08	1.00394176294834	5.91393	0.578758313584989	18.08	0.927651147525651
5.92754	0.596409158658064	18.09	1.00425152124856	5.91805	0.579132392349405	18.09	0.924884740294438
5.93165	0.596804191756677	18.1	1.00482529982916	5.92216	0.57950661777981	18.1	0.922057450486777
5.93577	0.597200040167319	18.11	1.00564245287856	5.92627	0.5798809525594	18.11	0.919257438778542
5.93988	0.597596704003793	18.12	1.00668091255253	5.93038	0.580255369082626	18.12	0.91657511939256
5.944	0.597994148767295	18.13	1.00791819838909	5.9345	0.580629809092787	18.13	0.914099793339539
5.94811	0.598392379839117	18.14	1.00933229125028	5.93861	0.581004177016376	18.14	0.911916298634988
5.95223	0.598791463545191	18.15	1.01090232568322	5.94272	0.58137837627191	18.15	0.91010182689865
5.95634	0.599191475689682	18.16	1.01260906903082	5.94683	0.581752364838693	18.16	0.908723046669672
5.96046	0.599592415779437	18.17	1.01443517318884	5.95095	0.582126189864011	18.17	0.907833658870636
5.96457	0.599994150257583	18.18	1.01636520418713	5.95506	0.582499974331826	18.18	0.907472489767768
5.96868	0.600396423087267	18.19	1.01838547396278	5.95917	0.582873858318346	18.19	0.907662202158931
5.9728	0.600798925432099	18.2	1.02048371579357	5.96328	0.583247924060357	18.2	0.908408677115393
5.97691	0.601201382580568	18.21	1.02264865792655	5.96739	0.583622143318261	18.21	0.909701087327943
5.98102	0.601603615400091	18.22	1.02486955735219	5.9715	0.583996375213806	18.22	0.911512650150092
5.98513	0.602005553018002	18.23	1.02713575639812	5.97561	0.584370418449762	18.23	0.913802015289773
5.98925	0.602407200354959	18.24	1.02943631856943	5.97972	0.5847440939369	18.24	0.916515210561602
5.99336	0.602808584485427	18.25	1.03175978742099	5.98383	0.585117317303257	18.25	0.919588041143313
5.99747	0.603209713652052	18.26	1.03409409461777	5.98794	0.585490125296618	18.26	0.922948815360286
6.00158	0.603610571412894	18.27	1.03642662281285	5.99205	0.585862644900337	18.27	0.926521254918655
6.00569	0.604011141694525	18.28	1.03874440808134	5.99616	0.586235023257295	18.28	0.930227441047183
6.0098	0.6044114350536	18.29	1.04103444803748	6.00027	0.586607354634964	18.29	0.933990650879811
6.01391	0.604811488031974	18.3	1.04328406784731	6.00437	0.586979640138868	18.3	0.937737950533561
6.01802	0.605211334792461	18.31	1.0454812889781	6.00848	0.587351801119748	18.31	0.941402431821951
6.02213	0.605610979404901	18.32	1.04761514571951	6.01259	0.587723743380582	18.32	0.944925006759092
6.02624	0.606010398078884	18.33	1.04967590230422	6.0167	0.588095443727074	18.33	0.948255705733967
6.03035	0.606409573879321	18.34	1.0516551378707	6.0208	0.58846701345933	18.34	0.951354458888375
6.03446	0.60680853651442	18.35	1.05354568567086	6.02491	0.588838699791698	18.35	0.954191373143604
6.03857	0.607207374442243	18.36	1.05534143429405	6.02902	0.589210817684296	18.36	0.956746546993068
6.04268	0.607606207368118	18.37	1.05703701939396	6.03313	0.589583644097614	18.37	0.959009489524992
6.04678	0.60800513635523	18.38	1.05862745166401	6.03723	0.589957326440075	18.38	0.96097822766174
6.05089	0.608404203375502	18.39	1.06010773825464	6.04134	0.590331843983133	18.39	0.962658195489449
6.055	0.608803384649359	18.4	1.06147255888108	6.04545	0.590707027598096	18.4	0.96406100170102
6.05911	0.609202618533083	18.41	1.06271605395233	6.04955	0.591082614880523	18.41	0.965203166140885
6.06321	0.60960184558316	18.42	1.06383177066827	6.05366	0.591458312726041	18.42	0.966104905318162
6.06732	0.610001030850988	18.43	1.06481279570426	6.05776	0.591833852552287	18.43	0.966789031032803
6.07143	0.610400152876425	18.44	1.0656520821495	6.06187	0.59220903771715	18.44	0.967280007641516
6.07554	0.610799170619655	18.45	1.06634295656046	6.06597	0.59258378201155	18.45	0.967603193727329
6.07964	0.611197997134583	18.46	1.06687977214395	6.07008	0.592958127369473	18.46	0.96778427467299
6.08375	0.611596502132128	18.47	1.06725865862675	6.07418	0.593332223361615	18.47	0.967848875291628
6.08786	0.611994539439449	18.48	1.06747830998225	6.07829	0.593706265280699	18.48	0.967822327347901
6.09196	0.612391975738116	18.49	1.06754074856578	6.08239	0.59408041372555	18.49	0.967729556272091
6.09607	0.612788701131603	18.5	1.06745200799206	6.0865	0.594454736230588	18.5	0.967595045041851
6.10017	0.613184625107961	18.51	1.0672226859476	6.0906	0.594829202112144	18.51	0.967442831173449
6.10428	0.61357967551017	18.52	1.06686833006415	6.0947	0.595203730152246	18.52	0.96729649484056
6.10838	0.613973810230825	18.53	1.0664096326988	6.09881	0.595578256815865	18.53	0.967179101909065
6.11249	0.6143670318549	18.54	1.06587242184852	6.10291	0.595952783392775	18.54	0.967113074540142
6.11659	0.614759390450643	18.55	1.06528744392645	6.10701	0.596327377531203	18.55	0.967119973214893
6.1207	0.615150973386848	18.56	1.06468993908002	6.11112	0.596702133655777	18.56	0.967220186679906
6.1248	0.615541895995529	18.57	1.06411901147636	6.11522	0.597077118076174	18.57	0.967432539391513
6.12891	0.61593230273163	18.58	1.06361679678456	6.11932	0.597452328792697	18.58	0.967773838435452
6.13301	0.616322370690105	18.59	1.06322742885848	6.12342	0.597827688901082	18.59	0.968258392451848
6.13711	0.616712298182188	18.6	1.06299580950169	6.12753	0.598203073688631	18.6	0.96889754265771
6.14122	0.617102273168386	18.61	1.0629661910371	6.13163	0.598578353137225	18.61	0.969699249618695
6.14532	0.617492437583702	18.62	1.06318059232727	6.13573	0.598953423506579	18.62	0.970667778241578
6.14942	0.617882871182916	18.63	1.06367708493043	6.13983	0.5993282101956	18.63	0.971803517226714
6.15353	0.618273605175363	18.64	1.0644880060271	6.14393	0.59970264607631	18.64	0.973102958181612
6.15763	0.61866465354807	18.65	1.06563817625805	6.14803	0.600076648391675	18.65	0.974558844634237
6.16173	0.619056037918339	18.66	1.06714322047457	6.15213	0.600450118105302	18.66	0.976160483810241
6.16583	0.619447788091924	18.67	1.06900810406635	6.15624	0.600822966336432	18.67	0.977894196283675
6.16994	0.619839920499924	18.68	1.07122600368288	6.16034	0.60119515043574	18.68	0.979743862807343
6.17404	0.620232415795695	18.69	1.07377762629618	6.16444	0.601566694497113	18.69	0.981691516099287
6.17814	0.620625220290945	18.7	1.07663107345038	6.16854	0.601937681575641	18.7	0.983717920061902
6.18224	0.621018277847889	18.71	1.07974231855495	6.17264	0.60230822423953	18.71	0.985803081080249
6.18634	0.621411570767329	18.72	1.08305632616337	6.17674	0.602678432179377	18.72	0.987926645935498
6.19044	0.621805134539789	18.73	1.08650879669621	6.18083	0.603048392205795	18.73	0.990068157592193
6.19454	0.622199027665837	18.74	1.0900284723614	6.18493	0.603418165024979	18.74	0.992207161683419
6.19864	0.622593274261037	18.75	1.09353989486204	6.18903	0.603787793042389	18.75	0.994323180047134
6.20274	0.622987822073193	18.76	1.09696646744411	6.19313	0.60415731194364	18.76	0.996395589778064
6.20684	0.623382549695338	18.77	1.10023364675168	6.19723	0.604526761478772	18.77	0.998403463567205
6.21094	0.623777320785111	18.78	1.10327207646384	6.20133	0.604896194035462	18.78	1.00032543675343
6.21504	0.624172050228116	18.79	1.10602047597709	6.20543	0.605265677494962	18.79	1.00213966667532
6.21914	0.624566739986113	18.8	1.1084281131632	6.20952	0.605635285802639	18.8	1.00382394011508
6.22324	0.624961461923487	18.81	1.11045671881093	6.21362	0.606005071113143	18.81	1.00535596589923
6.22734	0.625356295822114	18.82	1.1120817390123	6.21772	0.606375021753459	18.82	1.0067138644895
6.23144	0.625751257516977	18.83	1.11329286704438	6.22181	0.606745026499348	18.83	1.00787683814888
6.23554	0.626146261292147	18.84	1.11409384448407	6.22591	0.607114876379956	18.84	1.00882597802853
6.23963	0.626541142749919	18.85	1.1145015686866	6.23001	0.607484325140138	18.85	1.00954514223374
6.24373	0.62693572717438	18.86	1.11454458700467	6.2341	0.607853196150993	18.86	1.01002182482934
6.24783	0.627329890768683	18.87	1.11426109439584	6.2382	0.608221485965893	18.87	1.01024793185556
6.25192	0.627723563283375	18.88	1.11369657816756	6.2423	0.608589403501499	18.88	1.01022038723186
6.25602	0.628116668616234	18.89	1.11290127002616	6.24639	0.608957315780454	18.89	1.00994150781744
6.26012	0.628509058334603	18.9	1.1119275705058	6.25049	0.6093256271693	18.9	1.00941911037206
6.26421	0.628900508245017	18.91	1.1108276041288	6.25458	0.609694657711392	18.91	1.00866634025581
6.26831	0.629290800489085	18.92	1.10965104587403	6.25868	0.610064577760165	18.92	1.00770123858655
6.27241	0.629679840978171	18.93	1.10844333200898	6.26277	0.610435411772596	18.93	1.00654608766343
6.27651	0.630067726039052	18.94	1.10724433310259	6.26687	0.610807082156175	18.94	1.00522659102015
6.2806	0.63045470518925	18.95	1.10608752678185	6.27096	0.611179454703721	18.95	1.00377095298408
6.2847	0.630841061648461	18.96	1.10499966578896	6.27506	0.611552367147284	18.96	1.00220892298237
6.28879	0.631226989685177	18.97	1.10400089674469	6.27915	0.611925645919829	18.97	1.00057086325888
6.29289	0.631612544900676	18.98	1.10310525038359	6.28324	0.61229912340463	18.98	0.998886887335711
6.29698	0.631997689176108	18.99	1.10232139821875	6.28734	0.612672659368321	18.99	0.997186103138623
6.30107	0.632382391031177	19	1.10165355620992	6.29143	0.61304615926163	19	0.995495981800788
6.30517	0.632766718292943	19.01	1.10110241453734	6.29553	0.613419578457213	19.01	0.993841862755645
6.30926	0.633150877667022	19.02	1.10066598414317	6.29962	0.613792906420092	19.02	0.992246598858251
6.31336	0.633535189928365	19.03	1.10034027392633	6.30371	0.614166135216515	19.03	0.990730341855304
6.31745	0.63392001305492	19.04	1.10011974459292	6.3078	0.614539227578452	19.04	0.989310467473876
6.32154	0.634305637620281	19.05	1.09999752227804	6.3119	0.614912105073414	19.05	0.988001638959362
6.32564	0.634692189491439	19.06	1.09996539260094	6.31599	0.615284669537503	19.06	0.986816006115158
6.32973	0.635079583174652	19.07	1.10001362913446	6.32008	0.615656852390388	19.07	0.985763532172556
6.33382	0.635467557414351	19.08	1.10013073521197	6.32418	0.61602866618842	19.08	0.984852432351645
6.33792	0.635855785198056	19.09	1.10030319148109	6.32827	0.616400225954716	19.09	0.984089696071569
6.34201	0.636244006218564	19.1	1.10051530204402	6.33236	0.616771719974936	19.1	0.983481650904933
6.3461	0.636632115527105	19.11	1.10074921949988	6.33645	0.617143336485969	19.11	0.983034512979767
6.35019	0.637020170941422	19.12	1.10098520549935	6.34054	0.617515179179325	19.12	0.982754858571965
6.35429	0.637408328995919	19.13	1.10120215173394	6.34463	0.617887215680536	19.13	0.982649948002348
6.35838	0.637796752251181	19.14	1.10137835078476	6.34872	0.618259289319717	19.14	0.982727837878997
6.36247	0.638185533083372	19.15	1.10149247153211	6.35281	0.618631189895849	19.15	0.982997232224074
6.36656	0.638574660778675	19.16	1.10152466425859	6.3569	0.619002744199563	19.16	0.983467046572983
6.37065	0.638964033753662	19.17	1.10145769978966	6.36099	0.619373875483751	19.17	0.984145689613056
6.37474	0.639353498779657	19.18	1.10127803743331	6.36508	0.619744603203441	19.18	0.985040100857156
6.37883	0.639742889703128	19.19	1.10097671908405	6.36917	0.620114993001744	19.19	0.986154615875141
6.38293	0.640132044711341	19.2	1.10055000111277	6.37326	0.620485095488831	19.2	0.987489758186008
6.38702	0.640520800013548	19.21	1.09999965967421	6.37735	0.620854910811021	19.21	0.989041075026317
6.39111	0.640908976070721	19.22	1.09933293585959	6.38144	0.621224392297922	19.22	0.990798140017458
6.3952	0.641296376414165	19.23	1.09856212108064	6.38553	0.621593475265627	19.23	0.992743838057778
6.39929	0.641682807658724	19.24	1.09770381637307	6.38962	0.621962107651611	19.24	0.994854027201125
6.40338	0.642068114863249	19.25	1.09677792838928	6.39371	0.622330267648902	19.25	0.99709764120793
6.40746	0.642452219616928	19.26	1.09580648678606	6.3978	0.622697970182052	19.26	0.999437258562142
6.41155	0.642835148430625	19.27	1.09481238050258	6.40189	0.623065270776474	19.27	1.00183012347905
6.41564	0.643217039245372	19.28	1.09381811315008	6.40597	0.62343226930854	19.28	1.00422956629745
6.41973	0.643598115073244	19.29	1.0928446705966	6.41006	0.623799104244949	19.29	1.00658673858703
6.42382	0.643978624759776	19.3	1.09191057805514	6.41415	0.624165926115599	19.3	1.00885255515328
6.42791	0.644358772192586	19.31	1.09103120164101	6.41824	0.624532850366306	19.31	1.01097972235532
6.432	0.644738671310945	19.32	1.09021832309933	6.42232	0.624899907702417	19.32	1.01292472982371
6.43608	0.645118355220918	19.33	1.08947998913717	6.42641	0.625267019111585	19.33	1.01464968962584
6.44017	0.645497835124049	19.34	1.08882061140364	6.4305	0.625634015074938	19.34	1.01612392119711
6.44426	0.645877172636963	19.35	1.08824127218099	6.43458	0.626000695021423	19.35	1.01732519960199
6.44835	0.646256522885061	19.36	1.08774017622679	6.43867	0.626366898130028	19.36	1.01824060666563
6.45243	0.646636127121543	19.37	1.08731318211862	6.44276	0.626732547778286	19.37	1.01886694742212
6.45652	0.647016263119782	19.38	1.08695434721058	6.44684	0.627097649488391	19.38	1.01921071697612
6.46061	0.647397180229301	19.39	1.08665642836789	6.45093	0.627462255176548	19.39	1.01928762469867
6.46469	0.647779048733086	19.4	1.08641129468176	6.45502	0.627826427879219	19.4	1.0191217035387
6.46878	0.648161945237345	19.41	1.08621022646512	6.4591	0.628190231657098	19.41	1.01874405214902
6.47286	0.648545879344951	19.42	1.08604409470551	6.46319	0.628553739761892	19.42	1.01819127636557
6.47695	0.648930845717963	19.43	1.08590343441683	6.46727	0.628917033043066	19.43	1.01750371381407
6.48103	0.64931686845027	19.44	1.08577844175927	6.47136	0.629280172504869	19.44	1.01672354000789
6.48512	0.649704006920354	19.45	1.08565893655885	6.47544	0.629643164401091	19.45	1.01589286474758
6.4892	0.650092315461396	19.46	1.08553433771258	6.47953	0.630005956262765	19.46	1.01505193219873
6.49329	0.650481780140561	19.47	1.08539369836699	6.48361	0.630368483205473	19.47	1.01423753508026
6.49737	0.650872271660485	19.48	1.08522584089564	6.48769	0.630730738921235	19.48	1.01348174181034
6.50146	0.651263546307643	19.49	1.08501961944852	6.49178	0.6310928164311	19.49	1.0128110149666
6.50554	0.651655301689106	19.5	1.0847643216428	6.49586	0.631454880224898	19.5	1.01224577086328
6.50963	0.65204726585175	19.51	1.08445020264258	6.49994	0.631817083357889	19.51	1.01180039544196
6.51371	0.652439277627733	19.52	1.08406912645059	6.50403	0.632179487408762	19.52	1.0114836940547
6.51779	0.652831315020407	19.53	1.08361527268641	6.50811	0.632542041854053	19.53	1.01129971581678
6.52188	0.653223452576674	19.54	1.0830858541946	6.51219	0.63290463395756	19.54	1.01124886096057
6.52596	0.653615771189351	19.55	1.0824817828398	6.51628	0.633267168747311	19.55	1.01132915563953
6.53004	0.65400827696591	19.56	1.08180821860997	6.52036	0.633629622768887	19.56	1.01153756567143
6.53412	0.654400881074362	19.57	1.08107494088676	6.52444	0.633992042535521	19.57	1.01187122028662
6.53821	0.654793447708852	19.58	1.08029649010949	6.52852	0.634354501840844	19.58	1.01232842910604
6.54229	0.65518586664228	19.59	1.07949204221609	6.53261	0.634717055446155	19.59	1.0129093988874
6.54637	0.655578094173991	19.6	1.07868499596836	6.53669	0.635079719506173	19.6	1.01361658835009
6.55045	0.655970141494691	19.61	1.07790227310036	6.54077	0.635442485247167	19.61	1.01445467603375
6.55453	0.656362038448069	19.62	1.07717335162023	6.54485	0.63580535245237	19.62	1.01543015367339
6.55862	0.656753815457671	19.63	1.0765290720472	6.54893	0.636168360774272	19.63	1.01655059211731
6.5627	0.657145517324256	19.64	1.0760002735336	6.55301	0.636531598134431	19.64	1.0178236550946
6.56678	0.657537223444936	19.65	1.07561633059315	6.5571	0.63689517599011	19.65	1.01925595583427
6.57086	0.657929043499466	19.66	1.07540367068673	6.56118	0.637259179607445	19.66	1.02085186147369
6.57494	0.658321087265153	19.67	1.07538435764229	6.56526	0.637623621000864	19.67	1.02261235037852
6.57902	0.658713437406899	19.68	1.0755748255175	6.56934	0.637988425504242	19.68	1.02453401897055
6.5831	0.659106148848583	19.69	1.0759848420316	6.57342	0.638353464475944	19.69	1.02660831923746
6.58718	0.659499266824502	19.7	1.0766167703301	6.5775	0.638718615452252	19.7	1.02882108801567
6.59126	0.65989283264543	19.71	1.07746518309431	6.58158	0.639083813570425	19.71	1.03115240669826
6.59534	0.660286859756473	19.72	1.07851686460543	6.58566	0.639449065474437	19.72	1.03357680728374
6.59941	0.660681296170977	19.73	1.07975121529772	6.58974	0.639814423367712	19.73	1.03606381924028
6.60349	0.661076009513455	19.74	1.08114105077146	6.59381	0.640179938743755	19.74	1.03857883253769
6.60757	0.661470815156226	19.75	1.08265376451497	6.59789	0.640545621378855	19.75	1.04108423586974
6.61165	0.661865534042575	19.76	1.08425280210475	6.60197	0.640911420874189	19.76	1.04354077559956
6.61573	0.66226004373588	19.77	1.08589937576941	6.60605	0.641277237277515	19.77	1.04590907012268
6.61981	0.662654292997341	19.78	1.08755433312383	6.61013	0.641642957240258	19.78	1.04815120593872
6.62389	0.663048275096276	19.79	1.08918008355806	6.61421	0.642008501923487	19.79	1.05023233568943
6.62796	0.663441979129198	19.8	1.09074248082938	6.61829	0.642373864146725	19.8	1.0521221949573
6.63204	0.663835347636031	19.81	1.0922125611228	6.62236	0.642739114479161	19.81	1.05379645420202
6.63612	0.664228264363495	19.82	1.09356804212838	6.62644	0.643104373162627	19.82	1.05523782552415
6.64019	0.664620581550915	19.83	1.09479450013257	6.63052	0.643469766492235	19.83	1.05643685170676
6.64427	0.665012176474453	19.84	1.09588615808425	6.6346	0.643835393694051	19.84	1.05739231775856
6.64835	0.665403008170164	19.85	1.09684623723575	6.63868	0.644201317018747	19.85	1.0581112431533
6.65242	0.665793139631154	19.86	1.09768684730465	6.64275	0.644567566526783	19.86	1.05860843577559
6.6565	0.666182706863791	19.87	1.09842841408212	6.64683	0.644934142938915	19.87	1.05890561524929
6.66058	0.666571847944588	19.88	1.09909866787084	6.65091	0.645301011734661	19.88	1.05903014220492
6.66465	0.666960631686904	19.89	1.09973123983454	6.65498	0.645668097765585	19.89	1.05901341896296
6.66873	0.667349026231096	19.9	1.10036393498263	6.65906	0.646035293974834	19.9	1.05888905354441
6.6728	0.667736921886569	19.91	1.10103676877732	6.66314	0.646402488401158	19.91	1.0586909002531
6.67688	0.668124188483463	19.92	1.10178986797526	6.66721	0.646769599143762	19.92	1.05845110389274
6.68095	0.668510730128537	19.93	1.10266134421467	6.67129	0.647136600818981	19.93	1.05819827907356
6.68503	0.668896508540365	19.94	1.10368525025839	6.67536	0.647503530705685	19.94	1.05795594987687
6.6891	0.669281531034903	19.95	1.1048897233816	6.67944	0.647870474747413	19.95	1.0577413581923
6.69318	0.669665820638453	19.96	1.10629540838388	6.68352	0.64823754390286	19.96	1.05756472220491
6.69725	0.670049391950414	19.97	1.10791423494	6.68759	0.648604854138088	19.97	1.05742899174519
6.70133	0.670432246591136	19.98	1.10974860187015	6.69167	0.648972516444309	19.98	1.05733010744078
6.7054	0.670814386365222	19.99	1.11179099622459	6.69574	0.649340632654236	19.99	1.05725772946368
6.70948	0.671195829725143	20	1.11402404988405	6.69982	0.649709287470406	20	1.0571963631703
6.71355	0.671576615716439	20.01	1.11642101270214	6.70389	0.650078533020373	20.01	1.05712677705555
6.71762	0.671956790337516	20.02	1.11894660082299	6.70797	0.650448374078477	20.02	1.05702758664719
6.7217	0.672336387431455	20.03	1.12155816299029	6.71204	0.650818769436908	20.03	1.05687686875002
6.72577	0.672715424897966	20.04	1.12420709711644	6.71611	0.651189658010127	20.04	1.05665367496977
6.72984	0.673093927210283	20.05	1.12684044416644	6.72019	0.651561000459957	20.05	1.05633933129349
6.73392	0.673471961881149	20.06	1.12940258602676	6.72426	0.651932809467392	20.06	1.05591843964778
6.73799	0.673849661860489	20.07	1.1318369775579	6.72833	0.652305141717557	20.07	1.05537953433051
6.74206	0.674227212659317	20.08	1.13408784933639	6.73241	0.652678046942708	20.08	1.05471538649054
6.74613	0.67460480709377	20.09	1.13610182554243	6.73648	0.653051502609697	20.09	1.05392298839894
6.75021	0.67498258969466	20.1	1.13782941008755	6.74055	0.65342537941032	20.1	1.05300328127387
6.75428	0.675360614209893	20.11	1.13922630275556	6.74463	0.653799465924232	20.11	1.05196071189887
6.75835	0.675738826951176	20.12	1.14025451556197	6.7487	0.654173541431692	20.12	1.05080271165261
6.76242	0.676117081322969	20.13	1.14088326775917	6.75277	0.654547455614151	20.13	1.04953918610574
6.76649	0.676495185511693	20.14	1.14108964620053	6.75685	0.654921175468509	20.14	1.04818208524987
6.77056	0.676872975282223	20.15	1.14085902648291	6.76092	0.65529478402818	20.15	1.0467450967093
6.77463	0.677250382596149	20.16	1.14018525970191	6.76499	0.655668438743416	20.16	1.04524347131771
6.7787	0.677627458307507	20.17	1.13907063983822	6.76906	0.656042305144541	20.17	1.04369395731874
6.78277	0.678004326494945	20.18	1.13752567747232	6.77313	0.656416483888296	20.18	1.0421147912505
6.78684	0.678381096280039	20.19	1.13556871602707	6.77721	0.656790955340819	20.19	1.04052567461765
6.79091	0.67875779404901	20.2	1.13322543601228	6.78128	0.657165570218632	20.2	1.03894765867608
6.79498	0.679134367473793	20.21	1.13052829944446	6.78535	0.65754009962438	20.21	1.03740286620099
6.79905	0.679510755344206	20.22	1.12751598925781	6.78942	0.657914323765009	20.22	1.03591399820888
6.80312	0.679886963464242	20.23	1.1242328957132	6.79349	0.658288109961557	20.23	1.03450360272164
6.80719	0.680263083207506	20.24	1.12072869249669	6.79756	0.658661435686294	20.24	1.03319311791084
6.81126	0.680639239395078	20.25	1.11705802893814	6.80163	0.659034350980372	20.25	1.03200173868743
6.81533	0.681015512930617	20.26	1.11328034198076	6.8057	0.65940691482125	20.26	1.03094518925474
6.8194	0.681391902648986	20.27	1.10945976362045	6.80977	0.659779149411505	20.27	1.03003451010669
6.82347	0.681768357007909	20.28	1.10566506900283	6.81384	0.660151031399685	20.28	1.02927498326927
6.82754	0.682144850667073	20.29	1.10196958067901	6.81791	0.660522508945452	20.29	1.02866532246603
6.8316	0.682521448467544	20.3	1.09845091983984	6.82198	0.660893524502024	20.3	1.02819724502662
6.83567	0.682898311647615	20.31	1.09519048009513	6.82605	0.661264037506478	20.31	1.02785552079366
6.83974	0.683275644701858	20.32	1.09227249764603	6.83012	0.661634052939085	20.32	1.02761856213177
6.84381	0.683653620097207	20.33	1.08978260665686	6.83419	0.662003654857491	20.33	1.02745958119942
6.84788	0.68403232645972	20.34	1.08780580180695	6.83826	0.662373024366882	20.34	1.02734829898752
6.85194	0.684411762272011	20.35	1.08642378080831	6.84233	0.662742417395722	20.35	1.0272531482626
6.85601	0.684791865175024	20.36	1.08571170509569	6.8464	0.663112099637928	20.36	1.02714387217208
6.86008	0.685172549490762	20.37	1.08573449148938	6.85047	0.663482270125489	20.37	1.02699438414065
6.86414	0.685553731118224	20.38	1.08654282387455	6.85454	0.663853018514115	20.38	1.026785724666
6.86821	0.685935337011634	20.39	1.08816914293798	6.8586	0.664224341725685	20.39	1.02650892824665
6.87228	0.686317309521245	20.4	1.09062392447902	6.86267	0.664596205711189	20.4	1.02616760029571
6.87634	0.686699613638842	20.41	1.0938925842954	6.86674	0.664968608037392	20.41	1.02578000077439
6.88041	0.687082244145709	20.42	1.09793334367846	6.87081	0.665341596258023	20.42	1.02538043961475
6.88447	0.687465221764975	20.43	1.10267635075532	6.87487	0.665715226733052	20.43	1.02501980983299
6.88854	0.687848571614761	20.44	1.10802427973454	6.87894	0.666089490092635	20.44	1.02476511824989
6.89261	0.688232289706515	20.45	1.11385452712083	6.88301	0.666464256454132	20.45	1.02469792098586
6.89667	0.688616313767888	20.46	1.12002299963387	6.88707	0.666839284829887	20.46	1.02491163049489
6.90073	0.689000514767058	20.47	1.12636935450153	6.89114	0.667214298671273	20.47	1.02550773074235
6.9048	0.689384715874613	20.48	1.13272342251256	6.89521	0.6675890819516	20.48	1.02659101375005
6.90886	0.689768733525039	20.49	1.13891243158718	6.89927	0.667963534669851	20.49	1.0282640293125
6.91293	0.690152426888855	20.5	1.14476856624172	6.90334	0.668337657275822	20.5	1.03062101429081
6.91699	0.69053573890159	20.51	1.1501363559059	6.9074	0.668711485872411	20.51	1.03374163189042
6.92106	0.690918711632712	20.52	1.1548793882047	6.91147	0.669085030972921	20.52	1.03768489802873
6.92512	0.691301463524869	20.53	1.15888589275599	6.91554	0.669458259054006	20.53	1.04248369526666
6.92918	0.691684130053345	20.54	1.16207283240768	6.9196	0.669831114774509	20.54	1.04814027020352
6.93325	0.692066793525377	20.55	1.16438826316305	6.92367	0.670203552379888	20.55	1.05462307521543
6.93731	0.692449446001795	20.56	1.16581186872715	6.92773	0.670575549331572	20.56	1.06186525006794
6.94137	0.692832020495521	20.57	1.16635372589263	6.9318	0.670947102508086	20.57	1.06976494624102
6.94544	0.693214481743637	20.58	1.16605149766116	6.93586	0.671318225148605	20.58	1.07818758256497
6.9495	0.693596917635184	20.59	1.16496636814868	6.93993	0.671688957014005	20.59	1.08696999320271
6.95356	0.693979558628258	20.6	1.16317811589493	6.94399	0.672059379831665	20.6	1.09592629808588
6.95762	0.694362697003506	20.61	1.16077976319393	6.94806	0.672429619468577	20.61	1.10485520239466
6.96169	0.694746549177801	20.62	1.15787223623369	6.95212	0.672799822666599	20.62	1.11354832609859
6.96575	0.695131147503938	20.63	1.1545594267828	6.95618	0.673170114149266	20.63	1.12179908617396
6.96981	0.695516328158648	20.64	1.150943967865	6.96025	0.67354055294823	20.64	1.12941160984581
6.97387	0.695901818581856	20.65	1.14712393369493	6.96431	0.67391110957747	20.65	1.13620915104337
6.97793	0.696287369575776	20.66	1.14319056053248	6.96838	0.674281676080543	20.66	1.14204151478638
6.98199	0.696672861651848	20.67	1.13922697299472	6.97244	0.674652105276635	20.67	1.14679106257768
6.98605	0.697058341675557	20.68	1.13530780168243	6.9765	0.675022258845366	20.68	1.15037697009852
6.99011	0.697443988020796	20.69	1.13149950234448	6.98057	0.675392037387255	20.69	1.15275752816677
6.99417	0.697830033394638	20.7	1.12786114052236	6.98463	0.675761375519314	20.7	1.1539304090424
6.99824	0.69821668409084	20.71	1.12444539116691	6.98869	0.676130209630646	20.71	1.15393095222657
7.0023	0.698604066913919	20.72	1.12129951872321	6.99275	0.676498448120036	20.72	1.15282864685934
7.00636	0.698992217397755	20.73	1.11846614484455	6.99682	0.676865975509153	20.73	1.15072209301232
7.01042	0.699381101926874	20.74	1.11598367084135	7.00088	0.677232697183695	20.74	1.14773280499984
7.01448	0.699770649883317	20.75	1.11388629130646	7.00494	0.677598598181172	20.75	1.14399827216005
7.01854	0.700160770538367	20.76	1.11220360487733	7.009	0.677963773690325	20.76	1.13966471482096
7.02259	0.70055134659283	20.77	1.11095988940613	7.01306	0.678328405683416	20.77	1.13487996619201
7.02665	0.700942220211689	20.78	1.11017315528725	7.01713	0.678692696763705	20.78	1.12978687753844
7.03071	0.7013331980694	20.79	1.10985411813175	7.02119	0.679056801357517	20.79	1.12451758850724
7.03477	0.701724088005555	20.8	1.11000523889697	7.02525	0.679420792955003	20.8	1.11918893209086
7.03883	0.702114753482701	20.81	1.11061996715563	7.02931	0.679784678162204	20.81	1.11389916002847
7.04289	0.702505155151823	20.82	1.1116822948728	7.03337	0.680148435643618	20.82	1.10872608499841
7.04695	0.702895355680875	20.83	1.11316668893805	7.03743	0.680512046383173	20.83	1.10372664595937
7.051	0.703285485239716	20.84	1.11503842670255	7.04149	0.680875495575539	20.84	1.0989378171679
7.05506	0.703675683823265	20.85	1.11725431584005	7.04555	0.681238753436637	20.85	1.09437870391217
7.05912	0.704066042133144	20.86	1.11976374318357	7.04961	0.681601759395756	20.86	1.09005360249377
7.06318	0.704456560125997	20.87	1.12250997064143	7.05368	0.681964431492489	20.87	1.08595575157115
7.06723	0.704847137258887	20.88	1.12543158201031	7.05773	0.682326703205812	20.88	1.08207146919463
7.07129	0.705237600501279	20.89	1.12846398280378	7.0618	0.682688569382039	20.89	1.07838435659054
7.07535	0.705627761394096	20.9	1.13154086475178	7.06585	0.683050113536893	20.9	1.074879257019
7.0794	0.706017476907653	20.91	1.13459556473612	7.06991	0.683411496924927	20.91	1.0715456857988
7.08346	0.706406684926756	20.92	1.13756227114411	7.07397	0.683772909560535	20.92	1.06838049454655
7.08751	0.706795400527697	20.93	1.14037705525296	7.07803	0.684134505198056	20.93	1.06538959607404
7.09157	0.707183684465444	20.94	1.14297872793639	7.08209	0.684496352070992	20.94	1.06258865204787
7.09562	0.707571608799472	20.95	1.14530954011749	7.08615	0.684858422611729	20.95	1.06000270797888
7.09968	0.707959237763891	20.96	1.14731575744469	7.09021	0.685220620937865	20.96	1.05766484298931
7.10374	0.708346623123169	20.97	1.14894814524875	7.09427	0.685582824645295	20.97	1.05561397831764
7.10779	0.708733802085725	20.98	1.15016239959076	7.09832	0.68594491331335	20.98	1.0538920521332
7.11185	0.709120789885011	20.99	1.15091955553782	7.10238	0.686306774167894	20.99	1.05254081337038
7.1159	0.709507572013751	21	1.1511863964901	7.10644	0.686668297019763	21	1.05159850998922
7.11996	0.709894108304628	21.01	1.15093588019497	7.1105	0.687029376963539	21.01	1.05109674547261
7.12401	0.710280355479686	21.02	1.15014758940315	7.11456	0.687389929627259	21.02	1.05105775202385
7.12807	0.710666299985436	21.03	1.14880820870704	7.11861	0.687749907934089	21.03	1.05149228277015
7.13212	0.711051980325492	21.04	1.14691202400055	7.12267	0.688109307895477	21.04	1.05239826334694
7.13617	0.711437479023861	21.05	1.14446143663244	7.12673	0.68846816414571	21.05	1.05376027211765
7.14023	0.711822882013243	21.06	1.14146747971876	7.13078	0.68882654617013	21.06	1.05554984534445
7.14428	0.712208227780995	21.07	1.13795031819628	7.13484	0.689184560982235	21.07	1.05772653617143
7.14834	0.712593480966655	21.08	1.13393970630324	7.1389	0.689542353302511	21.08	1.0602396007073
7.15239	0.712978551329235	21.09	1.12947536614592	7.14295	0.689900088504124	21.09	1.06303014557045
7.15644	0.713363345121509	21.1	1.12460723954594	7.14701	0.690257916374536	21.1	1.06603355163479
7.16049	0.713747807435858	21.11	1.11939555401038	7.15106	0.69061593365239	21.11	1.06918198870168
7.16455	0.714131916898847	21.12	1.11391063466891	7.15512	0.690974169682806	21.12	1.0724068534915
7.1686	0.714515630915342	21.13	1.10823238999904	7.15918	0.691332603639689	21.13	1.07564099489537
7.17265	0.714898823959762	21.14	1.10244940265451	7.16323	0.691691197946113	21.14	1.07882063078163
7.1767	0.715281276239056	21.15	1.09665756969003	7.16729	0.692049922514522	21.15	1.08188690420369
7.18075	0.71566273895646	21.16	1.09095825985016	7.17134	0.692408756497146	21.16	1.0847870682162
7.1848	0.716043045958442	21.17	1.08545598886769	7.1754	0.692767674759606	21.17	1.0874753231817
7.18886	0.716422204159935	21.18	1.08025565482686	7.17945	0.693126636283764	21.18	1.08991335534446
7.19291	0.716800407460922	21.19	1.07545942100583	7.18351	0.69348558483429	21.19	1.09207063912632
7.19696	0.717177971379702	21.2	1.07116337843936	7.18756	0.693844459341902	21.2	1.09392456828868
7.20101	0.717555234937764	21.21	1.06745415928454	7.19162	0.694203206031601	21.21	1.09546047445322
7.20506	0.717932484871886	21.22	1.0644056995031	7.19567	0.694561788860099	21.22	1.09667157812004
7.20911	0.718309924468153	21.23	1.06207636075508	7.19973	0.694920200056224	21.23	1.09755890035802
7.21316	0.718687670001524	21.24	1.06050661360738	7.20378	0.695278470086877	21.24	1.09813114577535
7.21721	0.719065747581839	21.25	1.0597174561713	7.20783	0.695636669315314	21.25	1.09840455166988
7.22126	0.719444086146759	21.26	1.05970969550183	7.21189	0.695994893287947	21.26	1.09840268603442
7.22531	0.719822529503294	21.27	1.06046415737221	7.21594	0.696353235502718	21.27	1.09815616904049
7.22936	0.720200888482447	21.28	1.06194281935783	7.21999	0.696711765640062	21.28	1.09770228860773
7.23341	0.720579020813223	21.29	1.06409078995965	7.22404	0.697070530787651	21.29	1.09708447998354
7.23746	0.720956893118596	21.3	1.06683899076098	7.2281	0.69742957795729	21.3	1.09635164100378
7.24151	0.721334582178191	21.31	1.07010734682411	7.23215	0.697788974677979	21.31	1.09555725812639
7.24555	0.721712213913191	21.32	1.07380825863504	7.2362	0.698148803609206	21.32	1.09475832309965
7.2496	0.722089882379719	21.33	1.0778501204071	7.24025	0.69850913031821	21.33	1.09401402646848
7.25365	0.722467600182899	21.34	1.08214066498793	7.24431	0.698869970152246	21.34	1.09338422274167
7.2577	0.722845300882995	21.35	1.08658995238155	7.24836	0.69923128368643	21.35	1.09292767389235
7.26175	0.72322287515792	21.36	1.09111287159698	7.25241	0.699593007017223	21.36	1.09270009377164
7.26579	0.723600207112059	21.37	1.0956310867186	7.25646	0.699955094194991	21.37	1.09275203627628
7.26984	0.723977191574455	21.38	1.10007441935722	7.26051	0.700317541111958	21.38	1.09312669412676
7.27389	0.724353736044302	21.39	1.10438171287897	7.26456	0.700680378576436	21.39	1.09385770118219
7.27794	0.724729761281648	21.4	1.10850126244441	7.26861	0.701043648170164	21.4	1.09496705653865
7.28198	0.725105208888889	21.41	1.11239091485864	7.27266	0.701407384830903	21.41	1.09646330957287
7.28603	0.725480054241054	21.42	1.11601794257593	7.27671	0.701771617215533	21.42	1.09834015756113
7.29008	0.725854319508205	21.43	1.11935877913305	7.28076	0.702136377091568	21.43	1.10057560772842
7.29412	0.726228082342461	21.44	1.1223986737455	7.28481	0.702501699960372	21.44	1.1031318406966
7.29817	0.726601475699165	21.45	1.12513128754324	7.28886	0.70286760943894	21.45	1.10595588098296
7.30222	0.7269746722566	21.46	1.12755822030964	7.29291	0.703234093599553	21.46	1.1089811331251
7.30626	0.727347851689275	21.47	1.12968843129457	7.29696	0.703601089449101	21.47	1.11212978200705
7.31031	0.727721163183119	21.48	1.13153750553241	7.30101	0.703968484847499	21.48	1.11531598788777
7.31435	0.728094708690071	21.49	1.13312672029457	7.30506	0.704336136401971	21.49	1.11844973689141
7.3184	0.72846856642043	21.5	1.13448188406262	7.30911	0.704703895804501	21.5	1.12144114355065
7.32244	0.728842844119291	21.51	1.13563194920106	7.31316	0.705071638282782	21.51	1.12420495058902
7.32649	0.72921771920676	21.52	1.13660743379537	7.31721	0.705439287799624	21.52	1.12666493870398
7.33053	0.729593418829785	21.53	1.13743872141664	7.32126	0.70580683106708	21.53	1.12875795008742
7.33458	0.72997013145828	21.54	1.13815433367766	7.3253	0.706174311628647	21.54	1.13043724580141
7.33862	0.730347896576741	21.55	1.13877928459353	7.32935	0.706541802838998	21.55	1.13167495819932
7.34266	0.730726546796051	21.56	1.13933362547579	7.3334	0.706909373267625	21.56	1.13246346194464
7.34671	0.7311057485573	21.57	1.13983127459179	7.33745	0.707277066170807	21.57	1.13281556512434
7.35075	0.731485122969737	21.58	1.14027919990329	7.3415	0.707644906612474	21.58	1.13276350813111
7.35479	0.731864375016004	21.59	1.14067699062811	7.34554	0.708012928516995	21.59	1.1323568442751
7.35884	0.732243358756287	21.6	1.14101681991706	7.34959	0.708381198129011	21.6	1.13165935452195
7.36288	0.732622054968585	21.61	1.14128377224281	7.35364	0.708749813200562	21.61	1.13074521245387
7.36692	0.733000496189944	21.62	1.1414564895768	7.35768	0.709118876534404	21.62	1.12969465943212
7.37097	0.733378699041135	21.63	1.14150808245132	7.36173	0.709488459648089	21.63	1.12858947122309
7.37501	0.7337566437203	21.64	1.1414072554723	7.36578	0.709858574751139	21.64	1.12750849573584
7.37905	0.734134299505834	21.65	1.14111960927251	7.36982	0.710229163012413	21.65	1.12652351905951
7.38309	0.734511666040068	21.66	1.14060909791811	7.37387	0.710600098613694	21.66	1.1256956776657
7.38714	0.734888798886349	21.67	1.13983963706352	7.37792	0.710971206844485	21.67	1.12507258373989
7.39118	0.735265805426679	21.68	1.13877686842491	7.38196	0.711342295013294	21.68	1.1246862739571
7.39522	0.735642815657505	21.69	1.13739008625923	7.38601	0.711713188642653	21.69	1.12455203524387
7.39926	0.736019940965639	21.7	1.13565431927925	7.39005	0.712083757519348	21.7	1.12466810891793
7.4033	0.73639723408017	21.71	1.13355253700032	7.3941	0.712453918138495	21.71	1.12501623046678
7.40734	0.736774662767532	21.72	1.13107791554558	7.39815	0.712823615142678	21.72	1.12556292792546
7.41138	0.737152109809819	21.73	1.12823605914736	7.40219	0.713192800094836	21.73	1.12626147758412
7.41542	0.737529407232637	21.74	1.12504703603601	7.40624	0.713561425755559	21.74	1.12705440052807
7.41946	0.737906396892073	21.75	1.12154705758125	7.41028	0.713929455929821	21.75	1.12787637533895
7.4235	0.738282990492642	21.76	1.11778961336069	7.41433	0.714296875086115	21.76	1.12865743886225
7.42754	0.738659195978933	21.77	1.11384587674917	7.41837	0.714663683863909	21.77	1.12932634614201
7.43158	0.739035095566055	21.78	1.10980421804007	7.42241	0.715029886202984	21.78	1.12981396090637
7.43563	0.739410790490609	21.79	1.10576870498951	7.42646	0.715395486400786	21.79	1.13005654870023
7.43966	0.739786345631594	21.8	1.10185653154815	7.4305	0.715760506589443	21.8	1.12999884619242
7.44371	0.740161759986452	21.81	1.09819438980516	7.43454	0.716125010677912	21.81	1.12959678343337
7.44775	0.74053696807465	21.82	1.09491388160352	7.43859	0.716489108925807	21.82	1.12881974251843
7.45179	0.740911861126861	21.83	1.09214614775502	7.44263	0.716852930278243	21.83	1.12765224793093
7.45582	0.741286313097258	21.84	1.09001596696176	7.44667	0.717216579618961	21.84	1.12609500216321
7.45986	0.7416601991756	21.85	1.08863563663152	7.45072	0.717580112001897	21.85	1.12416520567232
7.4639	0.742033399407272	21.86	1.08809898808092	7.45476	0.717943542178191	21.86	1.12189613244104
7.46794	0.742405789827432	21.87	1.08847590508182	7.4588	0.718306875496621	21.87	1.11933596990379
7.47198	0.742777237161002	21.88	1.08980770516067	7.46284	0.718670128529188	21.88	1.11654597226775
7.47602	0.743147618375248	21.89	1.0921037073939	7.46689	0.719033319815069	21.89	1.1135980160809
7.48005	0.7435168709106	21.9	1.09533925055898	7.47093	0.719396441881149	21.9	1.11057168270647
7.48409	0.743885050194923	21.91	1.09945534515001	7.47497	0.719759443597013	21.91	1.10755102073737
7.48813	0.744252352989551	21.92	1.10436004723572	7.47901	0.720122242189368	21.92	1.10462115952141
7.49217	0.74461907847381	21.93	1.10993153785305	7.48305	0.720484757648732	21.93	1.10186495107391
7.4962	0.744985536291554	21.94	1.11602278567649	7.48709	0.720846945423631	21.94	1.09935981119656
7.50024	0.745351944171112	21.95	1.12246757032243	7.49113	0.721208807855171	21.95	1.09717491240128
7.50428	0.745718362683195	21.96	1.12908755571629	7.49518	0.721570382628664	21.96	1.09536885327565
7.50832	0.74608469230368	21.97	1.13570003351392	7.49922	0.721931719915325	21.97	1.0939878941723
7.51235	0.746450726066826	21.98	1.14212591042825	7.50326	0.722292861351081	21.98	1.09306481102956
7.51639	0.746816229807787	21.99	1.14819749371751	7.5073	0.722653827333909	21.99	1.09261838125471
7.52042	0.747181017050924	22	1.15376563753588	7.51134	0.723014612758895	22	1.09265348104098
7.52446	0.747544994899829	22.01	1.15870584899559	7.51538	0.723375188649427	22.01	1.09316174458639
7.52849	0.747908172507578	22.02	1.16292301450633	7.51942	0.723735507289201	22.02	1.09412271377738
7.53253	0.748270638364748	22.03	1.16635449046012	7.52346	0.724095508470592	22.03	1.09550539227582
7.53656	0.748632520804078	22.04	1.16897140241392	7.5275	0.724455125076462	22.04	1.0972701099528
7.5406	0.748993948060763	22.05	1.17077810727994	7.53154	0.724814287626886	22.05	1.09937060092253
7.54463	0.749355023089299	22.06	1.1718098866112	7.53558	0.725172930110247	22.06	1.10175619941191
7.54867	0.749715824457654	22.07	1.17212904848872	7.53962	0.725530998821995	22.07	1.10437406079436
7.5527	0.750076432928585	22.08	1.17181971350536	7.54366	0.725888462699114	22.08	1.10717131916487
7.55674	0.750436962593101	22.09	1.17098164020399	7.54769	0.726245319693136	22.09	1.11009709731035
7.56077	0.750797560344798	22.1	1.16972350140054	7.55173	0.726601595556233	22.1	1.11310429000633
7.56481	0.751158350338194	22.11	1.1681560509075	7.55577	0.726957336097139	22.11	1.11615104802364
7.56884	0.751519344501007	22.12	1.16638561792859	7.55981	0.72731259731274	22.12	1.11920189919974
7.57288	0.751880384645972	22.13	1.16450833361273	7.56385	0.727667434874765	22.13	1.12222845559657
7.57691	0.752241180562584	22.14	1.16260543302607	7.56789	0.728021891177835	22.14	1.12520967297956
7.58094	0.752601448023167	22.15	1.16073989048979	7.57192	0.728375979770022	22.15	1.12813165081782
7.58498	0.752961071641518	22.16	1.15895454326053	7.57596	0.728729674362648	22.16	1.13098698707554
7.58901	0.753320185998747	22.17	1.15727174594643	7.58	0.729082913864756	22.17	1.13377373068515
7.59304	0.753679116514082	22.18	1.1556944848949	7.58404	0.729435629620146	22.18	1.13649400341785
7.59708	0.754038215020068	22.19	1.15420877730551	7.58807	0.729787787677353	22.19	1.13915238903179
7.60111	0.754397692633576	22.2	1.1527870926	7.59211	0.730139426745923	22.2	1.14175420808839
7.60514	0.754757544797033	22.21	1.15139247068587	7.59615	0.730490669761046	22.21	1.14430380899552
7.60918	0.755117594713543	22.22	1.14998297797859	7.60018	0.730841696267168	22.22	1.14680300770296
7.61321	0.755477607882267	22.23	1.14851613940805	7.60422	0.731192681641349	22.23	1.1492497991396
7.61724	0.755837403544853	22.24	1.14695301211442	7.60826	0.731543729802706	22.24	1.15163744328322
7.62127	0.756196912947552	22.25	1.14526162022659	7.61229	0.731894836231604	22.25	1.15395399929074
7.62531	0.756556178718014	22.26	1.14341954367155	7.61633	0.732245906248709	22.26	1.15618234507512
7.62934	0.756915318475165	22.27	1.14141553937072	7.62036	0.73259682105912	22.27	1.15830068054879
7.63337	0.757274479004217	22.28	1.13925016171103	7.6244	0.732947511773612	22.28	1.16028347425777
7.6374	0.757633797384545	22.29	1.13693543240855	7.62844	0.733297995311013	22.29	1.16210277896503
7.64143	0.757993376917475	22.3	1.13449368062279	7.63247	0.733648354319972	22.3	1.16372981498759
7.64546	0.758353281750411	22.31	1.13195572720517	7.63651	0.733998684271029	22.31	1.1651367028857
7.64949	0.758713547460584	22.32	1.12935861942277	7.64054	0.734349052189199	22.32	1.1662982204209
7.65352	0.759074197253129	22.33	1.12674313396542	7.64458	0.73469949619875	22.33	1.1671934623033
7.65755	0.759435251585632	22.34	1.12415125825295	7.64861	0.73505005921455	22.34	1.16780729380318
7.66158	0.759796729322427	22.35	1.12162383636038	7.65265	0.735400823852732	22.35	1.16813150864888
7.66561	0.7601586490894	22.36	1.11919853056479	7.65668	0.735751918662806	22.36	1.16816562515818
7.66964	0.760521038502938	22.37	1.11690820713591	7.66072	0.73610348953039	22.37	1.16791727960231
7.67367	0.760883945496113	22.38	1.11477980977773	7.66475	0.736455652893021	22.38	1.16740220007679
7.6777	0.761247438199462	22.39	1.11283373962763	7.66879	0.736808453269657	22.39	1.16664376599533
7.68173	0.761611588070924	22.4	1.11108371966016	7.67282	0.737161840592051	22.4	1.16567217688312
7.68576	0.761976447460245	22.41	1.10953708570176	7.67685	0.737515673927755	22.41	1.16452326938167
7.68979	0.762342037773375	22.42	1.10819541748079	7.68089	0.737869753702857	22.42	1.16323703389596
7.69382	0.762708353477281	22.43	1.1070554023615	7.68492	0.738223877975241	22.43	1.16185589308612
7.69785	0.763075373138919	22.44	1.10610981267672	7.68895	0.738577906386899	22.44	1.1604228144181
7.70188	0.763443066654473	22.45	1.10534847583682	7.69299	0.738931803777879	22.45	1.15897933888897
7.70591	0.763811395482396	22.46	1.10475912539285	7.69702	0.739285639281275	22.46	1.15756361786916
7.70994	0.764180309299734	22.47	1.10432804119584	7.70105	0.739639538612339	22.47	1.15620855902442
7.71397	0.764549741775136	22.48	1.10404041707637	7.70508	0.739993614572304	22.48	1.1549401890208
7.71799	0.764919606667005	22.49	1.10388043321481	7.70912	0.740347911701807	22.49	1.15377634314338
7.72202	0.765289797590476	22.5	1.10383105434292	7.71315	0.740702389459601	22.5	1.152725787829
7.72605	0.765660198736642	22.51	1.10387361956034	7.71718	0.74105694504835	22.51	1.15178786939803
7.73008	0.766030710738539	22.52	1.10398732936531	7.72121	0.741411460052499	22.52	1.15095275962621
7.73411	0.766401285121171	22.53	1.10414876469353	7.72524	0.741765850669105	22.53	1.15020233596533
[truncated: 20,372 more rows]
