# Supplementary material for: Double dome structure of the Bose–Einstein condensation in diluted S = 3/2 quantum magnets
Source: Nat Commun. 2023 Mar 10;14:1260. doi: 10.1038/s41467-023-36725-4 (PMC10006222; doi:10.1038/s41467-023-36725-4)
Supplement: Supplementary file 5 — Source Data [file 41467_2023_36725_MOESM5_ESM.zip › data/fig3_b.txt]

Field M(0.3T_N) dMdH(0.3T_N) M(0.7T_N) dMdH(0.7T_N) M(1.1T_N) dMdH(1.1T_N)
0.1	0.013753547263433969	1.3638926275007948	0.013081334018383987	1.2988518619344114	0.011245810960377843	1.1244983295525326
0.15000000000000002	0.020573010400937945	1.3638315987319922	0.019575593328056046	1.2987926826060037	0.01686830260814051	1.1244486775912674
0.20000000000000004	0.027391863250753892	1.3636894164940891	0.02606926084444403	1.2986548452304998	0.02249029773629052	1.1243328360202
0.25000000000000006	0.03420990456587884	1.3635069424790691	0.03256214178036105	1.298478046060378	0.028111630968342516	1.1241839303869863
0.30000000000000004	0.04102693267554459	1.3632841589988187	0.03905404130504781	1.298262268494218	0.033732137040160384	1.124001985810243
0.3500000000000001	0.04784274615586703	1.3630210674173266	0.04554476446530323	1.2980075211942195	0.03935165082644495	1.1237870329379311
0.40000000000000013	0.054657143349717864	1.3627176307097233	0.05203411651699001	1.2977137696299657	0.044970007369539704	1.1235391080601724
0.45000000000000007	0.061469922462964253	1.3623738194483659	0.05852190216160288	1.2973810045371448	0.050587041907046666	1.1232582530113029
0.5000000000000001	0.06828088154420152	1.3619896002756782	0.06500792656236147	1.2970092077257456	0.05620258989965274	1.1229445151885098
0.5500000000000002	0.07508981846572105	1.3615649359159798	0.07149199423886034	1.2965983588856256	0.06181648705893178	1.1225979475456105
0.6000000000000002	0.08189653090336133	1.3610997852054507	0.07797391015121774	1.2961484424680136	0.06742856937510885	1.1222186086297359
0.6500000000000001	0.08870081631777554	1.360594103055045	0.08445347866354046	1.2956594134850241	0.07303867314522912	1.1218065624020346
0.7000000000000002	0.0955024719339118	1.3600478404149974	0.09093050428606798	1.2951312659086034	0.07864663499912922	1.1213618784460566
0.7500000000000002	0.10230129472192552	1.3594609443210903	0.0974047913226265	1.294563964300327	0.0842522919296897	1.1208846319462884
0.8000000000000002	0.10909708137712268	1.3588333579753442	0.10387614392907124	1.2939574779858254	0.08985548131859208	1.1203749035313337
0.8500000000000002	0.11588962830167897	1.3581650205749507	0.11034436610248476	1.2933117743008737	0.09545604096500304	1.119832779297043
0.9000000000000002	0.12267873158287218	1.3574558673100867	0.11680926167207999	1.2926268185433543	0.10105380911156252	1.1192583508398801
0.9500000000000003	0.12946418697477985	1.3567058295252554	0.12327063428791832	1.2919025738983647	0.10664862447340186	1.1186517153557607
1.0000000000000004	0.13624578987812472	1.3559148346373529	0.12972828741106363	1.2911390016973656	0.11224032626512015	1.118012975431082
1.0500000000000003	0.14302333532115336	1.3550828060526188	0.13618202430489196	1.290336054421759	0.11782875422771263	1.1173422390473986
1.1000000000000005	0.14979661793865093	1.3542096631735778	0.14263164795528122	1.289493709729601	0.12341374865559414	1.1166396197900652
1.1500000000000004	0.15656543195288916	1.3532953217398336	0.14907696140218799	1.2886119094814608	0.1289951504256133	1.1159052365453603
1.2000000000000004	0.1633295711560492	1.352339693147644	0.15551776705009576	1.2876905934434912	0.1345728010210477	1.1151392136544525
1.2500000000000004	0.1700888288843656	1.3513426850239152	0.1619538673366229	1.2867297335128436	0.14014654256215783	1.1143416809525597
1.3000000000000005	0.1768429980062884	1.350304201183199	0.16838506438522421	1.2857292726237857	0.1457162178305733	1.1135127735543326
1.3500000000000005	0.1835918708961976	1.3492241410537886	0.17481116006286077	1.2846891517414316	0.15128167029770118	1.1126526319047247
1.4000000000000006	0.19033523941682629	1.3481024004090614	0.18123195590263855	1.28360933698487	0.15684274414962057	1.1117614019176991
1.4500000000000006	0.19707289490028823	1.3469388710372754	0.1876472534327095	1.2824897589976825	0.16239928431687817	1.1108392348207508
1.5000000000000004	0.20380462812719907	1.3457334405730048	0.1940568534926154	1.2813303465779557	0.16795113649782809	1.1098862871024862
1.5500000000000005	0.21053022930601822	1.3444859927913866	0.200460556898489	1.2801310604108451	0.173498147187903	1.1089027205823987
1.6000000000000005	0.21724948805511293	1.3431964074679703	0.20685816409672386	1.2788918326259369	0.17904016370365208	1.10788870236191
1.6500000000000006	0.22396219338069795	1.3418645604076307	0.21324947522474838	1.2776126003034483	0.1845770342115221	1.1068444047452775
1.7000000000000006	0.23066813365918926	1.3404903231579324	0.21963429009975832	1.2762932986665776	0.19010860775110486	1.1057700052848585
1.7500000000000007	0.23736709661227728	1.3390735635508921	0.2260124082114142	1.2749338615632144	0.1956347342643707	1.1046656868584015
1.8000000000000007	0.2440588692946982	1.3376141454505186	0.23238362871539048	1.2735342210549705	0.20115526461968888	1.1035316372734516
1.8500000000000008	0.2507432380667825	1.3361119282781786	0.2387477504219639	1.2720943076119795	0.20667005063710522	1.1023680496953459
1.9000000000000008	0.25741998857748	1.3345667680313866	0.2451045717915103	1.270614050263541	0.21217894511664234	1.1011751224402833
1.9500000000000006	0.26408890574709637	1.3329785163057695	0.25145389092459935	1.2690933763938528	0.21768180186150804	1.0999530587601436
2.0000000000000004	0.27074977374053766	1.3313470206385425	0.2577955055554488	1.267532211947504	0.22317847570424376	1.0987020671698122
2.0500000000000007	0.27740237595348183	1.32967212474572	0.2641292130440744	1.2659304815077244	0.22866882253320617	1.0974223611065925
2.100000000000001	0.28404649498799495	1.3279536682561677	0.2704548103705261	1.26428810816682	0.23415269931530974	1.0961141590988
2.150000000000001	0.29068191263604354	1.326191486728896	0.2767720941257426	1.2626050137193312	0.2396299641241942	1.0947776846278545
2.2000000000000006	0.29730840985528384	1.324385411784701	0.28308086050771936	1.2608811186319668	0.24510047616158823	1.0934131661363011
2.250000000000001	0.30392576675389055	1.3225352709658456	0.2893809053120623	1.2591163420687357	0.2505640957855572	1.092020837101253
2.3000000000000007	0.31053376256494236	1.3206408875479925	0.29567202392840675	1.257310602102466	0.25602068453260074	1.0906009357453028
2.350000000000001	0.31713217562937046	1.3187020812981398	0.30195401133308697	1.2554638155546272	0.2614701051430103	1.0891537052770905
2.400000000000001	0.32372078337792376	1.3167186676486775	0.30822666208395305	1.2535758981348888	0.2669122215853717	1.087679393626666
2.450000000000001	0.33029936230585727	1.3146904577408414	0.31448977031443587	1.2516467645633478	0.27234689907927695	1.086178253652954
2.500000000000001	0.3368676879553322	1.312617259226605	0.3207431297295866	1.24967632851674	0.2777740041219013	1.0846505429536357
2.5500000000000007	0.3434255348981233	1.3104988756553126	0.3269865335996032	1.2476645027236755	0.2831934045088133	1.0830965236979662
2.600000000000001	0.3499726767118853	1.3083351062481308	0.3332197747568233	1.245611199072516	0.28860496935888097	1.0815164629484242
2.650000000000001	0.3565088859606046	1.3061257462809817	0.3394426455903284	1.243516328601313	0.29400856913829754	1.0799106323490237
2.700000000000001	0.36303393417469515	1.3038705873403744	0.3456549380428364	1.2413798016732303	0.2994040756823712	1.0782793080994546
2.750000000000001	0.3695475918340083	1.3015694167823488	0.3518564436070607	1.239201527903866	0.3047913622192921	1.0766227710949305
2.800000000000001	0.37604962834251865	1.2992220182026992	0.3580469533218751	1.2369814163040838	0.3101703033933205	1.0749413066523639
2.850000000000001	0.3825398120160353	1.2968281709258767	0.36422625777010154	1.23471937539946	0.31554077528581576	1.073235204588916
2.900000000000001	0.3890179100517774	1.2943876504445884	0.37039414707586965	1.2324153131657667	0.32090265543920965	1.0715047592284632
2.950000000000001	0.3954836885204812	1.291900228550511	0.3765504109017592	1.230069137300167	0.3262558228781004	1.0697502693063798
3.000000000000001	0.4019369123372825	1.289365672823819	0.38269483844887137	1.227680755254954	0.3316001581322735	1.0679720379333846
3.050000000000001	0.4083773452487194	1.2867837470481724	0.3888272184543088	1.225250074013844	0.33693554325743424	1.0661703724146676
3.100000000000001	0.41480474980776433	1.2841542112134618	0.3949473391890098	1.222777000595543	0.3422618618564202	1.064345584450579
3.1500000000000012	0.42121888736085394	1.2814768212259509	0.40105498846026416	1.2202614420464597	0.34757899910194	1.062497989959228
3.200000000000001	0.4276195180200238	1.278751329296739	0.4071499536094744	1.2177033053737674	0.3528868417560125	1.0606279089558823
3.2500000000000013	0.43400640065382134	1.275977484031312	0.4132320215140019	1.2151024977769431	0.35818527819149887	1.0587356657403735
3.300000000000001	0.44037929286033695	1.2731550299319583	0.4193009785872439	1.2124589266508412	0.3634741984134162	1.0568215885514043
3.350000000000001	0.44673795095314084	1.2702837079517604	0.4253566107805103	1.2097724997082793	0.36875349407701286	1.0548860096769763
3.4000000000000012	0.45308212993985464	1.2673632549638736	0.43139870358432675	1.207043125258913	0.37402305851018597	1.0529292654576539
3.450000000000001	0.4594115835027796	1.2643934045403604	0.43742704203309934	1.2042707121807261	0.3792827867315894	1.050951696066722
3.5000000000000013	0.4657260639852583	1.2613738867057034	0.443441410706134	1.2014551698302967	0.3845325754708532	1.0489536456956294
3.550000000000001	0.4720253223698367	1.2583044277242994	0.44944159373140236	1.198596408482775	0.3897723231885457	1.046935462242029
3.6000000000000014	0.4783091082625013	1.2551847500317947	0.45542737479096185	1.195694339501463	0.3950019300932735	1.0448974973248637
3.6500000000000012	0.48457716987015464	1.2520145727637821	0.46139853712641693	1.1927488750201132	0.4002212981617943	1.0428401064184678
3.7000000000000015	0.4908292539901391	1.2487936118733334	0.46735486354116296	1.1897599284203064	0.40543033115745813	1.0407636485647576
3.7500000000000013	0.497065105988888	1.245521579639517	0.47329613641061996	1.1867274146336104	0.4106289346474418	1.0386684864580076
3.800000000000001	0.5032844697865342	1.2421981848485597	0.47922213768749905	1.1836512496164797	0.41581701602203813	1.0365549862848766
3.8500000000000014	0.5094870878373736	1.2388231330893706	0.4851326489067847	1.1805313512425109	0.4209944845102906	1.0344235176813132
3.9000000000000012	0.5156727011174279	1.235396127187851	0.49102745119992414	1.1773676390458387	0.4261612511988513	1.032274453779083
3.9500000000000015	0.5218410491092521	1.2319168665126323	0.49690632529724316	1.174160034317726	0.4313172290480815	1.0301081710532944
4.000000000000001	0.5279918697825542	1.2283850469995983	0.5027690515431014	1.1709084605511944	0.43646233290938424	1.0279250493127012
4.050000000000002	0.5341248995792481	1.2248003619747294	0.5086154099027551	1.167612843377972	0.4415964795412085	1.0257254714280517
4.100000000000001	0.5402398734023016	1.2211625020579753	0.5144451799768811	1.1642731107521342	0.4467195876236648	1.023509823694848
4.150000000000001	0.5463365245998278	1.2174711547993322	0.5202581410102763	1.1608891932031185	0.4518315777781569	1.0212784953923126
4.200000000000001	0.5524145849502948	1.213726005143787	0.5260540719089122	1.1574610239728411	0.4569323725775879	1.019031878733978
4.250000000000001	0.5584737846512656	1.20992673525107	0.5318327512500047	1.1539885392247307	0.46202189656549664	1.0167703692155872
4.300000000000001	0.5645138523028055	1.2060730250218388	0.5375939573011594	1.1504716782450242	0.4671000762697437	1.0144943649309823
4.350000000000001	0.570534514901484	1.2021645519118263	0.5433374680324551	1.1469103833067429	0.47216684021480654	1.012204266936747
4.400000000000001	0.5765354978219238	1.1982009910009772	0.5490630611342269	1.1433046005169345	0.47722211893911126	1.0099004791477473
4.450000000000001	0.5825165248114937	1.1941820155861649	0.5547705140376243	1.139654279504132	0.482265845006284	1.0075834080633772
4.500000000000001	0.5884773179777855	1.1901072965209192	0.5604596039292682	1.1359593737154938	0.487297953019745	1.0052534629409138
4.550000000000001	0.5944175977767029	1.185976502967705	0.5661301077747792	1.1322198408603867	0.4923183796356931	1.0029110555256526
4.600000000000001	0.6003370830074626	1.181789302781029	0.5717818023378721	1.1284356426604347	0.4973270635750016	1.0005566000278598
4.650000000000001	0.6062354908045132	1.177545361989436	0.5774144642013836	1.1246067457080677	0.5023239456359717	0.9981905131325597
4.700000000000001	0.612112536627357	1.1732443449611463	0.5830278697949528	1.1207331213905025	0.5073089687063272	0.9958132139054499
4.750000000000001	0.6179679342541247	1.1688859154154052	0.5886217954152886	1.116814745724346	0.5122820777750262	0.9934251236600833
4.800000000000002	0.6238013957815112	1.1644697359643974	0.5941960172521963	1.1128516003594857	0.5172432199429281	0.9910266659537026
4.850000000000001	0.6296126316137688	1.1599954681921165	0.5997503114188836	1.1088436724687334	0.5221923444345633	0.9886182663665188
4.900000000000001	0.6354013504634323	1.155462773185576	0.6052844539768836	1.1047909546377	0.5271294026065932	0.986200352594766
4.950000000000001	0.6411672593456245	1.1508713120616587	0.6107982209652605	1.1006934459834472	0.5320543479605109	0.9837733543998173
5.000000000000001	0.6469100635840488	1.146220745422033	0.616291388436718	1.0965511516832294	0.5369671361505914	0.9813377033321835
5.050000000000002	0.6526294667998448	1.1415107338339059	0.6217637324820928	1.0923640833409642	0.5418677249938327	0.9788938327935437
5.100000000000001	0.658325170922388	1.136740938559706	0.6272150292701277	1.088132259983725	0.5467560744785269	0.976442177913377
5.150000000000001	0.6639968761854418	1.1319110216712058	0.63264505508193	1.083855707470267	0.5516321467729665	0.9739831755702077
5.200000000000001	0.6696442811391	1.1270206459369003	0.6380535863448303	1.0795344590827582	0.556495906234229	0.9715172641431469
5.250000000000002	0.6752670826448108	1.1220694747738325	0.6434403996727577	1.0751685559758606	0.5613473194143979	0.9690448835233667
5.300000000000002	0.6808649758868384	1.1170571742439428	0.6488052719045889	1.0707580477056933	0.5661863550694627	0.966566475145969
5.350000000000001	0.6864376543872502	1.1119834115507743	0.6541479801498146	1.0663029920176914	0.5710129841658576	0.9640824816618387
5.400000000000001	0.6919848100023461	1.1068478562316209	0.6594683018247658	1.0618034554230071	0.575827179886081	0.9615933469827453
5.450000000000001	0.6975061329495664	1.1016501804538859	0.6647660147040446	1.057259513672646	0.5806289176356849	0.9590995163237181
5.500000000000002	0.7030013118068851	1.096390059215775	0.6700408969614923	1.0526712520121606	0.5854181750493183	0.9566014358707697
5.550000000000002	0.7084700335417242	1.0910671709564745	0.6752927272241663	1.0480387654775747	0.5901949319943927	0.9540995529703178
5.600000000000001	0.7139119835164498	1.0856811973466396	0.680521284616268	1.0433621592237952	0.5949591705790214	0.9515943157886042
5.650000000000001	0.7193268455151905	1.0802318250292942	0.6857263488164043	1.0386415492950007	0.5997108751522787	0.9490861733135425
5.700000000000001	0.7247143017667427	1.074718745099572	0.690907700109218	1.0338770623187443	0.6044500323121568	0.9465755754900673
5.750000000000002	0.7300740329661863	1.0691416528969189	0.6960651194395918	1.0290688365278378	0.6091766309071794	0.9440629727141658
5.800000000000002	0.7354057182957119	1.0635002499574142	0.7011983884744964	1.0242170218321611	0.6138906620392985	0.9415488161383667
5.850000000000001	0.7407090354657604	1.0577942443029098	0.7063072896579135	1.019321780211051	0.618592119068563	0.9390335573957476
5.900000000000001	0.7459836607387409	1.0520233418111058	0.7113916062766069	1.0143832865196867	0.6232809976132561	0.9365176484809634
5.950000000000002	0.7512292688838715	1.0461872869676103	0.7164511225231104	1.0094017282672496	0.6279572955533728	0.9340015418409386
6.000000000000002	0.756445533608417	1.0402857937568122	0.7214856235592795	1.0043773065208494	0.6326210130316654	0.9314856900502377
6.050000000000002	0.7616321268214397	1.0343185836541302	0.7264948955883188	0.9993102363585837	0.6372721524538751	0.9289705459601638
6.100000000000001	0.7667887194449583	1.0282854262077734	0.7314787259228652	0.9942007468624681	0.641910718491267	0.9264565624831
6.150000000000001	0.7719149810835173	1.0221860697643947	0.7364369030569434	0.9890490820574094	0.646536718078706	0.9239441924622493
6.200000000000002	0.7770105801426023	1.0160202805014151	0.7413692167434394	0.9838555013580219	0.6511501604158896	0.9214338887267548
6.250000000000002	0.7820751838885315	1.0097878358075718	0.7462754580705238	0.978620279718827	0.6557510569659736	0.9189261039268981
6.300000000000002	0.7871084585006779	1.0034885245889313	0.7511554195406276	0.9733437080727203	0.6603394214551586	0.9164212904065927
6.350000000000001	0.7921100691344208	0.997122148380738	0.7560088951512509	0.9680260941319663	0.6649152698700395	0.9139199001056042
6.400000000000002	0.7970796799844853	0.9906885221299788	0.7608356804819474	0.9626677630994784	0.6694786204562146	0.9114223846532266
6.450000000000002	0.8020169543557206	0.9841874747685164	0.7656355727822457	0.9572690574417209	0.6740294937165717	0.9089291951118295
6.500000000000002	0.8069215547321704	0.9776188505895078	0.7704083710563645	0.9518303375826953	0.6785679124073329	0.9064407818797626
6.550000000000002	0.8117931428616155	0.9709825097421465	0.7751538761580726	0.9463519830984168	0.6830939015353693	0.9039575946814793
6.600000000000001	0.8166313798295918	0.9642783288391144	0.7798718908873487	0.9408343922893447	0.6876074883541476	0.9014800824617542
6.650000000000002	0.8214359261500068	0.9575062025374415	0.7845622200809661	0.9352779832494829	0.6921087023599869	0.8990086932887387
6.700000000000002	0.8262064418549662	0.9506660447697257	0.7892246707198436	0.9296831945625961	0.696597575287035	0.8965438742067189
6.750000000000002	0.8309425865977041	0.9437577890818183	0.793859052026592	0.9240504849132414	0.701074141102054	0.8940860713313548
6.800000000000002	0.8356440197457844	0.9367813894860788	0.798465175568976	0.9183803345707986	0.7055384360003486	0.8916357295459498
6.850000000000002	0.840310400492565	0.929736822930991	0.8030428553723001	0.9126732456810238	0.7099904983975136	0.8891932925256008
6.900000000000002	0.8449413879750944	0.9226240891576509	0.8075919080257862	0.9069297423727463	0.7144303689256046	0.8867592026755755
6.950000000000002	0.8495366413841415	0.9154432123704836	0.8121121527960277	0.9011503718608438	0.7188580904242693	0.884333900865979
7.000000000000002	0.8540958200987991	0.9081942428568368	0.8166034117443945	0.8953357045566079	0.7232737079342644	0.8819178266949734
7.050000000000002	0.8586185838127098	0.9008772572966706	0.8210655098415937	0.8894863346233883	0.7276772686912191	0.8795114180756247
7.100000000000002	0.8631045926717659	0.8934923611404777	0.8254982750906285	0.8836028808345375	0.7320688221150207	0.8771151111865017
7.150000000000002	0.8675535074241146	0.8860396893225975	0.8299015386499391	0.8776859869647424	0.7364484198030842	0.874729340584528
7.200000000000002	0.8719649895649919	0.8785194080047631	0.8342751349602758	0.8717363218343088	0.7408161155208659	0.8723545389772358
7.250000000000002	0.8763387015041623	0.8709317161188324	0.838618901868282	0.8657545804353894	0.7451719651928566	0.8699911371488334
7.3000000000000025	0.8806743067261803	0.8632768462107521	0.8429326807646298	0.8597414843676532	0.7495160268923543	0.8676395638278844
7.350000000000002	0.8849714699662699	0.8555550667681722	0.8472163167119587	0.8536977819086289	0.7538483608311355	0.8653002456930814
7.400000000000002	0.8892298573938621	0.8477666835027442	0.851469658583716	0.8476242488300656	0.7581690293492851	0.8629736073176542
7.450000000000002	0.8934491368012972	0.8399120409896277	0.8556925592002594	0.8415216887326871	0.762478096904312	0.860660070971706
7.500000000000002	0.8976289778037583	0.8319915242334197	0.859884875471043	0.8353909296886641	0.7667756300590022	0.8583600565972738
7.5500000000000025	0.9017690520436313	0.8240055607156371	0.8640464684971461	0.8292328407089933	0.7710616974702847	0.8560739817420604
7.600000000000002	0.9058690334109146	0.8159546219153135	0.8681772038781329	0.8230483116026477	0.7753363698764227	0.8538022613934704
7.650000000000002	0.9099285982627844	0.8078392254841305	0.8722769516131724	0.8168382536703334	0.7795997200842194	0.8515453079888058
7.700000000000002	0.9139474256657559	0.7996599366458312	0.8763455864148362	0.8106036154814689	0.7838518229563107	0.8493035313595421
7.750000000000002	0.9179251976292427	0.7914173700244476	0.8803829877679872	0.8043453707459669	0.7880927553978148	0.8470773385485053
7.8000000000000025	0.9218615993660003	0.7831121927747731	0.8843890401222958	0.7980645555387156	0.7923225963417958	0.844867133781797
7.850000000000002	0.9257563195569906	0.7747451249292503	0.8883636333233743	0.7917622149969361	0.7965414267356328	0.8426733184040458
7.900000000000002	0.9296090506152928	0.766316942706311	0.8923066622722652	0.7854393982431951	0.8007493295258361	0.8404962907232605
7.950000000000002	0.9334194889840537	0.7578284800787927	0.8962180273058061	0.7790972084023728	0.8049463896428654	0.8383364460167897
8.000000000000004	0.9371873354160809	0.7492806306927058	0.9000976343562892	0.7727367761626702	0.8091326939860042	0.8361941764772496
8.050000000000002	0.9409122952909807	0.7406743509457847	0.9039453950674329	0.7663592595493185	0.8133083314076378	0.8340698710679817
8.100000000000003	0.9445940789255388	0.7320106609852495	0.9077612269517822	0.7599658712386237	0.8174733926966842	0.8319639153618574
8.150000000000002	0.9482324019008331	0.7232906476573042	0.911545053779819	0.7535578476392502	0.8216279705612562	0.829876691719349
8.200000000000003	0.951826985402112	0.7145154668031317	0.9152968054281746	0.747136435932152	0.8257721596138775	0.8278085790004575
8.250000000000002	0.9553775565688644	0.7056863451677664	0.9190164181391404	0.7407029245658414	0.8299060563512607	0.8257599524911718
8.300000000000002	0.9588838488537896	0.6968045827876601	0.922703834673833	0.7342586311637511	0.8340297591387892	0.8237311839386052
8.350000000000003	0.962345602396741	0.6878715559538762	0.9263590044507779	0.7278049019626209	0.8381433681906468	0.8217226414924106
8.400000000000002	0.9657625644133284	0.6788887188187509	0.9299818836934592	0.7213431112079505	0.8422469855537132	0.8197346895216384
8.450000000000003	0.9691344895849286	0.6698576055127958	0.9335724355628575	0.71487465967083	0.8463407150858631	0.8177676884816165
8.500000000000002	0.9724611404684564	0.6607798334610493	0.9371306302901673	0.708400972785892	0.8504246624385295	0.815821995187811
8.550000000000002	0.9757422879195392	0.6516571050758557	0.9406564452907165	0.7019234991371803	0.8544989350377411	0.8138979623727849
8.600000000000003	0.978977711519215	0.6424912103788216	0.9441498652815391	0.6954437078626441	0.8585636420622575	0.8119959387165743
8.650000000000002	0.9821672000233274	0.6332840294119535	0.947610882369343	0.6889630854075968	0.8626188944249068	0.8101162688943475
8.700000000000003	0.9853105518133345	0.6240375337172566	0.951039496135615	0.6824831324961167	0.8666648047512011	0.8082592934951904
8.750000000000002	0.9884075753605	0.6147537897795274	0.954435713694304	0.6760053589920823	0.8707014873598586	0.8064253488153739
8.800000000000002	0.9914580897111298	0.6054349608714205	0.9577995497255357	0.6695312787723751	0.8747290582393549	0.8046147668031445
8.850000000000003	0.9944619249692144	0.5960833089661222	0.961131026482028	0.663062402546597	0.8787476350278901	0.8028278752830786
8.900000000000002	0.9974189228007911	0.5867011970992309	0.9644301737510016	0.6566002293248729	0.8827573369921856	0.8010649975112827
8.950000000000003	1.0003289369402066	0.5772910914504337	0.9676970287752766	0.6501462356136933	0.8867582850030029	0.79932645229011
9.000000000000002	1.0031918337152954	0.5678555635605242	0.9709316361071385	0.6437018615966039	0.8907506015150867	0.7976125539499535
9.050000000000002	1.006007492575812	0.5583972919633418	0.9741340473912428	0.6372684943829654	0.8947344105425025	0.7959236122704638
9.100000000000003	1.0087758066349288	0.5489190641301356	0.9773043210509682	0.6308474450393398	0.8987098376377916	0.7942599323040156
9.150000000000002	1.0114966832171133	0.5394237781274391	0.980442521841636	0.6244399197361439	0.9026770098655424	0.792621814386294
9.200000000000003	1.0141700444162032	0.529914444775681	0.9835487202483296	0.6180469826506574	0.9066360557816545	0.7910095541845408
9.250000000000004	1.01679582766487	0.5203941884267849	0.9866229916681426	0.6116695054127241	0.910587105407388	0.7894234425048019
9.300000000000002	1.019373986300471	0.5108662480521708	0.9896654153024569	0.6053080998279903	0.9145302902067025	0.7878637653143095
9.350000000000003	1.0219044901453918	0.5013339799019967	0.9926760726664225	0.5989630270476809	0.918465743060531	0.7863308035755701
9.400000000000002	1.024387326099491	0.491800856969995	0.9956550455729336	0.5926340715208056	0.9223935982424583	0.784824833283384
9.450000000000003	1.0268224987150918	0.48227047042498583	0.9986024133816306	0.5863203639918524	0.9263139913933648	0.7833461255329333
9.500000000000004	1.0292100308037408	0.47274653022196134	1.0015182492128523	0.5800201280653283	0.9302270594977878	0.7818949462104996
9.550000000000002	1.0315499640173114	0.46323286555045584	1.004402614662284	0.5737303132005778	0.9341329408554697	0.780471556043203
9.600000000000003	1.0338423594592452	0.4537334248703395	1.007255552344858	0.5674460507782086	0.9380317750582199	0.7790762106560223
9.650000000000002	1.0360872982660148	0.44425227550449975	1.010077075170066	0.5611598111446803	0.9419237029620299	0.7777091604513409
9.700000000000003	1.0382848822142903	0.43479360446188053	1.012867150456305	0.554860089250031	0.9458088666627331	0.7763706505629919
9.750000000000004	1.0404352343106336	0.42536171596768924	1.0156256760625666	0.5485292911463624	0.9496874094676598	0.7750609206562942
9.800000000000002	1.042538499373967	0.4159610319153728	1.0183524433677684	0.5421401977096174	0.953559475869296	0.7737802051573794
9.850000000000003	1.0445948446297872	0.4065960903364818	1.0210470780396628	0.5356498540304955	0.9574252115192338	0.7725287331112973
9.900000000000002	1.046604460277332	0.3972715431943108	1.0237089419080734	0.5289886139478561	0.9612847632004089	0.7713067280136343
9.950000000000003	1.0485675600617304	0.38799215553453337	1.0263369641791413	0.5220398058794551	0.96513827879937	0.7701144079042166
10.000000000000004	1.0504843818326772	0.37876280189538036	1.028929339966868	0.5146011499532221	0.9689859072794511	0.7689519852806725
10.050000000000002	1.052355188080684	0.3695884643673608	1.0314829756786736	0.5063130972876451	0.9728277986521767	0.7678196670329385
10.100000000000003	1.0541802664763509	0.36047422957372177	1.0339924709397443	0.4965474249612001	0.9766641039497805	0.7667176545531618
10.150000000000002	1.0559599303764213	0.35142528478115054	1.0364484499282858	0.4843690102948628	0.9804949751977085	0.7656461434425488
10.200000000000003	1.0576945193241625	0.34244691432958163	1.0388361610426928	0.4691320583129155	0.9843205653842061	0.7646053236162764
10.250000000000004	1.0593843995197172	0.33354449488726345	1.041139770511415	0.45217791669408314	0.9881410284338713	0.7635953793692352
10.300000000000002	1.0610299642730352	0.32472349095703734	1.0433579402096336	0.437064292950069	0.9919565191778984	0.762616489172725
10.350000000000003	1.0626316344292877	0.31598944968324716	1.0455104134409157	0.42626570792899443	0.9957671933255984	0.7616688256955229
10.400000000000004	1.0641898587698677	0.30734799506124233	1.0476205972889236	0.41931677569468917	0.9995732074348538	0.7607525557909867
10.450000000000003	1.0657051143799001	0.29880482153741283	1.0497035811978626	0.4146711109324208	1.0033747188835083	0.7598678404910331
10.500000000000004	1.0671779069852418	0.2903656877515992	1.051767308398248	0.4112352046158385	1.0071718858397642	0.7590148348762682
10.550000000000002	1.0686087712574162	0.2820364092630889	1.053815933244021	0.40844902021166973	1.0109648672322709	0.7581936881646101
10.600000000000003	1.0699982710778728	0.2738228507511309	1.0558517986003646	0.40604370694131475	1.0147538227214103	0.757404543673168
10.650000000000004	1.0713469997649274	0.2657309185729062	1.0578763703134342	0.4038870791603344	1.0185389126690028	0.75664753863105
10.700000000000003	1.072655580263602	0.25776655183662456	1.0598906693919679	0.4019108671155891	1.0223202981077208	0.7559228043411537
10.750000000000004	1.0739246652832937	0.2499357133858915	1.06189547898459	0.4000779125277454	1.0260981407124143	0.7552304661103015
10.800000000000002	1.075154937397461	0.24224438067630416	1.0638914485172453	0.39836698106977764	1.0298726027688236	0.7545706431441701
10.850000000000003	1.0763471090900567	0.2346985360368592	1.0658791487952877	0.39676540217289613	1.033643847143856	0.7539434486800367
10.900000000000004	1.0775019227578295	0.2273041564176026	1.0678591025389743	0.39526532351075616	1.0374120372556241	0.7533489898010437
10.950000000000003	1.0786201506542328	0.22006720252555567	1.0698318020303952	0.39386171619780086	1.0411773370418664	0.7527873674782981
11.000000000000004	1.0797025947830852	0.21299360853198834	1.0717977197009523	0.3925512658993746	1.0449399109304072	0.7522586765446704
11.050000000000002	1.0807500867395528	0.20608927027023327	1.073757314689389	0.3913317326649235	1.0486999238073131	0.7517630057392921
11.100000000000003	1.0817634874857875	0.19936003415230275	1.0757110370276015	0.3902015687645566	1.0524575409878	0.7513004377054422
11.150000000000004	1.0827436870810758	0.19281168538910265	1.0776593303770345	0.38915968386522337	1.0562129281843677	0.7508710487654646
11.200000000000003	1.0836916043396787	0.18644993570541502	1.0796026338662537	0.38820529662382697	1.0599662514754546	0.7504749091186369
11.250000000000004	1.08460818643813	0.18028041185404575	1.0815413833432728	0.3873378378738579	1.063717677275554	0.7501120828257513
11.300000000000002	1.0854944084582192	0.17430864301559268	1.0834760122449922	0.3865568873275116	1.067467372303712	0.7497826276443043
11.350000000000003	1.086351272868286	0.16854004876066142	1.085406952216548	0.3858621306007848	1.0712155035519972	0.7494865951229279
11.400000000000004	1.0871798089458258	0.16297992714108034	1.0873346335510001	0.3852533294436711	1.0749622382549415	0.7492240306571496
11.450000000000003	1.087981072139697	0.15763344218912678	1.0892594855109845	0.3847303010222092	1.0787077438585686	0.7489949733311008
11.500000000000004	1.088756143367717	0.15250561215681913	1.091181936561222	0.3842929034482445	1.0824521879882527	0.7487994559531508
11.550000000000004	1.0895061282612652	0.1476012981852115	1.093102414545467	0.38394102516779327	1.0861957384181002	0.7486375051207972
11.600000000000003	1.0902321563495692	0.1429251924016839	1.0950213468129	0.38367457708588404	1.0899385630394605	0.7485091411467515
11.650000000000004	1.0909353801852821	0.1384818071172944	1.0969391603163259	0.38349348716252507	1.0936808298295677	0.7484143780851937
11.700000000000003	1.091616974420742	0.13427546429404913	1.0988562816845253	0.3833976959998431	1.0974227068203124	0.7483532237519874
11.750000000000004	1.0922781348282227	0.13031028515607446	1.1007731372763243	0.3833871536894584	1.1011643620670877	0.7483256796490778
11.800000000000004	1.0929200772723027	0.12659018075847683	1.10269015322142	0.38346181737173524	1.1049059636168033	0.7483317410053125
11.850000000000003	1.0935440366358073	0.12311884317661281	1.1046077554500415	0.38362164932740583	1.1086476794771407	0.7483713967745764
11.900000000000004	1.0941512657040688	0.11989973687546396	1.1065263697146939	0.3838666154945969	1.1123896775845492	0.7484446296145286
11.950000000000003	1.094743034004562	0.11693609101746105	1.1084464216049876	0.3841966843782174	1.116132125773286	0.7485514159687057
12.000000000000004	1.0953206266142435	0.11423089283665533	1.110368336558476	0.3846118260564779	1.1198751917442362	0.748691726031403
12.050000000000004	1.0958853429329285	0.11178688120669023	1.1122925398655525	0.3851120114690154	1.1236190430336	0.7488655236616815
12.100000000000003	1.0964384954263102	0.1096065412060554	1.1142194566731662	0.3856972117062618	1.127363846980853	0.7490727664682773
12.150000000000004	1.096981408344989	0.10769209949900826	1.116149511982615	0.38636739746150894	1.1311097706982827	0.7493134058177375
12.200000000000003	1.0975154164213003	0.1060455204153321	1.1180831306477812	0.3871225388293098	1.1348569810390303	0.7495873868407088
12.250000000000004	1.0980418635491422	0.10466850271033223	1.1200207373709081	0.38796260468064503	1.1386056445666897	0.7498946484658298
12.300000000000004	1.0985621014484037	0.10356247710017641	1.1219627566945878	0.38888756231145294	1.1423559275236888	0.7502351233162052
12.350000000000003	1.099077488320144	0.10272860451667754	1.1239096129940227	0.3898973772079728	1.1461079957998517	0.750608737879741
12.400000000000004	1.0995893874935705	0.10216777497632279	1.1258617304666674	0.39099201280727414	1.1498620149024863	0.7510154124216228
12.450000000000005	1.100099166069907	0.10188060716112446	1.1278195331220955	0.3921714301642787	1.153618149924068	0.7514550609861814
12.500000000000004	1.1006081935651817	0.10186744852966001	1.1297834447683102	0.3934355875745865	1.157376565512348	0.7519275914243373
12.550000000000004	1.1011178405552038	0.10212837602921354	1.1317538889978414	0.3947844405339218	1.1611374258383114	0.7524329054569456
12.600000000000003	1.1016294773254738	0.1026631973647163	1.1337312891736495	0.39621794138891886	1.1649008945669173	0.7529708987275541
12.650000000000004	1.1021444725288507	0.10347145280022119	1.1357160684117307	0.39773603903682897	1.1686671348255868	0.7535414606489432
12.700000000000005	1.1026641918534759	0.10455241744486088	1.1377086495640178	0.3993386787782427	1.1724363091734067	0.754144474587779
12.750000000000004	1.1031899967032994	0.10590510404934861	1.139709455199513	0.40102580199702587	1.1762085795714645	0.7547798178075205
12.800000000000004	1.1037232428939694	0.10752826627090428	1.1417189075839882	0.4027973459408152	1.1799841073514818	0.7554473614921342
12.850000000000003	1.1042652793660084	0.10942040238804296	1.1437374286589213	0.4046532434801442	1.1837630531863859	0.7561469707555801
12.900000000000004	1.1048174469178498	0.11157975960797373	1.1457654400187898	0.4065934228574619	1.1875455770590375	0.7568785047177862
12.950000000000005	1.1053810769620882	0.11400433878968386	1.147803362887496	0.4086178073704616	1.1913318382335638	0.7576418165609411
13.000000000000004	1.1059574903057465	0.11669189959896187	1.1498516180924943	0.4107263151188967	1.195121995224647	0.7584367533982572
13.050000000000004	1.106547995958078	0.11963996620734108	1.1519106260386849	0.41291885878129264	1.1989162057675464	0.7592631564545727
13.100000000000003	1.10715388996782	0.12284583355912204	1.1539808066803072	0.415195345283248	1.2027146267891928	0.760120861019562
13.150000000000004	1.1077764542936692	0.12630657400489298	1.1560625794915171	0.4175556755372156	1.2065174143777422	0.7610096964692836
13.200000000000005	1.108416955707869	0.13001904448154633	1.1581563634356795	0.4199997441350334	1.2103247237538857	0.7619294863424209
13.250000000000004	1.1090766447384846	0.13397989426639612	1.1602625769328674	0.42252743905009993	1.2141367092411663	0.7628800483132459
13.300000000000004	1.1097567546505327	0.13818557299767775	1.1623816378261806	0.42513864133143286	1.217953524237018	0.7638611943166929
13.350000000000003	1.1104585004684613	0.14263233928591745	1.1645139633461816	0.4278332248249761	1.2217753211843332	0.7648727305027236
13.400000000000004	1.111183078043392	0.147316269691391	1.1666599700744302	0.4306110558121823	1.2256022515420453	0.7659144572414434
13.450000000000005	1.1119316631653753	0.1522332681814298	1.1688200739043035	0.4334719927163633	1.2294344657567478	0.7669861692718527
13.500000000000004	1.1127054107252063	0.15737907573944554	1.170994690001594	0.43641588577344237	1.2332721132347637	0.7680876556397997
13.550000000000004	1.1135054539227698	0.16274928040452608	1.1731842327620379	0.43944257667494213	1.2371153423131458	0.7692186997621242
13.600000000000005	1.1143329035292515	0.1683393276672973	1.1753891157683434	0.44255189829222275	1.2409643002323851	0.7703790794476717
13.650000000000004	1.115188847199443	0.1741445308271139	1.1776097517449602	0.4457436742749543	1.2448191331076224	0.7715685669874439
13.700000000000005	1.1160743488375227	0.18016008177449194	1.179846552511093	0.44901771872819296	1.2486799859022597	0.7727869292032352
13.750000000000004	1.1169904480171877	0.18638106160805634	1.182099928932242	0.45237383587625857	1.2525470023996546	0.7740339274019448
13.800000000000004	1.1179381594536033	0.1928024513661697	1.1843702908698555	0.45581181970110407	1.256420325176279	0.7753093174695458
13.850000000000005	1.1189184725308494	0.19941914330805943	1.1866580471292532	0.4593314535912363	1.2603000955743502	0.7766128499409142
13.900000000000004	1.1199323508866839	0.20622595131252197	1.188963605405768	0.4629325099907433	1.2641864536756882	0.7779442700052108
13.950000000000005	1.1209807320439746	0.2132176212656134	1.1912873722291604	0.46661475002000685	1.2680795382744021	0.7793033175441977
14.000000000000004	1.12206452709934	0.22038884237684186	1.193629752905968	0.47037792313805227	1.27197948685113	0.7806897272185509
14.050000000000004	1.123184620467743	0.22773425688468407	1.195991151460541	0.47422176682607287	1.2758864355465875	0.7821032284706675
14.100000000000005	1.1243418696681868	0.23524847044752661	1.1983719705742288	0.4781460061087017	1.2798005191358368	0.7835435456317263
14.150000000000004	1.1255371051722183	0.2429260623799756	1.200772611521628	0.4821503533003124	1.2837218710029048	0.785010397944248
14.200000000000005	1.1267711302919867	0.2507615944040431	1.203193474107232	0.48623450760175047	1.2876506231152793	0.7865034995760212
14.250000000000004	1.1280447211162588	0.2587496206515283	1.2056349565976454	0.4903981547484193	1.2915869059986649	0.788022559694106
14.300000000000004	1.129358626498502	0.2668846966869687	1.2080974556547162	0.4946409666395013	1.2955308487122204	0.7895672825714861
14.350000000000005	1.1307135680831284	0.27516138769570375	1.2105813662640406	0.49896260099233203	1.2994825788243798	0.7911373675769262
14.400000000000004	1.132110240375459	0.28357427683607384	1.2130870816646395	0.5033627010404551	1.3034422223879896	0.7927325092036064
14.450000000000005	1.1335493108514891	0.2921179731534984	1.215614993274445	0.5078408950735458	1.307409903916416	0.794352397228284
14.500000000000005	1.135031420106994	0.30078711920142	1.218165490615375	0.5123967961766773	1.3113857463602725	0.7959967166830317
14.550000000000004	1.1365571820435032	0.3095763978021715	1.2207389612362118	0.5170300018447449	1.3153698710832462	0.7976651479466135
14.600000000000005	1.1381271840850156	0.31848053868209547	1.2233357906338225	0.5217400936768435	1.3193623978397386	0.7993573668142773
14.650000000000004	1.139741987430324	0.32749432528801137	1.2259563621729803	0.5265266370339283	1.323363444751389	0.8010730445044345
14.700000000000005	1.1414021273378956	0.33661259981391467	1.228601057004162	0.5313891806904891	1.327373128284783	0.8028118477761836
14.750000000000005	1.1431081134284633	0.3458302687916692	1.2312702539798854	0.5363272565119459	1.3313915632291509	0.8045734389553338
14.800000000000004	1.1448604300258123	0.3551423084313754	1.2339643295692815	0.5413403792334215	1.3354188626743364	0.8063574760402403
14.850000000000005	1.146659536512777	0.36454376918932496	1.2366836577722196	0.5464280460622284	1.3394551379895532	0.8081636127230141
14.900000000000004	1.1485058677177056	0.3740297798189296	1.239428610029904	0.55158973629446	1.3435004988015666	0.8099914984353163
14.950000000000005	1.1503998343109663	0.383595550699507	1.2421995551351641	0.556824911227114	1.3475550529739064	0.8118407784633241
15.000000000000005	1.1523418232247007	0.3932363785334303	1.2449968591421752	0.5621330137553748	1.3516189065861999	0.8137110940127812
15.050000000000004	1.1543321980963006	0.4029476484864958	1.247820885272718	0.5675134681819927	1.3556921639140342	0.815602082264899
15.100000000000005	1.1563712997095656	0.41272483663503223	1.250671993823995	0.5729656798613547	1.3597749274088489	0.8175133764123288
15.150000000000004	1.158459446462651	0.42256351371548817	1.2535505420713313	0.5784890349396221	1.3638672976781574	0.819444605754498
15.200000000000005	1.1605969348467204	0.43245934601973346	1.2564568841733912	0.5840829002288039	1.3679693734663938	0.8213953957680076
15.250000000000005	1.1627840399228484	0.4424080973822875	1.2593913710736193	0.5897466229949622	1.3720812516358376	0.823365368197404
15.300000000000004	1.1650210158205434	0.45240563117980415	1.262354350403341	0.595479530618892	1.3762030271483678	0.82535414109147
15.350000000000005	1.1673080962346465	0.462447910930166	1.2653461663798082	0.6012809303530808	1.3803347930467522	0.8273613288505111
15.400000000000004	1.169645494929845	0.47253100137421455	1.2683671597068717	0.6071501094623954	1.384476640436873	0.8293865423822488
15.450000000000005	1.1720334062483886	0.48265106933998325	1.2714176674744322	0.6130863347055282	1.3886286584705747	0.8314293891055868
15.500000000000005	1.174472005623245	0.4928043841047014	1.2744980230539271	0.6190888522341353	1.3927909343279288	0.8334894730538522
15.550000000000004	1.1769614500894356	0.502987317617567	1.2776085559967736	0.6251568877374147	1.396963553201113	0.8355663949560821
15.600000000000005	1.1795018787994207	0.5131963442218535	1.2807495919313012	0.631289645957338	1.4011465982774896	0.8376597522693885
15.650000000000006	1.1820934135316543	0.5234280403955616	1.2839214524563471	0.6374863107609485	1.405340150723807	0.8397691393078155
15.700000000000005	1.1847361592033763	0.5336790852373419	1.2871244550389107	0.6437460451023469	1.4095442896705677	0.841894147276534
15.750000000000005	1.1874302043840277	0.5439462588652688	1.2903589129073705	0.6500679907725626	1.4137590921965724	0.8440343643668058
15.800000000000004	1.190175621792029	0.5542264418874154	1.2936251349466363	0.6564512684904678	1.4179846333142359	0.8461893758869721
15.850000000000005	1.1929724688029018	0.5645166151217396	1.2969234255922752	0.6628949778469284	1.4222209859554422	0.8483587642317403
15.900000000000006	1.1958207879432463	0.574813857932881	1.3002540847251056	0.6693981973466023	1.4264682209565533	0.850542109017649
15.950000000000005	1.1987206073822305	0.5851153474949555	1.3036174075657412	0.6759599841888075	1.4307264070456187	0.8527389871923674
16.000000000000007	1.201671941418196	0.595418357412818	1.3070136845669937	0.68257937453156	1.434995610828477	0.854948973066687
16.050000000000004	1.2046747909563587	0.6057202562159958	1.3104432013110567	0.6892553834604342	1.4392758967762855	0.857171638441816
16.10000000000001	1.2077291439803561	0.6160185061390244	1.313906238401598	0.695987004999914	1.4435673272128953	0.8594065526411931
16.150000000000006	1.210834976017749	0.626310661758307	1.317403071361056	0.7027732123935237	1.4478699623026976	0.8616532826020951
16.200000000000006	1.213992250597939	0.6365943679509911	1.3209339705255332	0.7096129578946453	1.452183860038916	0.8639113929871023
16.250000000000007	1.217200919697259	0.6468673584301854	1.3244992009400025	0.7165051732242844	1.4565090762325688	0.8661804462435541
16.300000000000008	1.220460924182241	0.6571274543665417	1.3280990222577762	0.7234487695971659	1.460845664501352	0.8684600027148015
16.35000000000001	1.2237721942409245	0.6673725618272996	1.3317336886359743	0.7304426378476769	1.4651936762597169	0.8707496206679544
16.400000000000006	1.2271346498005138	0.6776006710099836	1.3354034486362527	0.7374856488421244	1.4695531607080312	0.8730488564009597
16.450000000000006	1.2305482009510242	0.6878098539700339	1.3391085451243954	0.7445766535302667	1.4739241648237262	0.8753572643759
16.500000000000007	1.2340127483402141	0.6979982618698877	1.3428492151715554	0.7517144833046707	1.4783067333517903	0.8776743972268797
16.550000000000008	1.2375281835697232	0.7081641247440729	1.346625689957442	0.7588979503207582	1.4827009087959953	0.8799998058959169
16.60000000000001	1.241094389587655	0.7183057485004518	1.3504381946747632	0.7661258477104482	1.4871067314107496	0.8823330397054363
16.650000000000006	1.2447112410547274	0.7284215131549843	1.3542869484345463	0.7733969501179772	1.4915242391930494	0.8846736464284177
16.700000000000006	1.2483786047192045	0.7385098715247018	1.3581721641759428	0.7807100140758116	1.4959534678750335	0.8870211723878008
16.750000000000007	1.2520963397699745	0.7485693461053167	1.3620940485753046	0.7880637782874622	1.5003944509169276	0.8893751625383572
16.800000000000008	1.2558642981802577	0.7585985285098573	1.3660528019588174	0.7954569642369158	1.5048472195004172	0.8917351605516899
16.85000000000001	1.2596823250550733	0.7685960768270483	1.3700486182176739	0.8028882766641665	1.5093118025224446	0.894100708899348
16.900000000000006	1.2635502589485281	0.7785607135881101	1.3740816847254589	0.8103564041367051	1.5137882265894105	0.8964713489499054
16.950000000000006	1.267467932190954	0.7884912246355036	1.3781521822590408	0.8178600196617225	1.5182765160119434	0.8988466210398549
17.000000000000007	1.2714351711948833	0.7983864567657228	1.3822602849220762	0.8253977812323043	1.5227766927998092	0.9012260645683412
17.050000000000008	1.2754517967586114	0.8082453156435321	1.386406160071364	0.8329683325792914	1.5272887766576269	0.903609218059529
17.10000000000001	1.2795176243513187	0.8180667645399531	1.3905899682478693	0.8405703040295798	1.5318127849804046	0.9059956192964336
17.150000000000006	1.283632464404011	0.8278498223423547	1.3948118631116595	0.8482023131569782	1.536348732850591	0.908384805386806
17.200000000000006	1.287796122574742	0.8375935615540797	1.399071991379439	0.8558629656372752	1.5408966330342726	0.9107763128083057
17.250000000000007	1.2920084000195518	0.8472971069374324	1.4033704927680324	0.8635508561725125	1.545456495978674	0.9131696775493658
17.300000000000008	1.2962690936441164	0.8569596334367979	1.4077074999411643	0.8712645695586474	1.5500283298097663	0.915564435168168
17.35000000000001	1.30057799635392	0.8665803648584891	1.412083138463619	0.8790026816199514	1.5546121403303559	0.9179601208805543
17.400000000000006	1.3049348972927008	0.8761585722949228	1.4164975267573636	0.8867637602166312	1.5592079310185718	0.9203562696508705
17.450000000000006	1.309339582076869	0.8856935719768799	1.4209507760657851	0.8945463663620679	1.5638157030268645	0.9227524162881551
17.500000000000007	1.3137918330124698	0.8951847240219557	1.4254429904209844	0.9023490555079405	1.5684354551814534	0.9251480954975655
17.550000000000008	1.3182914293170886	0.9046314311293635	1.4299742666208646	0.9101703785622561	1.5730671839818402	0.9275428419945619
17.60000000000001	1.3228381473237636	0.9140331364897847	1.4345446942066071	0.9180088828665944	1.5777108836013993	0.9299361905589087
17.650000000000006	1.3274317606819863	0.9233893230905821	1.4391543554495305	0.9258631134403394	1.582366545887429	0.9323276761597299
17.700000000000006	1.3320720405546693	0.9326995117530146	1.4438033253410103	0.9337316137910001	1.5870341603629965	0.9347168340464584
17.750000000000007	1.3367587557995166	0.9419632593914073	1.4484916715874407	0.9416129264097961	1.5917137142278937	0.9371031997672574
17.800000000000008	1.3414916731485835	0.9511801585693469	1.4532194546051085	0.9495055931570029	1.5964051923606692	0.9394863093050354
17.85000000000001	1.3462705573852103	0.9603498358290885	1.4579867275190108	0.9574081549538782	1.6011085773209441	0.9418656991482521
17.900000000000006	1.3510951715068742	0.9694719496717141	1.4627935361546471	0.965319150493773	1.6058238493521517	0.9442409063733237
17.950000000000006	1.3559652768819273	0.9785461904514214	1.4676399190239484	0.9732371141376639	1.610550986384677	0.9466114687202065
18.000000000000007	1.3608806334113885	0.9875722782639329	1.472525907296024	0.9811605719928629	1.615289964039354	0.9489769246942004
18.050000000000008	1.3658409996645666	0.9965499623153562	1.477451524743877	0.9890880360146603	1.6200407556316194	0.9513368136396849
18.10000000000001	1.3708461330345423	1.0054790194650742	1.4824167876561707	0.9970179954530245	1.624803332175751	0.9536906757997343
18.150000000000006	1.3758957898592172	1.0143592530176804	1.487421704698407	1.0049489046754267	1.6295776623896163	0.9560380523978651
18.200000000000006	1.3809897255647188	1.0231904922032697	1.4924662767029246	1.0128791666356207	1.6343637126997292	0.958378485760889
18.250000000000007	1.38612769478125	1.031972590403587	1.4975504963647635	1.0208071112522177	1.6391614472472256	0.960711519380375
18.300000000000008	1.3913094514687547	1.0407054245781566	1.502674347815447	1.0287309678901124	1.643970827893533	0.9630366979603266
18.35000000000001	1.3965347490270317	1.0493888939239504	1.5078378060436648	1.0366488315080602	1.6487918142268287	0.965353567526499
18.40000000000001	1.4018033404079944	1.0580229197265467	1.5130408361305276	1.0445586229640824	1.6536243635687982	0.9676616754965295
18.450000000000006	1.4071149782242969	1.066607443317924	1.5182833922733054	1.0524580447641263	1.6584684309817936	0.9699605707552195
18.500000000000007	1.4124694148411734	1.0751424259187914	1.5235654165781687	1.0603445360034591	1.6633239692763502	0.9722498037376326
18.550000000000008	1.4178664024834848	1.0836278474888594	1.5288868376333402	1.068215231358387	1.6681909290191699	0.9745289265107715
18.60000000000001	1.4233056933160622	1.0920637061745175	1.5342475688917527	1.0760669318597493	1.673069258541458	0.9767974928310608
18.65000000000001	1.4287870395452302	1.1004500171613252	1.5396475069519377	1.083896097485706	1.6779589039474807	0.9790550582084379
18.700000000000006	1.4343101934876752	1.1087868118555022	1.5450865298666097	1.0916988711810305	1.6828598091235423	0.9813011800292415
18.750000000000007	1.4398749076637851	1.1170741377491034	1.5505644956637479	1.0994711434610238	1.6877719157477729	0.9835354176010824
18.800000000000008	1.4454809348651665	1.1253120568565933	1.55608124130122	1.1072086610820797	1.692695163299553	0.9857573322130975
18.85000000000001	1.451128028232351	1.1335006455139585	1.5616365822745688	1.1149071764419105	1.697629489069904	0.9879664872337912
18.90000000000001	1.4568159413203061	1.1416399935933796	1.5672303130656393	1.1225626252709198	1.702574828171891	0.9901624481626214
18.950000000000006	1.4625444281682844	1.1497302038932666	1.5728622085272776	1.1301713115115852	1.7075311135515299	0.9923447827118892
19.000000000000007	1.4683132433592385	1.157771391336695	1.578532026180755	1.1377300751773234	1.71249827599901	0.99451306087456
19.050000000000008	1.4741221420816515	1.1657636825838225	1.584239509279051	1.1452364195490183	1.7174762441602753	0.996666854988888
19.10000000000001	1.4799708801850768	1.1737072152666173	1.5899843903762452	1.152688580000234	1.7224649445488989	0.9988057398252081
19.15000000000001	1.4858592142343179	1.1816021376114172	1.5957663950790535	1.1600855311020908	1.7274643015585278	1.0009292926267577
19.200000000000006	1.4917869015611909	1.1894486077330768	1.601585245687266	1.1674269362518785	1.7324742374751665	1.0030370931990618
19.250000000000007	1.4977537003116486	1.1972467928805486	1.607440664441572	1.1747130526037353	1.7374946724905183	1.0051287239570783
19.300000000000008	1.5037593694899964	1.2049968695104951	1.6133323762133034	1.181944611084127	1.7425255247147375	1.007203769999201
19.35000000000001	1.5098036690067538	1.2126990226949808	1.6192601105524131	1.1891226878219285	1.7475667101905106	1.0092618191968228
19.40000000000001	1.5158863597169465	1.2203534450711295	1.6252236030915228	1.196248581243644	1.7526181429067058	1.0113024622152267
19.450000000000006	1.5220072034574648	1.2279603369669978	1.6312225963648495	1.2033237042878753	1.7576797348126627	1.0133252926019765
19.500000000000007	1.5281659630866162	1.2355199056513477	1.6372568401344016	1.2103494962976313	1.7627513958327254	1.0153299068413446
19.550000000000008	1.5343624025139784	1.243032365139971	1.6433260913278258	1.2173273554565611	1.7678330338810764	1.0173159044261837
19.60000000000001	1.540596286738016	1.2504979359828994	1.6494301136889673	1.2242585902366088	1.7729245548769874	1.0192828879014826
19.65000000000001	1.5468673818738075	1.257916844133078	1.655568677230192	1.2311443891807627	1.7780258627600911	1.0212304629388314
19.700000000000006	1.5531754551793464	1.265289321335512	1.6617415575807748	1.237985794480565	1.7831368595063757	1.0231582383943305
19.750000000000007	1.5595202750871622	1.272615604474332	1.6679485351749974	1.2447836940609491	1.788257445144034	1.0250658263389667
19.800000000000008	1.56590161122409	1.27989593523548	1.6741893945213846	1.2515388198760036	1.7933875177697653	1.0269528421588348
19.85000000000001	1.5723192344395172	1.2871305597767702	1.6804639233737575	1.2582517407055605	1.7985269735656224	1.0288189045920504
19.90000000000001	1.5787729168218578	1.294319728478488	1.6867719119284403	1.2649228645455324	1.8036757068156861	1.0306636357725907
19.950000000000006	1.5852624317243018	1.3014636957391978	1.6931131520192129	1.271552438261736	1.808833609923348	1.0324866613014905
20.000000000000007	1.5917875537792494	1.308562719240527	1.6994874363110575	1.278140546561204	1.8140005734287006	1.0342876102897236
20.050000000000008	1.5983480589167072	1.3156170601872752	1.7058945574848248	1.2846871090321343	1.8191764860262454	1.0360661154166806
20.10000000000001	1.6049437243811222	1.3226269829587167	1.712334307401379	1.291191874513835	1.8243612345828675	1.037821812979658
20.15000000000001	1.6115743287462947	1.3295927545711095	1.7188064762299635	1.2976544121934808	1.8295547041560423	1.0395543429415355
20.200000000000006	1.6182396519268332	1.3365146445983456	1.7253108515233138	1.304074098916601	1.8347567780122827	1.041263348994832
20.250000000000007	1.6249394751922779	1.3433929251973709	1.7318472172191293	1.3104501021943094	1.8399673376459904	1.042948478592578
20.300000000000008	1.6316735811788072	1.3502278703427706	1.738415352545257	1.316781358472383	1.8451862627982087	1.0446093829986225
20.35000000000001	1.638441753895706	1.3570197560834885	1.7450150308038532	1.3230665462833358	1.8504134314759766	1.0462457173482775
20.40000000000001	1.6452437787396421	1.3637688602528897	1.7516460180080904	1.329304054029521	1.8556487199716918	1.0478571406843074
20.45000000000001	1.6520794424982348	1.3704754619432435	1.7583080713441488	1.335491942419793	1.86089200288282	1.049443316006169
20.500000000000007	1.6589485333590743	1.3771398417517844	1.7650009374322877	1.3416279052058044	1.8661431531317532	1.0510039103108682
20.550000000000008	1.6658508409157522	1.3837622814396866	1.7717243503962068	1.3477092078518638	1.8714020419859283	1.052538594639607
20.60000000000001	1.6727861561734714	1.3903430637477854	1.7784780295108065	1.3537326625535329	1.8766685390781495	1.0540470441175387
20.65000000000001	1.6797542715532303	1.3968824721615292	1.7852616770217427	1.3596945762941814	1.881942512427104	1.0555289380035404
20.70000000000001	1.6867549808950868	1.4033807908798934	1.7920749752737486	1.3655906930345907	1.887223828458185	1.0569839597216912
20.750000000000007	1.693788079462029	1.4098383046194485	1.7989175839520883	1.3714161926719015	1.8925123520243208	1.058411796900991
20.800000000000008	1.7008533639412806	1.4162552984875987	1.805789137200467	1.3771656897895213	1.8978079464271949	1.0598121414220074
20.85000000000001	1.7079506324469054	1.422632057853832	1.8126892408499837	1.3828332800805043	1.903110473438541	1.0611846894569865
20.90000000000001	1.7150796845198193	1.4289688681506263	1.8196174700012722	1.3884126429399757	1.908419793321765	1.0625291414972438
20.95000000000001	1.7222403211284116	1.4352660149042507	1.8265733672793836	1.3938972137420436	1.9137357648535136	1.0638452023894729
21.000000000000007	1.7294323446688618	1.4415237834859695	1.8335564421386923	1.3992804325516417	1.9190582453456593	1.0651325813864077
21.050000000000008	1.7366555589632713	1.447742458959489	1.8405661716049	1.404556063775999	1.924387090667377	1.06639099216153
21.10000000000001	1.7439097692584566	1.4539223261823864	1.8476020027764526	1.4097185627757725	1.9297221552672748	1.0676201528582752
21.15000000000001	1.7511947822250953	1.4600636695415048	1.8546633572326576	1.4147634445140866	1.93506329219596	1.0688197861230009
21.20000000000001	1.758510405953872	1.4661667728651295	1.8617496372215938	1.419687593423511	1.9404103531285046	1.0699896191239588
21.250000000000007	1.7658564499537461	1.4722319194315858	1.8688602331668924	1.424489449957882	1.9457631883871995	1.0711293835912272
21.300000000000008	1.7732327251481876	1.4782593917825437	1.8759945317211721	1.4291690265604018	1.951121646964417	1.0722388158552931
21.35000000000001	1.7806390438715716	1.4842494716936727	1.8831519234324965	1.4337277395327064	1.9564855765457527	1.0733176568634306
21.40000000000001	1.7880752198651246	1.4902024400836922	1.8903318091164993	1.438168086069318	1.9618548235330515	1.074365652204179
21.45000000000001	1.795541068272409	1.4961185769529095	1.89753360429319	1.4424932309934846	1.9672292330677945	1.075382552155446
21.500000000000007	1.8030364056346533	1.501998161294793	1.9047567414264337	1.4467065811575353	1.9726086490546058	1.0763681117014912
21.550000000000008	1.8105610498853568	1.5078414710755084	1.912000670104765	1.4508114170329023	1.9779929141848094	1.0773220905518954
21.60000000000001	1.8181148203454085	1.5136487831054168	1.9192648555967629	1.4548106244114223	1.983381869960125	1.0782442531765568
21.65000000000001	1.825697537716411	1.5194203730013456	1.9265487763488793	1.4587065386299258	1.9887753567165751	1.0791343688330457
21.70000000000001	1.8333090240754222	1.5251565152275504	1.9338519209830622	1.4625008896133096	1.9941732136484556	1.0799922115787197
21.750000000000007	1.8409491028686862	1.5308574828969057	1.9411737852450124	1.4661948221155896	1.999575278832362	1.0808175602944203
21.800000000000008	1.8486175989043911	1.5365235477588612	1.9485138692042179	1.469788962721239	2.0049813892513995	1.0816101987313331
21.85000000000001	1.856314338346275	1.5421549802926648	1.9558716748722247	1.4732835087169605	2.0103913808196756	1.0823699155032784
21.90000000000001	1.8640391487073178	1.5477520494758679	1.9632467042913875	1.4766783210606604	2.0158050884064327	1.0830965041122909
21.95000000000001	1.8717918588410338	1.5533150227682668	1.9706384580828316	1.479973010423059	2.0212223458607985	1.0837897629761883
22.000000000000007	1.8795722989350003	1.5588441663154384	1.9780464343956177	1.4831670107683692	2.0266429860361943	1.0844494954469042
22.050000000000008	1.887380300504188	1.5643397445538199	1.985470128190515	1.4862596390808136	2.032066840815267	1.0850755098470088
22.10000000000001	1.8952156963805389	1.5698020204260388	1.9929090307864261	1.4892501416515813	2.0374937411346643	1.085667619447932
22.15000000000001	1.9030783207084487	1.5752312552564263	2.000362629607031	1.4921377287863535	2.0429235170097466	1.0862256425084382
22.20000000000001	1.9109680089331034	1.580627708754605	2.0078304080742897	1.4949216000629306	2.048355997559749	1.086749402289371
22.250000000000007	1.9188845977959943	1.5859916389224082	2.01531184560766	1.4976009621597441	2.05379101103264	1.0872387270795514
22.300000000000008	1.926827925322327	1.5913233021796813	2.022806417695887	1.5001750409656722	2.059228384830544	1.0876934502013569
22.35000000000001	1.9347978308177913	1.5966229532174125	2.030313596017317	1.5026430895545673	2.0646679455346537	1.0881134100077716
22.40000000000001	1.9427941548545014	1.6018908448768343	2.037832848591433	1.5050043931862334	2.070109518930622	1.0884984499294248
22.45000000000001	1.9508167392665599	1.607127228413745	2.0453636399491795	1.5072582720832273	2.075552930033948	1.0888484184622982
22.500000000000007	1.9588654271386385	1.6123323531845202	2.0529054313122646	1.5094040828111943	2.0809980031152446	1.089163169183358
22.550000000000008	1.9669400627984044	1.6175064670084183	2.0604576807772914	1.5114412186780157	2.0864445617257816	1.0894425607711966
22.60000000000001	1.975040491808723	1.6226498156133218	2.068019843499045	1.5133691094547785	2.0918924287229568	1.0896864570087317
22.65000000000001	1.9831665609545381	1.6277626429388903	2.0755913718718393	1.5151872206366335	2.097341426295869	1.0898947267946113
22.70000000000001	1.9913181182381121	1.632845191425396	2.0831717157054115	1.5168950525757552	2.102791375990903	1.090067244152202
22.75000000000001	1.999495012868792	1.6378977014565166	2.090760322397597	1.5184921395080764	2.1082420987373913	1.0902038882396425
22.800000000000008	2.007697095252677	1.6429204113584461	2.098356637100492	1.519978048420576	2.1136934148732993	1.0903045433520475
22.85000000000001	2.015924216982376	1.6479135579342596	2.1059601028818027	1.521352378006462	2.1191451441709117	1.0903690989350068
22.90000000000001	2.02417623083202	1.6528773760882132	2.1135701608805566	1.5226147577063287	2.1245971058626494	1.0903974495901991
22.95000000000001	2.0324529907432587	1.657812098738276	2.1211862504588663	1.5237648467321563	2.130049118666814	1.0903894950762805
23.00000000000001	2.040754351819403	1.6627179569662687	2.1288078093478786	1.5248023331909266	2.1355010008134125	1.090345140316984
23.050000000000008	2.0490801703129207	1.6675951800239375	2.1364342737907753	1.5257269333037016	2.140952570069983	1.09026429540517
23.10000000000001	2.057430303619642	1.6724439950344205	2.144065078680915	1.5265383906449514	2.146403643767464	1.0901468756072674
23.15000000000001	2.0658046102632652	1.6772646276385217	2.151699657697225	1.5272364755267986	2.1518540388260563	1.0899928013633797
23.20000000000001	2.0742029498960273	1.6820573013943374	2.159337443436183	1.5278209843794244	2.1573035717810978	1.0898019982910157
23.25000000000001	2.0826251832772087	1.686822237676715	2.1669778675410196	1.5282917392339712	2.1627520588089664	1.0895743971900274
23.300000000000008	2.091071172272794	1.6915596564740198	2.1746203608285226	1.5286485872455913	2.168199315752998	1.0893099340391998
23.35000000000001	2.0995407798419485	1.6962697755585054	2.182264353413475	1.52889140027348	2.1736451581493585	1.0890085499959667
23.40000000000001	2.1080338700283794	1.7009528108682659	2.189909274831258	1.529020074500771	2.179089401252958	1.088670191399963
23.45000000000001	2.1165503079506314	1.7056089763206472	2.197554554158483	1.5290345300940444	2.1845318600633585	1.0882948097713907
23.50000000000001	2.125089959791586	1.7102384842385732	2.2051996201321984	1.5289347109409235	2.189972349350672	1.0878823618050504
23.550000000000008	2.133652692793017	1.7148415448583876	2.2128439012678918	1.5287205843524987	2.1954106836814087	1.087432809372224
23.60000000000001	2.14223837524017	1.719418366311487	2.220486825975723	1.5283921408157397	2.2008466774443938	1.0869461195177976
23.65000000000001	2.1508468764561317	1.723969155154279	2.2281278226760493	1.527949393817849	2.2062801448765867	1.086422264454363
23.70000000000001	2.159478066791713	1.728494115848811	2.2357663199139015	1.5273923796531719	2.2117109000889377	1.0858612215593766
23.75000000000001	2.1681318176146203	1.7329934509184142	2.243401746472581	1.5267211572389883	2.217138757092181	1.0852629733696872
23.800000000000008	2.1768080013008966	1.7374673614165204	2.251033531486291	1.5259358079935836	2.2225635298226343	1.0846275075766343
23.85000000000001	2.185506491228785	1.7419160460025296	2.258661104552517	1.5250364357158475	2.227985032167947	1.0839548170208246
23.90000000000001	2.194227161760922	1.746339701399826	2.2662838958434497	1.524023166419255	2.233403077992843	1.0832448996813326
23.95000000000001	2.2029698882427833	1.7507385227657224	2.2739013362167095	1.522896148291153	2.2388174811647605	1.082497758673
24.00000000000001	2.2117345469885796	1.7551127033579306	2.2815128573263617	1.5216555515653596	2.244228055579573	1.0817134022363106
24.050000000000008	2.220521015276362	1.7594624342615361	2.2891178917323627	1.5203015684533128	2.249634615187124	1.080891843728402
24.10000000000001	2.229329171331195	1.763787904880978	2.2967158730108945	1.5188344130994835	2.255036974016857	1.0800331016137577
24.15000000000001	2.2381588943251725	1.768089302678142	2.3043062358633577	1.5172543214627865	2.2604349462032616	1.0791371994553245
24.20000000000001	2.2470100643579767	1.7723668131145232	2.3118884162255227	1.5155615512746223	2.2658283460114106	1.0782041659015462
24.25000000000001	2.2558825624563177	1.7766206199210544	2.3194618513761043	1.5137563820645639	2.271216987862277	1.0772340346770903
24.300000000000008	2.2647762705571868	1.7808509048208165	2.327025980046168	1.5118391150208765	2.276600686358181	1.0762268445716572
24.35000000000001	2.2736910715045258	1.78505784779464	2.3345802425263127	1.5098100729879604	2.2819792563079933	1.075182639420973
24.40000000000001	2.2826268490351334	1.7892416264488986	2.3421240807760477	1.5076696004601686	2.287352512752391	1.0741014681053684
24.45000000000001	2.291583487769015	1.7934024171748675	2.3496569385309147	1.5054180634477632	2.2927202709890473	1.0729833845243064
24.50000000000001	2.3005608732068823	1.797540393998176	2.357178261410526	1.5030558496095736	2.298082346597634	1.0718284475878193
24.550000000000008	2.3095588917089964	1.8016557290038904	2.36468749702701	1.5005833680903535	2.303438555464925	1.0706367212003087
24.60000000000001	2.3185774304969207	1.8057485928642691	2.3721840950914292	1.4980010495324336	2.308788713809637	1.0694082742387678
24.65000000000001	2.3276163776376393	1.80981915389836	2.379667507522335	1.4953093460934141	2.314132638207313	1.068143180549903
24.70000000000001	2.3366756220359046	1.8138675783150404	2.3871371885523636	1.4925087313340057	2.3194701456151363	1.0668415189210734
24.75000000000001	2.34575505342079	1.817894030658529	2.394592594835675	1.4895997002517802	2.324801053396524	1.0655033730605723
24.80000000000001	2.35485456234249	1.8218986739090681	2.4020331855548815	1.4865827693257927	2.330125179345742	1.0641288315924413
24.85000000000001	2.3639740401598806	1.8258816682519097	2.409458422528933	1.483458476369961	2.335442341712448	1.0627179880257387
24.90000000000001	2.3731133790250083	1.8298431723390607	2.416867770318581	1.4802273804599508	2.3407523592259993	1.0612709407324772
24.95000000000001	2.3822724718832715	1.8337833430897277	2.4242606963335325	1.4768900621599101	2.346055051119773	1.0597877929412292
25.00000000000001	2.3914512124559058	1.8377023350869948	2.4316366709401804	1.473447123274525	2.351350237155412	1.0582686527024165
25.05000000000001	2.4006494952341417	1.8416003010306525	2.438995167566278	1.4698991867798128	2.3566377376467975	1.0567136328664972
25.10000000000001	2.4098672154662117	1.8454773912997169	2.446335662807978	1.4662468969799036	2.3619173734840766	1.0551228510697896
25.15000000000001	2.4191042691471383	1.849333754500293	2.4536576365360765	1.4624909193329216	2.367188966157495	1.0534964297094263
25.20000000000001	2.4283605530112147	1.853169537225341	2.4609605720013077	1.4586319405108128	2.372452337781171	1.0518344959125159
25.25000000000001	2.437635964519392	1.856984883473487	2.468243955941185	1.454670668221354	2.3777073111166205	1.0501371815106708
25.30000000000001	2.44693040184595	1.860779935280057	2.4755072786835215	1.4506078312021842	2.382953709596278	1.0484046230302724
25.35000000000001	2.4562437638721923	1.8645548330305672	2.4827500342532063	1.4464441792420146	2.388191357346923	1.0466369616471383
25.40000000000001	2.4655759501762553	1.8683097144059602	2.4899717204759413	1.4421804831095741	2.393420079212749	1.0448343431641405
25.45000000000001	2.4749268610162525	1.8720447145965835	2.4971718390843023	1.4378175344187127	2.3986397007785647	1.042996917992376
25.50000000000001	2.4842963973222214	1.8757599666623648	2.5043498958201287	1.4333561455174504	2.403850048392673	1.0411248411188723
25.55000000000001	2.4936844606828763	1.879455601438913	2.511505400539477	1.42879714957175	2.4090509491897536	1.0392182720725174
25.60000000000001	2.50309095333661	1.8831317471045494	2.518637867315846	1.4241414003337738	2.414242231113398	1.0372773748929731
25.65000000000001	2.5125157781539214	1.8867885294513087	2.5257468145428144	1.4193897722541493	2.4194237229386832	1.0353023181087195
25.70000000000001	2.5219588386311234	1.890426071584237	2.5328317650383876	1.414543160150643	2.424595254294485	1.033293274703908
25.75000000000001	2.531420038869764	1.8940444939171286	2.539892246144321	1.4096024791166428	2.4297566556857224	1.031250422081058
25.80000000000001	2.540899283570295	1.8976439141261991	2.546927789829554	1.4045686646504052	2.434907758515296	1.0291739420259916
25.85000000000001	2.5503964780110255	1.901224447276384	2.5539379327908245	1.3994426723087372	2.440048395105982	1.0270640206875115
25.90000000000001	2.559911528043058	1.9047862050456033	2.560922216552641	1.3942254776767626	2.4451783987221707	1.024920848531714
25.95000000000001	2.569444340061482	1.9083292961195042	2.5678801875675923	1.3889180761768216	2.4502976035912996	1.0227446203059998
26.00000000000001	2.5789948210042537	1.9118538262016216	2.5748113973144093	1.3835214830535847	2.4554058449252305	1.0205355350114331
26.05000000000001	2.5885628783234984	1.9153598969376873	2.581715402398128	1.3780367330725696	2.460502958941414	1.0182937958584404
26.10000000000001	2.5981484199736298	1.9188476068035598	2.588591764645135	1.37246488031316	2.4655887828838146	1.0160196102399155
26.15000000000001	2.607751354391534	1.9223170509490473	2.5954400512012596	1.366806998213903	2.470663155043813	1.0137131896821217
26.20000000000001	2.6173715904831205	1.9257683201353615	2.602259834627274	1.361064179239726	2.475725914780636	1.0113747498047232
26.25000000000001	2.6270090375928876	1.929201500241362	2.609050692993657	1.3552375346743872	2.48077690254186	1.0090045102922218
26.30000000000001	2.636663605485534	1.9326166738377282	2.615812209974018	1.3493281945762448	2.485815959883558	1.006602694849299
26.35000000000001	2.6463352043312645	1.936013918081656	2.6225439749394193	1.3433373073751653	2.4908429294903525	1.0041695311570464
26.40000000000001	2.65602374466635	1.9393933051421186	2.6292455830477697	1.3372660396497693	2.4958576551951284	1.001705250827456
26.45000000000001	2.665729137382686	1.9427549019606616	2.635916635335917	1.3311155760341364	2.5008599819986275	0.9992100893692424
26.50000000000001	2.675451293685957	1.9460987688313125	2.642556738808111	1.3248871189147948	2.505849756088821	0.9966842861437897
26.55000000000001	2.6851901250709993	1.9494249603077662	2.6491655065250654	1.3185818881416367	2.5108268248600654	0.9941280843156619
26.60000000000001	2.6949455432890344	1.9527335245897248	2.655742557689527	1.3122011207371997	2.515791036931977	0.9915417307947294
26.65000000000001	2.704717460316896	1.9560245015744115	2.6622875177324374	1.3057460706918533	2.5207422421680126	0.988925476247573
26.70000000000001	2.7145057883047787	1.9592979233484442	2.6688000183964458	1.2992180085747762	2.525680291694453	0.9862795749910447
26.75000000000001	2.724310439550381	1.9625538133780651	2.6752796978181856	1.2926182213082882	2.530605037917923	0.9836042849109106
26.80000000000001	2.7341313264385594	1.9657921850842541	2.681726200609529	1.2859480117622013	2.535516334543562	0.980899867524414
26.850000000000012	2.743968361401224	1.969013041704386	2.688139177935808	1.2792086986104678	2.5404140365931673	0.9781665878794854
26.90000000000001	2.753821456855603	1.9722163743604781	2.694518287595633	1.272401615754859	2.5452980004223567	0.975404714468624
26.95000000000001	2.763690525144828	1.975402161218085	2.700863194093356	1.2655281119603856	2.5501680837378533	0.9726145192236046
27.00000000000001	2.773575478467784	1.9785703669010957	2.707173568715237	1.2585895507391598	2.555024145614593	0.9697962774482605
27.05000000000001	2.7834762288138393	1.9817209395174729	2.713449089600748	1.2515873097843055	2.559866046512336	0.9669502677664354
27.100000000000012	2.793392687862959	1.9848538087430967	2.71968944181308	1.2445227806027859	2.5646936482922573	0.9640767720759413
27.15000000000001	2.8033247669012695	1.9879688850612354	2.725894317406776	1.2373973680769623	2.5695068142330952	0.9611760754922472
27.20000000000001	2.813272376713571	1.9910660564961447	2.7320634154938497	1.2302124901312794	2.5743054090471795	0.9582484662923818
27.25000000000001	2.8232354274662312	1.9941451855259729	2.7381964423080887	1.2229695772650118	2.5790892988960192	0.9552942358637395
27.30000000000001	2.833213828568831	1.9972061054782486	2.7442931112665	1.2156700720436575	2.583858351405817	0.9523136786346598
27.350000000000012	2.843207488521014	2.000248618013458	2.7503531430285255	1.2083154286577624	2.588612435682366	0.949307092068068
27.40000000000001	2.8532163147489653	2.0032724877674113	2.7563762655530772	1.2009071127419801	2.5933514223264975	0.9462747765541835
27.45000000000001	2.8632402133986874	2.006277435477948	2.762362214155945	1.1934466002914235	2.5980751834479077	0.943217035295234
27.50000000000001	2.873279089103745	2.0092631336633815	2.7683107315559914	1.1859353777041903	2.60278359267945	0.9401341744252889
27.55000000000001	2.8833328447353215	2.0122291987798846	2.774221567932987	1.1783749412538214	2.6074765251921606	0.9370265028319125
27.600000000000012	2.893401381091544	2.01517518108723	2.78009448096853	1.17076679608342	2.612153857707769	0.9338943320036108
27.65000000000001	2.9034845965461935	2.0181005546271535	2.7859292358938212	1.1631124562662976	2.6168154685121965	0.930737976192475
27.70000000000001	2.9135823866378154	2.02100470453086	2.7917256055311928	1.155413443936233	2.6214612374696933	0.9275577522304346
27.75000000000001	2.923694643591502	2.023886908998591	2.797483370333184	1.1476712888427443	2.626091046034501	0.9243539794026745
27.80000000000001	2.9338212557278016	2.0267463227765603	2.80320231841962	1.1398875278117515	2.63070477726372	0.9211269795109089
27.850000000000012	2.943962106819268	2.0295819531930803	2.8088822456113016	1.1320637041279369	2.6353023158296103	0.9178770767496047
27.90000000000001	2.954117075259732	2.032392627949875	2.8145229554608995	1.1242013669368234	2.639883548031216	0.9146045976538986
27.95000000000001	2.9642860330987664	2.035176962571157	2.8201242592806697	1.1163020707761717	2.644448361806149	0.9113098710313139
28.00000000000001	2.9744688448854437	2.037933311901874	2.8256859761686615	1.1083673749151757	2.648996646741529	0.9079932278946856
28.05000000000001	2.9846653662177856	2.0406597142182648	2.8312079330298214	1.1003988426948297	2.6535282940850964	0.9046550014195276
28.100000000000012	2.9948754420276265	2.043353817920206	2.83668996459561	1.0923980409629408	2.6580431967557248	0.9012955268476475
28.15000000000001	3.0050989043969873	2.046012785096849	2.842131913439451	1.0843665396646074	2.6625412493535725	0.8979151414375863
28.20000000000001	3.0153355698785944	2.0486331710191408	2.8475336299922556	1.076305910903308	2.6670223481701005	0.894514184403512
28.25000000000001	3.025585236107179	2.0512107617673436	2.8528949725484845	1.0682177283914385	2.671486391197608	0.8910929968333292
28.30000000000001	3.035847677496268	2.0537403593040437	2.8582158072761703	1.0601035668092251	2.675933278138434	0.8876519216460466
28.350000000000012	3.04612263970022	2.0562154918554754	2.863496008216577	1.051965001471018	2.6803629104140683	0.8841913034970617
28.40000000000001	3.056409832414822	2.05862801732998	2.8687354572908803	1.0438036074334178	2.684775191173405	0.8807114887079237
28.45000000000001	3.0667089198735193	2.0609675727079235	2.8739340442909107	1.0356209586049658	2.6891700253011472	0.8772128252353184
28.50000000000001	3.0770195081419014	2.063220795450853	2.8790916668769304	1.0274186275671937	2.693547319425758	0.8736956625625325
28.55000000000001	3.087341127828028	2.0653701948792857	2.884208230566583	1.019198184604555	2.697906981926773	0.8701603516485079
28.600000000000012	3.0976732100906945	2.0673924923297804	2.889283648722976	1.0109611972664823	2.7022489229422435	0.8666072448555084
28.65000000000001	3.1080150527513255	2.0692561087778216	2.8943178425392477	1.002709229535661	2.706573054375328	0.8630366958755786
28.70000000000001	3.1183657711784725	2.070917244326438	2.8993107410183323	0.9944438412237844	2.710879289900999	0.8594490596638238
28.75000000000001	3.12872422519459	2.072313576286682	2.9042622809514858	0.986166587379671	2.7151675449719663	0.8558446923675334
28.80000000000001	3.1390889069413395	2.0733537182290718	2.909172406892129	0.9778790176094887	2.7194377368246743	0.8522239512535279
28.850000000000012	3.149457762376881	2.073898773572189	2.914041071127581	0.9695826753848991	2.7236897844845016	0.8485871946350443
28.900000000000013	3.1598278946770617	2.073728285977303	2.9188682336459784	0.9612790973866581	2.727923608771025	0.8449347818032749
28.95000000000001	3.1701950452366536	2.0724731037252653	2.9236538621014474	0.9529698129417952	2.732139132302534	0.8412670729581606
29.00000000000001	3.180552625714314	2.0694717337587676	2.9283979317753963	0.9446563433087718	2.7363362795006063	0.8375844291328605
29.05000000000001	3.1908897625742414	2.0634290444788306	2.933100425534535	0.9363402010250255	2.740514976593863	0.8338872121117191
29.100000000000012	3.201186916159103	2.0514843836378915	2.9377613337856467	0.9280228893344855	2.7446751516217236	0.830175784379179
29.150000000000013	3.2114046064106208	2.026130431085491	2.9423806544278803	0.9197059015383857	2.7488167344376544	0.8264505090278362
29.20000000000001	3.221448220469957	1.9619850281723217	2.9469583928010303	0.9113907203299121	2.7529396567120017	0.8227117497080982
29.25000000000001	3.231024456692344	1.750882397169562	2.951494561631179	0.9030788172029602	2.757043851934735	0.8189598705312662
29.30000000000001	3.2389570444416527	1.22658296718555	2.9559891809730603	0.894771651867643	2.7611292554173144	0.8151952359948567
29.350000000000012	3.2432902863642	0.6867953787698156	2.9604422781498556	0.8864706716340365	2.7651958042946836	0.8114182109477497
29.400000000000013	3.245824998229351	0.46721704447030277	2.964853887689401	0.8781773107324753	2.769243437526792	0.8076291604762176
29.45000000000001	3.2479624568089025	0.41262123326589517	2.9692240512571804	0.8698929900057806	2.7732720958994457	0.803828449847046
29.50000000000001	3.2499512105620094	0.3883014684773656	2.9735528175894586	0.8616191160319886	2.7772817220252626	0.8000164444380786
29.55000000000001	3.251845471493676	0.3711693346303946	2.9778402424175003	0.8533570805456847	2.7812722603438265	0.7961935096605188
29.600000000000012	3.2536629039083134	0.3565933565317181	2.9820863883949156	0.8451082602037019	2.785243657121868	0.7923600108916418
29.650000000000013	3.255411405058993	0.34326225508834796	2.9862913250195375	0.8368740157871457	2.789195860452743	0.7885163133888184
29.70000000000001	3.257095526459197	0.33070456953183225	2.990455128552787	0.8286556917297361	2.793128820255756	0.7846627822382146
29.75000000000001	3.258718450754311	0.3187190918399807	2.9945778819368347	0.8204546156763115	2.797042488275125	0.7807997822641966
29.80000000000001	3.260282717377597	0.3072074885928089	2.99865967470955	0.8122720979128673	2.800936818078398	0.7769276779672651
29.850000000000012	3.2617905256402397	0.29611571039225737	3.0027006029159633	0.8041094308757479	2.8048117650547977	0.7730468334507989
29.900000000000013	3.2632438744815198	0.28541064781038017	3.0067007690183076	0.7959678887031174	2.808667286412906	0.7691576123422905
29.95000000000001	3.2646446321183435	0.2750698561414566	3.0106602818029944	0.7878487267637269	2.8125033411782203	0.7652603777316358
30.00000000000001	3.2659945730429336	0.26507666070742175	3.014579256285945	0.7797531812733638	2.8163198901902224	0.7613554921030286
30.05000000000001	3.267295398725418	0.25541767441147556	3.018457813615728	0.7716824688047907	2.820116896099251	0.7574433172524309
30.100000000000012	3.2685487497870485	0.24608146931470287	3.0222960809739927	0.7636377858873544	2.823894323362747	0.7535242142172294
30.150000000000013	3.2697562134185647	0.23705783555087123	3.0260941914746016	0.7556203086259217	2.8276521382414233	0.7495985432204577
30.20000000000001	3.270919328142557	0.2283373534180555	3.0298522840602518	0.7476311923193535	2.8313903087949512	0.7456666635867393
30.25000000000001	3.2720395869527454	0.21991113937630757	3.033570503397795	0.7396715711401569	2.8351088048772906	0.7417289336903821
30.30000000000001	3.27311843953632	0.21177069185206676	3.0372489997716534	0.7317425577524972	2.8388075981318552	0.737785710867982
30.350000000000012	3.274157293871266	0.20390779518720592	3.04088792897532	0.723845242959058	2.8424866619859706	0.7338373513466934
30.400000000000013	3.275157517488192	0.19631446300529376	3.044487452201244	0.7159806954802406	2.8461459716453223	0.7298842102117575
30.45000000000001	3.2761204385013185	0.18898289907085086	3.0480477359301226	0.7081499615921061	2.849785504088088	0.7259266413020526
30.50000000000001	3.277047346478901	0.18190547516461208	3.051568951817165	0.7003540648883799	2.853405238058343	0.7219649971534281
30.55000000000001	3.2779394932529646	0.17507471838442257	3.0550512765790065	0.692594006076952	2.8570051540596224	0.717999628943069
30.600000000000012	3.278798093662745	0.1684833028470223	3.0584948918779347	0.6848707626589956	2.8605852343477736	0.7140308864190104
30.650000000000013	3.279624326281435	0.16212404501317224	3.0618999842055965	0.6771852887504792	2.8641454629238123	0.7100591178323867
30.70000000000001	3.2804193341128767	0.1559899013714272	3.0652667447654394	0.669538514906769	2.8676858255260975	0.706084669866911
30.75000000000001	3.2811842252951493	0.15007396909958004	3.0685953693546644	0.6619313479584221	2.8712063096224814	0.7021078875951403
30.80000000000001	3.281920073803873	0.1443694857886868	3.0718860582450236	0.6543646708032114	2.874706904402049	0.6981291143976165
30.850000000000012	3.282627920153036	0.13886983012362464	3.0751390160626966	0.6468393423162766	2.8781876007664575	0.6941486919098239
30.900000000000013	3.283308772105109	0.13356852305200562	3.0783544516681864	0.6393561972348749	2.8816483913211477	0.6901669599583471
30.95000000000001	3.283963605383556	0.12845922850267755	3.0815325780350453	0.6319160460080298	2.885089270366041	0.6861842564962117
31.00000000000001	3.284593364390135	0.12353575499034264	3.0846736121282663	0.6245196747468285	2.8885102338861097	0.6822009175531463
31.05000000000001	3.2851989629334595	0.11879205544225613	3.0877777747825137	0.6171678451700657	2.8919112795415725	0.6782172771685069
31.100000000000012	3.285781284944558	0.11422222755122391	3.090845290579967	0.6098612945596216	2.895292406657795	0.674233667333688
31.150000000000013	3.2863411852089714	0.10982051484475619	3.09387638772811	0.6026007357051455	2.8986536162149092	0.6702504179456881
31.200000000000014	3.286879490093005	0.10558130615322625	3.0968712979370183	0.5953868569246268	2.901994910837252	0.66626785673499
31.25000000000001	3.287396998270503	0.10149913511369846	3.099830256297356	0.5882203220922833	2.905316294782259	0.6622863092133002
31.30000000000001	3.287894481444143	0.09756867961343119	3.1027535011579412	0.581101770586514	2.908617773929385	0.6583060986319467
31.350000000000012	3.2883726850666375	0.09378476115024625	3.1056412740032213	0.5740318174177261	2.9118993557685786	0.6543275459124942
31.400000000000013	3.2888323290556456	0.09014234354992823	3.1084938193321188	0.5670110532525285	2.91516104938851	0.6503509696101872
31.450000000000014	3.289274108502137	0.0866365317355644	3.1113113845357465	0.5600400444346931	2.9184028654646803	0.6463766858475495
31.50000000000001	3.2896986943730013	0.08326257011745497	3.1140942197764656	0.5531193333644424	2.9216248162469856	0.642405008260809
31.55000000000001	3.2901067342033112	0.08001584084254887	3.1168425778693907	0.5462494380940441	2.924826915547288	0.6384362479777295
31.600000000000012	3.2904988527814267	0.07689186232681777	3.1195567141574063	0.5394308527303338	2.928009178726763	0.6344707135391658
31.650000000000013	3.2908756528265797	0.07388628677631459	3.1222368863966943	0.5326640479531974	2.93117162268268	0.6305087108556151
31.700000000000014	3.29123771564919	0.07099489788686242	3.124883354636938	0.5259494705846635	2.934314265835319	0.6265505431797536
31.75000000000001	3.291585601805448	0.06821360910883811	3.127496381102541	0.5192875437317213	2.9374371281144778	0.6225965110416709
31.80000000000001	3.2919198517402783	0.06553846100644023	3.130076230074255	0.5126786675698014	2.940540230945736	0.6186469122183524
31.850000000000012	3.292240986415513	0.06296561867181083	3.132623167778239	0.5061232191724585	2.943623597236661	0.6147020416784699
31.900000000000013	3.2925495079269966	0.06049136930052157	3.13513746226598	0.4996215524869996	2.9466872513625204	0.6107621915398198
31.950000000000014	3.2928459001085177	0.058112119587647726	3.137619383303109	0.4931739989809003	2.9497312191520595	0.6068276510436021
32.00000000000001	3.2931306291228726	0.055824392954448854	3.1400692022557886	0.4867808676706886	2.9527555278729563	0.6028987064980029
32.05000000000001	3.293404144038062	0.05362482701620763	3.142487191979816	0.48044244539003245	2.9557602062170396	0.5989756412497371
32.100000000000016	3.2936668773930347	0.05151017074418007	3.1448736267096895	0.47415899704940756	2.9587452842854542	0.5950587356412029
32.15000000000001	3.2939192457455033	0.049477281680623264	3.14722878195031	0.46793076596308936	2.9617107935734515	0.5911482669711177
32.20000000000001	3.2941616502098405	0.04752312331653741	3.14955293436932	0.46175797399030216	2.964656766955165	0.5872445094676593
32.250000000000014	3.294394476978669	0.045644762229386515	3.1518463616902133	0.4556408219540131	2.9675832386681282	0.5833477342481075
32.30000000000001	3.2946180978321347	0.04383936540683919	3.15410934258886	0.4495794899032646	2.970490244297646	0.5794582092878997
32.350000000000016	3.294832870632737	0.04210419743152727	3.156342156589246	0.4435741373708524	2.9733778207610073	0.5755761993875552
32.40000000000001	3.2950391398064505	0.040436617758174975	3.1585450839625686	0.4376249037780866	2.9762460062915217	0.5717019661431166
32.45000000000001	3.2952372368103187	0.03883407815131079	3.1607184056270268	0.43173190866721	2.979094840422438	0.5678357679146018
32.500000000000014	3.2954274805879633	0.037294119883810595	3.1628624030492407	0.42589525206494727	2.9819243639706676	0.5639778598049716
32.55000000000001	3.2956101780091567	0.035814371073996654	3.1649773581476763	0.4201150148623256	2.984734619020488	0.560128493623111
32.600000000000016	3.2957856242987034	0.03439254421635951	3.167063553197864	0.4143912590872745	2.9875256489068986	0.5562879178587821
32.65000000000001	3.29595410345132	0.03302643352562029	3.1691212707385494	0.40872402828217247	2.990297498199076	0.5524563776684843
32.70000000000001	3.29611588863396	0.03171391246048927	3.1711507934806855	0.4031133479085014	2.9930502126835834	0.5486341148412066
32.750000000000014	3.296271242575925	0.030452931221844892	3.1731524042176344	0.39755922558967427	2.9957838393474883	0.5448213677793845
32.80000000000001	3.296420417946179	0.02924151426128674	3.1751263857365823	0.3920616515764763	2.9984984263613774	0.5410183714838368
32.850000000000016	3.2965636577185373	0.02807775830476089	3.1770730207333995	0.38662059909167823	3.0011940230623266	0.5372253575242425
32.90000000000001	3.2967011955292267	0.026959829306107963	3.1789925917274995	0.38123602464192885	3.00387067993662	0.5334425540194943
32.95000000000001	3.2968332560115985	0.02588596050905778	3.1808853809798188	0.3759078685033401	3.006528448602521	0.529670185639155
33.000000000000014	3.2969600551343174	0.02485445090840699	3.1827516704125327	0.3706360549990251	3.0091673817930116	0.525908473565444
33.05000000000001	3.297081800520683	0.023863661971716965	3.1845917415298093	0.36542049289362666	3.011787533338176	0.5221576354813351
33.100000000000016	3.297198691754035	0.022912015959448695	3.186405875341469	0.3602610758213842	3.0143889581478254	0.5184178855713739
33.15000000000001	3.2973109206802778	0.02199799415215864	3.1881943522880234	0.3551576826210834	3.01697171219389	0.5146894344941444
33.20000000000001	3.297418671695557	0.02112013448090977	3.1899574521676795	0.35011017775392617	3.0195358524927665	0.5109724893791068
33.250000000000014	3.2975221220250868	0.020277029726187834	3.1916954540655627	0.3451184116485351	3.0220814370876807	0.5072672538141987
33.30000000000001	3.2976214419928187	0.01946732569685139	3.1934086362841647	0.34018222109935436	3.0246085250309087	0.5035739278312334
33.350000000000016	3.297716795282055	0.018689719132183313	3.1950972762765564	0.3353014296921941	3.027117176365993	0.49989270790501195
33.40000000000001	3.2978083391841406	0.0179429560757427	3.1967616505810867	0.33047584810383057	3.0296074521099587	0.4962237869453645
33.45000000000001	3.2978962248428125	0.017225830195286562	3.1984020347575943	0.3257052745293265	3.0320794142354464	0.4925673542877007
33.500000000000014	3.2979805974860934	0.016537180938627216	3.2000187033263803	0.32098949509563823	3.034533125652836	0.48892359569546073
33.55000000000001	3.298061596652198	0.01587589198905448	3.201611929708551	0.31632828417691883	3.036968650192401	0.4852926933493862
33.600000000000016	3.298139356405984	0.015240889678977965	3.2031819861681496	0.3117214048034356	3.03938605258633	0.48167482584631216
33.65000000000001	3.2982140055489877	0.01463114140939581	3.204729143756585	0.30716860904938414	3.0417853984508647	0.4780701682039279
33.70000000000001	3.2982856678200783	0.014045654161733978	3.206253672258643	0.30266963836965033	3.044166754268369	0.4744788918541687
33.750000000000014	3.298354462090605	0.013483473133106827	3.207755840140281	0.29822422398900983	3.0465301873694064	0.47090116464751475
33.80000000000001	3.2984205025514086	0.012943680221368936	3.2092359144985334	0.29383208727665533	3.0488757659148438	0.4673371508556201
33.850000000000016	3.2984838988928193	0.012425392738464325	3.2106941610130475	0.2894929400952151	3.0512035588779627	0.46378701117173904
33.90000000000001	3.298544756478793	0.01192776211837554	3.212130843899485	0.2852064851614955	3.0535136360265613	0.46025090270056523
33.95000000000001	3.2986031765140034	0.011449972633172933	3.2135462258646625	0.28097241642036863	3.0558060679049683	0.4567289790293927
34.000000000000014	3.2986592562051245	0.010991240165907357	3.2149405680636893	0.2767904193723325	3.058080925816855	0.45322139014963625
34.05000000000001	3.298713088915662	0.01055081102613542	3.216314130058386	0.2726601714189769	3.0603382818064646	0.44972828246699237
34.100000000000016	3.298764764315386	0.010127960869183994	3.217667169777879	0.2685813422392158	3.062578208641525	0.4462497989030467
34.15000000000001	3.2988143685243543	0.009721993516649263	3.2189999434807777	0.2645535941167765	3.0648007797954953	0.4427860787922455
34.20000000000001	3.298861984250552	0.009332239923125485	3.2203127057190466	0.2605765822428907	3.0670060694294476	0.43933725796563294
34.250000000000014	3.2989076909235857	0.008958057210080028	3.2216057093032067	0.256649955067374	3.0691941523751516	0.4359034687625396
34.30000000000001	3.2989515648226533	0.008598827569059608	3.222879205269721	0.25277335465219153	3.071365104117073	0.43248483998375775
34.350000000000016	3.298993679199276	0.008253957390564892	3.2241334428497286	0.24894641694721997	3.0735190007749895	0.4290814969527901
34.40000000000001	3.2990341043965596	0.00792287632485511	3.2253686694391934	0.24516877211773647	3.075655919086601	0.425693561517555
34.45000000000001	3.2990729079625245	0.0076050363849589075	3.2265851305709057	0.24144004486920778	3.077775936390165	0.42232115206278564
34.500000000000014	3.2991101547604087	0.007299911106386503	3.2277830698878853	0.23775985474003392	3.079879130607229	0.4189643835316659
34.55000000000001	3.2991459070735885	0.0070069946912809655	3.228962729118306	0.23412781639073899	3.0819655802254817	0.4156233674334686
34.600000000000016	3.299180224707322	0.006725801261566744	3.2301243480517923	0.23054353990460186	3.0840353642815637	0.4122982118703433
34.65000000000001	3.299213165086204	0.00645586405511267	3.231268164517352	0.22700663108231822	3.086088562344185	0.4089890215503189
34.70000000000001	3.2992447833478726	0.006196734724355224	3.232394414362615	0.22351669171136734	3.0881252544970668	0.40569589780027115
34.750000000000014	3.2992751324334475	0.005947982590583933	3.233503331434466	0.22007331984696066	3.090145521322188	0.4024189385999932
34.80000000000001	3.2993042631737786	0.005709193949599012	3.234595147561085	0.21667611005000253	3.092149443883067	0.3991582385915038
34.850000000000016	3.2993322243729426	0.005479971499724456	3.2356700925349653	0.21332465379700238	3.094137103708103	0.39591388910213965
34.90000000000001	3.299359062888776	0.005259933610659573	3.236728394099055	0.2100185394841958	3.096108582774088	0.392685978171734
34.95000000000001	3.299384823709049	0.005048713726552023	3.237770277929807	0.20675735280796914	3.09806396348982	0.38947459056977607
35.000000000000014	3.299409550026041	0.00484595984914904	3.2387959676271345	0.20354067716368718	3.100003328679786	0.3862798078173668
35.05000000000001	3.2994332833075406	0.004651333899658994	3.2398056847014445	0.2003680936260821	3.1019267615679937	0.38310170821571177
35.100000000000016	3.2994560633650374	0.00446451120190261	3.240799648563395	0.1972391813469443	3.103834345761943	0.3799403668698176
35.15000000000001	3.2994779284195594	0.004285179970366926	3.2417780765149136	0.19415351772011036	3.1057261652366916	0.3767958557116202
35.20000000000001	3.299498915164741	0.004113040781135169	3.242741183740596	0.19111067860436037	3.1076023043190593	0.3736682435275185
35.250000000000014	3.299519058827371	0.003947806100654816	3.2436891833009573	0.18811023857630005	3.109462847671967	0.37055759598537463
35.30000000000001	3.2995383932257476	0.0037891998249506287	3.2446222861263583	0.1851517711151729	3.1113078802789134	0.36746397565817546
35.350000000000016	3.29955695082562	0.0036369568231009453	3.2455407010121093	0.1822348488073544	3.1131374874285487	0.36438744205334217
35.40000000000001	3.2995747627939784	0.0034908224753138484	3.2464446346144316	0.17935904354501986	3.114951754699447	0.3613280516433903
35.45000000000001	3.299591859050373	0.0033505524213950366	3.2473342914475594	0.17652392672964368	3.1167507679449824	0.358285857889733
35.500000000000014	3.299608268318192	0.0032159118776320383	3.248209873881728	0.17372906945311684	3.1185346132783445	0.3552609112609062
35.55000000000001	3.299624018169149	0.003086675398478178	3.2490715821420904	0.17097404267389038	3.1203033770575916	0.352253259318438
35.600000000000016	3.2996391350721774	0.0029626266698556947	3.249919614308467	0.16825841739766645	3.122057145871529	0.34926294667247504
35.65000000000001	3.2996536444358475	0.0028435579061181215	3.2507541663160673	0.16558176485176546	3.1237960065243167	0.34629001501592427
35.70000000000001	3.299667570651238	0.002729269617205432	3.2515754319569843	0.16294365664478505	3.125520046021688	0.3433345032253854
35.750000000000014	3.2996809371320195	0.002619570254793757	3.252383602882515	0.16034366492768015	3.127229351556571	0.34039644733525165
35.80000000000001	3.299693766353786	0.0025142759373153467	3.2531788686062617	0.15778136252414754	3.128924010495041	0.33747588058240297
35.850000000000016	3.2997060798913926	0.0024132101182772203	3.253961416507756	0.15525632317689997	3.1306041103623947	0.33457283343871325
35.90000000000001	3.2997178984549693	0.0023162032956491885	3.254731431838031	0.15276812156535868	3.132269738829428	0.33168733364369984
35.95000000000001	3.2997292419243496	0.002223092736386434	3.25548909772341	0.1503163334484725	3.1339209836988315	0.3288194062364269
36.000000000000014	3.2997401293823327	0.0021337222161577074	3.256234595172516	0.14790053592264485	3.135557932891792	0.3259690735887588
36.05000000000001	3.2997505791465107	0.0020479417468521888	3.2569681030826363	0.14552030746067146	3.137180674434719	0.3231363554374056
36.100000000000016	3.2997606087998017	0.001965607336416042	3.257689798247122	0.14317522800645577	3.1387892964461663	0.32032126891934354
36.15000000000001	3.2997702352198752	0.0018865807541601498	3.2583998553627005	0.14086487916458168	3.1403838871239125	0.31752382860346984
36.20000000000001	3.299779474607343	0.0018107292957836307	3.2590984470387676	0.13858884431222407	3.141964534732201	0.3147440465294693
36.250000000000014	3.2997883425128327	0.001737925538876084	3.2597857438058226	0.13634670863851284	3.143531327589207	0.3119819322216699
36.30000000000001	3.2997968538627322	0.0016680472428021176	3.2604619141251527	0.13413805930191813	3.1450843540544176	0.3092374927508601
36.350000000000016	3.299805022985261	0.001600977001459114	3.261127124398842	0.13196248553448697	3.146623702516716	0.30651073276679597
36.40000000000001	3.2998128636327473	0.0015366020554807847	3.261781538980497	0.1298195787144607	3.1481494613820855	0.30380165450612395
36.45000000000002	3.2998203890058155	0.0014748142444176437	3.262425320185986	0.12770893245900083	3.149661719061777	0.30111025784091083
36.500000000000014	3.2998276117751915	0.0014155097236567826	3.2630586283050875	0.12563014273389683	3.1511605639604947	0.29843654034099387
36.55000000000001	3.299834544103052	0.0013585887672462604	3.2636816216133244	0.12358280791644916	3.1526460844651867	0.2957804972668754
36.600000000000016	3.299841197662864	0.0013039556737481917	3.264294456384252	0.12156652888457131	3.1541183689331636	0.29314212161224873
36.65000000000001	3.29984758365979	0.001251518602600754	3.26489728690217	0.11958090908642305	3.155577505681309	0.29052140415380734
36.70000000000002	3.29985371284889	0.0012011893474550561	3.265490265475117	0.11762555461345414	3.1570235829747015	0.28791833348545737
36.750000000000014	3.2998595955532646	0.0011528832654050802	3.2660735424483045	0.11570007427039286	3.1584566890161634	0.2853328960661017
36.80000000000001	3.2998652416815437	0.0011065190970782623	3.2666472662178205	0.11380407963748951	3.1598769119353625	0.28276507621392
36.850000000000016	3.299870660744235	0.0010620188335508374	3.2672115832446793	0.11193718513354156	3.1612843397783026	0.28021485617152564
36.90000000000001	3.299875861869879	0.0010193076054321182	3.267766638069156	0.11009900806833173	3.162679060497078	0.2776822161387926
36.95000000000002	3.299880853820289	0.0009783135466534532	3.2683125733253626	0.10828916869797922	3.164061161939691	0.2751671343026274
37.000000000000014	3.299885645005346	0.0009389676690574333	3.2688495297561357	0.10650729027894101	3.165430731840104	0.2726695868747342
37.05000000000001	3.2998902434969795	0.0009012037496347602	3.2693776462281523	0.10475299909259661	3.166787857808438	0.2701895481266092
37.100000000000016	3.299894657042842	0.000864958228490309	3.269897059747062	0.10302592456639559	3.1681326273213704	0.2677269904235402
37.15000000000001	3.299898893079264	0.0008301700928114997	3.2704079054738164	0.10132569921815104	3.1694651277126735	0.2652818842603466
37.20000000000002	3.2999029587437705	0.000796780780731865	3.270910316739243	0.09965195869497734	3.1707854461639737	0.26285419829655154
37.250000000000014	3.299906860887072	0.0007647340779470824	3.2714044250607657	0.09800434190729845	3.172093669695639	0.26044389937741386
37.30000000000001	3.29991060608455	0.0007339760261970696	3.271890360158316	0.09638249098053109	3.173389885157748	0.25805095263578437
37.350000000000016	3.299914200647333	0.0007044548141266205	3.272368249970571	0.09478605130460949	3.1746741792219972	0.2556753214065566
37.40000000000001	3.2999176506326915	0.0006761207743011255	3.272838220671362	0.09321467156297558	3.1759466383718133	0.2533169673283098
37.45000000000002	3.2999209618550767	0.0006489261885889164	3.273300396686201	0.09166800375552953	3.1772073488952803	0.25097585044413506
37.500000000000014	3.299924139894578	0.0006228252132700618	3.2737549007089166	0.09014570322065651	3.1784563968762547	0.24865192911569522
37.55000000000001	3.299927190107209	0.0005977739105844648	3.2742018537184077	0.08864742865647202	3.1796938681864373	0.24634516011218466
37.600000000000016	3.2999301176336835	0.000573730085378088	3.2746413749954812	0.08717284213702214	3.1809198484773766	0.24405549867719145
37.65000000000001	3.2999329274080633	0.0005506532370702644	3.275073582139778	0.08572160912784454	3.1821344231732094	0.24178289850585344
37.70000000000002	3.2999356241660545	0.0005285044915837034	3.2754985910867602	0.08429339850479778	3.183337677462435	0.2395273117770813
37.750000000000014	3.2999382124529792	0.0005072465368272105	3.275916516124826	0.08288788254155577	3.1845296962909804	0.23728868924592916
37.80000000000001	3.2999406966314226	0.00048684355924422107	3.276327469912176	0.08150473694918503	3.185710564354894	0.23506698022988104
37.850000000000016	3.2999430808885717	0.0004672611839851015	3.2767315634943173	0.08014364087095771	3.186880366093279	0.23286213265279798
37.90000000000001	3.2999453692432628	0.0004484664177795139	3.2771289063208857	0.07880427690110992	3.1880391856814225	0.23067409307909514
37.95000000000002	3.29994756555275	0.00043042759266143094	3.2775196062633283	0.07748633105805425	3.1891871070240705	0.22850280674493462
38.000000000000014	3.2999496735191896	0.00041311431871804416	3.277903769631466	0.07618949278793252	3.190324213748872	0.22634821759179857
38.05000000000001	3.299951696695937	0.00039649740983804804	3.2782815011912074	0.07491345499190061	3.1914505891999885	0.22421026829697155
38.100000000000016	3.299953638493288	0.0003805488645269861	3.2786529041813854	0.07365791401511501	3.192566316431842	0.22208890030729123
38.15000000000001	3.2999555021845826	0.0003652418081401265	3.279018080331358	0.07242256963991167	3.1936714782030613	0.2199840538693465
38.20000000000002	3.2999572909113697	0.0003505504602685505	3.2793771298777843	0.07120712509959048	3.1947661569705352	0.21789566806049265
38.250000000000014	3.2999590076891856	0.00033645006880078654	3.279730151582355	0.07001128702050607	3.1958504348836665	0.2158236808216074
38.30000000000001	3.2999606554120575	0.0003229168297025353	3.2800772427479896	0.06883476544189193	3.196924393778751	0.21376802898625868
38.350000000000016	3.299962236857483	0.0003099279460627713	3.2804184992367733	0.06767727386034039	3.197988115173529	0.21172864831189742
38.40000000000001	3.299963754691518	0.00029746153344945014	3.280754015486593	0.06653852912137381	3.1990416802618697	0.20970547350977142
38.45000000000002	3.299965211472817	0.00028549659930376947	3.281083884527987	0.06541825152012848	3.2000851699086272	0.2076984382750524
38.500000000000014	3.299966609657511	0.00027401295703555206	3.281408198001794	0.06431616470841561	3.2011186646446204	0.20570747531600375
38.55000000000001	3.299967951602387	0.0002629912323470762	3.2817270461750714	0.0632319956202565	3.2021422446617875	0.20373251638446277
38.600000000000016	3.2999692395698346	0.00025241287374910826	3.2820405179579963	0.06216547462592814	3.203155989808465	0.20177349230330321
38.65000000000001	3.299970475731125	0.0002422600213236592	3.282348700921331	0.061116335443358594	3.20415997958482	0.19983033299610042
38.70000000000002	3.299971662170048	0.00023251559809978062	3.28265168131243	0.060084315045187964	3.2051542931384263	0.19790296751558856
38.750000000000014	3.2999728008871063	0.00022316319125081918	3.2829495440717826	0.059069153762010274	3.2061390092599757	0.1959913240711586
38.80000000000001	3.2999738938019605	0.0002141869659766371	3.2832423728500504	0.058070595179842144	3.207114206379138	0.19409533005706692
38.850000000000016	3.2999749427567657	0.00020557181102276445	3.2835302500235812	0.057088386119517054	3.208079962560546	0.19221491207950692
38.90000000000001	3.2999759495200705	0.00019730322009081647	3.2838132567112455	0.05612227668898129	3.209036355499933	0.19034999598432023
38.95000000000002	3.2999769157889665	0.00018936726554841243	3.284091472790471	0.05517202020527634	3.2099834625203894	0.18850050688314468
39.000000000000014	3.299977843192726	0.00018175056801794653	3.2843649769132983	0.0542373731875756	3.210921360568764	0.18666636917771484
39.05000000000001	3.2999787332946466	0.00017444025630197757	3.284633846522346	0.0533180953356549	3.211850126212166	0.1848475065959576
39.100000000000016	3.2999795875952893	0.00016742402124236833	3.2848981578666554	0.05241394950793676	3.2127698356347234	0.18304384220535042
39.15000000000001	3.2999804075348593	0.0001606900333683825	3.285157986017425	0.051524701697758246	3.213680564634219	0.18125529843743493
39.20000000000002	3.299981194495623	0.0001542269394150253	3.285413404883633	0.05065012101070465	3.2145823886190983	0.1794817971272522
39.250000000000014	3.2999819498042533	0.00014802384271206392	3.2856644872275322	0.04978997964030896	3.2154753826054914	0.17772325952719825
39.30000000000001	3.29998267473405	0.00014207028442569936	3.285911304680036	0.04894405284311176	3.21635962121437	0.17597960633281673
39.350000000000016	3.2999833705070976	0.00013635622664764924	3.2861539277559633	0.04811211891478706	3.21723517866882	0.17425075770873377
39.40000000000001	3.2999840382963166	0.00013087203491579658	3.2863924258691832	0.04729395916413637	3.2181021287914575	0.17253663331175062
39.45000000000002	3.2999846792274465	0.0001256084630085752	3.286626867347604	0.04648935788708286	3.2189605450019374	0.170837152313581
39.500000000000014	3.2999852943809467	0.000120556635607727	3.286857319448054	0.045698102342157654	3.2198105003145936	0.16915223342358843
39.55000000000001	3.2999858847938026	0.00011570803458482715	3.287083848371026	0.04491998272214914	3.2206520673361734	0.16748179491017368
39.600000000000016	3.2999864514612924	0.00011105448493253789	3.2873065192752757	0.044154792128452414	3.2214853182636958	0.1658257546407782
39.65000000000001	3.2999869953386525	0.00010658814026953678	3.2875253962923106	0.0434023265447081	3.2223103248825815	0.16418403007342874
39.70000000000002	3.299987517342695	0.00010230146941125895	3.287740542540723	0.0426623848085228	3.22312715856443	0.16255653828594063
39.750000000000014	3.2999880183533463	9.818724443277915e-05	3.287952020140396	0.041934768584042104	3.2239358902654405	0.16094319602117935
39.80000000000001	3.2999884992151394	9.423852816325962e-05	3.2881598902265634	0.04121928233558947	3.2247365905246417	0.15934391968713157
39.850000000000016	3.299988960738628	9.044866231988635e-05	3.288364212963752	0.040515733299244516	3.225529329462312	0.1577586253785057
39.90000000000001	3.2999894037017623	8.681125649445676e-05	3.288565047559555	0.039823931453781825	3.2263141767784265	0.1561872289029509
39.95000000000002	3.2999898288511926	8.332017735313002e-05	3.28876245227829	0.039143689494451905	3.227091201751341	0.15462964579910476
40.000000000000014	3.299990236903536	7.996953833355747e-05	3.2889564844545	0.03847482280036729	3.2278604732364182	0.15308579135840716
40.05000000000001	3.2999906285465763	7.67536895551757e-05	3.2891472005062936	0.037817149419652196	3.2286220596649247	0.15155558063653984
40.100000000000016	3.2999910044404315	7.366720858215103e-05	3.2893346559486965	0.03717049002460726	3.229376029042784	0.1500389284805692
40.15000000000001	3.2999913652186623	7.070488720728463e-05	3.2895189054065397	0.036534667883003635	3.2301224489497304	0.14853574954571513
40.20000000000002	3.2999917114893034	6.786173777584281e-05	3.289700002627526	0.03590950884635902	3.2308613865382414	0.14704595830679068
40.250000000000014	3.2999920438360397	6.513296597177032e-05	3.289878000495003	0.03529484130929461	3.2315929085327983	0.14556946908896862
40.30000000000001	3.299992362818963	6.251396300172019e-05	3.2900529510406193	0.03469049618232134	3.232317081229131	0.14410619607502895
40.350000000000016	3.2999926689756696	6.000031675057471e-05	3.290224905456826	0.03409630686427079	3.2330339704935485	0.14265605332710152
40.40000000000001	3.29999296282213	5.7587788404589446e-05	3.290393914109262	0.03351210920648384	3.233743641762402	0.14121895480059266
40.45000000000002	3.2999932448535536	5.5272310177656436e-05	3.2905600265488917	0.03293774152204776	3.234446160041555	0.1397948143638672
40.500000000000014	3.299993515545232	5.3049977566388407e-05	3.290723291524482	0.03237304449100975	3.235141589906041	0.1383835458138094
40.55000000000001	3.2999937753533293	5.0917035139264044e-05	3.290883756993802	0.03181786116563501	3.235829995499693	0.1369850628940128
40.600000000000016	3.2999940247155832	4.8869909221593844e-05	3.291041470136139	0.031272036981775386	3.2365114405349815	0.13559927930494098
40.65000000000001	3.2999942640524216	4.690513463856405e-05	3.2911964773636195	0.03073541966529092	3.2371859882927425	0.13422610871870688
40.70000000000002	3.2999944937669294	4.501938235534908e-05	3.291348824332792	0.030207859235531487	3.2378537016221687	0.13286546480280492
40.750000000000014	3.2999947142462456	4.320949393843421e-05	3.2914985559559753	0.029689207984944233	3.2385146429407703	0.13151726122828222
40.80000000000002	3.2999949258618684	4.147240680651976e-05	3.291645716412641	0.029179320430188227	3.2391688742344518	0.1301814116857969
40.850000000000016	3.299995128970313	3.9805199989473294e-05	3.291790349160278	0.02867805329159978	3.239816457057628	0.12885782989762617
40.90000000000001	3.2999953239138686	3.820506037754967e-05	3.2919324969455572	0.02818526548125533	3.240457452533428	0.127546429635359
40.95000000000002	3.299995511020917	3.666928378720513e-05	3.29207220181509	0.02770081805032021	3.241091921353982	0.12624712473034094
41.000000000000014	3.299995690606706	3.5195288745626385e-05	3.2922095051260607	0.027224574175903626	3.2417199237807313	0.12495982908752978
41.05000000000002	3.2999958629738044	3.378058593739297e-05	3.2923444475568493	0.02675639913640282	3.2423415196448566	0.1236844566995643
41.100000000000016	3.2999960284125653	3.242278751258709e-05	3.2924770691174245	0.02629616027746806	3.2429567683477267	0.12242092165728025
41.15000000000001	3.29999618720168	3.111960666046798e-05	3.292607409159624	0.025843726988483695	3.2435657288614292	0.12116913816427655
41.20000000000002	3.299996339608632	2.98688457434082e-05	3.2927355063873094	0.025398970671659526	3.24416845972937	0.11992902054778654
41.250000000000014	3.2999964858901376	2.866839665216503e-05	3.29286139886634	0.02496176471950662	3.2447650190669073	0.11870048326997562
41.30000000000002	3.299996626292599	2.751623377150736e-05	3.2929851240345047	0.02453198449472893	3.2453554645620697	0.11748344094023366
41.350000000000016	3.299996761052476	2.6410412772293057e-05	3.2931067187112877	0.024109507290006604	3.2459398534763095	0.11627780832640155
41.40000000000001	3.2999968903967263	2.534907459050828e-05	3.293226219107405	0.023694212307532325	3.2465182426453336	0.1150835003652162
41.45000000000002	3.299997014543221	2.4330428303187546e-05	3.293343660834363	0.023285980639187187	3.247090688479961	0.11390043217289758
41.500000000000014	3.2999971337010092	2.3352753260041936e-05	3.2934590789137967	0.022884695235561026	3.2476572469670626	0.11272851905630432
41.55000000000002	3.299997248070753	2.2414402849335602e-05	3.2935725077867186	0.02249024088122553	3.248217973670524	0.11156767652160227
41.600000000000016	3.299997357845038	2.1513795047667372e-05	3.2936839813226086	0.022102504169865256	3.2487729237322784	0.11041782028563318
41.65000000000001	3.2999974632087037	2.064941128310238e-05	3.2937935328284174	0.021721373480616535	3.249322151873381	0.10927886628508077
41.70000000000002	3.299997564339151	1.9819794374598132e-05	3.2939011950574146	0.021346738950995814	3.249865712395129	0.10815073068471293
41.750000000000014	3.299997661406648	1.9023545689833554e-05	3.2940070002179276	0.020978492454588604	3.250403659180228	0.10703332988803993
41.80000000000002	3.299997754574608	1.8259322516200882e-05	3.294110979981961	0.020616527575541	3.2509360456940093	0.1059265805454146
41.850000000000016	3.299997843999874	1.7525837066045824e-05	3.2942131654936833	0.020260739584969656	3.251462924985682	0.10483039956191931
41.90000000000001	3.2999979298329785	1.6821851929194054e-05	3.2943135873778107	0.019911025417869155	3.251984349689628	0.10374470410695835
41.95000000000002	3.2999980122183925	1.6146180783493946e-05	3.2944122757478613	0.019567283647390354	3.252500372026752	0.10266941162214493
42.000000000000014	3.2999980912947864	1.5497684557885805e-05	3.294509260214285	0.01922941446437676	3.25301104380585	0.10160443982805134
42.05000000000002	3.299998167195238	1.4875270011316388e-05	3.2946045698925044	0.018897319652353417	3.2535164164250325	0.10054970673330388
42.100000000000016	3.2999982400474863	1.427788767216498e-05	3.294698233410809	0.01857090256478955	3.2540165408731823	0.0995051306406225
42.15000000000001	3.299998309974115	1.3704530346103638e-05	3.294790278918152	0.018250068103426997	3.2545114677314384	0.09847063015506308
42.20000000000002	3.29999837709279	1.3154232192391646e-05	3.294880734091843	0.017934722695258642	3.2550012471747327	0.09744612419069654
42.250000000000014	3.299998441516437	1.262606502905328e-05	3.2949696261451042	0.017624774270004195	3.255485928973346	0.09643153197721688
42.30000000000002	3.2999985033534402	1.2119138474986357e-05	3.2950569818345428	0.017320132239291297	3.2559655624945054	0.09542677306626501
42.350000000000016	3.299998562707822	1.1632598386768223e-05	3.2951428274674974	0.017020707474131314	3.256440196704008	0.09443176733803682
42.40000000000001	3.2999986196794238	1.1165624371756167e-05	3.295227188909284	0.016726412283532	3.256909880167886	0.0934464350072517
42.45000000000002	3.2999986743640655	1.071742921965324e-05	3.295310091590333	0.01643716039360754	3.257374661054081	0.09247069662905005
42.500000000000014	3.2999987268537163	1.0287257694585605e-05	3.2953915605132202	0.01615286692711493	3.2578345871341767	0.09150447310538823
42.55000000000002	3.2999987772366426	9.874384900854238e-06	3.2954716202596037	0.015873448381285016	3.2582897057851348	0.09054768568873328
42.600000000000016	3.299998825597565	9.478114648686642e-06	3.295550294997033	0.015598822608993146	3.258740063991064	0.0896002559893816
42.65000000000001	3.2999988720177886	9.097778743694107e-06	3.295627608485693	0.015328908797656027	3.259185708345029	0.08866210597958002
42.70000000000002	3.2999989165753525	8.732736773708893e-06	3.2957035840850097	0.015063627449336536	3.259626685050859	0.08773315799786019
42.750000000000014	3.2999989593451566	8.382373266613286e-06	3.295778244760186	0.01480290036091958	3.2600630399250075	0.0868133347554334
42.80000000000002	3.299999000399085	8.046097548231046e-06	3.295851613088619	0.014546650604927436	3.260494818398414	0.08590255933910385
42.850000000000016	3.299999039806132	7.72334303178468e-06	3.295923711266236	0.014294802510264049	3.2609220655183986	0.0850007552163845
42.90000000000001	3.299999077632515	7.413565938918509e-06	3.295994561113722	0.014047281643243537	3.2613448259505775	0.08410784623990253
42.95000000000002	3.2999991139417917	7.116244162830299e-06	3.296064184082668	0.013804014788121322	3.261763143980797	0.08322375665066772
43.000000000000014	3.299999148794957	6.830876486674242e-06	3.2961326012616032	0.013564929928762126	3.262177063517085	0.08234841108254898
43.05000000000002	3.2999991822505566	6.556982086181051e-06	3.296199833381956	0.013329956231302731	3.262586628091622	0.08148173456575591
43.100000000000016	3.299999214364778	6.29409967700667e-06	3.296265900823916	0.013099024024896266	3.2629918808627423	0.08062365252989423
43.15000000000001	3.299999245191553	6.041785809429712e-06	3.2963308236222053	0.012872064784659187	3.263392864616921	0.07977409080950792
43.20000000000002	3.2999992747826363	5.799615721002738e-06	3.2963946214717623	0.012649011112983999	3.263789621770837	0.07893297564443458
43.250000000000014	3.29999930318771	5.567181560195422e-06	3.296457313733336	0.012429796723694153	3.2641821943733653	0.0781002336823633
43.30000000000002	3.299999330454452	5.344091036363352e-06	3.296518919438999	0.012214356423001504	3.26457062410766	0.07727579198530066
43.350000000000016	3.2999993566286205	5.1299686987249515e-06	3.2965794572975664	0.012002626094442803	3.2649549522932184	0.07645957803006809
43.40000000000001	3.299999381754139	4.924454017896096e-06	3.2966389456999434	0.011794542681045073	3.2653352198879606	0.07565151971050454
43.45000000000002	3.2999994058731605	4.727200320076008e-06	3.2966974027243765	0.011590044168841018	3.265711467490324	0.07485154534194294
43.500000000000014	3.2999994290261427	4.537875568644267e-06	3.296754846141632	0.01138906957095287	3.26608373534138	0.07405958366064169
43.55000000000002	3.299999451251916	4.356160729912517e-06	3.2968112934200855	0.011191558911392008	3.2664520633269305	0.07327556382783484
43.600000000000016	3.29999947258775	4.1817496310159186e-06	3.2968667617307457	0.010997453209427022	3.2668164909796586	0.07249941543229
43.65000000000001	3.2999994930694125	4.014348675696056e-06	3.2969212679521798	0.010806694463241229	3.267177057481253	0.07173106849009514
43.70000000000002	3.2999995127312367	3.853675707432558e-06	3.296974828675378	0.010619225634656004	3.26753380166456	0.07097045344863773
43.750000000000014	3.29999953160617	3.699459156791818e-06	3.2970274602085268	0.010434990637335773	3.2678867620157392	0.07021750118688885
43.80000000000002	3.299999549725828	3.551441523086396e-06	3.2970791785817513	0.010253934316040159	3.268235976676429	0.06947214301440852
43.850000000000016	3.2999995671205853	3.409373334761767e-06	3.2971299995516876	0.01007600243333684	3.268581483445883	0.06873431068733282
43.90000000000001	3.2999995838195617	3.27301314939632e-06	3.2971799386060843	0.009901141658943402	3.268923319783302	0.06800393638449975
43.95000000000002	3.2999995998507163	3.142132456446234e-06	3.297229010968277	0.009729299551821669	3.2692615228097273	0.06728095272016787
44.000000000000014	3.299999615240886	3.016511200826244e-06	3.297277231601602	0.009560424546961599	3.2695961293105036	0.06656529276263257
44.05000000000002	3.2999996300158276	2.8959370723669053e-06	3.2973246152137463	0.00939446594152571	3.2699271757373536	0.06585689000893069
44.100000000000016	3.299999644200257	2.7802077084970733e-06	3.2973711762610174	0.009231373880567162	3.270254698210593	0.0651556783974172
44.15000000000001	3.2999996578179043	2.669128349452876e-06	3.2974169289525523	0.009071099343813671	3.270578732521327	0.06446159230812043
44.20000000000002	3.2999996708915402	2.5625115540606203e-06	3.297461887254456	0.00891359413266457	3.270899314133674	0.06377456656274205
44.250000000000014	3.2999996834430196	2.4601746417829418e-06	3.297506064893879	0.008758810853635168	3.2712164781869544	0.06309453642721508
44.30000000000002	3.299999695493287	2.361952127216682e-06	3.2975494753629917	0.008606702917361986	3.271530259497947	0.062421437608009
44.350000000000016	3.299999707062541	2.26767866706723e-06	3.297592131923053	0.008457224513378492	3.2718406925630346	0.06175520625177455
44.40000000000001	3.2999997181700733	2.1771913338852755e-06	3.297634047608126	0.008310330586738246	3.2721478115604645	0.06109577895365703
44.45000000000002	3.2999997288344542	2.090335726734338e-06	3.2976752352289203	0.008165976854428436	3.272451650352571	0.06044309274976456
44.500000000000014	3.299999739073431	2.006966326462134e-06	3.29771570737667	0.008024119781211425	3.2727522424879623	0.05979708511731019
44.55000000000002	3.2999997489041175	1.9269477036232274e-06	3.2977554764267323	0.007884716556603166	3.2730496212037443	0.05915769398136206
44.600000000000016	3.2999997583429077	1.8501424392525223e-06	3.2977945545422362	0.007747725093736335	3.2733438194277755	0.05852485770780902
44.65000000000001	3.299999767405542	1.7764217119520254e-06	3.29783295367767	0.007613104013799443	3.273634869780823	0.05789851510456856
44.70000000000002	3.299999776107125	1.705659755657507e-06	3.297870685582374	0.007480812640352497	3.2739228045788216	0.05727860542414476
44.750000000000014	3.29999978446214	1.6377406097944913e-06	3.297907761804073	0.007350810980710776	3.2742076558350646	0.056665068360715054
44.80000000000002	3.299999792484531	1.5725498059282472e-06	3.297944193692181	0.007223059713652447	3.274489455262428	0.05605784405062764
44.850000000000016	3.2999998001876376	1.5099738703838739e-06	3.2979799924012094	0.007097520189276452	3.2747682342755713	0.055456873072046164
44.90000000000001	3.29999980758427	1.4499110534416104e-06	3.2980151688940738	0.00697415440654936	3.275044023993148	0.054862096443528685
44.95000000000002	3.2999998146867484	1.3922588948389603e-06	3.298049733945275	0.006852925009610544	3.2753168552400065	0.054273455624880285
45.000000000000014	3.2999998215068587	1.336921116035228e-06	3.29808369814417	0.006733795274556087	3.275586758549397	0.05369089251367143
45.05000000000002	3.2999998280559595	1.2838054885833117e-06	3.2981170718980204	0.006616729096577956	3.2758537641651437	0.0531143494475117
45.100000000000016	3.2999998343449137	1.2328203524702985e-06	3.298149865435136	0.006501690985984965	3.2761179020438718	0.05254376920277082
45.15000000000002	3.2999998403841633	1.1838813662734538e-06	3.2981820888078808	0.006388646053707703	3.2763792018571722	0.05197909499102593
45.20000000000002	3.299999846183727	1.1369061780897027e-06	3.298213751895673	0.006277560001848315	3.276637692993782	0.05142027046204589
45.250000000000014	3.2999998517532245	1.091815775566829e-06	3.2982448644078994	0.0061683991148697714	3.2768934045617923	0.050867239699599054
45.30000000000002	3.299999857101885	1.0485344148492004e-06	3.2982754358868216	0.006061130250145652	3.2771463653907777	0.05031994721989008
45.350000000000016	3.2999998622385687	1.0069893363606752e-06	3.298305475710401	0.005955720828012545	3.2773966040339912	0.049778337973975795
45.40000000000002	3.2999998671717785	9.671111911302432e-07	3.2983349930951023	0.005852138820756636	3.277644148770518	0.049242357344425614
45.45000000000002	3.299999871909681	9.288321223266394e-07	3.2983639970986087	0.00575035274650304	3.2778890276074355	0.0487119511434031
45.500000000000014	3.2999998764600997	8.920876837237302e-07	3.2983924966225673	0.005650331659552421	3.2781312682819523	0.048187065612737
45.55000000000002	3.299999880830558	8.568166975919667e-07	3.298420500415204	0.005552045140504447	3.278370898263563	0.04766764742186069
45.600000000000016	3.2999998850282664	8.22960330992828e-07	3.298448017073972	0.005455463287731277	3.2786079447561707	0.04715364366582264
45.65000000000002	3.2999998890601607	7.904622378873682e-07	3.2984750550480815	0.005360556707145747	3.2788424347002216	0.04664500186621012
45.70000000000002	3.2999998929328886	7.592663564537361e-07	3.2985016226410435	0.005267296507938113	3.279074394774833	0.04614166996660174
45.750000000000014	3.2999998966528246	7.293205328551267e-07	3.2985277280131604	0.005175654290638931	3.279303851399888	0.045643596332851644
45.80000000000002	3.2999999002260942	7.005753133171311e-07	3.29855337918395	0.005085602140155743	3.279530830738161	0.04515072975145529
45.850000000000016	3.299999903658578	6.729819546080762e-07	3.2985785840345616	0.004997112618028154	3.279755358697403	0.04466301942734674
45.90000000000002	3.2999999069559136	6.464940582873169e-07	3.2986033503101306	0.004910158754256599	3.279977460932435	0.04418041498226444
45.95000000000002	3.2999999101235185	6.210674285966888e-07	3.2986276856221037	0.0048247140384916065	3.2801971628472253	0.04370286645375643
46.000000000000014	3.2999999131665883	5.966594329720465e-07	3.2986515974505153	0.004740752413567861	3.2804144895969727	0.04323032429311979
46.05000000000002	3.299999916090113	5.732289309889893e-07	3.29867509314624	0.004658248268256671	3.280629466090157	0.0427627393629848
46.100000000000016	3.299999918898877	5.507369849055976e-07	3.298698179933197	0.004577176427602581	3.2808421169906024	0.042300062936249105
46.15000000000002	3.2999999215974825	5.291455096312347e-07	3.298720864910516	0.004497512148589067	3.2810524667195198	0.041842246694443475
46.20000000000002	3.299999924190333	5.084181964321033e-07	3.2987431550546824	0.004419231111327804	3.2812605394575463	0.041389242725102804
46.250000000000014	3.2999999266816644	4.885209392568868e-07	3.2987650572216287	0.0043423094108163696	3.281466359146771	0.040941003520416075
46.30000000000002	3.299999929075542	4.6941984521708946e-07	3.29878657814879	0.004266723552035501	3.2816699494927506	0.040497481974881566
46.350000000000016	3.299999931375863	4.5108315305242286e-07	3.2988077244571494	0.004192450443056828	3.2818713339665204	0.04005863138431209
46.40000000000002	3.2999999335863737	4.334802383709757e-07	3.29882850265322	0.004119467386090037	3.282070535806594	0.039624405442921784
46.45000000000002	3.2999999357106655	4.1658140048639325e-07	3.2988489191310113	0.004047752073148558	3.2822675780209494	0.03919475824091023
46.500000000000014	3.2999999377521876	4.003584308520658e-07	3.298868980173951	0.003977282578304653	3.2824624833890033	0.03876964426396512
46.55000000000002	3.2999999397142497	3.8478404462694016e-07	3.2988886919567935	0.003908037351507687	3.282655274463589	0.038349018390633205
46.600000000000016	3.299999941600028	3.698323070011611e-07	3.2989080605474665	0.0038399952125445225	3.28284597357291	0.03793283588883867
46.65000000000002	3.2999999434125726	3.5547827792470343e-07	3.2989270919089186	0.0037731353441472493	3.283034602822478	0.03752105241602521
46.70000000000002	3.2999999451548105	3.4169801210737205e-07	3.2989457919009086	0.0037074372870193884	3.2832211840970698	0.037113624015958635
46.750000000000014	3.299999946829553	3.2846806163888687e-07	3.298964166281789	0.003642880932090975	3.283405739062637	0.03671050711538726
46.80000000000002	3.2999999484394915	3.157666839115336e-07	3.2989822207102293	0.003579446516184248	3.2835882891682244	0.036311658525036705
46.850000000000016	3.2999999499872206	3.035729179146074e-07	3.2989999607469507	0.0035171146157608746	3.283768855647887	0.03591703543449398
46.90000000000002	3.29999995147522	2.9186573158312967e-07	3.299017391856387	0.003455866140242847	3.283947459522569	0.0355265954107864
46.95000000000002	3.299999952905878	2.8062594026323495e-07	3.2990345194083535	0.0033956823279623904	3.2841241216019954	0.035140296397386805
47.000000000000014	3.299999954281479	2.698343593010577e-07	3.2990513486796664	0.0033365447389144265	3.2842988624865432	0.03475809671044772
47.05000000000002	3.299999955604221	2.5947372250811895e-07	3.2990678848557424	0.0032784352509196424	3.2844717025690993	0.034379955037522336
47.100000000000016	3.2999999568762166	2.4952640842457185e-07	3.299084133032176	0.0032213360532296065	3.2846426620369185	0.034005830435077655
47.15000000000002	3.299999958099485	2.3997536402475816e-07	3.2991000982162744	0.0031652296406292635	3.28481176087345	0.033635682325865446
47.20000000000002	3.29999995927597	2.3080524158558546e-07	3.299115785328583	0.003110098810665818	3.2849790188601773	0.033269470497856446
47.250000000000014	3.2999999604075376	2.220007644382349e-07	3.2991311992043815	0.0030559266561169807	3.2851444555784286	0.032907155100332375
47.30000000000002	3.2999999614959776	2.1354694013098197e-07	3.299146344595144	0.0030026965605145506	3.2853080904111804	0.032548696642749064
47.350000000000016	3.299999962543007	2.0542984202620573e-07	3.2991612261699874	0.0029503921941653743	3.285469942544856	0.03219405599210745
47.40000000000002	3.2999999635502757	1.9763575664910604e-07	3.2991758485170855	0.002898997507969625	3.2856300309711015	0.031843194370466676
47.45000000000002	3.299999964519365	1.9015203633898636e-07	3.299190216145068	0.0028484967301523056	3.28578837448856	0.03149607335295457
47.500000000000014	3.2999999654517955	1.8296617554369732e-07	3.2992043334843872	0.0027988743600104726	3.285944991704631	0.031152654865849172
47.55000000000002	3.2999999663490263	1.760660239824574e-07	3.299218204888667	0.0027501151640052512	3.286099901037219	0.030812901183097097
47.600000000000016	3.299999967212456	1.6944021297149447e-07	3.299231834636027	0.0027022041717117418	3.2862531207164616	0.030476774924892425
47.65000000000002	3.299999968043428	1.6307765804413066e-07	3.299245226930384	0.0026551266703478404	3.2864046687864676	0.03014423905511876
47.70000000000002	3.299999968843233	1.56968127384971e-07	3.2992583859027307	0.0026088682010794173	3.2865545631070128	0.02981525687857811
47.750000000000014	3.299999969613109	1.511011049615263e-07	3.2992713156123945	0.002563414554543897	3.2867028213552536	0.029489792040351404
47.80000000000002	3.2999999703542438	1.45466785284043e-07	3.2992840200482756	0.002518751766160676	3.286849461027416	0.02916780852068257
47.850000000000016	3.299999971067777	1.4005635762259772e-07	3.2992965031300567	0.002474866112862628	3.286994499440461	0.028849270634978552
47.90000000000002	3.299999971754807	1.348604428130784e-07	3.299308768709404	0.0024317441079091395	3.2871379537337657	0.02853414303096713
47.95000000000002	3.2999999724163818	1.2987051434265595e-07	3.299320820571136	0.0023893724978307773	3.28727984087077	0.028222390684931042
48.000000000000014	3.299999973053512	1.2507832991559553e-07	3.299332662434382	0.002347738257881815	3.2874201776406156	0.02791397890135272
48.05000000000002	3.299999973667165	1.204757182904359e-07	3.2993442979537146	0.002306828587634868	3.287558980659784	0.027608873309574733
48.100000000000016	3.2999999742582697	1.160555029855459e-07	3.2993557307202583	0.002266630908493994	3.287696266373711	0.027307039861454996
48.15000000000002	3.29999997482772	1.118102943564736e-07	3.2993669642627994	0.002227132859289327	3.2878320510583987	0.027008444828879874
48.20000000000002	3.2999999753763727	1.0773291592158785e-07	3.2993780020488512	0.0021883222915874967	3.2879663508220003	0.026713054801987823
48.250000000000014	3.299999975905049	1.0381654647062533e-07	3.2993888474857154	0.002150187267631054	3.2880991816064187	0.026420836686540383
48.30000000000002	3.299999976414538	1.0005507533605851e-07	3.2993995039215274	0.002112716055719943	3.288230559188866	0.026131757701222114
48.350000000000016	3.2999999769055997	9.644189447044482e-08	3.299409974646273	0.0020758971268719506	3.2883604991834305	0.025845785375793184
48.40000000000002	3.2999999773789566	9.297131953189819e-08	3.299420262892796	0.0020397191516252633	3.2884890170426244	0.025562887549241964
48.45000000000002	3.299999977835313	8.963780828707968e-08	3.2994303718377895	0.002004170996343646	3.288616128058923	0.025283032365948088
48.500000000000014	3.2999999782753346	8.643525006846176e-08	3.2994403046027596	0.0019692417200189993	3.2887418473662837	0.02500618827383505
48.55000000000002	3.2999999786996654	8.335902634826198e-08	3.299450064254989	0.0019349205705054828	3.2888661899416616	0.024732324023730712
48.600000000000016	3.299999979108925	8.040402121878287e-08	3.299459653808465	0.0019011969822457786	3.2889891706065213	0.024461408665388262
48.65000000000002	3.2999999795037054	7.756490560950624e-08	3.299469076224811	0.001868060572363106	3.2891108040283155	0.02419341154450194
48.70000000000002	3.2999999798845745	7.483734520974394e-08	3.299478334414189	0.001835501137534834	3.2892311047219667	0.02392830230270704
48.750000000000014	3.299999980252079	7.221736098017573e-08	3.2994874312361864	0.0018035086506529296	3.289350087051343	0.023666050873529798
48.80000000000002	3.2999999806067475	6.969983701310412e-08	3.299496369500695	0.0017720732591897104	3.2894677652307016	0.02340662748004263
48.850000000000016	3.2999999809490776	6.728086532348243e-08	3.2995051519687784	0.0017411852803661532	3.289584153326143	0.02315000263386935
48.90000000000002	3.299999981279556	6.495689319763187e-08	3.2995137813534985	0.0017108351988071036	3.2896992652570405	0.02289614713163246
48.95000000000002	3.299999981598646	6.272372843341145e-08	3.2995222603207663	0.0016810136650491359	3.289813114797459	0.022645032053318914
49.000000000000014	3.2999999819067933	6.057796042568953e-08	3.2995305914901487	0.001651711490282537	3.2899257155775734	0.022396628760290582
49.05000000000002	3.299999982204426	5.851603646078729e-08	3.2995387774356693	0.0016229196460670892	3.290037081085062	0.022150908891660492
49.100000000000016	3.2999999824919533	5.65345459335731e-08	3.299546820686609	0.0015946292594293254	3.29014722466649	0.021907844363582285
49.15000000000002	3.299999982769771	5.4630220347462455e-08	3.2995547237282636	0.0015668316117256609	3.290256159528698	0.021667407366408042
49.20000000000002	3.299999983038256	5.280028858578589e-08	3.2995624890027266	0.0015395181350896792	3.290363898740154	0.021429570361917172
49.25000000000002	3.2999999832977736	5.104162426050607e-08	3.2995701189096147	0.001512680409945233	3.2904704552323176	0.021194306082179537
49.30000000000002	3.299999983548672	4.935102992931206e-08	3.299577615806826	0.001486310163301141	3.2905758418009756	0.020961587526215908
49.350000000000016	3.2999999837912837	4.772608974690229e-08	3.2995849820112473	0.001460399264558987	3.2906800711075794	0.020731387958790037
49.40000000000002	3.2999999840259324	4.616431681370159e-08	3.2995922197994716	0.0014349397252999552	3.2907831556805642	0.020503680907495436
49.45000000000002	3.299999984252927	4.4663153175861225e-08	3.2995993314085004	0.0014099236950215754	3.2908851079166546	0.020278440160623745
49.50000000000002	3.2999999844725636	4.321968560816458e-08	3.2996063190364215	0.0013853434586508229	3.2909859400821713	0.020055639765459432
49.55000000000002	3.2999999846851242	4.183227986231941e-08	3.2996131848430874	0.001361191436259901	3.2910856643143087	0.01983525402494024
49.600000000000016	3.2999999848908868	4.0498520093024126e-08	3.2996199309507843	0.0013374601786608764	3.291184292622421	0.019617257497657192
49.65000000000002	3.2999999850901087	3.9215990454977145e-08	3.299626559444874	0.001314142365700377	3.291281836889286	0.01940162499366238
49.70000000000002	3.2999999852830473	3.798319880843337e-08	3.299633072374441	0.00129123080441218	3.291378308872358	0.019188331572621564
49.75000000000002	3.2999999854699404	3.679723192817619e-08	3.2996394717529176	0.0012687184266724216	3.291473720205012	0.01897735254274835
49.80000000000002	3.299999985651019	3.5656881891554804e-08	3.299645759558708	0.0012465982872100767	3.2915680823977858	0.018768663457677803
49.850000000000016	3.2999999858265094	3.456044339600339e-08	3.29965193773579	0.0012248635608358427	3.2916614068395886	0.01856224011454799
49.90000000000002	3.299999985996624	3.3505997976135404e-08	3.2996580081943163	0.0012035075410210538	3.2917537047989307	0.018358058552507828
49.95000000000002	3.2999999861615694	3.2989078135871804e-08	3.2996639728112	0.0011929233767028046	3.2918449874251143	0.0182565252367272
