# Supplementary material for: Double dome structure of the Bose–Einstein condensation in diluted S = 3/2 quantum magnets
Source: Nat Commun. 2023 Mar 10;14:1260. doi: 10.1038/s41467-023-36725-4 (PMC10006222; doi:10.1038/s41467-023-36725-4)
Supplement: Supplementary file 5 — Source Data [file 41467_2023_36725_MOESM5_ESM.zip › data/fig3_c.txt]

Field(parallel c)	dL/L(parallel c)	Field(perpendicular c)	dL/L(perpendicular c)
0	0	0	0
0.004338160137111	-1.57894736842105E-11	0.004431399092403	-1.16052631578947E-07
0.008730282366048	-6.28947368421053E-11	0.008869601293256	-6.71052631578947E-08
0.013122404594985	-1.42105263157895E-10	0.013307803494108	-8.3421052631579E-09
0.017514526823922	-2.51315789473684E-10	0.01774600569496	3.51315789473684E-08
0.021906649052859	-3.93421052631579E-10	0.022184207895812	5.38157894736842E-08
0.026298771281796	-5.65789473684211E-10	0.026622410096664	4.82894736842105E-08
0.030690893510733	-7.71052631578947E-10	0.031060612297516	2.76315789473684E-08
0.03508301573967	-1.00657894736842E-09	0.035498814498368	3.26315789473684E-09
0.039475137968607	-1.27236842105263E-09	0.03993701669922	-1.51315789473684E-08
0.043867260197544	-1.56578947368421E-09	0.044375218900072	-2.25E-08
0.048259382426481	-1.89473684210526E-09	0.048813421100924	-1.82894736842105E-08
0.052651504655418	-2.26315789473684E-09	0.053251623301776	-5.13157894736842E-09
0.057043626884356	-2.65789473684211E-09	0.057689825502628	1.39473684210526E-08
0.061435749113293	-3.07894736842105E-09	0.06212802770348	3.67105263157895E-08
0.06582787134223	-3.52631578947368E-09	0.066566229904332	6.28947368421053E-08
0.070219993571167	-4.01315789473684E-09	0.071004432105184	9.32894736842106E-08
0.074612115800104	-4.52631578947369E-09	0.075442634306036	1.28684210526316E-07
0.079004238029041	-5.06578947368421E-09	0.079880836506888	1.68421052631579E-07
0.083396360257978	-5.64473684210526E-09	0.08431903870774	2.10526315789474E-07
0.087788482486915	-6.25E-09	0.088757240908592	2.51315789473684E-07
0.092180604715852	-6.88157894736842E-09	0.093195443109444	2.82894736842105E-07
0.096572726944789	-7.55263157894737E-09	0.097633645310296	3.01315789473684E-07
0.100964849173726	-8.23684210526316E-09	0.102071847511148	3.02631578947368E-07
0.105356971402663	-8.96052631578947E-09	0.106510049712	2.82894736842105E-07
0.1097490936316	-9.72368421052632E-09	0.110948251912852	2.46052631578947E-07
0.114141215860537	-1.05E-08	0.115386454113704	1.96052631578947E-07
0.118533338089474	-1.13157894736842E-08	0.119824656314556	1.40789473684211E-07
0.122925460318411	-1.21447368421053E-08	0.124262858515408	8.81578947368421E-08
0.127317582547348	-1.30131578947368E-08	0.12870106071626	4.76315789473684E-08
0.131709704776285	-1.39473684210526E-08	0.133139262917112	2.40789473684211E-08
0.136101827005222	-1.48684210526316E-08	0.137577465117964	1.98684210526316E-08
0.14049394923416	-1.57894736842105E-08	0.142015667318816	3.40789473684211E-08
0.144886071463097	-1.67105263157895E-08	0.146453869519668	6.19736842105263E-08
0.149278193692034	-1.77631578947368E-08	0.15089207172052	9.71052631578947E-08
0.153670315920971	-1.88157894736842E-08	0.155330273921372	1.31578947368421E-07
0.158062438149908	-1.98684210526316E-08	0.159768476122224	1.60526315789474E-07
0.162454560378845	-2.0921052631579E-08	0.164206678323076	1.75E-07
0.166846682607782	-2.21052631578947E-08	0.168644880523928	1.75E-07
0.171238804836719	-2.31578947368421E-08	0.17308308272478	1.60526315789474E-07
0.175630927065656	-2.43421052631579E-08	0.177521284925633	1.32894736842105E-07
0.180023049294593	-2.55263157894737E-08	0.181959487126485	9.72368421052632E-08
0.18441517152353	-2.68421052631579E-08	0.186397689327337	6.03947368421053E-08
0.188807293752467	-2.80263157894737E-08	0.190835891528189	2.82894736842105E-08
0.193199415981404	-2.93421052631579E-08	0.195274093729041	5.98684210526316E-09
0.197591538210342	-3.05263157894737E-08	0.199712295929893	-3.5E-09
0.201983660439279	-3.18421052631579E-08	0.204150498130745	9.38157894736842E-11
0.206375782668216	-3.32894736842105E-08	0.208588700331597	1.44736842105263E-08
0.210767904897153	-3.46052631578947E-08	0.213026902532449	3.46052631578947E-08
0.21516002712609	-3.5921052631579E-08	0.217465104733301	5.40789473684211E-08
0.219552149355027	-3.73684210526316E-08	0.221903306934153	6.5E-08
0.223944271583964	-3.88157894736842E-08	0.226341509135005	6.09210526315789E-08
0.228336393812901	-4.02631578947368E-08	0.230779711335857	3.69736842105263E-08
0.232728516041838	-4.17105263157895E-08	0.235217913536709	-8.42105263157895E-09
0.237120638270775	-4.31578947368421E-08	0.239656115737561	-7.22368421052632E-08
0.241512760499712	-4.47368421052632E-08	0.244094317938413	-1.46052631578947E-07
0.245904882728649	-4.61842105263158E-08	0.248532520139265	-2.18421052631579E-07
0.250297004957586	-4.77631578947369E-08	0.252970722340117	-2.76315789473684E-07
0.254689127186524	-4.93421052631579E-08	0.257408924540969	-3.07894736842105E-07
0.259081249415461	-5.0921052631579E-08	0.261847126741821	-3.11842105263158E-07
0.263473371644398	-5.25E-08	0.266285328942673	-3.10526315789474E-07
0.267865493873335	-5.40789473684211E-08	0.270723531143525	-3.01315789473684E-07
0.272257616102272	-5.57894736842105E-08	0.275161733344377	-2.5921052631579E-07
0.276649738331209	-5.73684210526316E-08	0.279599935545229	-1.92105263157895E-07
0.281041860560146	-5.90789473684211E-08	0.284038137746081	-1.06973684210526E-07
0.285433982789083	-6.06578947368421E-08	0.288476339946933	-1.51315789473684E-08
0.28982610501802	-6.23684210526316E-08	0.292914542147786	7.40789473684211E-08
0.294218227246957	-6.40789473684211E-08	0.297352744348638	1.53947368421053E-07
0.298610349475894	-6.57894736842105E-08	0.30179094654949	2.22368421052632E-07
0.303002471704831	-6.75E-08	0.306229148750342	2.76315789473684E-07
0.307394593933768	-6.93421052631579E-08	0.310667350951194	3.18421052631579E-07
0.311786716162706	-7.10526315789474E-08	0.315105553152046	3.51315789473684E-07
0.316178838391643	-7.27631578947369E-08	0.319543755352898	3.77631578947368E-07
0.32057096062058	-7.46052631578948E-08	0.32398195755375	4E-07
0.324963082849517	-7.63157894736842E-08	0.328420159754602	4.18421052631579E-07
0.329355205078454	-7.81578947368421E-08	0.332858361955454	4.28947368421053E-07
0.333747327307391	-8E-08	0.337296564156306	4.23684210526316E-07
0.338139449536328	-8.17105263157895E-08	0.341734766357158	3.93421052631579E-07
0.342531571765265	-8.35526315789474E-08	0.34617296855801	3.38157894736842E-07
0.346923693994202	-8.53947368421053E-08	0.350611170758862	2.56578947368421E-07
0.351315816223139	-8.72368421052632E-08	0.355049372959714	1.5921052631579E-07
0.355707938452076	-8.90789473684211E-08	0.359487575160566	6.27631578947368E-08
0.360100060681013	-9.0921052631579E-08	0.363925777361418	-1.85526315789474E-08
0.36449218290995	-9.27631578947369E-08	0.36836397956227	-7.28947368421053E-08
0.368884305138888	-9.46052631578947E-08	0.372802181763122	-9.5921052631579E-08
0.373276427367825	-9.64473684210526E-08	0.377240383963974	-9.3421052631579E-08
0.377668549596762	-9.82894736842106E-08	0.381678586164826	-7.88157894736842E-08
0.382060671825699	-1.00131578947368E-07	0.386116788365678	-6.82894736842105E-08
0.386452794054636	-1.01973684210526E-07	0.39055499056653	-7.5E-08
0.390844916283573	-1.03815789473684E-07	0.394993192767382	-1.03815789473684E-07
0.39523703851251	-1.05657894736842E-07	0.399431394968234	-1.5E-07
0.399629160741447	-1.075E-07	0.403869597169086	-2.02631578947368E-07
0.404021282970384	-1.09342105263158E-07	0.408307799369938	-2.46052631578947E-07
0.408413405199321	-1.11184210526316E-07	0.412746001570791	-2.65789473684211E-07
0.412805527428258	-1.13026315789474E-07	0.417184203771643	-2.56578947368421E-07
0.417197649657195	-1.14868421052632E-07	0.421622405972495	-2.19736842105263E-07
0.421589771886132	-1.16710526315789E-07	0.426060608173347	-1.65789473684211E-07
0.42598189411507	-1.18552631578947E-07	0.430498810374199	-1.03815789473684E-07
0.430374016344007	-1.20394736842105E-07	0.434937012575051	-4.55263157894737E-08
0.434766138572944	-1.22236842105263E-07	0.439375214775903	3.31578947368421E-09
0.439158260801881	-1.24078947368421E-07	0.443813416976755	4.26315789473684E-08
0.443550383030818	-1.25921052631579E-07	0.448251619177607	7.46052631578948E-08
0.447942505259755	-1.27631578947368E-07	0.452689821378459	1.01184210526316E-07
0.452334627488692	-1.29473684210526E-07	0.457128023579311	1.24210526315789E-07
0.456726749717629	-1.31184210526316E-07	0.461566225780163	1.44736842105263E-07
0.461118871946566	-1.32894736842105E-07	0.466004427981015	1.61842105263158E-07
0.465510994175503	-1.34210526315789E-07	0.470442630181867	1.78947368421053E-07
0.46990311640444	-1.36842105263158E-07	0.474880832382719	1.93421052631579E-07
0.474295238633377	-1.38157894736842E-07	0.479319034583571	2.06578947368421E-07
0.478687360862314	-1.39473684210526E-07	0.483757236784423	2.18421052631579E-07
0.483079483091252	-1.42105263157895E-07	0.488195438985275	2.30263157894737E-07
0.487471605320189	-1.43421052631579E-07	0.492633641186127	2.39473684210526E-07
0.491863727549126	-1.44736842105263E-07	0.497071843386979	2.48684210526316E-07
0.496255849778063	-1.47368421052632E-07	0.501510045587831	2.56578947368421E-07
0.500647972007	-1.48684210526316E-07	0.505948247788683	2.63157894736842E-07
0.505040094235937	-1.5E-07	0.510386449989535	2.69736842105263E-07
0.509432216464874	-1.51315789473684E-07	0.514824652190387	2.73684210526316E-07
0.513824338693811	-1.53947368421053E-07	0.519262854391239	2.76315789473684E-07
0.518216460922748	-1.55263157894737E-07	0.523701056592091	2.78947368421053E-07
0.522608583151685	-1.56578947368421E-07	0.528139258792943	2.78947368421053E-07
0.527000705380622	-1.57894736842105E-07	0.532577460993796	2.78947368421053E-07
0.531392827609559	-1.5921052631579E-07	0.537015663194648	2.76315789473684E-07
0.535784949838497	-1.61842105263158E-07	0.5414538653955	2.72368421052632E-07
0.540177072067434	-1.63157894736842E-07	0.545892067596352	2.67105263157895E-07
0.544569194296371	-1.64473684210526E-07	0.550330269797204	2.60526315789474E-07
0.548961316525308	-1.65789473684211E-07	0.554768471998056	2.52631578947368E-07
0.553353438754245	-1.67105263157895E-07	0.559206674198908	2.43421052631579E-07
0.557745560983182	-1.68421052631579E-07	0.56364487639976	2.32894736842105E-07
0.562137683212119	-1.69736842105263E-07	0.568083078600612	2.21052631578947E-07
0.566529805441056	-1.71052631578947E-07	0.572521280801464	2.07894736842105E-07
0.570921927669993	-1.72368421052632E-07	0.576959483002316	1.93421052631579E-07
0.57531404989893	-1.73684210526316E-07	0.581397685203168	1.78947368421053E-07
0.579706172127867	-1.75E-07	0.58583588740402	1.64473684210526E-07
0.584098294356804	-1.77631578947368E-07	0.590274089604872	1.48684210526316E-07
0.588490416585741	-1.78947368421053E-07	0.594712291805724	1.31578947368421E-07
0.592882538814679	-1.78947368421053E-07	0.599150494006576	1.15657894736842E-07
0.597274661043616	-1.80263157894737E-07	0.603588696207428	9.94736842105263E-08
0.601666783272553	-1.81578947368421E-07	0.60802689840828	8.35526315789474E-08
0.60605890550149	-1.82894736842105E-07	0.612465100609132	6.81578947368421E-08
0.610451027730427	-1.8421052631579E-07	0.616903302809984	5.32894736842105E-08
0.614843149959364	-1.85526315789474E-07	0.621341505010836	3.94736842105263E-08
0.619235272188301	-1.86842105263158E-07	0.625779707211688	2.67105263157895E-08
0.623627394417238	-1.88157894736842E-07	0.63021790941254	1.53947368421053E-08
0.628019516646175	-1.89473684210526E-07	0.634656111613392	5.60526315789474E-09
0.632411638875112	-1.90789473684211E-07	0.639094313814244	-2.39473684210526E-09
0.636803761104049	-1.90789473684211E-07	0.643532516015096	-8.39473684210526E-09
0.641195883332986	-1.92105263157895E-07	0.647970718215948	-1.22763157894737E-08
0.645588005561923	-1.93421052631579E-07	0.652408920416801	-1.38157894736842E-08
0.649980127790861	-1.94736842105263E-07	0.656847122617653	-1.31052631578947E-08
0.654372250019798	-1.96052631578947E-07	0.661285324818505	-9.94736842105263E-09
0.658764372248735	-1.96052631578947E-07	0.665723527019357	-4.35526315789474E-09
0.663156494477672	-1.97368421052632E-07	0.670161729220209	3.56578947368421E-09
0.667548616706609	-1.98684210526316E-07	0.674599931421061	1.36842105263158E-08
0.671940738935546	-1.98684210526316E-07	0.679038133621913	2.57894736842105E-08
0.676332861164483	-2E-07	0.683476335822765	3.94736842105263E-08
0.68072498339342	-2.01315789473684E-07	0.687914538023617	5.44736842105263E-08
0.685117105622357	-2.02631578947368E-07	0.692352740224469	7.03947368421053E-08
0.689509227851294	-2.02631578947368E-07	0.696790942425321	8.67105263157895E-08
0.693901350080231	-2.03947368421053E-07	0.701229144626173	1.025E-07
0.698293472309168	-2.03947368421053E-07	0.705667346827025	1.17631578947368E-07
0.702685594538105	-2.05263157894737E-07	0.710105549027877	1.31315789473684E-07
0.707077716767043	-2.06578947368421E-07	0.714543751228729	1.43421052631579E-07
0.71146983899598	-2.06578947368421E-07	0.718981953429581	1.51315789473684E-07
0.715861961224917	-2.07894736842105E-07	0.723420155630433	1.57894736842105E-07
0.720254083453854	-2.07894736842105E-07	0.727858357831285	1.5921052631579E-07
0.724646205682791	-2.0921052631579E-07	0.732296560032137	1.56578947368421E-07
0.729038327911728	-2.0921052631579E-07	0.736734762232989	1.5E-07
0.733430450140665	-2.10526315789474E-07	0.741172964433841	1.39473684210526E-07
0.737822572369602	-2.10526315789474E-07	0.745611166634693	1.23157894736842E-07
0.742214694598539	-2.11842105263158E-07	0.750049368835545	1.02763157894737E-07
0.746606816827476	-2.11842105263158E-07	0.754487571036397	7.81578947368421E-08
0.750998939056413	-2.13157894736842E-07	0.758925773237249	4.94736842105263E-08
0.75539106128535	-2.13157894736842E-07	0.763363975438101	1.76315789473684E-08
0.759783183514288	-2.14473684210526E-07	0.767802177638954	-1.69736842105263E-08
0.764175305743225	-2.14473684210526E-07	0.772240379839806	-5.3421052631579E-08
0.768567427972162	-2.14473684210526E-07	0.776678582040658	-9.05263157894737E-08
0.772959550201099	-2.15789473684211E-07	0.78111678424151	-1.27631578947368E-07
0.777351672430036	-2.15789473684211E-07	0.785554986442362	-1.63157894736842E-07
0.781743794658973	-2.17105263157895E-07	0.789993188643214	-1.97368421052632E-07
0.78613591688791	-2.17105263157895E-07	0.794431390844066	-2.27631578947368E-07
0.790528039116847	-2.17105263157895E-07	0.798869593044918	-2.53947368421053E-07
0.794920161345784	-2.18421052631579E-07	0.80330779524577	-2.75E-07
0.799312283574721	-2.18421052631579E-07	0.807745997446622	-2.90789473684211E-07
0.803704405803658	-2.19736842105263E-07	0.812184199647474	-3.01315789473684E-07
0.808096528032595	-2.19736842105263E-07	0.816622401848326	-3.03947368421053E-07
0.812488650261532	-2.19736842105263E-07	0.821060604049178	-3.02631578947368E-07
0.81688077249047	-2.21052631578947E-07	0.82549880625003	-2.94736842105263E-07
0.821272894719407	-2.21052631578947E-07	0.829937008450882	-2.80263157894737E-07
0.825665016948344	-2.21052631578947E-07	0.834375210651734	-2.63157894736842E-07
0.830057139177281	-2.22368421052632E-07	0.838813412852586	-2.40789473684211E-07
0.834449261406218	-2.22368421052632E-07	0.843251615053438	-2.17105263157895E-07
0.838841383635155	-2.22368421052632E-07	0.84768981725429	-1.90789473684211E-07
0.843233505864092	-2.22368421052632E-07	0.852128019455142	-1.64473684210526E-07
0.847625628093029	-2.23684210526316E-07	0.856566221655994	-1.36842105263158E-07
0.852017750321966	-2.23684210526316E-07	0.861004423856846	-1.11842105263158E-07
0.856409872550903	-2.23684210526316E-07	0.865442626057698	-8.8421052631579E-08
0.86080199477984	-2.25E-07	0.86988082825855	-6.80263157894737E-08
0.865194117008777	-2.25E-07	0.874319030459402	-5.10526315789474E-08
0.869586239237714	-2.25E-07	0.878757232660254	-3.81578947368421E-08
0.873978361466652	-2.25E-07	0.883195434861107	-2.96052631578947E-08
0.878370483695589	-2.26315789473684E-07	0.887633637061959	-2.56578947368421E-08
0.882762605924526	-2.26315789473684E-07	0.892071839262811	-2.63157894736842E-08
0.887154728153463	-2.26315789473684E-07	0.896510041463663	-3.14473684210526E-08
0.8915468503824	-2.27631578947368E-07	0.900948243664515	-4.07894736842105E-08
0.895938972611337	-2.27631578947368E-07	0.905386445865367	-5.42105263157895E-08
0.900331094840274	-2.27631578947368E-07	0.909824648066219	-7.10526315789474E-08
0.904723217069211	-2.27631578947368E-07	0.914262850267071	-9.06578947368421E-08
0.909115339298148	-2.28947368421053E-07	0.918701052467923	-1.12894736842105E-07
0.913507461527085	-2.28947368421053E-07	0.923139254668775	-1.36842105263158E-07
0.917899583756022	-2.28947368421053E-07	0.927577456869627	-1.61842105263158E-07
0.922291705984959	-2.28947368421053E-07	0.932015659070479	-1.88157894736842E-07
0.926683828213896	-2.30263157894737E-07	0.936453861271331	-2.13157894736842E-07
0.931075950442834	-2.30263157894737E-07	0.940892063472183	-2.38157894736842E-07
0.935468072671771	-2.30263157894737E-07	0.945330265673035	-2.61842105263158E-07
0.939860194900708	-2.31578947368421E-07	0.949768467873887	-2.82894736842105E-07
0.944252317129645	-2.31578947368421E-07	0.954206670074739	-3.02631578947368E-07
0.948644439358582	-2.31578947368421E-07	0.958644872275591	-3.19736842105263E-07
0.953036561587519	-2.31578947368421E-07	0.963083074476443	-3.34210526315789E-07
0.957428683816456	-2.32894736842105E-07	0.967521276677295	-3.44736842105263E-07
0.961820806045393	-2.32894736842105E-07	0.971959478878147	-3.52631578947368E-07
0.96621292827433	-2.32894736842105E-07	0.976397681078999	-3.56578947368421E-07
0.970605050503267	-2.3421052631579E-07	0.980835883279851	-3.56578947368421E-07
0.974997172732204	-2.3421052631579E-07	0.985274085480703	-3.52631578947368E-07
0.979389294961141	-2.3421052631579E-07	0.989712287681555	-3.44736842105263E-07
0.983781417190078	-2.3421052631579E-07	0.994150489882407	-3.34210526315789E-07
0.988173539419016	-2.35526315789474E-07	0.99858869208326	-3.18421052631579E-07
0.992565661647953	-2.35526315789474E-07	1.00302689428411	-3E-07
0.99695778387689	-2.35526315789474E-07	1.00746509648496	-2.76315789473684E-07
1.00134990610582	-2.36842105263158E-07	1.01190329868581	-2.51315789473684E-07
1.00574202833476	-2.36842105263158E-07	1.01634150088666	-2.21052631578947E-07
1.0101341505637	-2.36842105263158E-07	1.02077970308752	-1.88157894736842E-07
1.01452627279263	-2.36842105263158E-07	1.02521790528837	-1.53947368421053E-07
1.01891839502157	-2.38157894736842E-07	1.02965610748922	-1.15526315789474E-07
1.02331051725051	-2.38157894736842E-07	1.03409430969007	-7.55263157894737E-08
1.02770263947945	-2.38157894736842E-07	1.03853251189092	-3.38157894736842E-08
1.03209476170838	-2.39473684210526E-07	1.04297071409178	9.05263157894737E-09
1.03648688393732	-2.39473684210526E-07	1.04740891629263	5.27631578947369E-08
1.04087900616626	-2.39473684210526E-07	1.05184711849348	9.67105263157895E-08
1.04527112839519	-2.40789473684211E-07	1.05628532069433	1.40789473684211E-07
1.04966325062413	-2.40789473684211E-07	1.06072352289518	1.82894736842105E-07
1.05405537285307	-2.40789473684211E-07	1.06516172509604	2.23684210526316E-07
1.058447495082	-2.42105263157895E-07	1.06959992729689	2.60526315789474E-07
1.06283961731094	-2.42105263157895E-07	1.07403812949774	2.96052631578947E-07
1.06723173953988	-2.42105263157895E-07	1.07847633169859	3.27631578947368E-07
1.07162386176882	-2.43421052631579E-07	1.08291453389944	3.53947368421053E-07
1.07601598399775	-2.43421052631579E-07	1.0873527361003	3.76315789473684E-07
1.08040810622669	-2.43421052631579E-07	1.09179093830115	3.93421052631579E-07
1.08480022845563	-2.43421052631579E-07	1.096229140502	4.03947368421053E-07
1.08919235068456	-2.44736842105263E-07	1.10066734270285	4.0921052631579E-07
1.0935844729135	-2.44736842105263E-07	1.1051055449037	4.0921052631579E-07
1.09797659514244	-2.44736842105263E-07	1.10954374710456	4.02631578947368E-07
1.10236871737138	-2.46052631578947E-07	1.11398194930541	3.90789473684211E-07
1.10676083960031	-2.46052631578947E-07	1.11842015150626	3.73684210526316E-07
1.11115296182925	-2.46052631578947E-07	1.12285835370711	3.51315789473684E-07
1.11554508405819	-2.47368421052632E-07	1.12729655590796	3.25E-07
1.11993720628712	-2.47368421052632E-07	1.13173475810882	2.94736842105263E-07
1.12432932851606	-2.47368421052632E-07	1.13617296030967	2.61842105263158E-07
1.128721450745	-2.48684210526316E-07	1.14061116251052	2.26315789473684E-07
1.13311357297393	-2.48684210526316E-07	1.14504936471137	1.90789473684211E-07
1.13750569520287	-2.48684210526316E-07	1.14948756691222	1.53947368421053E-07
1.14189781743181	-2.48684210526316E-07	1.15392576911308	1.175E-07
1.14628993966075	-2.5E-07	1.15836397131393	8.22368421052632E-08
1.15068206188968	-2.5E-07	1.16280217351478	4.89473684210526E-08
1.15507418411862	-2.5E-07	1.16724037571563	1.81578947368421E-08
1.15946630634756	-2.5E-07	1.17167857791648	-9.36842105263158E-09
1.16385842857649	-2.51315789473684E-07	1.17611678011734	-3.34210526315789E-08
1.16825055080543	-2.51315789473684E-07	1.18055498231819	-5.3421052631579E-08
1.17264267303437	-2.51315789473684E-07	1.18499318451904	-6.92105263157895E-08
1.17703479526331	-2.51315789473684E-07	1.18943138671989	-8.05263157894737E-08
1.18142691749224	-2.52631578947368E-07	1.19386958892075	-8.75E-08
1.18581903972118	-2.52631578947368E-07	1.1983077911216	-9E-08
1.19021116195012	-2.52631578947368E-07	1.20274599332245	-8.8421052631579E-08
1.19460328417905	-2.52631578947368E-07	1.2071841955233	-8.30263157894737E-08
1.19899540640799	-2.53947368421053E-07	1.21162239772415	-7.43421052631579E-08
1.20338752863693	-2.53947368421053E-07	1.21606059992501	-6.27631578947368E-08
1.20777965086587	-2.53947368421053E-07	1.22049880212586	-4.89473684210526E-08
1.2121717730948	-2.53947368421053E-07	1.22493700432671	-3.34210526315789E-08
1.21656389532374	-2.53947368421053E-07	1.22937520652756	-1.69736842105263E-08
1.22095601755268	-2.53947368421053E-07	1.23381340872841	-1.64473684210526E-10
1.22534813978161	-2.55263157894737E-07	1.23825161092927	1.61842105263158E-08
1.22974026201055	-2.55263157894737E-07	1.24268981313012	3.15789473684211E-08
1.23413238423949	-2.55263157894737E-07	1.24712801533097	4.51315789473684E-08
1.23852450646842	-2.55263157894737E-07	1.25156621753182	5.64473684210526E-08
1.24291662869736	-2.55263157894737E-07	1.25600441973267	6.5E-08
1.2473087509263	-2.55263157894737E-07	1.26044262193353	7.02631578947369E-08
1.25170087315524	-2.55263157894737E-07	1.26488082413438	7.19736842105263E-08
1.25609299538417	-2.55263157894737E-07	1.26931902633523	6.97368421052632E-08
1.26048511761311	-2.55263157894737E-07	1.27375722853608	6.38157894736842E-08
1.26487723984205	-2.55263157894737E-07	1.27819543073693	5.38157894736842E-08
1.26926936207098	-2.55263157894737E-07	1.28263363293779	3.98684210526316E-08
1.27366148429992	-2.55263157894737E-07	1.28707183513864	2.23684210526316E-08
1.27805360652886	-2.55263157894737E-07	1.29151003733949	1.42105263157895E-09
1.2824457287578	-2.55263157894737E-07	1.29594823954034	-2.25E-08
1.28683785098673	-2.55263157894737E-07	1.30038644174119	-4.90789473684211E-08
1.29122997321567	-2.55263157894737E-07	1.30482464394205	-7.76315789473684E-08
1.29562209544461	-2.55263157894737E-07	1.3092628461429	-1.07763157894737E-07
1.30001421767354	-2.55263157894737E-07	1.31370104834375	-1.39473684210526E-07
1.30440633990248	-2.55263157894737E-07	1.3181392505446	-1.69736842105263E-07
1.30879846213142	-2.55263157894737E-07	1.32257745274545	-2.01315789473684E-07
1.31319058436036	-2.55263157894737E-07	1.32701565494631	-2.31578947368421E-07
1.31758270658929	-2.55263157894737E-07	1.33145385714716	-2.60526315789474E-07
1.32197482881823	-2.55263157894737E-07	1.33589205934801	-2.88157894736842E-07
1.32636695104717	-2.53947368421053E-07	1.34033026154886	-3.13157894736842E-07
1.3307590732761	-2.53947368421053E-07	1.34476846374971	-3.35526315789474E-07
1.33515119550504	-2.53947368421053E-07	1.34920666595057	-3.56578947368421E-07
1.33954331773398	-2.53947368421053E-07	1.35364486815142	-3.75E-07
1.34393543996291	-2.53947368421053E-07	1.35808307035227	-3.90789473684211E-07
1.34832756219185	-2.52631578947368E-07	1.36252127255312	-4.03947368421053E-07
1.35271968442079	-2.52631578947368E-07	1.36695947475397	-4.15789473684211E-07
1.35711180664973	-2.52631578947368E-07	1.37139767695483	-4.25E-07
1.36150392887866	-2.51315789473684E-07	1.37583587915568	-4.31578947368421E-07
1.3658960511076	-2.51315789473684E-07	1.38027408135653	-4.38157894736842E-07
1.37028817333654	-2.51315789473684E-07	1.38471228355738	-4.43421052631579E-07
1.37468029556547	-2.5E-07	1.38915048575823	-4.47368421052632E-07
1.37907241779441	-2.5E-07	1.39358868795909	-4.51315789473684E-07
1.38346454002335	-2.5E-07	1.39802689015994	-4.55263157894737E-07
1.38785666225229	-2.48684210526316E-07	1.40246509236079	-4.57894736842105E-07
1.39224878448122	-2.48684210526316E-07	1.40690329456164	-4.61842105263158E-07
1.39664090671016	-2.47368421052632E-07	1.41134149676249	-4.64473684210526E-07
1.4010330289391	-2.47368421052632E-07	1.41577969896335	-4.65789473684211E-07
1.40542515116803	-2.46052631578947E-07	1.4202179011642	-4.68421052631579E-07
1.40981727339697	-2.46052631578947E-07	1.42465610336505	-4.69736842105263E-07
1.41420939562591	-2.44736842105263E-07	1.4290943055659	-4.69736842105263E-07
1.41860151785485	-2.44736842105263E-07	1.43353250776676	-4.69736842105263E-07
1.42299364008378	-2.43421052631579E-07	1.43797070996761	-4.68421052631579E-07
1.42738576231272	-2.43421052631579E-07	1.44240891216846	-4.64473684210526E-07
1.43177788454166	-2.42105263157895E-07	1.44684711436931	-4.60526315789474E-07
1.43617000677059	-2.40789473684211E-07	1.45128531657016	-4.53947368421053E-07
1.44056212899953	-2.40789473684211E-07	1.45572351877102	-4.46052631578947E-07
1.44495425122847	-2.39473684210526E-07	1.46016172097187	-4.35526315789474E-07
1.4493463734574	-2.38157894736842E-07	1.46459992317272	-4.23684210526316E-07
1.45373849568634	-2.38157894736842E-07	1.46903812537357	-4.10526315789474E-07
1.45813061791528	-2.36842105263158E-07	1.47347632757442	-3.96052631578947E-07
1.46252274014422	-2.35526315789474E-07	1.47791452977528	-3.80263157894737E-07
1.46691486237315	-2.35526315789474E-07	1.48235273197613	-3.63157894736842E-07
1.47130698460209	-2.3421052631579E-07	1.48679093417698	-3.46052631578947E-07
1.47569910683103	-2.32894736842105E-07	1.49122913637783	-3.27631578947368E-07
1.48009122905996	-2.31578947368421E-07	1.49566733857868	-3.0921052631579E-07
1.4844833512889	-2.30263157894737E-07	1.50010554077954	-2.92105263157895E-07
1.48887547351784	-2.28947368421053E-07	1.50454374298039	-2.75E-07
1.49326759574678	-2.28947368421053E-07	1.50898194518124	-2.60526315789474E-07
1.49765971797571	-2.27631578947368E-07	1.51342014738209	-2.46052631578947E-07
1.50205184020465	-2.26315789473684E-07	1.51785834958294	-2.32894736842105E-07
1.50644396243359	-2.25E-07	1.5222965517838	-2.23684210526316E-07
1.51083608466252	-2.23684210526316E-07	1.52673475398465	-2.14473684210526E-07
1.51522820689146	-2.22368421052632E-07	1.5311729561855	-2.0921052631579E-07
1.5196203291204	-2.21052631578947E-07	1.53561115838635	-2.05263157894737E-07
1.52401245134933	-2.19736842105263E-07	1.5400493605872	-2.03947368421053E-07
1.52840457357827	-2.18421052631579E-07	1.54448756278806	-2.05263157894737E-07
1.53279669580721	-2.17105263157895E-07	1.54892576498891	-2.0921052631579E-07
1.53718881803615	-2.15789473684211E-07	1.55336396718976	-2.14473684210526E-07
1.54158094026508	-2.14473684210526E-07	1.55780216939061	-2.22368421052632E-07
1.54597306249402	-2.13157894736842E-07	1.56224037159146	-2.31578947368421E-07
1.55036518472296	-2.11842105263158E-07	1.56667857379232	-2.40789473684211E-07
1.55475730695189	-2.10526315789474E-07	1.57111677599317	-2.51315789473684E-07
1.55914942918083	-2.07894736842105E-07	1.57555497819402	-2.61842105263158E-07
1.56354155140977	-2.06578947368421E-07	1.57999318039487	-2.72368421052632E-07
1.56793367363871	-2.05263157894737E-07	1.58443138259572	-2.82894736842105E-07
1.57232579586764	-2.03947368421053E-07	1.58886958479658	-2.92105263157895E-07
1.57671791809658	-2.02631578947368E-07	1.59330778699743	-3E-07
1.58111004032552	-2.01315789473684E-07	1.59774598919828	-3.05263157894737E-07
1.58550216255445	-1.98684210526316E-07	1.60218419139913	-3.0921052631579E-07
1.58989428478339	-1.97368421052632E-07	1.60662239359998	-3.10526315789474E-07
1.59428640701233	-1.96052631578947E-07	1.61106059580084	-3.0921052631579E-07
1.59867852924127	-1.94736842105263E-07	1.61549879800169	-3.05263157894737E-07
1.6030706514702	-1.92105263157895E-07	1.61993700020254	-3E-07
1.60746277369914	-1.90789473684211E-07	1.62437520240339	-2.90789473684211E-07
1.61185489592808	-1.89473684210526E-07	1.62881340460424	-2.80263157894737E-07
1.61624701815701	-1.86842105263158E-07	1.6332516068051	-2.67105263157895E-07
1.62063914038595	-1.85526315789474E-07	1.63768980900595	-2.52631578947368E-07
1.62503126261489	-1.8421052631579E-07	1.6421280112068	-2.36842105263158E-07
1.62942338484382	-1.81578947368421E-07	1.64656621340765	-2.19736842105263E-07
1.63381550707276	-1.80263157894737E-07	1.65100441560851	-2.02631578947368E-07
1.6382076293017	-1.78947368421053E-07	1.65544261780936	-1.8421052631579E-07
1.64259975153064	-1.76315789473684E-07	1.65988082001021	-1.65789473684211E-07
1.64699187375957	-1.75E-07	1.66431902221106	-1.47368421052632E-07
1.65138399598851	-1.72368421052632E-07	1.66875722441191	-1.30394736842105E-07
1.65577611821745	-1.71052631578947E-07	1.67319542661277	-1.13684210526316E-07
1.66016824044638	-1.68421052631579E-07	1.67763362881362	-9.81578947368421E-08
1.66456036267532	-1.67105263157895E-07	1.68207183101447	-8.39473684210526E-08
1.66895248490426	-1.65789473684211E-07	1.68651003321532	-7.14473684210526E-08
1.6733446071332	-1.63157894736842E-07	1.69094823541617	-6.05263157894737E-08
1.67773672936213	-1.61842105263158E-07	1.69538643761703	-5.15789473684211E-08
1.68212885159107	-1.5921052631579E-07	1.69982463981788	-4.46052631578947E-08
1.68652097382001	-1.57894736842105E-07	1.70426284201873	-3.97368421052632E-08
1.69091309604894	-1.55263157894737E-07	1.70870104421958	-3.68421052631579E-08
1.69530521827788	-1.53947368421053E-07	1.71313924642043	-3.60526315789474E-08
1.69969734050682	-1.51315789473684E-07	1.71757744862129	-3.69736842105263E-08
1.70408946273576	-1.5E-07	1.72201565082214	-3.97368421052632E-08
1.70848158496469	-1.47368421052632E-07	1.72645385302299	-4.40789473684211E-08
1.71287370719363	-1.44736842105263E-07	1.73089205522384	-4.94736842105263E-08
1.71726582942257	-1.43421052631579E-07	1.73533025742469	-5.5921052631579E-08
1.7216579516515	-1.40789473684211E-07	1.73976845962555	-6.27631578947368E-08
1.72605007388044	-1.39473684210526E-07	1.7442066618264	-6.97368421052632E-08
1.73044219610938	-1.36842105263158E-07	1.74864486402725	-7.63157894736842E-08
1.73483431833831	-1.35526315789474E-07	1.7530830662281	-8.21052631578947E-08
1.73922644056725	-1.32894736842105E-07	1.75752126842895	-8.64473684210526E-08
1.74361856279619	-1.31052631578947E-07	1.76195947062981	-8.90789473684211E-08
1.74801068502513	-1.28947368421053E-07	1.76639767283066	-8.94736842105263E-08
1.75240280725406	-1.26973684210526E-07	1.77083587503151	-8.73684210526316E-08
1.756794929483	-1.24868421052632E-07	1.77527407723236	-8.25E-08
1.76118705171194	-1.22763157894737E-07	1.77971227943321	-7.44736842105263E-08
1.76557917394087	-1.20657894736842E-07	1.78415048163407	-6.3421052631579E-08
1.76997129616981	-1.18684210526316E-07	1.78858868383492	-4.92105263157895E-08
1.77436341839875	-1.16578947368421E-07	1.79302688603577	-3.21052631578947E-08
1.77875554062769	-1.14473684210526E-07	1.79746508823662	-1.20263157894737E-08
1.78314766285662	-1.12368421052632E-07	1.80190329043747	1.03947368421053E-08
1.78753978508556	-1.10394736842105E-07	1.80634149263833	3.47368421052632E-08
1.7919319073145	-1.08289473684211E-07	1.81077969483918	6.05263157894737E-08
1.79632402954343	-1.06184210526316E-07	1.81521789704003	8.73684210526316E-08
1.80071615177237	-1.04210526315789E-07	1.81965609924088	1.14342105263158E-07
1.80510827400131	-1.02105263157895E-07	1.82409430144173	1.40789473684211E-07
1.80950039623024	-1.00131578947368E-07	1.82853250364259	1.67105263157895E-07
1.81389251845918	-9.80263157894737E-08	1.83297070584344	1.90789473684211E-07
1.81828464068812	-9.60526315789474E-08	1.83740890804429	2.13157894736842E-07
1.82267676291706	-9.39473684210526E-08	1.84184711024514	2.3421052631579E-07
1.82706888514599	-9.19736842105263E-08	1.84628531244599	2.51315789473684E-07
1.83146100737493	-9E-08	1.85072351464685	2.64473684210526E-07
1.83585312960387	-8.80263157894737E-08	1.8551617168477	2.75E-07
1.8402452518328	-8.59210526315789E-08	1.85959991904855	2.81578947368421E-07
1.84463737406174	-8.39473684210526E-08	1.8640381212494	2.85526315789474E-07
1.84902949629068	-8.21052631578947E-08	1.86847632345025	2.85526315789474E-07
1.85342161851962	-8.01315789473684E-08	1.87291452565111	2.81578947368421E-07
1.85781374074855	-7.81578947368421E-08	1.87735272785196	2.75E-07
1.86220586297749	-7.61842105263158E-08	1.88179093005281	2.64473684210526E-07
1.86659798520643	-7.43421052631579E-08	1.88622913225366	2.52631578947368E-07
1.87099010743536	-7.23684210526316E-08	1.89066733445452	2.36842105263158E-07
1.8753822296643	-7.05263157894737E-08	1.89510553665537	2.19736842105263E-07
1.87977435189324	-6.86842105263158E-08	1.89954373885622	2E-07
1.88416647412218	-6.68421052631579E-08	1.90398194105707	1.80263157894737E-07
1.88855859635111	-6.5E-08	1.90842014325792	1.57894736842105E-07
1.89295071858005	-6.31578947368421E-08	1.91285834545878	1.35526315789474E-07
1.89734284080899	-6.14473684210526E-08	1.91729654765963	1.11315789473684E-07
1.90173496303792	-5.96052631578947E-08	1.92173474986048	8.72368421052632E-08
1.90612708526686	-5.78947368421053E-08	1.92617295206133	6.30263157894737E-08
1.9105192074958	-5.61842105263158E-08	1.93061115426218	3.88157894736842E-08
1.91491132972473	-5.44736842105263E-08	1.93504935646304	1.5E-08
1.91930345195367	-5.27631578947369E-08	1.93948755866389	-8.27631578947369E-09
1.92369557418261	-5.10526315789474E-08	1.94392576086474	-3.07894736842105E-08
1.92808769641155	-4.94736842105263E-08	1.94836396306559	-5.22368421052632E-08
1.93247981864048	-4.78947368421053E-08	1.95280216526644	-7.23684210526316E-08
1.93687194086942	-4.63157894736842E-08	1.9572403674673	-9.11842105263158E-08
1.94126406309836	-4.47368421052632E-08	1.96167856966815	-1.08421052631579E-07
1.94565618532729	-4.31578947368421E-08	1.966116771869	-1.23815789473684E-07
1.95004830755623	-4.17105263157895E-08	1.97055497406985	-1.36842105263158E-07
1.95444042978517	-4.01315789473684E-08	1.9749931762707	-1.48684210526316E-07
1.95883255201411	-3.86842105263158E-08	1.97943137847156	-1.57894736842105E-07
1.96322467424304	-3.73684210526316E-08	1.98386958067241	-1.65789473684211E-07
1.96761679647198	-3.5921052631579E-08	1.98830778287326	-1.71052631578947E-07
1.97200891870092	-3.46052631578947E-08	1.99274598507411	-1.75E-07
1.97640104092985	-3.32894736842105E-08	1.99718418727496	-1.76315789473684E-07
1.98079316315879	-3.19736842105263E-08	2.00162238947582	-1.75E-07
1.98518528538773	-3.06578947368421E-08	2.00606059167667	-1.72368421052632E-07
1.98957740761667	-2.94736842105263E-08	2.01049879387752	-1.68421052631579E-07
1.9939695298456	-2.81578947368421E-08	2.01493699607837	-1.63157894736842E-07
1.99836165207454	-2.71052631578947E-08	2.01937519827922	-1.56578947368421E-07
2.00275377430348	-2.5921052631579E-08	2.02381340048008	-1.48684210526316E-07
2.00714589653241	-2.48684210526316E-08	2.02825160268093	-1.39473684210526E-07
2.01153801876135	-2.36842105263158E-08	2.03268980488178	-1.28289473684211E-07
2.01593014099029	-2.27631578947368E-08	2.03712800708263	-1.16447368421053E-07
2.02032226321922	-2.17105263157895E-08	2.04156620928348	-1.03421052631579E-07
2.02471438544816	-2.07894736842105E-08	2.04600441148434	-8.92105263157895E-08
2.0291065076771	-1.98684210526316E-08	2.05044261368519	-7.36842105263158E-08
2.03349862990604	-1.89473684210526E-08	2.05488081588604	-5.67105263157895E-08
2.03789075213497	-1.81578947368421E-08	2.05931901808689	-3.81578947368421E-08
2.04228287436391	-1.72368421052632E-08	2.06375722028774	-1.80263157894737E-08
2.04667499659285	-1.64473684210526E-08	2.0681954224886	3.88157894736842E-09
2.05106711882178	-1.57894736842105E-08	2.07263362468945	2.76315789473684E-08
2.05545924105072	-1.51315789473684E-08	2.0770718268903	5.32894736842105E-08
2.05985136327966	-1.44736842105263E-08	2.08151002909115	8.06578947368421E-08
2.0642434855086	-1.38157894736842E-08	2.085948231292	1.09736842105263E-07
2.06863560773753	-1.31578947368421E-08	2.09038643349286	1.40789473684211E-07
2.07302772996647	-1.26710526315789E-08	2.09482463569371	1.72368421052632E-07
2.07741985219541	-1.21578947368421E-08	2.09926283789456	2.03947368421053E-07
2.08181197442434	-1.16973684210526E-08	2.10370104009541	2.36842105263158E-07
2.08620409665328	-1.12763157894737E-08	2.10813924229626	2.67105263157895E-07
2.09059621888222	-1.08815789473684E-08	2.11257744449712	2.97368421052632E-07
2.09498834111116	-1.05394736842105E-08	2.11701564669797	3.25E-07
2.09938046334009	-1.02236842105263E-08	2.12145384889882	3.48684210526316E-07
2.10377258556903	-9.96052631578947E-09	2.12589205109967	3.69736842105263E-07
2.10816470779797	-9.72368421052632E-09	2.13033025330053	3.84210526315789E-07
2.1125568300269	-9.53947368421053E-09	2.13476845550138	3.93421052631579E-07
2.11694895225584	-9.38157894736842E-09	2.13920665770223	3.96052631578947E-07
2.12134107448478	-9.27631578947369E-09	2.14364485990308	3.92105263157895E-07
2.12573319671371	-9.19736842105263E-09	2.14808306210393	3.78947368421053E-07
2.13012531894265	-9.17105263157895E-09	2.15252126430479	3.5921052631579E-07
2.13451744117159	-9.17105263157895E-09	2.15695946650564	3.32894736842105E-07
2.13890956340053	-9.21052631578947E-09	2.16139766870649	2.97368421052632E-07
2.14330168562946	-9.30263157894737E-09	2.16583587090734	2.56578947368421E-07
2.1476938078584	-9.42105263157895E-09	2.17027407310819	2.07894736842105E-07
2.15208593008734	-9.57894736842105E-09	2.17471227530905	1.55263157894737E-07
2.15647805231627	-9.76315789473684E-09	2.1791504775099	9.75E-08
2.16087017454521	-1E-08	2.18358867971075	3.68421052631579E-08
2.16526229677415	-1.02631578947368E-08	2.1880268819116	-2.56578947368421E-08
2.16965441900309	-1.05657894736842E-08	2.19246508411245	-8.8421052631579E-08
2.17404654123202	-1.09078947368421E-08	2.19690328631331	-1.51315789473684E-07
2.17843866346096	-1.12763157894737E-08	2.20134148851416	-2.11842105263158E-07
2.1828307856899	-1.16842105263158E-08	2.20577969071501	-2.71052631578947E-07
2.18722290791883	-1.21315789473684E-08	2.21021789291586	-3.25E-07
2.19161503014777	-1.26052631578947E-08	2.21465609511671	-3.76315789473684E-07
2.19600715237671	-1.31052631578947E-08	2.21909429731757	-4.22368421052632E-07
2.20039927460564	-1.36842105263158E-08	2.22353249951842	-4.63157894736842E-07
2.20479139683458	-1.42105263157895E-08	2.22797070171927	-4.98684210526316E-07
2.20918351906352	-1.48684210526316E-08	2.23240890392012	-5.28947368421053E-07
2.21357564129246	-1.53947368421053E-08	2.23684710612097	-5.53947368421053E-07
2.21796776352139	-1.60526315789474E-08	2.24128530832183	-5.75E-07
2.22235988575033	-1.68421052631579E-08	2.24572351052268	-5.92105263157895E-07
2.22675200797927	-1.75E-08	2.25016171272353	-6.06578947368421E-07
2.2311441302082	-1.82894736842105E-08	2.25459991492438	-6.18421052631579E-07
2.23553625243714	-1.90789473684211E-08	2.25903811712523	-6.27631578947369E-07
2.23992837466608	-1.98684210526316E-08	2.26347631932609	-6.35526315789474E-07
2.24432049689502	-2.06578947368421E-08	2.26791452152694	-6.42105263157895E-07
2.24871261912395	-2.14473684210526E-08	2.27235272372779	-6.48684210526316E-07
2.25310474135289	-2.23684210526316E-08	2.27679092592864	-6.56578947368421E-07
2.25749686358183	-2.32894736842105E-08	2.28122912812949	-6.64473684210526E-07
2.26188898581076	-2.40789473684211E-08	2.28566733033035	-6.73684210526316E-07
2.2662811080397	-2.5E-08	2.2901055325312	-6.8421052631579E-07
2.27067323026864	-2.60526315789474E-08	2.29454373473205	-6.97368421052632E-07
2.27506535249758	-2.69736842105263E-08	2.2989819369329	-7.10526315789474E-07
2.27945747472651	-2.78947368421053E-08	2.30342013913375	-7.25E-07
2.28384959695545	-2.89473684210526E-08	2.30785834133461	-7.42105263157895E-07
2.28824171918439	-2.98684210526316E-08	2.31229654353546	-7.60526315789474E-07
2.29263384141332	-3.09210526315789E-08	2.31673474573631	-7.80263157894737E-07
2.29702596364226	-3.19736842105263E-08	2.32117294793716	-8E-07
2.3014180858712	-3.30263157894737E-08	2.32561115013801	-8.22368421052632E-07
2.30581020810013	-3.40789473684211E-08	2.33004935233887	-8.44736842105263E-07
2.31020233032907	-3.51315789473684E-08	2.33448755453972	-8.67105263157895E-07
2.31459445255801	-3.61842105263158E-08	2.33892575674057	-8.90789473684211E-07
2.31898657478695	-3.72368421052632E-08	2.34336395894142	-9.13157894736842E-07
2.32337869701588	-3.82894736842105E-08	2.34780216114227	-9.35526315789474E-07
2.32777081924482	-3.93421052631579E-08	2.35224036334313	-9.57894736842105E-07
2.33216294147376	-4.03947368421053E-08	2.35667856554398	-9.78947368421053E-07
2.33655506370269	-4.14473684210526E-08	2.36111676774483	-9.98684210526316E-07
2.34094718593163	-4.25E-08	2.36555496994568	-1.0171052631579E-06
2.34533930816057	-4.35526315789474E-08	2.36999317214654	-1.03289473684211E-06
2.34973143038951	-4.46052631578947E-08	2.37443137434739	-1.04736842105263E-06
2.35412355261844	-4.56578947368421E-08	2.37886957654824	-1.05789473684211E-06
2.35851567484738	-4.67105263157895E-08	2.38330777874909	-1.06578947368421E-06
2.36290779707632	-4.77631578947369E-08	2.38774598094994	-1.06973684210526E-06
2.36729991930525	-4.88157894736842E-08	2.3921841831508	-1.06973684210526E-06
2.37169204153419	-4.97368421052632E-08	2.39662238535165	-1.06578947368421E-06
2.37608416376313	-5.07894736842105E-08	2.4010605875525	-1.05789473684211E-06
2.38047628599206	-5.17105263157895E-08	2.40549878975335	-1.04605263157895E-06
2.384868408221	-5.26315789473684E-08	2.4099369919542	-1.02894736842105E-06
2.38926053044994	-5.35526315789474E-08	2.41437519415506	-1.00789473684211E-06
2.39365265267888	-5.44736842105263E-08	2.41881339635591	-9.81578947368421E-07
2.39804477490781	-5.53947368421053E-08	2.42325159855676	-9.52631578947369E-07
2.40243689713675	-5.63157894736842E-08	2.42768980075761	-9.19736842105263E-07
2.40682901936569	-5.71052631578947E-08	2.43212800295846	-8.8421052631579E-07
2.41122114159462	-5.80263157894737E-08	2.43656620515932	-8.44736842105263E-07
2.41561326382356	-5.88157894736842E-08	2.44100440736017	-8.03947368421053E-07
2.4200053860525	-5.94736842105263E-08	2.44544260956102	-7.5921052631579E-07
2.42439750828144	-6.02631578947369E-08	2.44988081176187	-7.14473684210526E-07
2.42878963051037	-6.09210526315789E-08	2.45431901396272	-6.68421052631579E-07
2.43318175273931	-6.15789473684211E-08	2.45875721616358	-6.21052631578947E-07
2.43757387496825	-6.22368421052632E-08	2.46319541836443	-5.72368421052632E-07
2.44196599719718	-6.28947368421053E-08	2.46763362056528	-5.25E-07
2.44635811942612	-6.3421052631579E-08	2.47207182276613	-4.76315789473684E-07
2.45075024165506	-6.39473684210526E-08	2.47651002496698	-4.28947368421053E-07
2.455142363884	-6.43421052631579E-08	2.48094822716784	-3.81578947368421E-07
2.45953448611293	-6.48684210526316E-08	2.48538642936869	-3.35526315789474E-07
2.46392660834187	-6.52631578947368E-08	2.48982463156954	-2.90789473684211E-07
2.46831873057081	-6.55263157894737E-08	2.49426283377039	-2.46052631578947E-07
2.47271085279974	-6.57894736842105E-08	2.49870103597124	-2.03947368421053E-07
2.47710297502868	-6.60526315789474E-08	2.5031392381721	-1.61842105263158E-07
2.48149509725762	-6.63157894736842E-08	2.50757744037295	-1.22236842105263E-07
2.48588721948656	-6.64473684210526E-08	2.5120156425738	-8.38157894736842E-08
2.49027934171549	-6.64473684210526E-08	2.51645384477465	-4.71052631578947E-08
2.49467146394443	-6.65789473684211E-08	2.5208920469755	-1.23684210526316E-08
2.49906358617337	-6.64473684210526E-08	2.52533024917636	2.03947368421053E-08
2.5034557084023	-6.64473684210526E-08	2.52976845137721	5.07894736842105E-08
2.50784783063124	-6.63157894736842E-08	2.53420665357806	7.90789473684211E-08
2.51223995286018	-6.60526315789474E-08	2.53864485577891	1.04868421052632E-07
2.51663207508911	-6.57894736842105E-08	2.54308305797976	1.28157894736842E-07
2.52102419731805	-6.55263157894737E-08	2.54752126018062	1.48684210526316E-07
2.52541631954699	-6.51315789473684E-08	2.55195946238147	1.68421052631579E-07
2.52980844177593	-6.46052631578947E-08	2.55639766458232	1.8421052631579E-07
2.53420056400486	-6.40789473684211E-08	2.56083586678317	1.97368421052632E-07
2.5385926862338	-6.35526315789474E-08	2.56527406898402	2.0921052631579E-07
2.54298480846274	-6.28947368421053E-08	2.56971227118488	2.19736842105263E-07
2.54737693069167	-6.21052631578948E-08	2.57415047338573	2.27631578947368E-07
2.55176905292061	-6.13157894736842E-08	2.57858867558658	2.32894736842105E-07
2.55616117514955	-6.05263157894737E-08	2.58302687778743	2.38157894736842E-07
2.56055329737849	-5.94736842105263E-08	2.58746507998828	2.40789473684211E-07
2.56494541960742	-5.85526315789474E-08	2.59190328218914	2.43421052631579E-07
2.56933754183636	-5.73684210526316E-08	2.59634148438999	2.44736842105263E-07
2.5737296640653	-5.61842105263158E-08	2.60077968659084	2.46052631578947E-07
2.57812178629423	-5.5E-08	2.60521788879169	2.46052631578947E-07
2.58251390852317	-5.36842105263158E-08	2.60965609099255	2.47368421052632E-07
2.58690603075211	-5.22368421052632E-08	2.6140942931934	2.48684210526316E-07
2.59129815298104	-5.07894736842105E-08	2.61853249539425	2.5E-07
2.59569027520998	-4.92105263157895E-08	2.6229706975951	2.52631578947368E-07
2.60008239743892	-4.75E-08	2.62740889979595	2.55263157894737E-07
2.60447451966786	-4.57894736842105E-08	2.63184710199681	2.5921052631579E-07
2.60886664189679	-4.40789473684211E-08	2.63628530419766	2.63157894736842E-07
2.61325876412573	-4.21052631578947E-08	2.64072350639851	2.69736842105263E-07
2.61765088635467	-4.01315789473684E-08	2.64516170859936	2.76315789473684E-07
2.6220430085836	-3.80263157894737E-08	2.64959991080021	2.84210526315789E-07
2.62643513081254	-3.5921052631579E-08	2.65403811300107	2.93421052631579E-07
2.63082725304148	-3.36842105263158E-08	2.65847631520192	3.02631578947368E-07
2.63521937527042	-3.13157894736842E-08	2.66291451740277	3.13157894736842E-07
2.63961149749935	-2.89473684210526E-08	2.66735271960362	3.23684210526316E-07
2.64400361972829	-2.64473684210526E-08	2.67179092180447	3.35526315789474E-07
2.64839574195723	-2.39473684210526E-08	2.67622912400533	3.46052631578947E-07
2.65278786418616	-2.11842105263158E-08	2.68066732620618	3.57894736842105E-07
2.6571799864151	-1.84210526315789E-08	2.68510552840703	3.68421052631579E-07
2.66157210864404	-1.56578947368421E-08	2.68954373060788	3.77631578947368E-07
2.66596423087298	-1.27105263157895E-08	2.69398193280873	3.85526315789474E-07
2.67035635310191	-9.69736842105263E-09	2.69842013500959	3.92105263157895E-07
2.67474847533085	-6.5921052631579E-09	2.70285833721044	3.97368421052632E-07
2.67914059755979	-3.39473684210526E-09	2.70729653941129	4E-07
2.68353271978872	-1.1671052631579E-10	2.71173474161214	3.98684210526316E-07
2.68792484201766	3.25E-09	2.71617294381299	3.94736842105263E-07
2.6923169642466	6.71052631578947E-09	2.72061114601385	3.86842105263158E-07
2.69670908647553	1.02631578947368E-08	2.7250493482147	3.76315789473684E-07
2.70110120870447	1.39473684210526E-08	2.72948755041555	3.60526315789474E-07
2.70549333093341	1.76315789473684E-08	2.7339257526164	3.42105263157895E-07
2.70988545316235	2.14473684210526E-08	2.73836395481725	3.18421052631579E-07
2.71427757539128	2.52631578947368E-08	2.74280215701811	2.90789473684211E-07
2.71866969762022	2.93421052631579E-08	2.74724035921896	2.60526315789474E-07
2.72306181984916	3.34210526315789E-08	2.75167856141981	2.26315789473684E-07
2.72745394207809	3.75E-08	2.75611676362066	1.89473684210526E-07
2.73184606430703	4.17105263157895E-08	2.76055496582151	1.5E-07
2.73623818653597	4.60526315789474E-08	2.76499316802237	1.09473684210526E-07
2.74063030876491	5.05263157894737E-08	2.76943137022322	6.80263157894737E-08
2.74502243099384	5.5E-08	2.77386957242407	2.67105263157895E-08
2.74941455322278	5.96052631578947E-08	2.77830777462492	-1.36842105263158E-08
2.75380667545172	6.42105263157895E-08	2.78274597682577	-5.22368421052632E-08
2.75819879768065	6.89473684210526E-08	2.78718417902663	-8.78947368421053E-08
2.76259091990959	7.38157894736842E-08	2.79162238122748	-1.19736842105263E-07
2.76698304213853	7.86842105263158E-08	2.79606058342833	-1.47368421052632E-07
2.77137516436746	8.36842105263158E-08	2.80049878562918	-1.69736842105263E-07
2.7757672865964	8.86842105263158E-08	2.80493698783003	-1.85526315789474E-07
2.78015940882534	9.38157894736842E-08	2.80937519003089	-1.96052631578947E-07
2.78455153105428	9.90789473684211E-08	2.81381339223174	-1.98684210526316E-07
2.78894365328321	1.04342105263158E-07	2.81825159443259	-1.96052631578947E-07
2.79333577551215	1.09736842105263E-07	2.82268979663344	-1.86842105263158E-07
2.79772789774109	1.15131578947368E-07	2.8271279988343	-1.69736842105263E-07
2.80212001997002	1.20657894736842E-07	2.83156620103515	-1.47368421052632E-07
2.80651214219896	1.26315789473684E-07	2.836004403236	-1.18684210526316E-07
2.8109042644279	1.31578947368421E-07	2.84044260543685	-8.48684210526316E-08
2.81529638665684	1.38157894736842E-07	2.8448808076377	-4.67105263157895E-08
2.81968850888577	1.43421052631579E-07	2.84931900983856	-4.64473684210526E-09
2.82408063111471	1.48684210526316E-07	2.85375721203941	4.02631578947368E-08
2.82847275334365	1.55263157894737E-07	2.85819541424026	8.75E-08
2.83286487557258	1.61842105263158E-07	2.86263361644111	1.35526315789474E-07
2.83725699780152	1.67105263157895E-07	2.86707181864196	1.8421052631579E-07
2.84164912003046	1.73684210526316E-07	2.87151002084282	2.31578947368421E-07
2.8460412422594	1.78947368421053E-07	2.87594822304367	2.77631578947368E-07
2.85043336448833	1.85526315789474E-07	2.88038642524452	3.19736842105263E-07
2.85482548671727	1.92105263157895E-07	2.88482462744537	3.60526315789474E-07
2.85921760894621	1.98684210526316E-07	2.88926282964622	3.96052631578947E-07
2.86360973117514	2.05263157894737E-07	2.89370103184708	4.27631578947369E-07
2.86800185340408	2.11842105263158E-07	2.89813923404793	4.53947368421053E-07
2.87239397563302	2.17105263157895E-07	2.90257743624878	4.76315789473684E-07
2.87678609786195	2.23684210526316E-07	2.90701563844963	4.92105263157895E-07
2.88117822009089	2.30263157894737E-07	2.91145384065048	5.02631578947369E-07
2.88557034231983	2.38157894736842E-07	2.91589204285134	5.07894736842105E-07
2.88996246454877	2.44736842105263E-07	2.92033024505219	5.06578947368421E-07
2.8943545867777	2.51315789473684E-07	2.92476844725304	5.01315789473684E-07
2.89874670900664	2.57894736842105E-07	2.92920664945389	4.92105263157895E-07
2.90313883123558	2.64473684210526E-07	2.93364485165474	4.78947368421053E-07
2.90753095346451	2.71052631578947E-07	2.9380830538556	4.60526315789474E-07
2.91192307569345	2.77631578947368E-07	2.94252125605645	4.40789473684211E-07
2.91631519792239	2.85526315789474E-07	2.9469594582573	4.18421052631579E-07
2.92070732015133	2.92105263157895E-07	2.95139766045815	3.93421052631579E-07
2.92509944238026	2.98684210526316E-07	2.955835862659	3.68421052631579E-07
2.9294915646092	3.06578947368421E-07	2.96027406485986	3.42105263157895E-07
2.93388368683814	3.13157894736842E-07	2.96471226706071	3.15789473684211E-07
2.93827580906707	3.19736842105263E-07	2.96915046926156	2.90789473684211E-07
2.94266793129601	3.27631578947368E-07	2.97358867146241	2.64473684210526E-07
2.94706005352495	3.34210526315789E-07	2.97802687366326	2.39473684210526E-07
2.95145217575389	3.42105263157895E-07	2.98246507586412	2.14473684210526E-07
2.95584429798282	3.48684210526316E-07	2.98690327806497	1.89473684210526E-07
2.96023642021176	3.55263157894737E-07	2.99134148026582	1.65789473684211E-07
2.9646285424407	3.63157894736842E-07	2.99577968246667	1.42105263157895E-07
2.96902066466963	3.69736842105263E-07	3.00021788466752	1.175E-07
2.97341278689857	3.77631578947368E-07	3.00465608686838	9.31578947368421E-08
2.97780490912751	3.84210526315789E-07	3.00909428906923	6.82894736842105E-08
2.98219703135644	3.92105263157895E-07	3.01353249127008	4.28947368421053E-08
2.98658915358538	3.98684210526316E-07	3.01797069347093	1.68421052631579E-08
2.99098127581432	4.06578947368421E-07	3.02240889567178	-9.92105263157895E-09
2.99537339804326	4.13157894736842E-07	3.02684709787264	-3.71052631578947E-08
2.99976552027219	4.21052631578947E-07	3.03128530007349	-6.47368421052632E-08
3.00415764250113	4.27631578947369E-07	3.03572350227434	-9.25E-08
3.00854976473007	4.35526315789474E-07	3.04016170447519	-1.2E-07
3.012941886959	4.42105263157895E-07	3.04459990667604	-1.47368421052632E-07
3.01733400918794	4.5E-07	3.0490381088769	-1.72368421052632E-07
3.02172613141688	4.56578947368421E-07	3.05347631107775	-1.97368421052632E-07
3.02611825364582	4.63157894736842E-07	3.0579145132786	-2.19736842105263E-07
3.03051037587475	4.71052631578947E-07	3.06235271547945	-2.38157894736842E-07
3.03490249810369	4.77631578947368E-07	3.06679091768031	-2.55263157894737E-07
3.03929462033263	4.85526315789474E-07	3.07122911988116	-2.68421052631579E-07
3.04368674256156	4.92105263157895E-07	3.07566732208201	-2.78947368421053E-07
3.0480788647905	4.98684210526316E-07	3.08010552428286	-2.84210526315789E-07
3.05247098701944	5.06578947368421E-07	3.08454372648371	-2.86842105263158E-07
3.05686310924838	5.13157894736842E-07	3.08898192868457	-2.84210526315789E-07
3.06125523147731	5.19736842105263E-07	3.09342013088542	-2.78947368421053E-07
3.06564735370625	5.27631578947369E-07	3.09785833308627	-2.68421052631579E-07
3.07003947593519	5.3421052631579E-07	3.10229653528712	-2.53947368421053E-07
3.07443159816412	5.40789473684211E-07	3.10673473748797	-2.35526315789474E-07
3.07882372039306	5.48684210526316E-07	3.11117293968883	-2.14473684210526E-07
3.083215842622	5.55263157894737E-07	3.11561114188968	-1.89473684210526E-07
3.08760796485093	5.61842105263158E-07	3.12004934409053	-1.63157894736842E-07
3.09200008707987	5.68421052631579E-07	3.12448754629138	-1.32894736842105E-07
3.09639220930881	5.75E-07	3.12892574849223	-1.01184210526316E-07
3.10078433153775	5.81578947368421E-07	3.13336395069309	-6.82894736842105E-08
3.10517645376668	5.88157894736842E-07	3.13780215289394	-3.5E-08
3.10956857599562	5.94736842105263E-07	3.14224035509479	-1.76315789473684E-09
3.11396069822456	6.01315789473684E-07	3.14667855729564	3.10526315789474E-08
3.11835282045349	6.07894736842105E-07	3.15111675949649	6.26315789473684E-08
3.12274494268243	6.14473684210526E-07	3.15555496169735	9.22368421052632E-08
3.12713706491137	6.21052631578947E-07	3.1599931638982	1.19473684210526E-07
3.13152918714031	6.27631578947369E-07	3.16443136609905	1.43421052631579E-07
3.13592130936924	6.3421052631579E-07	3.1688695682999	1.64473684210526E-07
3.14031343159818	6.40789473684211E-07	3.17330777050075	1.80263157894737E-07
3.14470555382712	6.46052631578948E-07	3.17774597270161	1.93421052631579E-07
3.14909767605605	6.52631578947368E-07	3.18218417490246	2.01315789473684E-07
3.15348979828499	6.5921052631579E-07	3.18662237710331	2.03947368421053E-07
3.15788192051393	6.64473684210526E-07	3.19106057930416	2.03947368421053E-07
3.16227404274286	6.71052631578947E-07	3.19549878150501	1.98684210526316E-07
3.1666661649718	6.76315789473684E-07	3.19993698370587	1.89473684210526E-07
3.17105828720074	6.82894736842105E-07	3.20437518590672	1.77631578947368E-07
3.17545040942968	6.88157894736842E-07	3.20881338810757	1.63157894736842E-07
3.17984253165861	6.93421052631579E-07	3.21325159030842	1.47368421052632E-07
3.18423465388755	7E-07	3.21768979250927	1.29342105263158E-07
3.18862677611649	7.05263157894737E-07	3.22212799471013	1.10657894736842E-07
3.19301889834542	7.10526315789474E-07	3.22656619691098	9.18421052631579E-08
3.19741102057436	7.15789473684211E-07	3.23100439911183	7.36842105263158E-08
3.2018031428033	7.21052631578947E-07	3.23544260131268	5.61842105263158E-08
3.20619526503224	7.27631578947369E-07	3.23988080351353	4.02631578947368E-08
3.21058738726117	7.32894736842105E-07	3.24431900571439	2.60526315789474E-08
3.21497950949011	7.36842105263158E-07	3.24875720791524	1.38157894736842E-08
3.21937163171905	7.42105263157895E-07	3.25319541011609	3.60526315789474E-09
3.22376375394798	7.47368421052632E-07	3.25763361231694	-4.68421052631579E-09
3.22815587617692	7.52631578947368E-07	3.26207181451779	-1.10921052631579E-08
3.23254799840586	7.57894736842105E-07	3.26651001671865	-1.57894736842105E-08
3.2369401206348	7.61842105263158E-07	3.2709482189195	-1.90789473684211E-08
3.24133224286373	7.67105263157895E-07	3.27538642112035	-2.11842105263158E-08
3.24572436509267	7.72368421052632E-07	3.2798246233212	-2.25E-08
3.25011648732161	7.76315789473684E-07	3.28426282552205	-2.31578947368421E-08
3.25450860955054	7.81578947368421E-07	3.28870102772291	-2.35526315789474E-08
3.25890073177948	7.85526315789474E-07	3.29313922992376	-2.38157894736842E-08
3.26329285400842	7.89473684210526E-07	3.29757743212461	-2.39473684210526E-08
3.26768497623735	7.94736842105263E-07	3.30201563432546	-2.43421052631579E-08
3.27207709846629	7.98684210526316E-07	3.30645383652632	-2.47368421052632E-08
3.27646922069523	8.02631578947369E-07	3.31089203872717	-2.52631578947368E-08
3.28086134292417	8.06578947368421E-07	3.31533024092802	-2.5921052631579E-08
3.2852534651531	8.10526315789474E-07	3.31976844312887	-2.67105263157895E-08
3.28964558738204	8.14473684210526E-07	3.32420664532972	-2.73684210526316E-08
3.29403770961098	8.18421052631579E-07	3.32864484753058	-2.80263157894737E-08
3.29842983183991	8.22368421052632E-07	3.33308304973143	-2.88157894736842E-08
3.30282195406885	8.26315789473684E-07	3.33752125193228	-2.96052631578947E-08
3.30721407629779	8.30263157894737E-07	3.34195945413313	-3.07894736842105E-08
3.31160619852673	8.32894736842105E-07	3.34639765633398	-3.23684210526316E-08
3.31599832075566	8.36842105263158E-07	3.35083585853484	-3.47368421052632E-08
3.3203904429846	8.40789473684211E-07	3.35527406073569	-3.80263157894737E-08
3.32478256521354	8.43421052631579E-07	3.35971226293654	-4.27631578947369E-08
3.32917468744247	8.47368421052632E-07	3.36415046513739	-4.92105263157895E-08
3.33356680967141	8.5E-07	3.36858866733824	-5.75E-08
3.33795893190035	8.53947368421053E-07	3.3730268695391	-6.78947368421053E-08
3.34235105412929	8.56578947368421E-07	3.37746507173995	-8.03947368421053E-08
3.34674317635822	8.5921052631579E-07	3.3819032739408	-9.51315789473684E-08
3.35113529858716	8.61842105263158E-07	3.38634147614165	-1.11842105263158E-07
3.3555274208161	8.6578947368421E-07	3.3907796783425	-1.30263157894737E-07
3.35991954304503	8.68421052631579E-07	3.39521788054336	-1.5E-07
3.36431166527397	8.71052631578947E-07	3.39965608274421	-1.69736842105263E-07
3.36870378750291	8.73684210526316E-07	3.40409428494506	-1.89473684210526E-07
3.37309590973184	8.76315789473684E-07	3.40853248714591	-2.0921052631579E-07
3.37748803196078	8.78947368421053E-07	3.41297068934676	-2.26315789473684E-07
3.38188015418972	8.80263157894737E-07	3.41740889154762	-2.42105263157895E-07
3.38627227641866	8.82894736842105E-07	3.42184709374847	-2.53947368421053E-07
3.39066439864759	8.85526315789474E-07	3.42628529594932	-2.61842105263158E-07
3.39505652087653	8.88157894736842E-07	3.43072349815017	-2.64473684210526E-07
3.39944864310547	8.89473684210526E-07	3.43516170035102	-2.64473684210526E-07
3.4038407653344	8.92105263157895E-07	3.43959990255188	-2.57894736842105E-07
3.40823288756334	8.93421052631579E-07	3.44403810475273	-2.46052631578947E-07
3.41262500979228	8.96052631578947E-07	3.44847630695358	-2.30263157894737E-07
3.41701713202122	8.97368421052632E-07	3.45291450915443	-2.10526315789474E-07
3.42140925425015	9E-07	3.45735271135528	-1.86842105263158E-07
3.42580137647909	9.01315789473684E-07	3.46179091355614	-1.60526315789474E-07
3.43019349870803	9.02631578947369E-07	3.46622911575699	-1.32894736842105E-07
3.43458562093696	9.05263157894737E-07	3.47066731795784	-1.02763157894737E-07
3.4389777431659	9.06578947368421E-07	3.47510552015869	-7.32894736842105E-08
3.44336986539484	9.07894736842105E-07	3.47954372235954	-4.46052631578947E-08
3.44776198762378	9.0921052631579E-07	3.4839819245604	-1.76315789473684E-08
3.45215410985271	9.10526315789474E-07	3.48842012676125	6.65789473684211E-09
3.45654623208165	9.11842105263158E-07	3.4928583289621	2.77631578947368E-08
3.46093835431059	9.13157894736842E-07	3.49729653116295	4.52631578947368E-08
3.46533047653952	9.14473684210526E-07	3.5017347333638	5.86842105263158E-08
3.46972259876846	9.15789473684211E-07	3.50617293556466	6.80263157894737E-08
3.4741147209974	9.17105263157895E-07	3.51061113776551	7.32894736842105E-08
3.47850684322633	9.18421052631579E-07	3.51504933996636	7.47368421052632E-08
3.48289896545527	9.19736842105263E-07	3.51948754216721	7.26315789473684E-08
3.48729108768421	9.21052631578947E-07	3.52392574436806	6.73684210526316E-08
3.49168320991315	9.21052631578947E-07	3.52836394656892	5.94736842105263E-08
3.49607533214208	9.22368421052632E-07	3.53280214876977	4.94736842105263E-08
3.50046745437102	9.23684210526316E-07	3.53724035097062	3.78947368421053E-08
3.50485957659996	9.25E-07	3.54167855317147	2.53947368421053E-08
3.50925169882889	9.25E-07	3.54611675537233	1.19736842105263E-08
3.51364382105783	9.26315789473684E-07	3.55055495757318	-1.78947368421053E-09
3.51803594328677	9.26315789473684E-07	3.55499315977403	-1.57894736842105E-08
3.52242806551571	9.27631578947369E-07	3.55943136197488	-2.98684210526316E-08
3.52682018774464	9.27631578947369E-07	3.56386956417573	-4.40789473684211E-08
3.53121230997358	9.28947368421053E-07	3.56830776637659	-5.86842105263158E-08
3.53560443220252	9.28947368421053E-07	3.57274596857744	-7.39473684210526E-08
3.53999655443145	9.30263157894737E-07	3.57718417077829	-9E-08
3.54438867666039	9.30263157894737E-07	3.58162237297914	-1.075E-07
3.54878079888933	9.31578947368421E-07	3.58606057517999	-1.26842105263158E-07
3.55317292111826	9.31578947368421E-07	3.59049877738085	-1.48684210526316E-07
3.5575650433472	9.31578947368421E-07	3.5949369795817	-1.72368421052632E-07
3.56195716557614	9.32894736842105E-07	3.59937518178255	-2E-07
3.56634928780508	9.32894736842105E-07	3.6038133839834	-2.30263157894737E-07
3.57074141003401	9.32894736842105E-07	3.60825158618425	-2.63157894736842E-07
3.57513353226295	9.3421052631579E-07	3.61268978838511	-3E-07
3.57952565449189	9.3421052631579E-07	3.61712799058596	-3.4078947368421E-07
3.58391777672082	9.3421052631579E-07	3.62156619278681	-3.82894736842105E-07
3.58830989894976	9.3421052631579E-07	3.62600439498766	-4.28947368421053E-07
3.5927020211787	9.35526315789474E-07	3.63044259718851	-4.76315789473684E-07
3.59709414340764	9.35526315789474E-07	3.63488079938937	-5.26315789473684E-07
3.60148626563657	9.35526315789474E-07	3.63931900159022	-5.76315789473684E-07
3.60587838786551	9.35526315789474E-07	3.64375720379107	-6.25E-07
3.61027051009445	9.35526315789474E-07	3.64819540599192	-6.75E-07
3.61466263232338	9.35526315789474E-07	3.65263360819277	-7.22368421052632E-07
3.61905475455232	9.36842105263158E-07	3.65707181039363	-7.68421052631579E-07
3.62344687678126	9.36842105263158E-07	3.66151001259448	-8.11842105263158E-07
3.6278389990102	9.36842105263158E-07	3.66594821479533	-8.52631578947369E-07
3.63223112123913	9.36842105263158E-07	3.67038641699618	-8.89473684210526E-07
3.63662324346807	9.36842105263158E-07	3.67482461919703	-9.22368421052632E-07
3.64101536569701	9.36842105263158E-07	3.67926282139789	-9.51315789473684E-07
3.64540748792594	9.36842105263158E-07	3.68370102359874	-9.75E-07
3.64979961015488	9.36842105263158E-07	3.68813922579959	-9.94736842105263E-07
3.65419173238382	9.38157894736842E-07	3.69257742800044	-1.01052631578947E-06
3.65858385461275	9.38157894736842E-07	3.69701563020129	-1.02236842105263E-06
3.66297597684169	9.38157894736842E-07	3.70145383240215	-1.03026315789474E-06
3.66736809907063	9.38157894736842E-07	3.705892034603	-1.03552631578947E-06
3.67176022129957	9.38157894736842E-07	3.71033023680385	-1.03684210526316E-06
3.6761523435285	9.38157894736842E-07	3.7147684390047	-1.03552631578947E-06
3.68054446575744	9.38157894736842E-07	3.71920664120555	-1.03157894736842E-06
3.68493658798638	9.38157894736842E-07	3.72364484340641	-1.02763157894737E-06
3.68932871021531	9.38157894736842E-07	3.72808304560726	-1.02105263157895E-06
3.69372083244425	9.38157894736842E-07	3.73252124780811	-1.01447368421053E-06
3.69811295467319	9.39473684210526E-07	3.73695945000896	-1.00789473684211E-06
3.70250507690213	9.39473684210526E-07	3.74139765220981	-1E-06
3.70689719913106	9.39473684210526E-07	3.74583585441067	-9.93421052631579E-07
3.71128932136	9.39473684210526E-07	3.75027405661152	-9.86842105263158E-07
3.71568144358894	9.39473684210526E-07	3.75471225881237	-9.81578947368421E-07
3.72007356581787	9.39473684210526E-07	3.75915046101322	-9.77631578947369E-07
3.72446568804681	9.39473684210526E-07	3.76358866321408	-9.73684210526316E-07
3.72885781027575	9.39473684210526E-07	3.76802686541493	-9.71052631578947E-07
3.73324993250469	9.40789473684211E-07	3.77246506761578	-9.69736842105263E-07
3.73764205473362	9.40789473684211E-07	3.77690326981663	-9.69736842105263E-07
3.74203417696256	9.40789473684211E-07	3.78134147201748	-9.69736842105263E-07
3.7464262991915	9.40789473684211E-07	3.78577967421834	-9.71052631578947E-07
3.75081842142043	9.40789473684211E-07	3.79021787641919	-9.72368421052632E-07
3.75521054364937	9.42105263157895E-07	3.79465607862004	-9.76315789473684E-07
3.75960266587831	9.42105263157895E-07	3.79909428082089	-9.80263157894737E-07
3.76399478810724	9.42105263157895E-07	3.80353248302174	-9.84210526315789E-07
3.76838691033618	9.42105263157895E-07	3.8079706852226	-9.89473684210526E-07
3.77277903256512	9.42105263157895E-07	3.81240888742345	-9.97368421052632E-07
3.77717115479406	9.43421052631579E-07	3.8168470896243	-1.00394736842105E-06
3.78156327702299	9.43421052631579E-07	3.82128529182515	-1.01315789473684E-06
3.78595539925193	9.43421052631579E-07	3.825723494026	-1.02368421052632E-06
3.79034752148087	9.43421052631579E-07	3.83016169622686	-1.03421052631579E-06
3.7947396437098	9.44736842105263E-07	3.83459989842771	-1.04605263157895E-06
3.79913176593874	9.44736842105263E-07	3.83903810062856	-1.05921052631579E-06
3.80352388816768	9.44736842105263E-07	3.84347630282941	-1.07236842105263E-06
3.80791601039662	9.46052631578947E-07	3.84791450503026	-1.08552631578947E-06
3.81230813262555	9.46052631578947E-07	3.85235270723112	-1.09868421052632E-06
3.81670025485449	9.46052631578947E-07	3.85679090943197	-1.11052631578947E-06
3.82109237708343	9.47368421052632E-07	3.86122911163282	-1.12105263157895E-06
3.82548449931236	9.47368421052632E-07	3.86566731383367	-1.13026315789474E-06
3.8298766215413	9.47368421052632E-07	3.87010551603452	-1.13684210526316E-06
3.83426874377024	9.48684210526316E-07	3.87454371823538	-1.14078947368421E-06
3.83866086599917	9.48684210526316E-07	3.87898192043623	-1.14210526315789E-06
3.84305298822811	9.5E-07	3.88342012263708	-1.13947368421053E-06
3.84744511045705	9.5E-07	3.88785832483793	-1.13157894736842E-06
3.85183723268599	9.51315789473684E-07	3.89229652703878	-1.12105263157895E-06
3.85622935491492	9.51315789473684E-07	3.89673472923964	-1.10657894736842E-06
3.86062147714386	9.52631578947369E-07	3.90117293144049	-1.08684210526316E-06
3.8650135993728	9.52631578947369E-07	3.90561113364134	-1.06447368421053E-06
3.86940572160173	9.53947368421053E-07	3.91004933584219	-1.03684210526316E-06
3.87379784383067	9.53947368421053E-07	3.91448753804304	-1.00657894736842E-06
3.87818996605961	9.55263157894737E-07	3.9189257402439	-9.75E-07
3.88258208828855	9.55263157894737E-07	3.92336394244475	-9.39473684210526E-07
3.88697421051748	9.56578947368421E-07	3.9278021446456	-9.03947368421053E-07
3.89136633274642	9.56578947368421E-07	3.93224034684645	-8.67105263157895E-07
3.89575845497536	9.57894736842105E-07	3.9366785490473	-8.30263157894737E-07
3.90015057720429	9.5921052631579E-07	3.94111675124816	-7.94736842105263E-07
3.90454269943323	9.5921052631579E-07	3.94555495344901	-7.60526315789474E-07
3.90893482166217	9.60526315789474E-07	3.94999315564986	-7.27631578947369E-07
3.91332694389111	9.61842105263158E-07	3.95443135785071	-6.97368421052632E-07
3.91771906612004	9.61842105263158E-07	3.95886956005156	-6.69736842105263E-07
3.92211118834898	9.63157894736842E-07	3.96330776225242	-6.46052631578948E-07
3.92650331057792	9.64473684210526E-07	3.96774596445327	-6.25E-07
3.93089543280685	9.64473684210526E-07	3.97218416665412	-6.07894736842105E-07
3.93528755503579	9.6578947368421E-07	3.97662236885497	-5.93421052631579E-07
3.93967967726473	9.67105263157895E-07	3.98106057105582	-5.82894736842105E-07
3.94407179949366	9.67105263157895E-07	3.98549877325668	-5.75E-07
3.9484639217226	9.68421052631579E-07	3.98993697545753	-5.69736842105263E-07
3.95285604395154	9.69736842105263E-07	3.99437517765838	-5.67105263157895E-07
3.95724816618048	9.71052631578947E-07	3.99881337985923	-5.65789473684211E-07
3.96164028840941	9.72368421052632E-07	4.00325158206009	-5.64473684210526E-07
3.96603241063835	9.72368421052632E-07	4.00768978426094	-5.65789473684211E-07
3.97042453286729	9.73684210526316E-07	4.01212798646179	-5.67105263157895E-07
3.97481665509622	9.75E-07	4.01656618866264	-5.68421052631579E-07
3.97920877732516	9.76315789473684E-07	4.02100439086349	-5.68421052631579E-07
3.9836008995541	9.77631578947369E-07	4.02544259306435	-5.69736842105263E-07
3.98799302178304	9.78947368421053E-07	4.0298807952652	-5.69736842105263E-07
3.99238514401197	9.78947368421053E-07	4.03431899746605	-5.68421052631579E-07
3.99677726624091	9.80263157894737E-07	4.0387571996669	-5.67105263157895E-07
4.00116938846985	9.81578947368421E-07	4.04319540186775	-5.64473684210526E-07
4.00556151069878	9.82894736842105E-07	4.04763360406861	-5.63157894736842E-07
4.00995363292772	9.84210526315789E-07	4.05207180626946	-5.60526315789474E-07
4.01434575515666	9.85526315789474E-07	4.05651000847031	-5.57894736842105E-07
4.0187378773856	9.86842105263158E-07	4.06094821067116	-5.55263157894737E-07
4.02312999961453	9.88157894736842E-07	4.06538641287201	-5.52631578947368E-07
4.02752212184347	9.89473684210526E-07	4.06982461507287	-5.51315789473684E-07
4.03191424407241	9.90789473684211E-07	4.07426281727372	-5.51315789473684E-07
4.03630636630134	9.92105263157895E-07	4.07870101947457	-5.52631578947368E-07
4.04069848853028	9.93421052631579E-07	4.08313922167542	-5.53947368421053E-07
4.04509061075922	9.94736842105263E-07	4.08757742387627	-5.56578947368421E-07
4.04948273298815	9.96052631578947E-07	4.09201562607713	-5.60526315789474E-07
4.05387485521709	9.97368421052632E-07	4.09645382827798	-5.65789473684211E-07
4.05826697744603	9.98684210526316E-07	4.10089203047883	-5.72368421052632E-07
4.06265909967497	1E-06	4.10533023267968	-5.80263157894737E-07
4.0670512219039	1.00131578947368E-06	4.10976843488053	-5.89473684210526E-07
4.07144334413284	1.00263157894737E-06	4.11420663708139	-5.98684210526316E-07
4.07583546636178	1.00394736842105E-06	4.11864483928224	-6.0921052631579E-07
4.08022758859071	1.00526315789474E-06	4.12308304148309	-6.21052631578947E-07
4.08461971081965	1.00657894736842E-06	4.12752124368394	-6.31578947368421E-07
4.08901183304859	1.00789473684211E-06	4.13195944588479	-6.42105263157895E-07
4.09340395527753	1.00921052631579E-06	4.13639764808565	-6.52631578947368E-07
4.09779607750646	1.01052631578947E-06	4.1408358502865	-6.63157894736842E-07
4.1021881997354	1.01184210526316E-06	4.14527405248735	-6.72368421052632E-07
4.10658032196434	1.01315789473684E-06	4.1497122546882	-6.80263157894737E-07
4.11097244419327	1.01447368421053E-06	4.15415045688905	-6.86842105263158E-07
4.11536456642221	1.0171052631579E-06	4.15858865908991	-6.93421052631579E-07
4.11975668865115	1.01842105263158E-06	4.16302686129076	-6.97368421052632E-07
4.12414881088009	1.01973684210526E-06	4.16746506349161	-7E-07
4.12854093310902	1.02105263157895E-06	4.17190326569246	-7.02631578947369E-07
4.13293305533796	1.02236842105263E-06	4.17634146789332	-7.02631578947369E-07
4.1373251775669	1.02368421052632E-06	4.18077967009417	-7.02631578947369E-07
4.14171729979583	1.025E-06	4.18521787229502	-7.02631578947369E-07
4.14610942202477	1.02631578947368E-06	4.18965607449587	-7.01315789473684E-07
4.15050154425371	1.02894736842105E-06	4.19409427669672	-7E-07
4.15489366648264	1.03026315789474E-06	4.19853247889758	-6.98684210526316E-07
4.15928578871158	1.03157894736842E-06	4.20297068109843	-6.98684210526316E-07
4.16367791094052	1.03289473684211E-06	4.20740888329928	-6.98684210526316E-07
4.16807003316946	1.03421052631579E-06	4.21184708550013	-6.98684210526316E-07
4.17246215539839	1.03552631578947E-06	4.21628528770098	-6.98684210526316E-07
4.17685427762733	1.03815789473684E-06	4.22072348990184	-6.98684210526316E-07
4.18124639985627	1.03947368421053E-06	4.22516169210269	-6.98684210526316E-07
4.1856385220852	1.04078947368421E-06	4.22959989430354	-6.97368421052632E-07
4.19003064431414	1.04210526315789E-06	4.23403809650439	-6.96052631578948E-07
4.19442276654308	1.04342105263158E-06	4.23847629870524	-6.92105263157895E-07
4.19881488877202	1.04605263157895E-06	4.2429145009061	-6.85526315789474E-07
4.20320701100095	1.04736842105263E-06	4.24735270310695	-6.76315789473684E-07
4.20759913322989	1.04868421052632E-06	4.2517909053078	-6.63157894736842E-07
4.21199125545883	1.05E-06	4.25622910750865	-6.47368421052632E-07
4.21638337768776	1.05263157894737E-06	4.2606673097095	-6.26315789473684E-07
4.2207754999167	1.05394736842105E-06	4.26510551191036	-6.01315789473684E-07
4.22516762214564	1.05526315789474E-06	4.26954371411121	-5.71052631578947E-07
4.22955974437458	1.05657894736842E-06	4.27398191631206	-5.36842105263158E-07
4.23395186660351	1.05789473684211E-06	4.27842011851291	-4.98684210526316E-07
4.23834398883245	1.06052631578947E-06	4.28285832071376	-4.56578947368421E-07
4.24273611106139	1.06184210526316E-06	4.28729652291462	-4.11842105263158E-07
4.24712823329032	1.06315789473684E-06	4.29173472511547	-3.64473684210526E-07
4.25152035551926	1.06578947368421E-06	4.29617292731632	-3.14473684210526E-07
4.2559124777482	1.06710526315789E-06	4.30061112951717	-2.64473684210526E-07
4.26030459997714	1.06842105263158E-06	4.30504933171802	-2.13157894736842E-07
4.26469672220607	1.06973684210526E-06	4.30948753391888	-1.63157894736842E-07
4.26908884443501	1.07236842105263E-06	4.31392573611973	-1.15E-07
4.27348096666395	1.07368421052632E-06	4.31836393832058	-6.92105263157895E-08
4.27787308889288	1.075E-06	4.32280214052143	-2.67105263157895E-08
4.28226521112182	1.07763157894737E-06	4.32724034272228	1.18289473684211E-08
4.28665733335076	1.07894736842105E-06	4.33167854492314	4.57894736842105E-08
4.29104945557969	1.08026315789474E-06	4.33611674712399	7.48684210526316E-08
4.29544157780863	1.08289473684211E-06	4.34055494932484	9.82894736842106E-08
4.29983370003757	1.08421052631579E-06	4.34499315152569	1.16052631578947E-07
4.30422582226651	1.08552631578947E-06	4.34943135372654	1.27763157894737E-07
4.30861794449544	1.08815789473684E-06	4.3538695559274	1.34210526315789E-07
4.31301006672438	1.08947368421053E-06	4.35830775812825	1.32894736842105E-07
4.31740218895332	1.09078947368421E-06	4.3627459603291	1.27368421052632E-07
4.32179431118225	1.09342105263158E-06	4.36718416252995	1.15789473684211E-07
4.32618643341119	1.09473684210526E-06	4.3716223647308	9.89473684210526E-08
4.33057855564013	1.09605263157895E-06	4.37606056693166	7.73684210526316E-08
4.33497067786907	1.09868421052632E-06	4.38049876913251	5.0921052631579E-08
4.339362800098	1.1E-06	4.38493697133336	2.03947368421053E-08
4.34375492232694	1.10263157894737E-06	4.38937517353421	-1.35526315789474E-08
4.34814704455588	1.10394736842105E-06	4.39381337573506	-5.07894736842105E-08
4.35253916678481	1.10526315789474E-06	4.39825157793592	-9.0921052631579E-08
4.35693128901375	1.10789473684211E-06	4.40268978013677	-1.32894736842105E-07
4.36132341124269	1.10921052631579E-06	4.40712798233762	-1.77631578947368E-07
4.36571553347162	1.11184210526316E-06	4.41156618453847	-2.23684210526316E-07
4.37010765570056	1.11315789473684E-06	4.41600438673932	-2.71052631578947E-07
4.3744997779295	1.11578947368421E-06	4.42044258894018	-3.19736842105263E-07
4.37889190015844	1.11710526315789E-06	4.42488079114103	-3.68421052631579E-07
4.38328402238737	1.11973684210526E-06	4.42931899334188	-4.18421052631579E-07
4.38767614461631	1.12105263157895E-06	4.43375719554273	-4.67105263157895E-07
4.39206826684525	1.12368421052632E-06	4.43819539774359	-5.17105263157895E-07
4.39646038907418	1.125E-06	4.44263359994444	-5.65789473684211E-07
4.40085251130312	1.12763157894737E-06	4.44707180214529	-6.13157894736842E-07
4.40524463353206	1.12894736842105E-06	4.45151000434614	-6.60526315789474E-07
4.409636755761	1.13157894736842E-06	4.45594820654699	-7.06578947368421E-07
4.41402887798993	1.13289473684211E-06	4.46038640874785	-7.5E-07
4.41842100021887	1.13552631578947E-06	4.4648246109487	-7.92105263157895E-07
4.42281312244781	1.13815789473684E-06	4.46926281314955	-8.32894736842105E-07
4.42720524467674	1.13947368421053E-06	4.4737010153504	-8.72368421052632E-07
4.43159736690568	1.14210526315789E-06	4.47813921755125	-9.07894736842105E-07
4.43598948913462	1.14342105263158E-06	4.48257741975211	-9.42105263157895E-07
4.44038161136355	1.14605263157895E-06	4.48701562195296	-9.72368421052632E-07
4.44477373359249	1.14868421052632E-06	4.49145382415381	-1.00131578947368E-06
4.44916585582143	1.15E-06	4.49589202635466	-1.02631578947368E-06
4.45355797805037	1.15263157894737E-06	4.50033022855551	-1.05E-06
4.4579501002793	1.15526315789474E-06	4.50476843075637	-1.07105263157895E-06
4.46234222250824	1.15789473684211E-06	4.50920663295722	-1.08815789473684E-06
4.46673434473718	1.15921052631579E-06	4.51364483515807	-1.10394736842105E-06
4.47112646696611	1.16184210526316E-06	4.51808303735892	-1.11710526315789E-06
4.47551858919505	1.16447368421053E-06	4.52252123955977	-1.12763157894737E-06
4.47991071142399	1.16578947368421E-06	4.52695944176063	-1.13684210526316E-06
4.48430283365293	1.16842105263158E-06	4.53139764396148	-1.14342105263158E-06
4.48869495588186	1.17105263157895E-06	4.53583584616233	-1.14868421052632E-06
4.4930870781108	1.17368421052632E-06	4.54027404836318	-1.15263157894737E-06
4.49747920033974	1.17631578947368E-06	4.54471225056403	-1.15526315789474E-06
4.50187132256867	1.17894736842105E-06	4.54915045276489	-1.15657894736842E-06
4.50626344479761	1.18026315789474E-06	4.55358865496574	-1.15657894736842E-06
4.51065556702655	1.18289473684211E-06	4.55802685716659	-1.15657894736842E-06
4.51504768925549	1.18552631578947E-06	4.56246505936744	-1.15657894736842E-06
4.51943981148442	1.18815789473684E-06	4.56690326156829	-1.15657894736842E-06
4.52383193371336	1.19078947368421E-06	4.57134146376915	-1.15657894736842E-06
4.5282240559423	1.19342105263158E-06	4.57577966597	-1.15789473684211E-06
4.53261617817123	1.19605263157895E-06	4.58021786817085	-1.15789473684211E-06
4.53700830040017	1.19868421052632E-06	4.5846560703717	-1.15921052631579E-06
4.54140042262911	1.20131578947368E-06	4.58909427257255	-1.16184210526316E-06
4.54579254485804	1.20394736842105E-06	4.59353247477341	-1.16447368421053E-06
4.55018466708698	1.20657894736842E-06	4.59797067697426	-1.16842105263158E-06
4.55457678931592	1.20921052631579E-06	4.60240887917511	-1.17236842105263E-06
4.55896891154486	1.21184210526316E-06	4.60684708137596	-1.17763157894737E-06
4.56336103377379	1.21447368421053E-06	4.61128528357681	-1.18421052631579E-06
4.56775315600273	1.2171052631579E-06	4.61572348577767	-1.1921052631579E-06
4.57214527823167	1.21973684210526E-06	4.62016168797852	-1.2E-06
4.5765374004606	1.22368421052632E-06	4.62459989017937	-1.20921052631579E-06
4.58092952268954	1.22631578947368E-06	4.62903809238022	-1.21842105263158E-06
4.58532164491848	1.22894736842105E-06	4.63347629458107	-1.22894736842105E-06
4.58971376714742	1.23157894736842E-06	4.63791449678193	-1.24078947368421E-06
4.59410588937635	1.23421052631579E-06	4.64235269898278	-1.25263157894737E-06
4.59849801160529	1.23684210526316E-06	4.64679090118363	-1.26578947368421E-06
4.60289013383423	1.24078947368421E-06	4.65122910338448	-1.27763157894737E-06
4.60728225606316	1.24342105263158E-06	4.65566730558533	-1.29078947368421E-06
4.6116743782921	1.24605263157895E-06	4.66010550778619	-1.30394736842105E-06
4.61606650052104	1.25E-06	4.66454370998704	-1.31578947368421E-06
4.62045862274998	1.25263157894737E-06	4.66898191218789	-1.32894736842105E-06
4.62485074497891	1.25526315789474E-06	4.67342011438874	-1.34210526315789E-06
4.62924286720785	1.25921052631579E-06	4.67785831658959	-1.35526315789474E-06
4.63363498943679	1.26184210526316E-06	4.68229651879045	-1.36842105263158E-06
4.63802711166572	1.26447368421053E-06	4.6867347209913	-1.38157894736842E-06
4.64241923389466	1.26842105263158E-06	4.69117292319215	-1.38157894736842E-06
4.6468113561236	1.27105263157895E-06	4.695611125393	-1.39473684210526E-06
4.65120347835254	1.275E-06	4.70004932759386	-1.39473684210526E-06
4.65559560058147	1.27763157894737E-06	4.70448752979471	-1.39473684210526E-06
4.65998772281041	1.28026315789474E-06	4.70892573199556	-1.39473684210526E-06
4.66437984503935	1.28421052631579E-06	4.71336393419641	-1.39473684210526E-06
4.66877196726828	1.28684210526316E-06	4.71780213639726	-1.39473684210526E-06
4.67316408949722	1.29078947368421E-06	4.72224033859812	-1.39473684210526E-06
4.67755621172616	1.29342105263158E-06	4.72667854079897	-1.38157894736842E-06
4.68194833395509	1.29736842105263E-06	4.73111674299982	-1.36842105263158E-06
4.68634045618403	1.30131578947368E-06	4.73555494520067	-1.35526315789474E-06
4.69073257841297	1.30394736842105E-06	4.73999314740152	-1.34210526315789E-06
4.69512470064191	1.30789473684211E-06	4.74443134960238	-1.32894736842105E-06
4.69951682287084	1.31052631578947E-06	4.74886955180323	-1.31578947368421E-06
4.70390894509978	1.31447368421053E-06	4.75330775400408	-1.30789473684211E-06
4.70830106732872	1.31578947368421E-06	4.75774595620493	-1.29473684210526E-06
4.71269318955765	1.31578947368421E-06	4.76218415840578	-1.28157894736842E-06
4.71708531178659	1.32894736842105E-06	4.76662236060664	-1.26973684210526E-06
4.72147743401553	1.32894736842105E-06	4.77106056280749	-1.25921052631579E-06
4.72586955624446	1.32894736842105E-06	4.77549876500834	-1.25E-06
4.7302616784734	1.32894736842105E-06	4.77993696720919	-1.24078947368421E-06
4.73465380070234	1.34210526315789E-06	4.78437516941004	-1.23421052631579E-06
4.73904592293128	1.34210526315789E-06	4.7888133716109	-1.22763157894737E-06
4.74343804516021	1.34210526315789E-06	4.79325157381175	-1.22105263157895E-06
4.74783016738915	1.35526315789474E-06	4.7976897760126	-1.21578947368421E-06
4.75222228961809	1.35526315789474E-06	4.80212797821345	-1.20921052631579E-06
4.75661441184702	1.35526315789474E-06	4.8065661804143	-1.20394736842105E-06
4.76100653407596	1.35526315789474E-06	4.81100438261516	-1.19736842105263E-06
4.7653986563049	1.36842105263158E-06	4.81544258481601	-1.19078947368421E-06
4.76979077853384	1.36842105263158E-06	4.81988078701686	-1.18421052631579E-06
4.77418290076277	1.36842105263158E-06	4.82431898921771	-1.17631578947368E-06
4.77857502299171	1.38157894736842E-06	4.82875719141856	-1.16842105263158E-06
4.78296714522065	1.38157894736842E-06	4.83319539361942	-1.16052631578947E-06
4.78735926744958	1.38157894736842E-06	4.83763359582027	-1.15131578947368E-06
4.79175138967852	1.38157894736842E-06	4.84207179802112	-1.14473684210526E-06
4.79614351190746	1.39473684210526E-06	4.84651000022197	-1.13684210526316E-06
4.80053563413639	1.39473684210526E-06	4.85094820242282	-1.13157894736842E-06
4.80492775636533	1.39473684210526E-06	4.85538640462368	-1.12763157894737E-06
4.80931987859427	1.40789473684211E-06	4.85982460682453	-1.12368421052632E-06
4.81371200082321	1.40789473684211E-06	4.86426280902538	-1.12368421052632E-06
4.81810412305214	1.40789473684211E-06	4.86870101122623	-1.125E-06
4.82249624528108	1.40789473684211E-06	4.87313921342708	-1.12763157894737E-06
4.82688836751002	1.42105263157895E-06	4.87757741562794	-1.13157894736842E-06
4.83128048973895	1.42105263157895E-06	4.88201561782879	-1.13815789473684E-06
4.83567261196789	1.42105263157895E-06	4.88645382002964	-1.14605263157895E-06
4.84006473419683	1.43421052631579E-06	4.89089202223049	-1.15394736842105E-06
4.84445685642577	1.43421052631579E-06	4.89533022443134	-1.16184210526316E-06
4.8488489786547	1.43421052631579E-06	4.8997684266322	-1.16973684210526E-06
4.85324110088364	1.43421052631579E-06	4.90420662883305	-1.17631578947368E-06
4.85763322311258	1.44736842105263E-06	4.9086448310339	-1.18289473684211E-06
4.86202534534151	1.44736842105263E-06	4.91308303323475	-1.18947368421053E-06
4.86641746757045	1.44736842105263E-06	4.9175212354356	-1.19473684210526E-06
4.87080958979939	1.46052631578947E-06	4.92195943763646	-1.19868421052632E-06
4.87520171202833	1.46052631578947E-06	4.92639763983731	-1.20263157894737E-06
4.87959383425726	1.46052631578947E-06	4.93083584203816	-1.20657894736842E-06
4.8839859564862	1.46052631578947E-06	4.93527404423901	-1.21052631578947E-06
4.88837807871514	1.47368421052632E-06	4.93971224643987	-1.21447368421053E-06
4.89277020094407	1.47368421052632E-06	4.94415044864072	-1.22105263157895E-06
4.89716232317301	1.47368421052632E-06	4.94858865084157	-1.22763157894737E-06
4.90155444540195	1.48684210526316E-06	4.95302685304242	-1.23815789473684E-06
4.90594656763089	1.48684210526316E-06	4.95746505524327	-1.25E-06
4.91033868985982	1.48684210526316E-06	4.96190325744413	-1.26315789473684E-06
4.91473081208876	1.48684210526316E-06	4.96634145964498	-1.27894736842105E-06
4.9191229343177	1.5E-06	4.97077966184583	-1.29736842105263E-06
4.92351505654663	1.5E-06	4.97521786404668	-1.31578947368421E-06
4.92790717877557	1.5E-06	4.97965606624753	-1.34210526315789E-06
4.93229930100451	1.51315789473684E-06	4.98409426844839	-1.35526315789474E-06
4.93669142323344	1.51315789473684E-06	4.98853247064924	-1.38157894736842E-06
4.94108354546238	1.51315789473684E-06	4.99297067285009	-1.39473684210526E-06
4.94547566769132	1.51315789473684E-06	4.99740887505094	-1.42105263157895E-06
4.94986778992026	1.52631578947368E-06	5.00184707725179	-1.43421052631579E-06
4.95425991214919	1.52631578947368E-06	5.00628527945265	-1.44736842105263E-06
4.95865203437813	1.52631578947368E-06	5.0107234816535	-1.44736842105263E-06
4.96304415660707	1.52631578947368E-06	5.01516168385435	-1.46052631578947E-06
4.967436278836	1.53947368421053E-06	5.0195998860552	-1.46052631578947E-06
4.97182840106494	1.53947368421053E-06	5.02403808825605	-1.44736842105263E-06
4.97622052329388	1.53947368421053E-06	5.02847629045691	-1.44736842105263E-06
4.98061264552282	1.55263157894737E-06	5.03291449265776	-1.43421052631579E-06
4.98500476775175	1.55263157894737E-06	5.03735269485861	-1.43421052631579E-06
4.98939688998069	1.55263157894737E-06	5.04179089705946	-1.42105263157895E-06
4.99378901220963	1.55263157894737E-06	5.04622909926031	-1.40789473684211E-06
4.99818113443856	1.56578947368421E-06	5.05066730146117	-1.39473684210526E-06
5.0025732566675	1.56578947368421E-06	5.05510550366202	-1.38157894736842E-06
5.00696537889644	1.56578947368421E-06	5.05954370586287	-1.36842105263158E-06
5.01135750112538	1.56578947368421E-06	5.06398190806372	-1.35526315789474E-06
5.01574962335431	1.57894736842105E-06	5.06842011026457	-1.35526315789474E-06
5.02014174558325	1.57894736842105E-06	5.07285831246543	-1.35526315789474E-06
5.02453386781219	1.57894736842105E-06	5.07729651466628	-1.35526315789474E-06
5.02892599004112	1.57894736842105E-06	5.08173471686713	-1.35526315789474E-06
5.03331811227006	1.5921052631579E-06	5.08617291906798	-1.36842105263158E-06
5.037710234499	1.5921052631579E-06	5.09061112126883	-1.38157894736842E-06
5.04210235672793	1.5921052631579E-06	5.09504932346969	-1.39473684210526E-06
5.04649447895687	1.5921052631579E-06	5.09948752567054	-1.42105263157895E-06
5.05088660118581	1.60526315789474E-06	5.10392572787139	-1.44736842105263E-06
5.05527872341475	1.60526315789474E-06	5.10836393007224	-1.47368421052632E-06
5.05967084564368	1.60526315789474E-06	5.11280213227309	-1.5E-06
5.06406296787262	1.60526315789474E-06	5.11724033447395	-1.52631578947368E-06
5.06845509010156	1.61842105263158E-06	5.1216785366748	-1.56578947368421E-06
5.07284721233049	1.61842105263158E-06	5.12611673887565	-1.5921052631579E-06
5.07723933455943	1.61842105263158E-06	5.1305549410765	-1.61842105263158E-06
5.08163145678837	1.61842105263158E-06	5.13499314327735	-1.65789473684211E-06
5.08602357901731	1.61842105263158E-06	5.13943134547821	-1.68421052631579E-06
5.09041570124624	1.63157894736842E-06	5.14386954767906	-1.69736842105263E-06
5.09480782347518	1.63157894736842E-06	5.14830774987991	-1.72368421052632E-06
5.09919994570412	1.63157894736842E-06	5.15274595208076	-1.73684210526316E-06
5.10359206793305	1.63157894736842E-06	5.15718415428161	-1.73684210526316E-06
5.10798419016199	1.64473684210526E-06	5.16162235648247	-1.73684210526316E-06
5.11237631239093	1.64473684210526E-06	5.16606055868332	-1.73684210526316E-06
5.11676843461986	1.64473684210526E-06	5.17049876088417	-1.72368421052632E-06
5.1211605568488	1.64473684210526E-06	5.17493696308502	-1.69736842105263E-06
5.12555267907774	1.64473684210526E-06	5.17937516528587	-1.67105263157895E-06
5.12994480130668	1.65789473684211E-06	5.18381336748673	-1.64473684210526E-06
5.13433692353561	1.65789473684211E-06	5.18825156968758	-1.60526315789474E-06
5.13872904576455	1.65789473684211E-06	5.19268977188843	-1.56578947368421E-06
5.14312116799349	1.65789473684211E-06	5.19712797408928	-1.52631578947368E-06
5.14751329022242	1.65789473684211E-06	5.20156617629014	-1.47368421052632E-06
5.15190541245136	1.67105263157895E-06	5.20600437849099	-1.43421052631579E-06
5.1562975346803	1.67105263157895E-06	5.21044258069184	-1.38157894736842E-06
5.16068965690924	1.67105263157895E-06	5.21488078289269	-1.34210526315789E-06
5.16508177913817	1.67105263157895E-06	5.21931898509354	-1.3E-06
5.16947390136711	1.67105263157895E-06	5.2237571872944	-1.26184210526316E-06
5.17386602359605	1.67105263157895E-06	5.22819538949525	-1.22894736842105E-06
5.17825814582498	1.68421052631579E-06	5.2326335916961	-1.20131578947368E-06
5.18265026805392	1.68421052631579E-06	5.23707179389695	-1.18026315789474E-06
5.18704239028286	1.68421052631579E-06	5.2415099960978	-1.16578947368421E-06
5.19143451251179	1.68421052631579E-06	5.24594819829866	-1.15657894736842E-06
5.19582663474073	1.68421052631579E-06	5.25038640049951	-1.15526315789474E-06
5.20021875696967	1.68421052631579E-06	5.25482460270036	-1.16184210526316E-06
5.20461087919861	1.69736842105263E-06	5.25926280490121	-1.17368421052632E-06
5.20900300142754	1.69736842105263E-06	5.26370100710206	-1.19078947368421E-06
5.21339512365648	1.69736842105263E-06	5.26813920930292	-1.21447368421053E-06
5.21778724588542	1.69736842105263E-06	5.27257741150377	-1.24342105263158E-06
5.22217936811435	1.69736842105263E-06	5.27701561370462	-1.27631578947368E-06
5.22657149034329	1.69736842105263E-06	5.28145381590547	-1.31184210526316E-06
5.23096361257223	1.71052631578947E-06	5.28589201810632	-1.35526315789474E-06
5.23535573480117	1.71052631578947E-06	5.29033022030718	-1.39473684210526E-06
5.2397478570301	1.71052631578947E-06	5.29476842250803	-1.43421052631579E-06
5.24413997925904	1.71052631578947E-06	5.29920662470888	-1.47368421052632E-06
5.24853210148798	1.71052631578947E-06	5.30364482690973	-1.52631578947368E-06
5.25292422371691	1.71052631578947E-06	5.30808302911058	-1.56578947368421E-06
5.25731634594585	1.71052631578947E-06	5.31252123131144	-1.60526315789474E-06
5.26170846817479	1.72368421052632E-06	5.31695943351229	-1.65789473684211E-06
5.26610059040373	1.72368421052632E-06	5.32139763571314	-1.69736842105263E-06
5.27049271263266	1.72368421052632E-06	5.32583583791399	-1.73684210526316E-06
5.2748848348616	1.72368421052632E-06	5.33027404011484	-1.77631578947368E-06
5.27927695709054	1.72368421052632E-06	5.3347122423157	-1.81578947368421E-06
5.28366907931947	1.72368421052632E-06	5.33915044451655	-1.85526315789474E-06
5.28806120154841	1.72368421052632E-06	5.3435886467174	-1.89473684210526E-06
5.29245332377735	1.72368421052632E-06	5.34802684891825	-1.93421052631579E-06
5.29684544600629	1.73684210526316E-06	5.3524650511191	-1.96052631578947E-06
5.30123756823522	1.73684210526316E-06	5.35690325331996	-2E-06
5.30562969046416	1.73684210526316E-06	5.36134145552081	-2.03947368421053E-06
5.3100218126931	1.73684210526316E-06	5.36577965772166	-2.07894736842105E-06
5.31441393492203	1.73684210526316E-06	5.37021785992251	-2.11842105263158E-06
5.31880605715097	1.73684210526316E-06	5.37465606212336	-2.14473684210526E-06
5.32319817937991	1.73684210526316E-06	5.37909426432422	-2.18421052631579E-06
5.32759030160884	1.73684210526316E-06	5.38353246652507	-2.22368421052632E-06
5.33198242383778	1.73684210526316E-06	5.38797066872592	-2.25E-06
5.33637454606672	1.73684210526316E-06	5.39240887092677	-2.28947368421053E-06
5.34076666829566	1.75E-06	5.39684707312762	-2.31578947368421E-06
5.34515879052459	1.75E-06	5.40128527532848	-2.34210526315789E-06
5.34955091275353	1.75E-06	5.40572347752933	-2.35526315789474E-06
5.35394303498247	1.75E-06	5.41016167973018	-2.38157894736842E-06
5.3583351572114	1.75E-06	5.41459988193103	-2.38157894736842E-06
5.36272727944034	1.75E-06	5.41903808413189	-2.39473684210526E-06
5.36711940166928	1.75E-06	5.42347628633274	-2.39473684210526E-06
5.37151152389822	1.75E-06	5.42791448853359	-2.39473684210526E-06
5.37590364612715	1.75E-06	5.43235269073444	-2.38157894736842E-06
5.38029576835609	1.75E-06	5.43679089293529	-2.36842105263158E-06
5.38468789058503	1.75E-06	5.44122909513615	-2.34210526315789E-06
5.38908001281396	1.76315789473684E-06	5.445667297337	-2.31578947368421E-06
5.3934721350429	1.76315789473684E-06	5.45010549953785	-2.28947368421053E-06
5.39786425727184	1.76315789473684E-06	5.4545437017387	-2.25E-06
5.40225637950078	1.76315789473684E-06	5.45898190393955	-2.22368421052632E-06
5.40664850172971	1.76315789473684E-06	5.46342010614041	-2.18421052631579E-06
5.41104062395865	1.76315789473684E-06	5.46785830834126	-2.14473684210526E-06
5.41543274618759	1.76315789473684E-06	5.47229651054211	-2.10526315789474E-06
5.41982486841652	1.76315789473684E-06	5.47673471274296	-2.05263157894737E-06
5.42421699064546	1.76315789473684E-06	5.48117291494381	-2.01315789473684E-06
5.4286091128744	1.76315789473684E-06	5.48561111714467	-1.97368421052632E-06
5.43300123510333	1.76315789473684E-06	5.49004931934552	-1.93421052631579E-06
5.43739335733227	1.76315789473684E-06	5.49448752154637	-1.89473684210526E-06
5.44178547956121	1.76315789473684E-06	5.49892572374722	-1.85526315789474E-06
5.44617760179015	1.76315789473684E-06	5.50336392594807	-1.81578947368421E-06
5.45056972401908	1.76315789473684E-06	5.50780212814893	-1.77631578947368E-06
5.45496184624802	1.76315789473684E-06	5.51224033034978	-1.73684210526316E-06
5.45935396847696	1.77631578947368E-06	5.51667853255063	-1.71052631578947E-06
5.46374609070589	1.77631578947368E-06	5.52111673475148	-1.67105263157895E-06
5.46813821293483	1.77631578947368E-06	5.52555493695233	-1.63157894736842E-06
5.47253033516377	1.77631578947368E-06	5.52999313915319	-1.60526315789474E-06
5.47692245739271	1.77631578947368E-06	5.53443134135404	-1.56578947368421E-06
5.48131457962164	1.77631578947368E-06	5.53886954355489	-1.52631578947368E-06
5.48570670185058	1.77631578947368E-06	5.54330774575574	-1.5E-06
5.49009882407952	1.77631578947368E-06	5.54774594795659	-1.46052631578947E-06
5.49449094630845	1.77631578947368E-06	5.55218415015745	-1.43421052631579E-06
5.49888306853739	1.77631578947368E-06	5.5566223523583	-1.40789473684211E-06
5.50327519076633	1.77631578947368E-06	5.56106055455915	-1.36842105263158E-06
5.50766731299526	1.77631578947368E-06	5.56549875676	-1.34210526315789E-06
5.5120594352242	1.77631578947368E-06	5.56993695896085	-1.31578947368421E-06
5.51645155745314	1.77631578947368E-06	5.57437516116171	-1.2921052631579E-06
5.52084367968208	1.77631578947368E-06	5.57881336336256	-1.26842105263158E-06
5.52523580191101	1.77631578947368E-06	5.58325156556341	-1.24868421052632E-06
5.52962792413995	1.77631578947368E-06	5.58768976776426	-1.23157894736842E-06
5.53402004636889	1.77631578947368E-06	5.59212796996511	-1.2171052631579E-06
5.53841216859782	1.77631578947368E-06	5.59656617216597	-1.20526315789474E-06
5.54280429082676	1.77631578947368E-06	5.60100437436682	-1.19868421052632E-06
5.5471964130557	1.77631578947368E-06	5.60544257656767	-1.19473684210526E-06
5.55158853528464	1.77631578947368E-06	5.60988077876852	-1.19342105263158E-06
5.55598065751357	1.77631578947368E-06	5.61431898096937	-1.19736842105263E-06
5.56037277974251	1.77631578947368E-06	5.61875718317023	-1.20394736842105E-06
5.56476490197145	1.78947368421053E-06	5.62319538537108	-1.21447368421053E-06
5.56915702420038	1.78947368421053E-06	5.62763358757193	-1.22763157894737E-06
5.57354914642932	1.78947368421053E-06	5.63207178977278	-1.24342105263158E-06
5.57794126865826	1.78947368421053E-06	5.63650999197363	-1.26184210526316E-06
5.58233339088719	1.78947368421053E-06	5.64094819417449	-1.28289473684211E-06
5.58672551311613	1.78947368421053E-06	5.64538639637534	-1.30394736842105E-06
5.59111763534507	1.78947368421053E-06	5.64982459857619	-1.32894736842105E-06
5.59550975757401	1.78947368421053E-06	5.65426280077704	-1.35526315789474E-06
5.59990187980294	1.78947368421053E-06	5.6587010029779	-1.36842105263158E-06
5.60429400203188	1.78947368421053E-06	5.66313920517875	-1.39473684210526E-06
5.60868612426082	1.78947368421053E-06	5.6675774073796	-1.42105263157895E-06
5.61307824648975	1.78947368421053E-06	5.67201560958045	-1.44736842105263E-06
5.61747036871869	1.78947368421053E-06	5.6764538117813	-1.46052631578947E-06
5.62186249094763	1.78947368421053E-06	5.68089201398216	-1.48684210526316E-06
5.62625461317657	1.78947368421053E-06	5.68533021618301	-1.5E-06
5.6306467354055	1.78947368421053E-06	5.68976841838386	-1.51315789473684E-06
5.63503885763444	1.78947368421053E-06	5.69420662058471	-1.52631578947368E-06
5.63943097986338	1.78947368421053E-06	5.69864482278556	-1.53947368421053E-06
5.64382310209231	1.78947368421053E-06	5.70308302498642	-1.55263157894737E-06
5.64821522432125	1.78947368421053E-06	5.70752122718727	-1.56578947368421E-06
5.65260734655019	1.78947368421053E-06	5.71195942938812	-1.57894736842105E-06
5.65699946877913	1.78947368421053E-06	5.71639763158897	-1.5921052631579E-06
5.66139159100806	1.78947368421053E-06	5.72083583378982	-1.60526315789474E-06
5.665783713237	1.78947368421053E-06	5.72527403599068	-1.61842105263158E-06
5.67017583546594	1.78947368421053E-06	5.72971223819153	-1.63157894736842E-06
5.67456795769487	1.78947368421053E-06	5.73415044039238	-1.64473684210526E-06
5.67896007992381	1.78947368421053E-06	5.73858864259323	-1.67105263157895E-06
5.68335220215275	1.78947368421053E-06	5.74302684479408	-1.68421052631579E-06
5.68774432438169	1.78947368421053E-06	5.74746504699494	-1.71052631578947E-06
5.69213644661062	1.78947368421053E-06	5.75190324919579	-1.72368421052632E-06
5.69652856883956	1.78947368421053E-06	5.75634145139664	-1.75E-06
5.7009206910685	1.78947368421053E-06	5.76077965359749	-1.77631578947368E-06
5.70531281329743	1.78947368421053E-06	5.76521785579834	-1.78947368421053E-06
5.70970493552637	1.78947368421053E-06	5.7696560579992	-1.81578947368421E-06
5.71409705775531	1.78947368421053E-06	5.77409426020005	-1.84210526315789E-06
5.71848917998424	1.78947368421053E-06	5.7785324624009	-1.86842105263158E-06
5.72288130221318	1.78947368421053E-06	5.78297066460175	-1.88157894736842E-06
5.72727342444212	1.78947368421053E-06	5.7874088668026	-1.90789473684211E-06
5.73166554667106	1.78947368421053E-06	5.79184706900346	-1.92105263157895E-06
5.73605766889999	1.78947368421053E-06	5.79628527120431	-1.93421052631579E-06
5.74044979112893	1.78947368421053E-06	5.80072347340516	-1.94736842105263E-06
5.74484191335787	1.78947368421053E-06	5.80516167560601	-1.96052631578947E-06
5.7492340355868	1.80263157894737E-06	5.80959987780686	-1.97368421052632E-06
5.75362615781574	1.80263157894737E-06	5.81403808000772	-1.98684210526316E-06
5.75801828004468	1.80263157894737E-06	5.81847628220857	-1.98684210526316E-06
5.76241040227362	1.80263157894737E-06	5.82291448440942	-2E-06
5.76680252450255	1.80263157894737E-06	5.82735268661027	-2E-06
5.77119464673149	1.80263157894737E-06	5.83179088881112	-2.01315789473684E-06
5.77558676896043	1.80263157894737E-06	5.83622909101198	-2.01315789473684E-06
5.77997889118936	1.80263157894737E-06	5.84066729321283	-2.01315789473684E-06
5.7843710134183	1.80263157894737E-06	5.84510549541368	-2.01315789473684E-06
5.78876313564724	1.80263157894737E-06	5.84954369761453	-2.01315789473684E-06
5.79315525787618	1.80263157894737E-06	5.85398189981538	-2.01315789473684E-06
5.79754738010511	1.80263157894737E-06	5.85842010201624	-2E-06
5.80193950233405	1.80263157894737E-06	5.86285830421709	-2E-06
5.80633162456299	1.80263157894737E-06	5.86729650641794	-2E-06
5.81072374679192	1.80263157894737E-06	5.87173470861879	-1.98684210526316E-06
5.81511586902086	1.80263157894737E-06	5.87617291081964	-1.98684210526316E-06
5.8195079912498	1.80263157894737E-06	5.8806111130205	-1.97368421052632E-06
5.82390011347873	1.80263157894737E-06	5.88504931522135	-1.96052631578947E-06
5.82829223570767	1.80263157894737E-06	5.8894875174222	-1.96052631578947E-06
5.83268435793661	1.80263157894737E-06	5.89392571962305	-1.94736842105263E-06
5.83707648016555	1.80263157894737E-06	5.89836392182391	-1.94736842105263E-06
5.84146860239448	1.80263157894737E-06	5.90280212402476	-1.93421052631579E-06
5.84586072462342	1.80263157894737E-06	5.90724032622561	-1.93421052631579E-06
5.85025284685236	1.80263157894737E-06	5.91167852842646	-1.92105263157895E-06
5.85464496908129	1.80263157894737E-06	5.91611673062731	-1.92105263157895E-06
5.85903709131023	1.80263157894737E-06	5.92055493282817	-1.92105263157895E-06
5.86342921353917	1.80263157894737E-06	5.92499313502902	-1.92105263157895E-06
5.8678213357681	1.80263157894737E-06	5.92943133722987	-1.92105263157895E-06
5.87221345799704	1.81578947368421E-06	5.93386953943072	-1.92105263157895E-06
5.87660558022598	1.81578947368421E-06	5.93830774163157	-1.92105263157895E-06
5.88099770245492	1.81578947368421E-06	5.94274594383243	-1.93421052631579E-06
5.88538982468385	1.81578947368421E-06	5.94718414603328	-1.93421052631579E-06
5.88978194691279	1.81578947368421E-06	5.95162234823413	-1.94736842105263E-06
5.89417406914173	1.81578947368421E-06	5.95606055043498	-1.94736842105263E-06
5.89856619137066	1.81578947368421E-06	5.96049875263583	-1.96052631578947E-06
5.9029583135996	1.81578947368421E-06	5.96493695483669	-1.96052631578947E-06
5.90735043582854	1.81578947368421E-06	5.96937515703754	-1.97368421052632E-06
5.91174255805748	1.81578947368421E-06	5.97381335923839	-1.97368421052632E-06
5.91613468028641	1.81578947368421E-06	5.97825156143924	-1.98684210526316E-06
5.92052680251535	1.81578947368421E-06	5.98268976364009	-1.98684210526316E-06
5.92491892474429	1.81578947368421E-06	5.98712796584095	-2E-06
5.92931104697322	1.81578947368421E-06	5.9915661680418	-2.01315789473684E-06
5.93370316920216	1.81578947368421E-06	5.99600437024265	-2.01315789473684E-06
5.9380952914311	1.81578947368421E-06	6.0004425724435	-2.02631578947368E-06
5.94248741366004	1.82894736842105E-06	6.00488077464435	-2.03947368421053E-06
5.94687953588897	1.82894736842105E-06	6.00931897684521	-2.06578947368421E-06
5.95127165811791	1.82894736842105E-06	6.01375717904606	-2.07894736842105E-06
5.95566378034685	1.82894736842105E-06	6.01819538124691	-2.10526315789474E-06
5.96005590257578	1.82894736842105E-06	6.02263358344776	-2.11842105263158E-06
5.96444802480472	1.82894736842105E-06	6.02707178564861	-2.14473684210526E-06
5.96884014703366	1.82894736842105E-06	6.03150998784947	-2.18421052631579E-06
5.97323226926259	1.82894736842105E-06	6.03594819005032	-2.21052631578947E-06
5.97762439149153	1.82894736842105E-06	6.04038639225117	-2.25E-06
5.98201651372047	1.82894736842105E-06	6.04482459445202	-2.27631578947368E-06
5.98640863594941	1.84210526315789E-06	6.04926279665287	-2.31578947368421E-06
5.99080075817834	1.84210526315789E-06	6.05370099885373	-2.35526315789474E-06
5.99519288040728	1.84210526315789E-06	6.05813920105458	-2.39473684210526E-06
5.99958500263622	1.84210526315789E-06	6.06257740325543	-2.42105263157895E-06
6.00397712486515	1.84210526315789E-06	6.06701560545628	-2.46052631578947E-06
6.00836924709409	1.84210526315789E-06	6.07145380765713	-2.48684210526316E-06
6.01276136932303	1.84210526315789E-06	6.07589200985799	-2.52631578947368E-06
6.01715349155197	1.84210526315789E-06	6.08033021205884	-2.55263157894737E-06
6.0215456137809	1.84210526315789E-06	6.08476841425969	-2.56578947368421E-06
6.02593773600984	1.85526315789474E-06	6.08920661646054	-2.5921052631579E-06
6.03032985823878	1.85526315789474E-06	6.09364481866139	-2.60526315789474E-06
6.03472198046771	1.85526315789474E-06	6.09808302086225	-2.60526315789474E-06
6.03911410269665	1.85526315789474E-06	6.1025212230631	-2.61842105263158E-06
6.04350622492559	1.85526315789474E-06	6.10695942526395	-2.61842105263158E-06
6.04789834715453	1.85526315789474E-06	6.1113976274648	-2.60526315789474E-06
6.05229046938346	1.85526315789474E-06	6.11583582966565	-2.60526315789474E-06
6.0566825916124	1.86842105263158E-06	6.12027403186651	-2.5921052631579E-06
6.06107471384134	1.86842105263158E-06	6.12471223406736	-2.57894736842105E-06
6.06546683607027	1.86842105263158E-06	6.12915043626821	-2.56578947368421E-06
6.06985895829921	1.86842105263158E-06	6.13358863846906	-2.55263157894737E-06
6.07425108052815	1.86842105263158E-06	6.13802684066992	-2.53947368421053E-06
6.07864320275709	1.86842105263158E-06	6.14246504287077	-2.51315789473684E-06
6.08303532498602	1.88157894736842E-06	6.14690324507162	-2.5E-06
6.08742744721496	1.88157894736842E-06	6.15134144727247	-2.48684210526316E-06
6.0918195694439	1.88157894736842E-06	6.15577964947332	-2.47368421052632E-06
6.09621169167283	1.88157894736842E-06	6.16021785167418	-2.46052631578947E-06
6.10060381390177	1.88157894736842E-06	6.16465605387503	-2.44736842105263E-06
6.10499593613071	1.89473684210526E-06	6.16909425607588	-2.44736842105263E-06
6.10938805835964	1.89473684210526E-06	6.17353245827673	-2.43421052631579E-06
6.11378018058858	1.89473684210526E-06	6.17797066047758	-2.42105263157895E-06
6.11817230281752	1.89473684210526E-06	6.18240886267844	-2.42105263157895E-06
6.12256442504646	1.89473684210526E-06	6.18684706487929	-2.40789473684211E-06
6.12695654727539	1.90789473684211E-06	6.19128526708014	-2.40789473684211E-06
6.13134866950433	1.90789473684211E-06	6.19572346928099	-2.40789473684211E-06
6.13574079173327	1.90789473684211E-06	6.20016167148184	-2.39473684210526E-06
6.1401329139622	1.90789473684211E-06	6.2045998736827	-2.38157894736842E-06
6.14452503619114	1.90789473684211E-06	6.20903807588355	-2.38157894736842E-06
6.14891715842008	1.92105263157895E-06	6.2134762780844	-2.36842105263158E-06
6.15330928064902	1.92105263157895E-06	6.21791448028525	-2.36842105263158E-06
6.15770140287795	1.92105263157895E-06	6.2223526824861	-2.35526315789474E-06
6.16209352510689	1.92105263157895E-06	6.22679088468696	-2.35526315789474E-06
6.16648564733583	1.93421052631579E-06	6.23122908688781	-2.35526315789474E-06
6.17087776956476	1.93421052631579E-06	6.23566728908866	-2.35526315789474E-06
6.1752698917937	1.93421052631579E-06	6.24010549128951	-2.35526315789474E-06
6.17966201402264	1.93421052631579E-06	6.24454369349036	-2.35526315789474E-06
6.18405413625158	1.94736842105263E-06	6.24898189569122	-2.36842105263158E-06
6.18844625848051	1.94736842105263E-06	6.25342009789207	-2.36842105263158E-06
6.19283838070945	1.94736842105263E-06	6.25785830009292	-2.39473684210526E-06
6.19723050293839	1.96052631578947E-06	6.26229650229377	-2.40789473684211E-06
6.20162262516732	1.96052631578947E-06	6.26673470449462	-2.43421052631579E-06
6.20601474739626	1.96052631578947E-06	6.27117290669548	-2.44736842105263E-06
6.2104068696252	1.96052631578947E-06	6.27561110889633	-2.47368421052632E-06
6.21479899185413	1.97368421052632E-06	6.28004931109718	-2.51315789473684E-06
6.21919111408307	1.97368421052632E-06	6.28448751329803	-2.53947368421053E-06
6.22358323631201	1.97368421052632E-06	6.28892571549888	-2.56578947368421E-06
6.22797535854095	1.98684210526316E-06	6.29336391769974	-2.60526315789474E-06
6.23236748076988	1.98684210526316E-06	6.29780211990059	-2.63157894736842E-06
6.23675960299882	1.98684210526316E-06	6.30224032210144	-2.65789473684211E-06
6.24115172522776	2E-06	6.30667852430229	-2.68421052631579E-06
6.24554384745669	2E-06	6.31111672650314	-2.71052631578947E-06
6.24993596968563	2E-06	6.315554928704	-2.72368421052632E-06
6.25432809191457	2.01315789473684E-06	6.31999313090485	-2.73684210526316E-06
6.2587202141435	2.01315789473684E-06	6.3244313331057	-2.73684210526316E-06
6.26311233637244	2.01315789473684E-06	6.32886953530655	-2.75E-06
6.26750445860138	2.02631578947368E-06	6.3333077375074	-2.75E-06
6.27189658083032	2.02631578947368E-06	6.33774593970826	-2.73684210526316E-06
6.27628870305925	2.02631578947368E-06	6.34218414190911	-2.72368421052632E-06
6.28068082528819	2.03947368421053E-06	6.34662234410996	-2.71052631578947E-06
6.28507294751713	2.03947368421053E-06	6.35106054631081	-2.68421052631579E-06
6.28946506974606	2.03947368421053E-06	6.35549874851167	-2.65789473684211E-06
6.293857191975	2.05263157894737E-06	6.35993695071252	-2.63157894736842E-06
6.29824931420394	2.05263157894737E-06	6.36437515291337	-2.60526315789474E-06
6.30264143643288	2.05263157894737E-06	6.36881335511422	-2.56578947368421E-06
6.30703355866181	2.06578947368421E-06	6.37325155731507	-2.53947368421053E-06
6.31142568089075	2.06578947368421E-06	6.37768975951593	-2.51315789473684E-06
6.31581780311969	2.06578947368421E-06	6.38212796171678	-2.47368421052632E-06
6.32020992534862	2.07894736842105E-06	6.38656616391763	-2.44736842105263E-06
6.32460204757756	2.07894736842105E-06	6.39100436611848	-2.42105263157895E-06
6.3289941698065	2.0921052631579E-06	6.39544256831933	-2.40789473684211E-06
6.33338629203544	2.0921052631579E-06	6.39988077052019	-2.38157894736842E-06
6.33777841426437	2.0921052631579E-06	6.40431897272104	-2.36842105263158E-06
6.34217053649331	2.10526315789474E-06	6.40875717492189	-2.35526315789474E-06
6.34656265872225	2.10526315789474E-06	6.41319537712274	-2.34210526315789E-06
6.35095478095118	2.11842105263158E-06	6.41763357932359	-2.34210526315789E-06
6.35534690318012	2.11842105263158E-06	6.42207178152445	-2.34210526315789E-06
6.35973902540906	2.11842105263158E-06	6.4265099837253	-2.34210526315789E-06
6.36413114763799	2.13157894736842E-06	6.43094818592615	-2.34210526315789E-06
6.36852326986693	2.13157894736842E-06	6.435386388127	-2.35526315789474E-06
6.37291539209587	2.14473684210526E-06	6.43982459032785	-2.36842105263158E-06
6.37730751432481	2.14473684210526E-06	6.44426279252871	-2.38157894736842E-06
6.38169963655374	2.14473684210526E-06	6.44870099472956	-2.39473684210526E-06
6.38609175878268	2.15789473684211E-06	6.45313919693041	-2.42105263157895E-06
6.39048388101162	2.15789473684211E-06	6.45757739913126	-2.43421052631579E-06
6.39487600324055	2.17105263157895E-06	6.46201560133211	-2.46052631578947E-06
6.39926812546949	2.17105263157895E-06	6.46645380353297	-2.48684210526316E-06
6.40366024769843	2.18421052631579E-06	6.47089200573382	-2.51315789473684E-06
6.40805236992737	2.18421052631579E-06	6.47533020793467	-2.53947368421053E-06
6.4124444921563	2.18421052631579E-06	6.47976841013552	-2.56578947368421E-06
6.41683661438524	2.19736842105263E-06	6.48420661233637	-2.5921052631579E-06
6.42122873661418	2.19736842105263E-06	6.48864481453723	-2.63157894736842E-06
6.42562085884311	2.21052631578947E-06	6.49308301673808	-2.65789473684211E-06
6.43001298107205	2.21052631578947E-06	6.49752121893893	-2.68421052631579E-06
6.43440510330099	2.22368421052632E-06	6.50195942113978	-2.71052631578947E-06
6.43879722552993	2.22368421052632E-06	6.50639762334063	-2.73684210526316E-06
6.44318934775886	2.22368421052632E-06	6.51083582554149	-2.76315789473684E-06
6.4475814699878	2.23684210526316E-06	6.51527402774234	-2.78947368421053E-06
6.45197359221674	2.23684210526316E-06	6.51971222994319	-2.81578947368421E-06
6.45636571444567	2.25E-06	6.52415043214404	-2.8421052631579E-06
6.46075783667461	2.25E-06	6.52858863434489	-2.85526315789474E-06
6.46514995890355	2.26315789473684E-06	6.53302683654575	-2.88157894736842E-06
6.46954208113249	2.26315789473684E-06	6.5374650387466	-2.90789473684211E-06
6.47393420336142	2.26315789473684E-06	6.54190324094745	-2.94736842105263E-06
6.47832632559036	2.27631578947368E-06	6.5463414431483	-2.97368421052632E-06
6.4827184478193	2.27631578947368E-06	6.55077964534915	-3E-06
6.48711057004823	2.28947368421053E-06	6.55521784755001	-3.02631578947368E-06
6.49150269227717	2.28947368421053E-06	6.55965604975086	-3.05263157894737E-06
6.49589481450611	2.30263157894737E-06	6.56409425195171	-3.09210526315789E-06
6.50028693673504	2.30263157894737E-06	6.56853245415256	-3.11842105263158E-06
6.50467905896398	2.30263157894737E-06	6.57297065635341	-3.14473684210526E-06
6.50907118119292	2.31578947368421E-06	6.57740885855427	-3.17105263157895E-06
6.51346330342186	2.31578947368421E-06	6.58184706075512	-3.19736842105263E-06
6.51785542565079	2.32894736842105E-06	6.58628526295597	-3.22368421052632E-06
6.52224754787973	2.32894736842105E-06	6.59072346515682	-3.25E-06
6.52663967010867	2.34210526315789E-06	6.59516166735768	-3.26315789473684E-06
6.5310317923376	2.34210526315789E-06	6.59959986955853	-3.27631578947368E-06
6.53542391456654	2.34210526315789E-06	6.60403807175938	-3.28947368421053E-06
6.53981603679548	2.35526315789474E-06	6.60847627396023	-3.30263157894737E-06
6.54420815902442	2.35526315789474E-06	6.61291447616108	-3.30263157894737E-06
6.54860028125335	2.36842105263158E-06	6.61735267836194	-3.30263157894737E-06
6.55299240348229	2.36842105263158E-06	6.62179088056279	-3.30263157894737E-06
6.55738452571123	2.36842105263158E-06	6.62622908276364	-3.28947368421053E-06
6.56177664794016	2.38157894736842E-06	6.63066728496449	-3.27631578947368E-06
6.5661687701691	2.38157894736842E-06	6.63510548716534	-3.25E-06
6.57056089239804	2.39473684210526E-06	6.6395436893662	-3.23684210526316E-06
6.57495301462697	2.39473684210526E-06	6.64398189156705	-3.21052631578947E-06
6.57934513685591	2.40789473684211E-06	6.6484200937679	-3.17105263157895E-06
6.58373725908485	2.40789473684211E-06	6.65285829596875	-3.14473684210526E-06
6.58812938131379	2.40789473684211E-06	6.6572964981696	-3.10526315789474E-06
6.59252150354272	2.42105263157895E-06	6.66173470037046	-3.06578947368421E-06
6.59691362577166	2.42105263157895E-06	6.66617290257131	-3.02631578947368E-06
6.6013057480006	2.42105263157895E-06	6.67061110477216	-2.98684210526316E-06
6.60569787022953	2.43421052631579E-06	6.67504930697301	-2.96052631578947E-06
6.61008999245847	2.43421052631579E-06	6.67948750917386	-2.92105263157895E-06
6.61448211468741	2.44736842105263E-06	6.68392571137472	-2.88157894736842E-06
6.61887423691635	2.44736842105263E-06	6.68836391357557	-2.85526315789474E-06
6.62326635914528	2.44736842105263E-06	6.69280211577642	-2.82894736842105E-06
6.62765848137422	2.46052631578947E-06	6.69724031797727	-2.81578947368421E-06
6.63205060360316	2.46052631578947E-06	6.70167852017812	-2.80263157894737E-06
6.63644272583209	2.46052631578947E-06	6.70611672237898	-2.78947368421053E-06
6.64083484806103	2.47368421052632E-06	6.71055492457983	-2.78947368421053E-06
6.64522697028997	2.47368421052632E-06	6.71499312678068	-2.78947368421053E-06
6.6496190925189	2.48684210526316E-06	6.71943132898153	-2.80263157894737E-06
6.65401121474784	2.48684210526316E-06	6.72386953118238	-2.81578947368421E-06
6.65840333697678	2.48684210526316E-06	6.72830773338324	-2.8421052631579E-06
6.66279545920572	2.5E-06	6.73274593558409	-2.86842105263158E-06
6.66718758143465	2.5E-06	6.73718413778494	-2.89473684210526E-06
6.67157970366359	2.5E-06	6.74162233998579	-2.93421052631579E-06
6.67597182589253	2.51315789473684E-06	6.74606054218664	-2.97368421052632E-06
6.68036394812146	2.51315789473684E-06	6.7504987443875	-3.01315789473684E-06
6.6847560703504	2.51315789473684E-06	6.75493694658835	-3.05263157894737E-06
6.68914819257934	2.52631578947368E-06	6.7593751487892	-3.09210526315789E-06
6.69354031480828	2.52631578947368E-06	6.76381335099005	-3.13157894736842E-06
6.69793243703721	2.52631578947368E-06	6.7682515531909	-3.17105263157895E-06
6.70232455926615	2.52631578947368E-06	6.77268975539176	-3.21052631578947E-06
6.70671668149509	2.53947368421053E-06	6.77712795759261	-3.25E-06
6.71110880372402	2.53947368421053E-06	6.78156615979346	-3.27631578947368E-06
6.71550092595296	2.53947368421053E-06	6.78600436199431	-3.31578947368421E-06
6.7198930481819	2.55263157894737E-06	6.79044256419516	-3.3421052631579E-06
6.72428517041084	2.55263157894737E-06	6.79488076639602	-3.36842105263158E-06
6.72867729263977	2.55263157894737E-06	6.79931896859687	-3.39473684210526E-06
6.73306941486871	2.56578947368421E-06	6.80375717079772	-3.42105263157895E-06
6.73746153709765	2.56578947368421E-06	6.80819537299857	-3.43421052631579E-06
6.74185365932658	2.56578947368421E-06	6.81263357519942	-3.44736842105263E-06
6.74624578155552	2.56578947368421E-06	6.81707177740028	-3.47368421052632E-06
6.75063790378446	2.57894736842105E-06	6.82150997960113	-3.48684210526316E-06
6.75503002601339	2.57894736842105E-06	6.82594818180198	-3.5E-06
6.75942214824233	2.57894736842105E-06	6.83038638400283	-3.51315789473684E-06
6.76381427047127	2.57894736842105E-06	6.83482458620369	-3.51315789473684E-06
6.76820639270021	2.5921052631579E-06	6.83926278840454	-3.52631578947368E-06
6.77259851492914	2.5921052631579E-06	6.84370099060539	-3.53947368421053E-06
6.77699063715808	2.5921052631579E-06	6.84813919280624	-3.55263157894737E-06
6.78138275938702	2.5921052631579E-06	6.85257739500709	-3.56578947368421E-06
6.78577488161595	2.60526315789474E-06	6.85701559720795	-3.57894736842105E-06
6.79016700384489	2.60526315789474E-06	6.8614537994088	-3.5921052631579E-06
6.79455912607383	2.60526315789474E-06	6.86589200160965	-3.60526315789474E-06
6.79895124830277	2.60526315789474E-06	6.8703302038105	-3.61842105263158E-06
6.8033433705317	2.61842105263158E-06	6.87476840601135	-3.63157894736842E-06
6.80773549276064	2.61842105263158E-06	6.87920660821221	-3.64473684210526E-06
6.81212761498958	2.61842105263158E-06	6.88364481041306	-3.65789473684211E-06
6.81651973721851	2.61842105263158E-06	6.88808301261391	-3.67105263157895E-06
6.82091185944745	2.61842105263158E-06	6.89252121481476	-3.67105263157895E-06
6.82530398167639	2.63157894736842E-06	6.89695941701561	-3.68421052631579E-06
6.82969610390533	2.63157894736842E-06	6.90139761921647	-3.68421052631579E-06
6.83408822613426	2.63157894736842E-06	6.90583582141732	-3.68421052631579E-06
6.8384803483632	2.63157894736842E-06	6.91027402361817	-3.67105263157895E-06
6.84287247059214	2.63157894736842E-06	6.91471222581902	-3.65789473684211E-06
6.84726459282107	2.64473684210526E-06	6.91915042801987	-3.64473684210526E-06
6.85165671505001	2.64473684210526E-06	6.92358863022073	-3.63157894736842E-06
6.85604883727895	2.64473684210526E-06	6.92802683242158	-3.60526315789474E-06
6.86044095950789	2.64473684210526E-06	6.93246503462243	-3.56578947368421E-06
6.86483308173682	2.64473684210526E-06	6.93690323682328	-3.53947368421053E-06
6.86922520396576	2.65789473684211E-06	6.94134143902413	-3.5E-06
6.8736173261947	2.65789473684211E-06	6.94577964122499	-3.46052631578947E-06
6.87800944842363	2.65789473684211E-06	6.95021784342584	-3.40789473684211E-06
6.88240157065257	2.65789473684211E-06	6.95465604562669	-3.36842105263158E-06
6.88679369288151	2.65789473684211E-06	6.95909424782754	-3.31578947368421E-06
6.89118581511044	2.67105263157895E-06	6.96353245002839	-3.27631578947368E-06
6.89557793733938	2.67105263157895E-06	6.96797065222925	-3.22368421052632E-06
6.89997005956832	2.67105263157895E-06	6.9724088544301	-3.18421052631579E-06
6.90436218179726	2.67105263157895E-06	6.97684705663095	-3.14473684210526E-06
6.90875430402619	2.67105263157895E-06	6.9812852588318	-3.10526315789474E-06
6.91314642625513	2.67105263157895E-06	6.98572346103265	-3.06578947368421E-06
6.91753854848407	2.68421052631579E-06	6.99016166323351	-3.03947368421053E-06
6.921930670713	2.68421052631579E-06	6.99459986543436	-3.01315789473684E-06
6.92632279294194	2.68421052631579E-06	6.99903806763521	-2.98684210526316E-06
6.93071491517088	2.68421052631579E-06	7.00347626983606	-2.97368421052632E-06
6.93510703739982	2.68421052631579E-06	7.00791447203691	-2.96052631578947E-06
6.93949915962875	2.68421052631579E-06	7.01235267423777	-2.94736842105263E-06
6.94389128185769	2.69736842105263E-06	7.01679087643862	-2.94736842105263E-06
6.94828340408663	2.69736842105263E-06	7.02122907863947	-2.94736842105263E-06
6.95267552631556	2.69736842105263E-06	7.02566728084032	-2.94736842105263E-06
6.9570676485445	2.69736842105263E-06	7.03010548304117	-2.94736842105263E-06
6.96145977077344	2.69736842105263E-06	7.03454368524203	-2.96052631578947E-06
6.96585189300237	2.69736842105263E-06	7.03898188744288	-2.96052631578947E-06
6.97024401523131	2.69736842105263E-06	7.04342008964373	-2.97368421052632E-06
6.97463613746025	2.71052631578947E-06	7.04785829184458	-2.98684210526316E-06
6.97902825968919	2.71052631578947E-06	7.05229649404544	-2.98684210526316E-06
6.98342038191812	2.71052631578947E-06	7.05673469624629	-3E-06
6.98781250414706	2.71052631578947E-06	7.06117289844714	-3.01315789473684E-06
6.992204626376	2.71052631578947E-06	7.06561110064799	-3.02631578947368E-06
6.99659674860493	2.71052631578947E-06	7.07004930284884	-3.02631578947368E-06
7.00098887083387	2.72368421052632E-06	7.0744875050497	-3.03947368421053E-06
7.00538099306281	2.72368421052632E-06	7.07892570725055	-3.05263157894737E-06
7.00977311529175	2.72368421052632E-06	7.0833639094514	-3.05263157894737E-06
7.01416523752068	2.72368421052632E-06	7.08780211165225	-3.06578947368421E-06
7.01855735974962	2.72368421052632E-06	7.0922403138531	-3.07894736842105E-06
7.02294948197856	2.72368421052632E-06	7.09667851605396	-3.07894736842105E-06
7.02734160420749	2.73684210526316E-06	7.10111671825481	-3.09210526315789E-06
7.03173372643643	2.73684210526316E-06	7.10555492045566	-3.10526315789474E-06
7.03612584866537	2.73684210526316E-06	7.10999312265651	-3.10526315789474E-06
7.0405179708943	2.73684210526316E-06	7.11443132485736	-3.11842105263158E-06
7.04491009312324	2.73684210526316E-06	7.11886952705822	-3.11842105263158E-06
7.04930221535218	2.73684210526316E-06	7.12330772925907	-3.13157894736842E-06
7.05369433758112	2.75E-06	7.12774593145992	-3.13157894736842E-06
7.05808645981005	2.75E-06	7.13218413366077	-3.13157894736842E-06
7.06247858203899	2.75E-06	7.13662233586162	-3.13157894736842E-06
7.06687070426793	2.75E-06	7.14106053806248	-3.13157894736842E-06
7.07126282649686	2.75E-06	7.14549874026333	-3.13157894736842E-06
7.0756549487258	2.76315789473684E-06	7.14993694246418	-3.13157894736842E-06
7.08004707095474	2.76315789473684E-06	7.15437514466503	-3.13157894736842E-06
7.08443919318368	2.76315789473684E-06	7.15881334686588	-3.13157894736842E-06
7.08883131541261	2.76315789473684E-06	7.16325154906674	-3.13157894736842E-06
7.09322343764155	2.76315789473684E-06	7.16768975126759	-3.13157894736842E-06
7.09761555987049	2.77631578947368E-06	7.17212795346844	-3.14473684210526E-06
7.10200768209942	2.77631578947368E-06	7.17656615566929	-3.14473684210526E-06
7.10639980432836	2.77631578947368E-06	7.18100435787014	-3.1578947368421E-06
7.1107919265573	2.77631578947368E-06	7.185442560071	-3.18421052631579E-06
7.11518404878624	2.77631578947368E-06	7.18988076227185	-3.19736842105263E-06
7.11957617101517	2.78947368421053E-06	7.1943189644727	-3.22368421052632E-06
7.12396829324411	2.78947368421053E-06	7.19875716667355	-3.25E-06
7.12836041547305	2.78947368421053E-06	7.2031953688744	-3.27631578947368E-06
7.13275253770198	2.78947368421053E-06	7.20763357107526	-3.31578947368421E-06
7.13714465993092	2.80263157894737E-06	7.21207177327611	-3.3421052631579E-06
7.14153678215986	2.80263157894737E-06	7.21650997547696	-3.38157894736842E-06
7.14592890438879	2.80263157894737E-06	7.22094817767781	-3.40789473684211E-06
7.15032102661773	2.80263157894737E-06	7.22538637987866	-3.44736842105263E-06
7.15471314884667	2.81578947368421E-06	7.22982458207952	-3.47368421052632E-06
7.15910527107561	2.81578947368421E-06	7.23426278428037	-3.5E-06
7.16349739330454	2.81578947368421E-06	7.23870098648122	-3.51315789473684E-06
7.16788951553348	2.81578947368421E-06	7.24313918868207	-3.52631578947368E-06
7.17228163776242	2.82894736842105E-06	7.24757739088292	-3.53947368421053E-06
7.17667375999135	2.82894736842105E-06	7.25201559308378	-3.53947368421053E-06
7.18106588222029	2.82894736842105E-06	7.25645379528463	-3.53947368421053E-06
7.18545800444923	2.82894736842105E-06	7.26089199748548	-3.52631578947368E-06
7.18985012667817	2.8421052631579E-06	7.26533019968633	-3.51315789473684E-06
7.1942422489071	2.8421052631579E-06	7.26976840188718	-3.5E-06
7.19863437113604	2.8421052631579E-06	7.27420660408804	-3.47368421052632E-06
7.20302649336498	2.8421052631579E-06	7.27864480628889	-3.44736842105263E-06
7.20741861559391	2.85526315789474E-06	7.28308300848974	-3.43421052631579E-06
7.21181073782285	2.85526315789474E-06	7.28752121069059	-3.40789473684211E-06
7.21620286005179	2.85526315789474E-06	7.29195941289145	-3.38157894736842E-06
7.22059498228073	2.86842105263158E-06	7.2963976150923	-3.35526315789474E-06
7.22498710450966	2.86842105263158E-06	7.30083581729315	-3.3421052631579E-06
7.2293792267386	2.86842105263158E-06	7.305274019494	-3.32894736842105E-06
7.23377134896754	2.88157894736842E-06	7.30971222169485	-3.32894736842105E-06
7.23816347119647	2.88157894736842E-06	7.31415042389571	-3.32894736842105E-06
7.24255559342541	2.88157894736842E-06	7.31858862609656	-3.3421052631579E-06
7.24694771565435	2.89473684210526E-06	7.32302682829741	-3.36842105263158E-06
7.25133983788328	2.89473684210526E-06	7.32746503049826	-3.39473684210526E-06
7.25573196011222	2.89473684210526E-06	7.33190323269911	-3.43421052631579E-06
7.26012408234116	2.90789473684211E-06	7.33634143489997	-3.47368421052632E-06
7.2645162045701	2.90789473684211E-06	7.34077963710082	-3.52631578947368E-06
7.26890832679903	2.90789473684211E-06	7.34521783930167	-3.57894736842105E-06
7.27330044902797	2.92105263157895E-06	7.34965604150252	-3.63157894736842E-06
7.27769257125691	2.92105263157895E-06	7.35409424370337	-3.69736842105263E-06
7.28208469348584	2.92105263157895E-06	7.35853244590423	-3.76315789473684E-06
7.28647681571478	2.93421052631579E-06	7.36297064810508	-3.82894736842105E-06
7.29086893794372	2.93421052631579E-06	7.36740885030593	-3.89473684210526E-06
7.29526106017266	2.93421052631579E-06	7.37184705250678	-3.96052631578947E-06
7.29965318240159	2.94736842105263E-06	7.37628525470763	-4.01315789473684E-06
7.30404530463053	2.94736842105263E-06	7.38072345690849	-4.06578947368421E-06
7.30843742685947	2.94736842105263E-06	7.38516165910934	-4.10526315789474E-06
7.3128295490884	2.96052631578947E-06	7.38959986131019	-4.14473684210526E-06
7.31722167131734	2.96052631578947E-06	7.39403806351104	-4.17105263157895E-06
7.32161379354628	2.97368421052632E-06	7.39847626571189	-4.18421052631579E-06
7.32600591577522	2.97368421052632E-06	7.40291446791275	-4.19736842105263E-06
7.33039803800415	2.97368421052632E-06	7.4073526701136	-4.19736842105263E-06
7.33479016023309	2.98684210526316E-06	7.41179087231445	-4.18421052631579E-06
7.33918228246203	2.98684210526316E-06	7.4162290745153	-4.15789473684211E-06
7.34357440469096	3E-06	7.42066727671615	-4.14473684210526E-06
7.3479665269199	3E-06	7.42510547891701	-4.10526315789474E-06
7.35235864914884	3E-06	7.42954368111786	-4.06578947368421E-06
7.35675077137777	3.01315789473684E-06	7.43398188331871	-4.02631578947368E-06
7.36114289360671	3.01315789473684E-06	7.43842008551956	-3.98684210526316E-06
7.36553501583565	3.02631578947368E-06	7.44285828772041	-3.94736842105263E-06
7.36992713806459	3.02631578947368E-06	7.44729648992127	-3.89473684210526E-06
7.37431926029352	3.02631578947368E-06	7.45173469212212	-3.85526315789474E-06
7.37871138252246	3.03947368421053E-06	7.45617289432297	-3.80263157894737E-06
7.3831035047514	3.03947368421053E-06	7.46061109652382	-3.76315789473684E-06
7.38749562698033	3.05263157894737E-06	7.46504929872467	-3.72368421052632E-06
7.39188774920927	3.05263157894737E-06	7.46948750092553	-3.68421052631579E-06
7.39627987143821	3.06578947368421E-06	7.47392570312638	-3.64473684210526E-06
7.40067199366714	3.06578947368421E-06	7.47836390532723	-3.61842105263158E-06
7.40506411589608	3.06578947368421E-06	7.48280210752808	-3.57894736842105E-06
7.40945623812502	3.07894736842105E-06	7.48724030972893	-3.55263157894737E-06
7.41384836035396	3.07894736842105E-06	7.49167851192979	-3.52631578947368E-06
7.41824048258289	3.09210526315789E-06	7.49611671413064	-3.51315789473684E-06
7.42263260481183	3.09210526315789E-06	7.50055491633149	-3.48684210526316E-06
7.42702472704077	3.10526315789474E-06	7.50499311853234	-3.47368421052632E-06
7.4314168492697	3.10526315789474E-06	7.50943132073319	-3.46052631578947E-06
7.43580897149864	3.11842105263158E-06	7.51386952293405	-3.44736842105263E-06
7.44020109372758	3.11842105263158E-06	7.5183077251349	-3.43421052631579E-06
7.44459321595652	3.11842105263158E-06	7.52274592733575	-3.43421052631579E-06
7.44898533818545	3.13157894736842E-06	7.5271841295366	-3.43421052631579E-06
7.45337746041439	3.13157894736842E-06	7.53162233173746	-3.43421052631579E-06
7.45776958264333	3.14473684210526E-06	7.53606053393831	-3.44736842105263E-06
7.46216170487226	3.14473684210526E-06	7.54049873613916	-3.46052631578947E-06
7.4665538271012	3.1578947368421E-06	7.54493693834001	-3.47368421052632E-06
7.47094594933014	3.1578947368421E-06	7.54937514054086	-3.48684210526316E-06
7.47533807155908	3.17105263157895E-06	7.55381334274172	-3.51315789473684E-06
7.47973019378801	3.17105263157895E-06	7.55825154494257	-3.53947368421053E-06
7.48412231601695	3.18421052631579E-06	7.56268974714342	-3.56578947368421E-06
7.48851443824589	3.18421052631579E-06	7.56712794934427	-3.5921052631579E-06
7.49290656047482	3.18421052631579E-06	7.57156615154512	-3.61842105263158E-06
7.49729868270376	3.19736842105263E-06	7.57600435374598	-3.65789473684211E-06
7.5016908049327	3.19736842105263E-06	7.58044255594683	-3.68421052631579E-06
7.50608292716164	3.21052631578947E-06	7.58488075814768	-3.71052631578947E-06
7.51047504939057	3.21052631578947E-06	7.58931896034853	-3.73684210526316E-06
7.51486717161951	3.22368421052632E-06	7.59375716254938	-3.76315789473684E-06
7.51925929384845	3.22368421052632E-06	7.59819536475024	-3.78947368421053E-06
7.52365141607738	3.23684210526316E-06	7.60263356695109	-3.80263157894737E-06
7.52804353830632	3.23684210526316E-06	7.60707176915194	-3.81578947368421E-06
7.53243566053526	3.25E-06	7.61150997135279	-3.82894736842105E-06
7.53682778276419	3.25E-06	7.61594817355364	-3.84210526315789E-06
7.54121990499313	3.26315789473684E-06	7.6203863757545	-3.84210526315789E-06
7.54561202722207	3.26315789473684E-06	7.62482457795535	-3.85526315789474E-06
7.55000414945101	3.26315789473684E-06	7.6292627801562	-3.84210526315789E-06
7.55439627167994	3.27631578947368E-06	7.63370098235705	-3.84210526315789E-06
7.55878839390888	3.27631578947368E-06	7.6381391845579	-3.84210526315789E-06
7.56318051613782	3.28947368421053E-06	7.64257738675876	-3.82894736842105E-06
7.56757263836675	3.28947368421053E-06	7.64701558895961	-3.81578947368421E-06
7.57196476059569	3.30263157894737E-06	7.65145379116046	-3.80263157894737E-06
7.57635688282463	3.30263157894737E-06	7.65589199336131	-3.78947368421053E-06
7.58074900505357	3.31578947368421E-06	7.66033019556216	-3.78947368421053E-06
7.5851411272825	3.31578947368421E-06	7.66476839776302	-3.77631578947368E-06
7.58953324951144	3.31578947368421E-06	7.66920659996387	-3.76315789473684E-06
7.59392537174038	3.32894736842105E-06	7.67364480216472	-3.75E-06
7.59831749396931	3.32894736842105E-06	7.67808300436557	-3.75E-06
7.60270961619825	3.3421052631579E-06	7.68252120656642	-3.75E-06
7.60710173842719	3.3421052631579E-06	7.68695940876728	-3.75E-06
7.61149386065613	3.35526315789474E-06	7.69139761096813	-3.75E-06
7.61588598288506	3.35526315789474E-06	7.69583581316898	-3.75E-06
7.620278105114	3.36842105263158E-06	7.70027401536983	-3.76315789473684E-06
7.62467022734294	3.36842105263158E-06	7.70471221757068	-3.77631578947368E-06
7.62906234957187	3.36842105263158E-06	7.70915041977154	-3.78947368421053E-06
7.63345447180081	3.38157894736842E-06	7.71358862197239	-3.80263157894737E-06
7.63784659402975	3.38157894736842E-06	7.71802682417324	-3.81578947368421E-06
7.64223871625868	3.39473684210526E-06	7.72246502637409	-3.82894736842105E-06
7.64663083848762	3.39473684210526E-06	7.72690322857494	-3.85526315789474E-06
7.65102296071656	3.40789473684211E-06	7.7313414307758	-3.86842105263158E-06
7.6554150829455	3.40789473684211E-06	7.73577963297665	-3.89473684210526E-06
7.65980720517443	3.40789473684211E-06	7.7402178351775	-3.90789473684211E-06
7.66419932740337	3.42105263157895E-06	7.74465603737835	-3.92105263157895E-06
7.66859144963231	3.42105263157895E-06	7.7490942395792	-3.93421052631579E-06
7.67298357186124	3.43421052631579E-06	7.75353244178006	-3.93421052631579E-06
7.67737569409018	3.43421052631579E-06	7.75797064398091	-3.94736842105263E-06
7.68176781631912	3.43421052631579E-06	7.76240884618176	-3.94736842105263E-06
7.68615993854806	3.44736842105263E-06	7.76684704838261	-3.93421052631579E-06
7.69055206077699	3.44736842105263E-06	7.77128525058347	-3.93421052631579E-06
7.69494418300593	3.46052631578947E-06	7.77572345278432	-3.92105263157895E-06
7.69933630523487	3.46052631578947E-06	7.78016165498517	-3.89473684210526E-06
7.7037284274638	3.46052631578947E-06	7.78459985718602	-3.88157894736842E-06
7.70812054969274	3.47368421052632E-06	7.78903805938687	-3.85526315789474E-06
7.71251267192168	3.47368421052632E-06	7.79347626158773	-3.82894736842105E-06
7.71690479415061	3.48684210526316E-06	7.79791446378858	-3.80263157894737E-06
7.72129691637955	3.48684210526316E-06	7.80235266598943	-3.76315789473684E-06
7.72568903860849	3.48684210526316E-06	7.80679086819028	-3.73684210526316E-06
7.73008116083743	3.5E-06	7.81122907039113	-3.71052631578947E-06
7.73447328306636	3.5E-06	7.81566727259199	-3.68421052631579E-06
7.7388654052953	3.51315789473684E-06	7.82010547479284	-3.65789473684211E-06
7.74325752752424	3.51315789473684E-06	7.82454367699369	-3.64473684210526E-06
7.74764964975317	3.51315789473684E-06	7.82898187919454	-3.61842105263158E-06
7.75204177198211	3.52631578947368E-06	7.83342008139539	-3.60526315789474E-06
7.75643389421105	3.52631578947368E-06	7.83785828359625	-3.60526315789474E-06
7.76082601643999	3.52631578947368E-06	7.8422964857971	-3.60526315789474E-06
7.76521813866892	3.53947368421053E-06	7.84673468799795	-3.60526315789474E-06
7.76961026089786	3.53947368421053E-06	7.8511728901988	-3.60526315789474E-06
7.7740023831268	3.53947368421053E-06	7.85561109239965	-3.61842105263158E-06
7.77839450535573	3.55263157894737E-06	7.86004929460051	-3.64473684210526E-06
7.78278662758467	3.55263157894737E-06	7.86448749680136	-3.65789473684211E-06
7.78717874981361	3.56578947368421E-06	7.86892569900221	-3.68421052631579E-06
7.79157087204254	3.56578947368421E-06	7.87336390120306	-3.71052631578947E-06
7.79596299427148	3.56578947368421E-06	7.87780210340391	-3.73684210526316E-06
7.80035511650042	3.57894736842105E-06	7.88224030560477	-3.76315789473684E-06
7.80474723872936	3.57894736842105E-06	7.88667850780562	-3.77631578947368E-06
7.80913936095829	3.57894736842105E-06	7.89111671000647	-3.80263157894737E-06
7.81353148318723	3.5921052631579E-06	7.89555491220732	-3.81578947368421E-06
7.81792360541617	3.5921052631579E-06	7.89999311440817	-3.84210526315789E-06
7.8223157276451	3.5921052631579E-06	7.90443131660903	-3.84210526315789E-06
7.82670784987404	3.60526315789474E-06	7.90886951880988	-3.85526315789474E-06
7.83109997210298	3.60526315789474E-06	7.91330772101073	-3.85526315789474E-06
7.83549209433192	3.60526315789474E-06	7.91774592321158	-3.85526315789474E-06
7.83988421656085	3.61842105263158E-06	7.92218412541243	-3.84210526315789E-06
7.84427633878979	3.61842105263158E-06	7.92662232761329	-3.82894736842105E-06
7.84866846101873	3.61842105263158E-06	7.93106052981414	-3.81578947368421E-06
7.85306058324766	3.63157894736842E-06	7.93549873201499	-3.80263157894737E-06
7.8574527054766	3.63157894736842E-06	7.93993693421584	-3.78947368421053E-06
7.86184482770554	3.63157894736842E-06	7.94437513641669	-3.76315789473684E-06
7.86623694993448	3.63157894736842E-06	7.94881333861755	-3.73684210526316E-06
7.87062907216341	3.64473684210526E-06	7.9532515408184	-3.72368421052632E-06
7.87502119439235	3.64473684210526E-06	7.95768974301925	-3.69736842105263E-06
7.87941331662129	3.64473684210526E-06	7.9621279452201	-3.67105263157895E-06
7.88380543885022	3.65789473684211E-06	7.96656614742095	-3.64473684210526E-06
7.88819756107916	3.65789473684211E-06	7.97100434962181	-3.61842105263158E-06
7.8925896833081	3.65789473684211E-06	7.97544255182266	-3.5921052631579E-06
7.89698180553704	3.67105263157895E-06	7.97988075402351	-3.56578947368421E-06
7.90137392776597	3.67105263157895E-06	7.98431895622436	-3.53947368421053E-06
7.90576604999491	3.67105263157895E-06	7.98875715842522	-3.51315789473684E-06
7.91015817222385	3.68421052631579E-06	7.99319536062607	-3.47368421052632E-06
7.91455029445278	3.68421052631579E-06	7.99763356282692	-3.44736842105263E-06
7.91894241668172	3.68421052631579E-06	8.00207176502777	-3.40789473684211E-06
7.92333453891066	3.68421052631579E-06	8.00650996722862	-3.36842105263158E-06
7.92772666113959	3.69736842105263E-06	8.01094816942947	-3.3421052631579E-06
7.93211878336853	3.69736842105263E-06	8.01538637163033	-3.30263157894737E-06
7.93651090559747	3.69736842105263E-06	8.01982457383118	-3.26315789473684E-06
7.94090302782641	3.71052631578947E-06	8.02426277603203	-3.22368421052632E-06
7.94529515005534	3.71052631578947E-06	8.02870097823288	-3.18421052631579E-06
7.94968727228428	3.71052631578947E-06	8.03313918043373	-3.14473684210526E-06
7.95407939451322	3.72368421052632E-06	8.03757738263459	-3.11842105263158E-06
7.95847151674215	3.72368421052632E-06	8.04201558483544	-3.09210526315789E-06
7.96286363897109	3.72368421052632E-06	8.04645378703629	-3.07894736842105E-06
7.96725576120003	3.72368421052632E-06	8.05089198923714	-3.06578947368421E-06
7.97164788342897	3.73684210526316E-06	8.055330191438	-3.05263157894737E-06
7.9760400056579	3.73684210526316E-06	8.05976839363885	-3.06578947368421E-06
7.98043212788684	3.73684210526316E-06	8.0642065958397	-3.07894736842105E-06
7.98482425011578	3.75E-06	8.06864479804055	-3.10526315789474E-06
7.98921637234471	3.75E-06	8.0730830002414	-3.13157894736842E-06
7.99360849457365	3.75E-06	8.07752120244226	-3.17105263157895E-06
7.99800061680259	3.75E-06	8.08195940464311	-3.22368421052632E-06
8.00239273903153	3.76315789473684E-06	8.08639760684396	-3.28947368421053E-06
8.00678486126046	3.76315789473684E-06	8.09083580904481	-3.35526315789474E-06
8.0111769834894	3.76315789473684E-06	8.09527401124566	-3.42105263157895E-06
8.01556910571834	3.77631578947368E-06	8.09971221344652	-3.5E-06
8.01996122794727	3.77631578947368E-06	8.10415041564737	-3.57894736842105E-06
8.02435335017621	3.77631578947368E-06	8.10858861784822	-3.65789473684211E-06
8.02874547240515	3.77631578947368E-06	8.11302682004907	-3.73684210526316E-06
8.03313759463408	3.78947368421053E-06	8.11746502224992	-3.81578947368421E-06
8.03752971686302	3.78947368421053E-06	8.12190322445078	-3.88157894736842E-06
8.04192183909196	3.78947368421053E-06	8.12634142665163	-3.96052631578947E-06
8.0463139613209	3.80263157894737E-06	8.13077962885248	-4.02631578947368E-06
8.05070608354983	3.80263157894737E-06	8.13521783105333	-4.07894736842105E-06
8.05509820577877	3.80263157894737E-06	8.13965603325418	-4.13157894736842E-06
8.05949032800771	3.80263157894737E-06	8.14409423545504	-4.17105263157895E-06
8.06388245023664	3.81578947368421E-06	8.14853243765589	-4.19736842105263E-06
8.06827457246558	3.81578947368421E-06	8.15297063985674	-4.22368421052632E-06
8.07266669469452	3.81578947368421E-06	8.15740884205759	-4.25E-06
8.07705881692346	3.82894736842105E-06	8.16184704425844	-4.25E-06
8.08145093915239	3.82894736842105E-06	8.1662852464593	-4.25E-06
8.08584306138133	3.82894736842105E-06	8.17072344866015	-4.25E-06
8.09023518361027	3.82894736842105E-06	8.175161650861	-4.23684210526316E-06
8.0946273058392	3.84210526315789E-06	8.17959985306185	-4.21052631578947E-06
8.09901942806814	3.84210526315789E-06	8.1840380552627	-4.19736842105263E-06
8.10341155029708	3.84210526315789E-06	8.18847625746356	-4.17105263157895E-06
8.10780367252601	3.85526315789474E-06	8.19291445966441	-4.14473684210526E-06
8.11219579475495	3.85526315789474E-06	8.19735266186526	-4.11842105263158E-06
8.11658791698389	3.85526315789474E-06	8.20179086406611	-4.0921052631579E-06
8.12098003921283	3.85526315789474E-06	8.20622906626696	-4.06578947368421E-06
8.12537216144176	3.86842105263158E-06	8.21066726846782	-4.05263157894737E-06
8.1297642836707	3.86842105263158E-06	8.21510547066867	-4.02631578947368E-06
8.13415640589964	3.86842105263158E-06	8.21954367286952	-4.01315789473684E-06
8.13854852812857	3.88157894736842E-06	8.22398187507037	-4E-06
8.14294065035751	3.88157894736842E-06	8.22842007727122	-4E-06
8.14733277258645	3.88157894736842E-06	8.23285827947208	-4E-06
8.15172489481539	3.88157894736842E-06	8.23729648167293	-4E-06
8.15611701704432	3.89473684210526E-06	8.24173468387378	-4E-06
8.16050913927326	3.89473684210526E-06	8.24617288607463	-4.01315789473684E-06
8.1649012615022	3.89473684210526E-06	8.25061108827548	-4.02631578947368E-06
8.16929338373113	3.90789473684211E-06	8.25504929047634	-4.02631578947368E-06
8.17368550596007	3.90789473684211E-06	8.25948749267719	-4.03947368421053E-06
8.17807762818901	3.90789473684211E-06	8.26392569487804	-4.05263157894737E-06
8.18246975041794	3.90789473684211E-06	8.26836389707889	-4.05263157894737E-06
8.18686187264688	3.92105263157895E-06	8.27280209927974	-4.05263157894737E-06
8.19125399487582	3.92105263157895E-06	8.2772403014806	-4.05263157894737E-06
8.19564611710476	3.92105263157895E-06	8.28167850368145	-4.05263157894737E-06
8.20003823933369	3.93421052631579E-06	8.2861167058823	-4.03947368421053E-06
8.20443036156263	3.93421052631579E-06	8.29055490808315	-4.02631578947368E-06
8.20882248379157	3.93421052631579E-06	8.29499311028401	-4.01315789473684E-06
8.2132146060205	3.93421052631579E-06	8.29943131248486	-3.98684210526316E-06
8.21760672824944	3.94736842105263E-06	8.30386951468571	-3.96052631578947E-06
8.22199885047838	3.94736842105263E-06	8.30830771688656	-3.93421052631579E-06
8.22639097270732	3.94736842105263E-06	8.31274591908741	-3.90789473684211E-06
8.23078309493625	3.96052631578947E-06	8.31718412128827	-3.88157894736842E-06
8.23517521716519	3.96052631578947E-06	8.32162232348912	-3.84210526315789E-06
8.23956733939413	3.96052631578947E-06	8.32606052568997	-3.81578947368421E-06
8.24395946162306	3.96052631578947E-06	8.33049872789082	-3.77631578947368E-06
8.248351583852	3.97368421052632E-06	8.33493693009167	-3.75E-06
8.25274370608094	3.97368421052632E-06	8.33937513229253	-3.72368421052632E-06
8.25713582830987	3.97368421052632E-06	8.34381333449338	-3.69736842105263E-06
8.26152795053881	3.98684210526316E-06	8.34825153669423	-3.67105263157895E-06
8.26592007276775	3.98684210526316E-06	8.35268973889508	-3.65789473684211E-06
8.27031219499669	3.98684210526316E-06	8.35712794109593	-3.63157894736842E-06
8.27470431722562	4E-06	8.36156614329679	-3.63157894736842E-06
8.27909643945456	4E-06	8.36600434549764	-3.61842105263158E-06
8.2834885616835	4E-06	8.37044254769849	-3.61842105263158E-06
8.28788068391243	4E-06	8.37488074989934	-3.61842105263158E-06
8.29227280614137	4.01315789473684E-06	8.37931895210019	-3.61842105263158E-06
8.29666492837031	4.01315789473684E-06	8.38375715430105	-3.61842105263158E-06
8.30105705059925	4.01315789473684E-06	8.3881953565019	-3.63157894736842E-06
8.30544917282818	4.02631578947368E-06	8.39263355870275	-3.64473684210526E-06
8.30984129505712	4.02631578947368E-06	8.3970717609036	-3.65789473684211E-06
8.31423341728606	4.02631578947368E-06	8.40150996310445	-3.67105263157895E-06
8.31862553951499	4.02631578947368E-06	8.40594816530531	-3.68421052631579E-06
8.32301766174393	4.03947368421053E-06	8.41038636750616	-3.69736842105263E-06
8.32740978397287	4.03947368421053E-06	8.41482456970701	-3.71052631578947E-06
8.33180190620181	4.03947368421053E-06	8.41926277190786	-3.72368421052632E-06
8.33619402843074	4.05263157894737E-06	8.42370097410871	-3.73684210526316E-06
8.34058615065968	4.05263157894737E-06	8.42813917630957	-3.75E-06
8.34497827288862	4.05263157894737E-06	8.43257737851042	-3.76315789473684E-06
8.34937039511755	4.05263157894737E-06	8.43701558071127	-3.77631578947368E-06
8.35376251734649	4.06578947368421E-06	8.44145378291212	-3.78947368421053E-06
8.35815463957543	4.06578947368421E-06	8.44589198511297	-3.78947368421053E-06
8.36254676180436	4.06578947368421E-06	8.45033018731383	-3.80263157894737E-06
8.3669388840333	4.07894736842105E-06	8.45476838951468	-3.81578947368421E-06
8.37133100626224	4.07894736842105E-06	8.45920659171553	-3.82894736842105E-06
8.37572312849118	4.07894736842105E-06	8.46364479391638	-3.84210526315789E-06
8.38011525072011	4.07894736842105E-06	8.46808299611723	-3.85526315789474E-06
8.38450737294905	4.0921052631579E-06	8.47252119831809	-3.86842105263158E-06
8.38889949517799	4.0921052631579E-06	8.47695940051894	-3.88157894736842E-06
8.39329161740692	4.0921052631579E-06	8.48139760271979	-3.90789473684211E-06
8.39768373963586	4.10526315789474E-06	8.48583580492064	-3.93421052631579E-06
8.4020758618648	4.10526315789474E-06	8.49027400712149	-3.96052631578947E-06
8.40646798409374	4.10526315789474E-06	8.49471220932235	-3.98684210526316E-06
8.41086010632267	4.10526315789474E-06	8.4991504115232	-4.01315789473684E-06
8.41525222855161	4.11842105263158E-06	8.50358861372405	-4.05263157894737E-06
8.41964435078055	4.11842105263158E-06	8.5080268159249	-4.0921052631579E-06
8.42403647300948	4.11842105263158E-06	8.51246501812576	-4.13157894736842E-06
8.42842859523842	4.11842105263158E-06	8.51690322032661	-4.17105263157895E-06
8.43282071746736	4.13157894736842E-06	8.52134142252746	-4.22368421052632E-06
8.4372128396963	4.13157894736842E-06	8.52577962472831	-4.26315789473684E-06
8.44160496192523	4.13157894736842E-06	8.53021782692916	-4.31578947368421E-06
8.44599708415417	4.14473684210526E-06	8.53465602913002	-4.35526315789474E-06
8.45038920638311	4.14473684210526E-06	8.53909423133087	-4.40789473684211E-06
8.45478132861204	4.14473684210526E-06	8.54353243353172	-4.44736842105263E-06
8.45917345084098	4.14473684210526E-06	8.54797063573257	-4.48684210526316E-06
8.46356557306992	4.15789473684211E-06	8.55240883793342	-4.52631578947368E-06
8.46795769529886	4.15789473684211E-06	8.55684704013428	-4.55263157894737E-06
8.47234981752779	4.15789473684211E-06	8.56128524233513	-4.57894736842105E-06
8.47674193975673	4.15789473684211E-06	8.56572344453598	-4.5921052631579E-06
8.48113406198567	4.17105263157895E-06	8.57016164673683	-4.60526315789474E-06
8.4855261842146	4.17105263157895E-06	8.57459984893768	-4.61842105263158E-06
8.48991830644354	4.17105263157895E-06	8.57903805113854	-4.60526315789474E-06
8.49431042867248	4.17105263157895E-06	8.58347625333939	-4.60526315789474E-06
8.49870255090141	4.18421052631579E-06	8.58791445554024	-4.57894736842105E-06
8.50309467313035	4.18421052631579E-06	8.59235265774109	-4.55263157894737E-06
8.50748679535929	4.18421052631579E-06	8.59679085994194	-4.52631578947368E-06
8.51187891758823	4.18421052631579E-06	8.6012290621428	-4.48684210526316E-06
8.51627103981716	4.19736842105263E-06	8.60566726434365	-4.44736842105263E-06
8.5206631620461	4.19736842105263E-06	8.6101054665445	-4.40789473684211E-06
8.52505528427504	4.19736842105263E-06	8.61454366874535	-4.35526315789474E-06
8.52944740650397	4.19736842105263E-06	8.6189818709462	-4.31578947368421E-06
8.53383952873291	4.21052631578947E-06	8.62342007314706	-4.26315789473684E-06
8.53823165096185	4.21052631578947E-06	8.62785827534791	-4.22368421052632E-06
8.54262377319079	4.21052631578947E-06	8.63229647754876	-4.18421052631579E-06
8.54701589541972	4.21052631578947E-06	8.63673467974961	-4.14473684210526E-06
8.55140801764866	4.22368421052632E-06	8.64117288195046	-4.11842105263158E-06
8.5558001398776	4.22368421052632E-06	8.64561108415132	-4.0921052631579E-06
8.56019226210653	4.22368421052632E-06	8.65004928635217	-4.07894736842105E-06
8.56458438433547	4.22368421052632E-06	8.65448748855302	-4.06578947368421E-06
8.56897650656441	4.22368421052632E-06	8.65892569075387	-4.06578947368421E-06
8.57336862879335	4.23684210526316E-06	8.66336389295472	-4.06578947368421E-06
8.57776075102228	4.23684210526316E-06	8.66780209515558	-4.07894736842105E-06
8.58215287325122	4.23684210526316E-06	8.67224029735643	-4.0921052631579E-06
8.58654499548016	4.23684210526316E-06	8.67667849955728	-4.11842105263158E-06
8.59093711770909	4.25E-06	8.68111670175813	-4.14473684210526E-06
8.59532923993803	4.25E-06	8.68555490395898	-4.17105263157895E-06
8.59972136216697	4.25E-06	8.68999310615984	-4.21052631578947E-06
8.60411348439591	4.25E-06	8.69443130836069	-4.23684210526316E-06
8.60850560662484	4.25E-06	8.69886951056154	-4.27631578947368E-06
8.61289772885378	4.26315789473684E-06	8.70330771276239	-4.31578947368421E-06
8.61728985108272	4.26315789473684E-06	8.70774591496324	-4.35526315789474E-06
8.62168197331165	4.26315789473684E-06	8.7121841171641	-4.39473684210526E-06
8.62607409554059	4.26315789473684E-06	8.71662231936495	-4.42105263157895E-06
8.63046621776953	4.26315789473684E-06	8.7210605215658	-4.46052631578947E-06
8.63485833999846	4.27631578947368E-06	8.72549872376665	-4.48684210526316E-06
8.6392504622274	4.27631578947368E-06	8.7299369259675	-4.51315789473684E-06
8.64364258445634	4.27631578947368E-06	8.73437512816836	-4.53947368421053E-06
8.64803470668528	4.27631578947368E-06	8.73881333036921	-4.56578947368421E-06
8.65242682891421	4.28947368421053E-06	8.74325153257006	-4.5921052631579E-06
8.65681895114315	4.28947368421053E-06	8.74768973477091	-4.60526315789474E-06
8.66121107337209	4.28947368421053E-06	8.75212793697177	-4.61842105263158E-06
8.66560319560102	4.28947368421053E-06	8.75656613917262	-4.63157894736842E-06
8.66999531782996	4.28947368421053E-06	8.76100434137347	-4.64473684210526E-06
8.6743874400589	4.28947368421053E-06	8.76544254357432	-4.64473684210526E-06
8.67877956228784	4.30263157894737E-06	8.76988074577517	-4.64473684210526E-06
8.68317168451677	4.30263157894737E-06	8.77431894797603	-4.65789473684211E-06
8.68756380674571	4.30263157894737E-06	8.77875715017688	-4.65789473684211E-06
8.69195592897465	4.30263157894737E-06	8.78319535237773	-4.65789473684211E-06
8.69634805120358	4.30263157894737E-06	8.78763355457858	-4.65789473684211E-06
8.70074017343252	4.31578947368421E-06	8.79207175677943	-4.65789473684211E-06
8.70513229566146	4.31578947368421E-06	8.79650995898029	-4.65789473684211E-06
8.7095244178904	4.31578947368421E-06	8.80094816118114	-4.65789473684211E-06
8.71391654011933	4.31578947368421E-06	8.80538636338199	-4.65789473684211E-06
8.71830866234827	4.31578947368421E-06	8.80982456558284	-4.65789473684211E-06
8.72270078457721	4.32894736842105E-06	8.81426276778369	-4.65789473684211E-06
8.72709290680614	4.32894736842105E-06	8.81870096998455	-4.67105263157895E-06
8.73148502903508	4.32894736842105E-06	8.8231391721854	-4.68421052631579E-06
8.73587715126402	4.32894736842105E-06	8.82757737438625	-4.69736842105263E-06
8.74026927349295	4.32894736842105E-06	8.8320155765871	-4.71052631578947E-06
8.74466139572189	4.32894736842105E-06	8.83645377878795	-4.72368421052632E-06
8.74905351795083	4.3421052631579E-06	8.84089198098881	-4.75E-06
8.75344564017977	4.3421052631579E-06	8.84533018318966	-4.76315789473684E-06
8.7578377624087	4.3421052631579E-06	8.84976838539051	-4.78947368421053E-06
8.76222988463764	4.3421052631579E-06	8.85420658759136	-4.80263157894737E-06
8.76662200686658	4.3421052631579E-06	8.85864478979221	-4.82894736842105E-06
8.77101412909551	4.3421052631579E-06	8.86308299199307	-4.8421052631579E-06
8.77540625132445	4.35526315789474E-06	8.86752119419392	-4.86842105263158E-06
[truncated: 8,001 more rows]
