# Supplementary material for: Double dome structure of the Bose–Einstein condensation in diluted S = 3/2 quantum magnets
Source: Nat Commun. 2023 Mar 10;14:1260. doi: 10.1038/s41467-023-36725-4 (PMC10006222; doi:10.1038/s41467-023-36725-4)
Supplement: Supplementary file 5 — Source Data [file 41467_2023_36725_MOESM5_ESM.zip › data/fig3_d.txt]

field 0.3T_N 0.4T_N 0.6T_N 0.7T_N 0.9T_N 1.1T_N
0.1	2.3995973166506936	2.332076885047806	2.1709678216080266	1.8845097716794417	1.401488895077327	2.7014470438287686e-05
0.15000000000000002	2.399447555603863	2.3319286027627757	2.1708194001592007	1.8843554023300386	1.4013071585256038	4.049682954985045e-05
0.20000000000000004	2.3992377127589384	2.3317207570108733	2.1706112006582634	1.8841384510450312	1.4010505587678708	5.397145329115033e-05
0.25000000000000006	2.3989677903271955	2.331453342483455	2.1703431985883546	1.8838589105563264	1.400719061114672	6.743602081134978e-05
0.30000000000000004	2.3986377648964536	2.331126352400516	2.170015393980382	1.8835167717702572	1.4003126500514045	8.088752143654477e-05
0.3500000000000001	2.3982476352829414	2.3307397783345927	2.169627778433508	1.8831120176782796	1.3998312786411722	9.43236475160233e-05
0.40000000000000013	2.3977973911736035	2.330293610300324	2.1691803421562352	1.8826446498787481	1.3992749171082162	0.00010774187394879325
0.45000000000000007	2.397287019802169	2.3297878367380154	2.1686730739144675	1.8821146319088249	1.3986435063992688	0.00012113968976163413
0.5000000000000001	2.396716507288067	2.3292224448178747	2.168105954315754	1.881521965658738	1.3979369951753255	0.00013451460004293645
0.5500000000000002	2.3960858376828806	2.32859741923179	2.167478988045981	1.8808666104021525	1.3971553169743445	0.00014786412785064838
0.6000000000000002	2.3953949939233907	2.327912744273319	2.166792139799476	1.8801485633412327	1.3962984114348036	0.0001611858160911288
0.6500000000000001	2.394643956452339	2.3271684017288594	2.166045392342731	1.8793677845094612	1.3953661928057706	0.00017447909164016576
0.7000000000000002	2.3938327047028807	2.3263643724483956	2.1652387389370578	1.8785242514242755	1.3943585800477578	0.00018773777698365742
0.7500000000000002	2.392961216243749	2.325500635009278	2.1643721589753593	1.8776179347375814	1.3932754828084983	0.00020096138712978658
0.8000000000000002	2.3920294673997295	2.3245771676857814	2.163445617569429	1.8766488022595582	1.3921168020208923	0.00021414882069218486
0.8500000000000002	2.391037431357818	2.3235939456269734	2.162459097321931	1.875616820616882	1.3908824326011726	0.00022729540363023332
0.9000000000000002	2.3899850811218846	2.322550943646908	2.161412573169364	1.8745219522335215	1.3895722622714546	0.00024039973257516706
0.9500000000000003	2.3888723875632873	2.321448134386394	2.1603060177534488	1.873364158670216	1.3881861696261417	0.0002534609347825832
1.0000000000000004	2.3876993200439123	2.3202854896514093	2.1591394023958044	1.872143399933864	1.3867240250120973	0.00026647432563541923
1.0500000000000003	2.3864658456849615	2.3190629778819627	2.1579126976407714	1.870859631301891	1.3851857009138757	0.00027944006524309255
1.1000000000000005	2.3851719308944475	2.317780568282248	2.1566258719186733	1.869512804043279	1.3835710462299977	0.00029235419631747723
1.1500000000000004	2.3838175404545723	2.3164382270426507	2.1552788921262236	1.8681028827213475	1.3818799092978513	0.00030521576812548754
1.2000000000000004	2.3824026350443805	2.315035919303263	2.153871723729205	1.8666298034571236	1.3801121394289713	0.00031802177984290524
1.2500000000000004	2.3809271781632164	2.313573608920242	2.1524043251329505	1.8650935194263178	1.3782675621669072	0.0003307700265719766
1.3000000000000005	2.379391127061608	2.3120512583824993	2.150876675565656	1.8634939751155994	1.3763460045177367	0.0003434590767168763
1.3500000000000005	2.37779444001751	2.310468827016357	2.149288719291243	1.8618311126314617	1.374347282613007	0.0003560884434492391
1.4000000000000006	2.37613707369145	2.308826274528455	2.1476404200187	1.860104868485124	1.3722712044867333	0.0003686542700045777
1.4500000000000006	2.3744189822089874	2.307123558669505	2.145931737442802	1.8583151939287768	1.3701175697106085	0.0003811544758183555
1.5000000000000004	2.372640118207232	2.3053606348353295	2.1441626263978995	1.8564620110245205	1.367886168262472	0.00039358850392801086
1.5500000000000005	2.3708004335273927	2.303537457869541	2.142333042750991	1.8545452575200159	1.3655767799285121	0.00040595385921190764
1.6000000000000005	2.3688998772231535	2.301653981235166	2.1404429388207027	1.8525648652154088	1.3631891844181578	0.00041824874110174526
1.6500000000000006	2.3669383976164933	2.2997101556617157	2.138492267164604	1.8505207607861984	1.360723136438407	0.0004304715372961919
1.7000000000000006	2.3649159400689403	2.2977059324276756	2.1364809777700833	1.8484128708137106	1.35817839333323	0.0004426209311556978
1.7500000000000007	2.3628324515294725	2.295641258603882	2.134409020292315	1.846241119754993	1.3555546976066912	0.00045469424096939153
1.8000000000000007	2.3606878733578602	2.293516082510579	2.1322763413555528	1.8440054269907966	1.3528517843091605	0.00046669199608809545
1.8500000000000008	2.3584821481027776	2.291330349532558	2.1300828873781	1.8417057125796816	1.350069375965666	0.0004786111971535643
1.9000000000000008	2.3562152166407344	2.2890840044789247	2.127828602125435	1.8393418915837279	1.3472071871508504	0.0004904513463792026
1.9500000000000006	2.353887015804383	2.2867769891851664	2.1255134290634117	1.8369138777808298	1.3442649197261902	0.0005022097373340055
2.0000000000000004	2.3514974841173855	2.284409245637986	2.123137310304313	1.8344215820929335	1.3412422656337981	0.0005138860566678413
2.0500000000000007	2.3490465564158685	2.281980714428231	2.120700184778872	1.8318649134485385	1.3381389053479817	0.000525478058199005
2.100000000000001	2.3465341674600864	2.2794913331143083	2.118201992719107	1.8292437767491136	1.3349545076787788	0.0005369860057074017
2.150000000000001	2.343960248940702	2.2769410401288805	2.115642669743387	1.8265580763113534	1.3316887298185538	0.0005484076761447779
2.2000000000000006	2.341324732803688	2.274329770237638	2.1130221531433415	1.8238077116112308	1.3283412171037279	0.0005597419754883324
2.250000000000001	2.338627547302635	2.2716574585091456	2.1103403761510524	1.8209925817573729	1.3249116019931777	0.0005709888361814176
2.3000000000000007	2.335868621335562	2.2689240386965657	2.107597272988937	1.818112581643256	1.3213995048642841	0.0005821456128098591
2.350000000000001	2.333047882008196	2.266129441250073	2.104792774079802	1.8151676039922147	1.3178045311324773	0.000593213070438294
2.400000000000001	2.3301652531184818	2.263273598707851	2.101926811222758	1.8121575386206674	1.3141262751487544	0.0006041950404869312
2.450000000000001	2.3272206591028657	2.260356438420257	2.09899931232869	1.8090822731507832	1.3103643149623099	0.0006150795270164073
2.500000000000001	2.32421402311514	2.2573778895168215	2.0960102044672677	1.8059416914073096	1.3065182161566462	0.0006258710415301559
2.5500000000000007	2.3211452650513897	2.254337877862788	2.092959415774474	1.8027356755973045	1.302587527921157	0.0006365686479618785
2.600000000000001	2.3180143042800205	2.2512363293315065	2.08984686890291	1.799464104246916	1.2985717848003773	0.0006471722562167267
2.650000000000001	2.3148210592756646	2.248073168895779	2.086672489386853	1.7961268537152786	1.2944705050662972	0.0006576815674506505
2.700000000000001	2.31156544756286	2.2448483181703516	2.0834361986049243	1.7927237971210936	1.2902831915140291	0.0006680935768854431
2.750000000000001	2.308247383695681	2.241561700207968	2.080137916812978	1.789254804440247	1.286009329444055	0.0006784117897945228
2.800000000000001	2.3048667830274026	2.2382132352266786	2.076777565474994	1.7857197432292957	1.2816483863488766	0.0006886325666062584
2.850000000000001	2.3014235565797883	2.234802842121961	2.0733550616173178	1.7821184777818309	1.277199812744548	0.0006987571914359913
2.900000000000001	2.2979176182525647	2.2313304397372207	2.069870323540888	1.7784508692908183	1.272663038253405	0.0007087831678755493
2.950000000000001	2.294348876912095	2.2277959461156405	2.066323266579344	1.7747167767099516	1.2680374753464752	0.000718713284609276
3.000000000000001	2.2907172427429146	2.2241992767829233	2.0627138059130017	1.7709160545913365	1.2633225145858746	0.0007285432429743714
3.050000000000001	2.2870226229535433	2.2205403459986774	2.059041854898228	1.7670485545354726	1.2585175272825433	0.0007382776669978573
3.100000000000001	2.2832649253826642	2.216819069783732	2.0553073256180854	1.7631141266411428	1.2536218610769674	0.0007479110166156321
3.1500000000000012	2.2794440544397805	2.2130353603294446	2.051510130143784	1.7591126160326713	1.2486348430940521	0.0007574480993294557
3.200000000000001	2.2755599166024023	2.209189129197825	2.047650178548821	1.7550438654623113	1.2435557756058073	0.0007668861185549743
3.2500000000000013	2.2716124141304608	2.2052802893555667	2.0437273796460356	1.750907713727037	1.2383839370391714	0.0007762242365418624
3.300000000000001	2.2676014501111172	2.2013087497820774	2.039741641493305	1.746703996669607	1.2331185800226176	0.0007854652349289135
3.350000000000001	2.2635269255314805	2.19727441991669	2.0356928707123947	1.7424325466968764	1.2277589312863915	0.0007946051524428601
3.4000000000000012	2.2593887410129136	2.1931772095174127	2.0315809732120154	1.7380931935154256	1.222304190339562	0.0008036485450409576
3.450000000000001	2.2551867973358823	2.189017025837206	2.0274058551017964	1.7336857617768922	1.2167535264035276	0.0008125930425890436
3.5000000000000013	2.250920992684935	2.1847937757233984	2.023167418400164	1.729210073336997	1.2111060806362044	0.0008214381460368168
3.550000000000001	2.2465912249339905	2.180507366440917	2.018865567398743	1.7246659471008674	1.2053609620304644	0.0008301860065827382
3.6000000000000014	2.2421973904318415	2.1761577034643453	2.0145002037846984	1.7200531977386264	1.199517246336181	0.000838833707619733
3.6500000000000012	2.2377393868708246	2.171744692245067	2.010071228511064	1.7153716350766666	1.1935739759873465	0.0008473858414915809
3.7000000000000015	2.2332171092933084	2.167268235984161	2.0055785419639385	1.7106210674947913	1.187530157833132	0.0008558401146110154
3.7500000000000013	2.228630452593706	2.162728240432605	2.0010220435864285	1.7058012976085017	1.1813847615418775	0.0008641964595430614
3.800000000000001	2.223979310725359	2.1581246087542247	1.9964016319144484	1.700912123922076	1.175136715493482	0.0008724563938066321
3.8500000000000014	2.219263578433466	2.153457243579135	1.991717205531185	1.695953343392849	1.1687849092621863	0.0008806257898561726
3.9000000000000012	2.2144831491590296	2.1487260484452393	1.98696866019742	1.6909247453070158	1.162328188521904	0.0008886858220845256
3.9500000000000015	2.209637914746968	2.1439309252756757	1.9821558933124512	1.6858261179762133	1.1557653543738606	0.0008966577829286363
4.000000000000001	2.2047277676680888	2.139071775928096	1.9772788003845578	1.680657243202746	1.1490951587207139	0.0009045412752475362
4.050000000000002	2.199752600958922	2.1341485042215043	1.9723372766186382	1.675417899966667	1.1423163052539256	0.0009123228838780696
4.100000000000001	2.1947123063455383	2.1291610101037994	1.9673312169142754	1.6701078612102744	1.1354274434247678	0.0009200093158329688
4.150000000000001	2.1896067752434263	2.1241091958640173	1.9622605155871704	1.6647268972791411	1.1284271681987703	0.0009276031105779132
4.200000000000001	2.184435899375825	2.118992964680607	1.9571250657362746	1.659274771909395	1.1213140164616537	0.0009351043555166014
4.250000000000001	2.1791995697717317	2.11381221726302	1.951924760595578	1.6537512460090487	1.1140864630071536	0.000942513085122049
4.300000000000001	2.1738976789018833	2.108566855308089	1.9466594934404702	1.6481560734064695	1.1067429161976383	0.0009498296244111787
4.350000000000001	2.1685301174796514	2.1032567826041744	1.9413291563874568	1.642489004441926	1.09928171796183	0.0009570554828871509
4.400000000000001	2.163096778192045	2.0978819010702976	1.9359336423230202	1.636749784905247	1.0917011364235099	0.000964189425950319
4.450000000000001	2.1575975528172773	2.0924421145764347	1.9304728424123407	1.6309381533103342	1.083999361360945	0.0009712350454949862
4.500000000000001	2.1520323335128713	2.086937325460661	1.924946649739908	1.6250538448167533	1.0761745019821813	0.0009781920128636285
4.550000000000001	2.1464010141196868	2.0813674384797802	1.919354954639847	1.6190965876502572	1.0682245824012457	0.0009850608986755084
4.600000000000001	2.1407034882790605	2.0757323581612237	1.91369765025718	1.6130661048119257	1.060147531140725	0.0009918406954883704
4.650000000000001	2.1349396495825737	2.070031991095032	1.9079746281962178	1.6069621149698312	1.0519411823265825	0.0009985350302697408
4.700000000000001	2.129109393209621	2.0642662429907306	1.902185779287268	1.6007843281811411	1.0436032622237332	0.0010051413851836334
4.750000000000001	2.123212616073025	2.0584350216858742	1.896330996758328	1.594532449710702	1.0351313897375376	0.0010116654823654238
4.800000000000002	2.117249214234098	2.0525382365983367	1.890410172227003	1.5882061795441789	1.0265230630671447	0.0010181041084333928
4.850000000000001	2.1112190863599114	2.0465757962395257	1.8844231992713152	1.581805209078424	1.0177756542434224	0.0010244584806353044
4.900000000000001	2.1051221317574185	2.0405476126041306	1.8783699695792688	1.5753292240461976	1.0088864003481377	0.001030730583393856
4.950000000000001	2.0989582521890227	2.03445359895927	1.8722503781694528	1.5687779046349277	0.9998523934165167	0.0010369195718731646
5.000000000000001	2.092727348428716	2.0282936686788453	1.8660643188047992	1.5621509204749453	0.9906705705750447	0.0010430303267786396
5.050000000000002	2.086429325940835	2.0220677390417423	1.859811685278868	1.5554479376640462	0.9813377006152504	0.0010490601383176083
5.100000000000001	2.080064090273981	2.0157757272333425	1.8534923745832534	1.5486686129484553	0.9718503752742877	0.0010550099485802174
5.150000000000001	2.0736315503773954	2.0094175532206626	1.8471062823187365	1.5418125941861267	0.9622049914553363	0.001060881674436636
5.200000000000001	2.0671316148221424	2.0029931407173684	1.8406533057666832	1.5348795227066359	0.9523977371630113	0.001066681937602881
5.250000000000002	2.0605641970435475	1.9965024128519935	1.8341333438631537	1.5278690310822096	0.9424245775997688	0.0010723950294030506
5.300000000000002	2.053929213251431	1.989945298374837	1.8275462951748318	1.5207807441906538	0.9322812331181476	0.0010780377282390045
5.350000000000001	2.047226579451344	1.9833217259004865	1.8208920613380633	1.5136142750551906	0.9219631603661347	0.0010836051679872926
5.400000000000001	2.040456218289661	1.9766316296384823	1.8141705444930296	1.506369230799863	0.9114655279639274	0.0010891061705482039
5.450000000000001	2.0336180519579985	1.9698749444527204	1.8073816478906182	1.499045206249435	0.900783194384047	0.0010945261174321159
5.500000000000002	2.0267120093186257	1.9630516110444973	1.8005252767439033	1.4916417886383397	0.8899106764280595	0.0010998784069164683
5.550000000000002	2.019738019693569	1.9561615706151572	1.793601337961277	1.484158552056802	0.8788421210861816	0.0011051578482869306
5.600000000000001	2.012696018921111	1.9492047715831606	1.7866097412082709	1.4765950626838655	0.8675712677834068	0.0011103658031796002
5.650000000000001	2.005585946156759	1.9421811635415085	1.779550396983687	1.468950873538136	0.8560914080660691	0.0011155052564864195
5.700000000000001	1.998407743633007	1.9350907005452416	1.7724232189458113	1.46122552605774	0.8443953437625102	0.0011205788565276686
5.750000000000002	1.991161358139893	1.9279333432276191	1.76522812086066	1.4534185510687863	0.832475332951278	0.0011255834144073202
5.800000000000002	1.9838467440113559	1.920709054967145	1.757965021531319	1.4455294645654697	0.8203230350333155	0.00113052232857935
5.850000000000001	1.9764638576381197	1.9134178040740148	1.750633841284609	1.4375577715994845	0.807929444889957	0.001135396540617747
5.900000000000001	1.9690126615413814	1.9060595648919625	1.743234503885672	1.4295029621245683	0.795284815561753	0.001140204668349222
5.950000000000002	1.9614931230742259	1.8986343175154607	1.7357669346571305	1.4213645112533801	0.7823785772555419	0.0011449525326040204
6.000000000000002	1.9539052244023176	1.891142047460044	1.7282310622086725	1.413141880906837	0.7691992317892277	0.0011496363769472895
6.050000000000002	1.9462489379722203	1.8835827445523692	1.7206268208632403	1.404834515676165	0.7557342424750373	0.0011542591068093699
6.100000000000001	1.938524255741426	1.875956408494709	1.7129541447896228	1.3964418442540345	0.7419698970768835	0.001158821911141102
6.150000000000001	1.9307311717473166	1.8682630434925058	1.705212975048759	1.3879632793567929	0.7278911565377711	0.0011633235132285787
6.200000000000002	1.9228696892407475	1.8605026613645315	1.6974032543841449	1.37939821461499	0.7134814660552158	0.0011677694322654664
6.250000000000002	1.914939817958	1.8526752819478234	1.6895249300275608	1.3707460245183698	0.6987225378281828	0.001172156204680554
6.300000000000002	1.9069415767538653	1.8447809316734496	1.6815779554804118	1.3620060641138498	0.6835940978390734	0.0011764865197707013
6.350000000000001	1.898874992962301	1.836819645731651	1.6735622855602403	1.3531776691871549	0.668073567317917	0.0011807611577683693
6.400000000000002	1.8907401034584446	1.8287914690376457	1.6654778822977985	1.344260152896791	0.6521356984035248	0.0011849801571169652
6.450000000000002	1.8825369541476316	1.8206964554022864	1.6573247114522403	1.3352528037259197	0.6357521095128095	0.0011891450475704007
6.500000000000002	1.8742656023006563	1.8125346660792743	1.6491027452814726	1.326154888670267	0.6188907345798424	0.001193259508186733
6.550000000000002	1.865926113670111	1.8043061743941013	1.6408119597414732	1.3169656492562656	0.6015151279346527	0.0011973218404167192
6.600000000000001	1.8575185667881686	1.7960111606482423	1.6324523374655877	1.3076842981209769	0.5835836083886798	0.0012013306989142837
6.650000000000002	1.8490430516815484	1.7876494283761675	1.6240238678831995	1.2983100236350862	0.5650481590867937	0.0012052909033413398
6.700000000000002	1.840499671327552	1.7792213736606952	1.615526545512656	1.2888419810703833	0.5458530493441581	0.001209207262449513
6.750000000000002	1.8318885393391076	1.7707270163869322	1.6069603728884774	1.279279295347978	0.5259330236709903	0.0012130637752264966
6.800000000000002	1.8232097848324413	1.7621664886688793	1.5983253567364182	1.2696210606076703	0.5052109555351423	0.0012168786098076074
6.850000000000002	1.8144635512596325	1.7535399314200708	1.589621514865844	1.2598663336243334	0.4835947126651649	0.0012206464153865413
6.900000000000002	1.8056499949054299	1.7448475040660028	1.580848869587963	1.2500141353360188	0.46097298777935214	0.0012243688556463723
6.950000000000002	1.7967692900019383	1.7360893762763008	1.5720074524617291	1.2400634480139057	0.43720924869752137	0.0012280517699558733
7.000000000000002	1.78782162504119	1.7272657347036633	1.5630973024585764	1.2300132109662083	0.41213395171914263	0.0012316794683249858
7.050000000000002	1.7788072061516744	1.7183767822068965	1.5541184685261582	1.2198623214121684	0.38553316759071077	0.0012352749830166032
7.100000000000002	1.769726258162615	1.70942273712159	1.5450710075495329	1.2096096295654415	0.357132698130979	0.0012388240501894881
7.150000000000002	1.7605790230026646	1.700403834426961	1.5359549853701504	1.1992539358548564	0.3265765485416695	0.001242328511875902
7.200000000000002	1.7513657640149713	1.6913203282270075	1.526770477164152	1.188793986794456	0.29340158550388296	0.0012457947036235953
7.250000000000002	1.7420867628338328	1.6821724902789166	1.5175177354952765	1.1782284764651085	0.2570261597396343	0.0012492185791190998
7.3000000000000025	1.732742323386422	1.6729606123184384	1.5081963687106066	1.1675560357100312	0.21684517775629386	0.0012526055110613308
7.350000000000002	1.7233327720696927	1.6636850070586142	1.4988069698102877	1.1567752337253758	0.17284149462094817	0.0012559535727248224
7.400000000000002	1.713858458063091	1.654346006305192	1.4893494980802546	1.1458845708246632	0.12789006945151207	0.0012592636137937624
7.450000000000002	1.704319755125062	1.644943966527281	1.4798240855136164	1.1348824760201022	0.0901766842902548	0.0012625356742509118
7.500000000000002	1.6947170620142464	1.635479265395753	1.4702308748654764	1.1237673003577824	0.06518381322812815	0.0012657743271582444
7.5500000000000025	1.6850508050117403	1.6259523069377209	1.4605700246716466	1.112537309587625	0.04992328666413569	0.001268975178402378
7.600000000000002	1.6753214368811324	1.6163635171708535	1.4508417041920407	1.10119068491413	0.04023072505556928	0.0012721432433203954
7.650000000000002	1.6655294408148373	1.6067133502055801	1.4410460997502432	1.089725508946027	0.03366954614152173	0.0012752773454826627
7.700000000000002	1.655675327726581	1.5970022885856814	1.431183409376033	1.0781397627616978	0.028972736164344683	0.001278378103606479
7.750000000000002	1.6457596427244017	1.5872308400853803	1.4212538493765194	1.0664313762985522	0.02545781785180453	0.0012814453191052194
7.8000000000000025	1.635782962969853	1.5773995454656564	1.4112576492974043	1.0545981770345652	0.022733833957215194	0.001284483655939086
7.850000000000002	1.6257458983299509	1.5675089747273185	1.4011950566317009	1.0426375432014212	0.020563256673298995	0.0012874883830661806
7.900000000000002	1.6156490978254625	1.55755972900793	1.3910663349919994	1.0305469800462366	0.018794271965227143	0.0012904642235859005
7.950000000000002	1.6054932439163547	1.5475524462325336	1.3808717674055	1.018323845585503	0.017325620747165316	0.0012934106209400572
8.000000000000004	1.595279061809706	1.5374877967736036	1.3706116537490272	1.0059653345754174	0.016087298991979818	0.001296327984215776
8.050000000000002	1.585007314900804	1.5273664883544043	1.3602863141508328	0.9934685100130918	0.015029416677208318	0.001299215895178632
8.100000000000003	1.5746788094785575	1.5171892653601462	1.349896088413793	0.9808302915362315	0.014115481956408937	0.001302078204328659
8.150000000000002	1.5642943965729308	1.5069569131304454	1.339441338736711	0.968047160714427	0.013318204788613256	0.0013049125740894844
8.200000000000003	1.5538549730505649	1.4966702574607869	1.3289224452694062	0.955115497455095	0.012616772445832349	0.0013077207536203723
8.250000000000002	1.5433614833904152	1.4863301680689625	1.3183398140919653	0.9420314363529283	0.01199503736712097	0.001310502310044819
8.300000000000002	1.5328149229609398	1.4759375569684838	1.307693874256267	0.9287908393806501	0.011440286816726791	0.001313260740819117
8.350000000000003	1.5222163395560395	1.465493384562417	1.296985077589734	0.9153892792444556	0.010942371401722502	0.001315993755467748
8.400000000000002	1.5115668333205212	1.45499865928586	1.2862139015267107	0.9018220037255587	0.010493096143349055	0.0013187029665708365
8.450000000000003	1.5008675624865289	1.444454438094913	1.2753808512101203	0.8880839077526216	0.01008576881547035	0.0013213886191093386
8.500000000000002	1.4901197448190353	1.4338618331029958	1.2644864582665947	0.8741694926121959	0.00971487154199897	0.001324051904047413
8.550000000000002	1.4793246581858437	1.423222008164485	1.2535312822348879	0.8600728329825803	0.009375814671869164	0.0013266927061942194
8.600000000000003	1.4684836459005521	1.4125361845457631	1.2425159123575291	0.8457875204294137	0.009064749488519456	0.0013293125116689843
8.650000000000002	1.457598115883379	1.401805642589707	1.2314409690629398	0.8313066211317579	0.008778422938537953	0.001331910806394252
8.700000000000003	1.4466695457793597	1.391031722875872	1.2203071041941551	0.8166226091195395	0.008514070720661534	0.0013344888990536367
8.750000000000002	1.435699487205358	1.3802158317512707	1.2091150034839202	0.8017273000259157	0.008269327620759593	0.0013370467011992841
8.800000000000002	1.4246895643232105	1.3693594402780707	1.1978653863299331	0.7866117735705345	0.008042152128906377	0.0013395851261174376
8.850000000000003	1.4136414806737436	1.3584640866567512	1.1865590093107121	0.7712662792723222	0.00783078204073731	0.0013421048823215325
8.900000000000002	1.4025570196649124	1.347531382373742	1.1751966659823605	0.7556801360810248	0.007633682636230562	0.0013446121035377433
8.950000000000003	1.3914380504821353	1.3365630130136812	1.1637791871836818	0.7398416054070214	0.007449512597435367	0.0013470888279384502
9.000000000000002	1.3802865288114325	1.3255607407920968	1.1523074469330024	0.7237377530332665	0.007277094499663897	0.0013495599391338937
9.050000000000002	1.3691045017648857	1.3145264091234108	1.1407823608017835	0.7073542789727592	0.007115390721337956	0.0013520032032478075
9.100000000000003	1.3578941106823887	1.3034619415481274	1.1292048868945321	0.6906753157613107	0.006963480602156843	0.0013544413739058647
9.150000000000002	1.346657595681077	1.2923693519574866	1.117576031331039	0.6736832004553375	0.006820553126392185	0.0013568560274142415
9.200000000000003	1.3353972991865553	1.2812507398096864	1.1058968465506123	0.6563581900994089	0.006685879143803741	0.0013592562031876972
9.250000000000004	1.3241156670901826	1.270108301093305	1.0941684356788604	0.6386781216604571	0.00655880725554448	0.001361641538621235
9.300000000000002	1.3128152571426044	1.258944325928495	1.0823919542555727	0.6206180070794339	0.006438758354036194	0.0013640103957350666
9.350000000000003	1.3014987421211204	1.2477612063900954	1.0705686129532355	0.6021495354579511	0.00632520763412857	0.001366366219979586
9.400000000000002	1.2901689083220163	1.2365614354715955	1.0586996774618722	0.5832404597156913	0.006217679398959351	0.0013687078310851124
9.450000000000003	1.2788286694894024	1.2253476177063891	1.0467864736709644	0.5638538422290418	0.006115751447059069	0.0013710361346477619
9.500000000000004	1.2674810611353031	1.2141224663294512	1.0348303904374367	0.5439471143246919	0.006019031819792242	0.00137334986634962
9.550000000000002	1.2561292549257845	1.2028888103123518	1.0228328821028563	0.5234709073852399	0.005927174610556645	0.001375650417984878
9.600000000000003	1.2447765524109373	1.1916495982972992	1.0107954683103677	0.502367541349539	0.0058398540972011284	0.0013779396949205405
9.650000000000002	1.2334264007532711	1.1804079047119558	0.9987197441092248	0.4805690739947931	0.005756782727077917	0.0013802171117676789
9.700000000000003	1.2220823886833339	1.169166930182166	0.9866073755263673	0.45799493912575406	0.00567768909463136	0.0013824810989453637
9.750000000000004	1.2107482535022696	1.157930007435977	0.9744601119619359	0.434548824862233	0.005602330440628458	0.0013847345084940902
9.800000000000002	1.199427890995785	1.1467006066561498	0.9622797798475108	0.410114750151882	0.005530485753661821	0.0013869757836058984
9.850000000000003	1.188125351690327	1.135482341077032	0.9500682970290268	0.384552280113201	0.005461942621818549	0.001389207830551591
9.900000000000002	1.1768448528857056	1.1242789669099786	0.9378276680741965	0.3576911927714452	0.0053965164655901034	0.0013914288663714734
9.950000000000003	1.165590779642345	1.1130943945553853	0.9255599975612058	0.32932709918461234	0.005334026322143267	0.0013936383980356869
10.000000000000004	1.1543676877431834	1.101932685856925	0.9132674893484491	0.29922313786341975	0.005274313323012127	0.001395839278526048
10.050000000000002	1.1431803152422895	1.0907980642313388	0.9009524522643414	0.26713363575952476	0.0052172298362381676	0.0013980291499100016
10.100000000000003	1.1320335788260096	1.0796949172400594	0.8886173083639765	0.23289675683176636	0.005162631927646924	0.001400211178206595
10.150000000000002	1.1209325846253022	1.0686278033860912	0.8762646011841418	0.19672115952626543	0.005110392510586273	0.0014023830032667672
10.200000000000003	1.1098826274377733	1.0576014504393119	0.8638969951926965	0.15988094709940975	0.005060392725848702	0.00140454533161324
10.250000000000004	1.0988891981932738	1.0466207668119214	0.85151728826277	0.12554256496175947	0.005012523885998739	0.0014066990272030727
10.300000000000002	1.0879579862083513	1.0356908423931503	0.8391284209530648	0.09760146187555829	0.00496667578407522	0.0014088458446609733
10.350000000000003	1.0770948833987006	1.024816954494444	0.8267334790780181	0.077334509821042	0.004922754742465137	0.001410983952669941
10.400000000000004	1.0663059851372214	1.0140045681959555	0.8143357070643724	0.0632266344425973	0.004880670476189569	0.0014131129863593408
10.450000000000003	1.0555975944443015	1.003259341039256	0.8019385167919386	0.0532785283945751	0.004840341128370436	0.0014152342792566218
10.500000000000004	1.0449762242783924	0.9925871322300681	0.789545496630988	0.04603575918937835	0.004801682130560108	0.0014173492929316909
10.550000000000002	1.0344485966891568	0.9819939943806222	0.7771604215988355	0.040582162561909364	0.0047646213969955095	0.0014194564144095257
10.600000000000003	1.0240216455707505	0.9714861852254157	0.7647872705063787	0.03635088055764878	0.004729090494183484	0.0014215563335561706
10.650000000000004	1.013702516969305	0.9610701642986117	0.7524302315823574	0.03298351692793702	0.004695023332863898	0.0014236486446531048
10.700000000000003	1.0034985634005729	0.9507525986094594	0.7400937190503202	0.0302460677644436	0.004662362392038075	0.001425733928168769
10.750000000000004	0.993417347263386	0.9405403562623654	0.7277823916188126	0.027980634510367704	0.004631043419971961	0.0014278138355431841
10.800000000000002	0.9834666339755767	0.9304405128580027	0.7155011618789207	0.026077377958251803	0.0046010147622009435	0.0014298859128800646
10.850000000000003	0.9736543904194883	0.9204603427851824	0.7032552168040734	0.024457773674039188	0.004572225874364926	0.0014319531479268428
10.900000000000004	0.9639887745123394	0.9106073261124208	0.6910500318767161	0.023064315307304586	0.00454462849294304	0.0014340125886164344
10.950000000000003	0.9544781317712059	0.9008891357304745	0.6788913968880679	0.02185398614349573	0.004518177090395656	0.001436065943046834
11.000000000000004	0.9451309860075138	0.8913136375375057	0.6667854304266403	0.020793995853102428	0.004492831345508883	0.001438114169217603
11.050000000000002	0.9359560241370802	0.8818888831736991	0.6547386016049803	0.019858930794936634	0.004468545082298136	0.0014401562268618379
11.100000000000003	0.9269620918179113	0.8726231004838542	0.6427577551207531	0.019028799976757584	0.004445282414177961	0.0014421928882463846
11.150000000000004	0.9181581681097848	0.863524686582269	0.63085013090658	0.018287672306521167	0.004423007360706383	0.0014442228179602592
11.200000000000003	0.9095533581716846	0.8546021906723555	0.6190233964611391	0.01762269580656744	0.004401684387360955	0.0014462472773207357
11.250000000000004	0.9011568691241727	0.8458643092496574	0.607285663685164	0.017023391123393426	0.004381282831863592	0.0014482676799514984
11.300000000000002	0.8929779892839835	0.8373198598852332	0.5956455174006321	0.016481135061599143	0.004361769897038769	0.0014502810866274605
11.350000000000003	0.8850260667429222	0.8289777742964026	0.5841120476076596	0.01598876307381622	0.004343120188298829	0.0014522893041919848
11.400000000000004	0.8773104816249443	0.8208470688384688	0.5726948685028641	0.015540277217245284	0.004325298849860915	0.001454293706934299
11.450000000000003	0.8698406149362342	0.8129368252507518	0.5614041497449509	0.015130617303973998	0.004308282436684661	0.001456291388024951
11.500000000000004	0.8626258246004521	0.8052561683175425	0.5502506408801908	0.014755489603830392	0.004292046478024773	0.0014582896752211283
11.550000000000004	0.8556754069240848	0.7978142335955485	0.5392456976468862	0.014411220886083353	0.004276565990557068	0.0014602724091878384
11.600000000000003	0.84899856034315	0.7906201408737015	0.5284012958449009	0.014094657627533497	0.004261818384489776	0.0014622604771176537
11.650000000000004	0.8426043535400678	0.7836829591921761	0.5177300619754461	0.013803074410451178	0.004247782240425673	0.0014642373660072355
11.700000000000003	0.8365016799061893	0.777011672595089	0.5072452749252695	0.01353410423905449	0.004234435906579273	0.0014662108802893734
11.750000000000004	0.830699220117862	0.7706151433222179	0.49696088276681427	0.013285683251524245	0.004221760299312328	0.0014681776636564154
11.800000000000004	0.8252054001030614	0.7645020705257659	0.48689149910883234	0.013056003284036775	0.004209739323191849	0.001470139427393849
11.850000000000003	0.8200283478683447	0.758680955178114	0.47705239493095297	0.012843474363604876	0.00419834827636316	0.001472091904709605
11.900000000000004	0.8151758432935876	0.7531600481178565	0.46745948356143985	0.012646692028047865	0.004187572457087353	0.0014740491593070782
11.950000000000003	0.8106552833517413	0.7479473148201503	0.45812928302945277	0.012464416236864725	0.004177396869020245	0.0014759969138225136
12.000000000000004	0.8064736339387785	0.7430503857627921	0.4490788740274466	0.012295540882719565	0.004167804416357548	0.001477939427800442
12.050000000000004	0.8026373850374289	0.7384765137853818	0.4403258374984771	0.012139083968025929	0.004158780251212724	0.0014798757458308217
12.100000000000003	0.7991525130191319	0.7342325284949276	0.43188817613742325	0.011994163941838863	0.004150309746888688	0.0014818069262398446
12.150000000000004	0.7960244392975702	0.7303247924160574	0.4237842104651681	0.011859995062461395	0.00414237932838185	0.0014837342297695337
12.200000000000003	0.7932579948720818	0.7267591619237279	0.41603245961977753	0.011735872296707896	0.0041349749222966276	0.0014856549174236894
12.250000000000004	0.7908573823663605	0.723540938848406	0.4086515047766752	0.011621158243356387	0.004128083499854219	0.0014875703198376263
12.300000000000004	0.7888261509033941	0.7206748389989768	0.4016598344979695	0.01151527859469222	0.004121697250647772	0.0014894813625883614
12.350000000000003	0.7871671645584088	0.7181649572457881	0.39507567031199453	0.011417717236677206	0.004115794170253904	0.0014913867644500839
12.400000000000004	0.7858825855696252	0.7160147312309086	0.3889167747259348	0.011328007670195817	0.004110375199497593	0.001493285848078996
12.450000000000005	0.7849738549986225	0.7142269176232117	0.3832002551929229	0.011245723259375742	0.004105419580183944	0.0014951793553363792
12.500000000000004	0.7844416803325136	0.712803572128984	0.37794235377531693	0.011170480808061913	0.004100920396657501	0.0014970682247886318
12.550000000000004	0.784286031001471	0.7117460255825354	0.3731582414650401	0.011101933439311025	0.004096867555361044	0.0014989502505066967
12.600000000000003	0.7845061338425244	0.7110548759332809	0.36886181604388313	0.011039760855445202	0.004093251809404518	0.0015008273627803862
12.650000000000004	0.7851004814659925	0.7107299843424675	0.3650655082689168	0.010983678399494524	0.004090062420313357	0.0015026975198104186
12.700000000000005	0.7860668411544629	0.710770469209317	0.36178010784161685	0.01093342164877681	0.0040872906724240534	0.0015045627599300643
12.750000000000004	0.7874022692770646	0.7111747107302815	0.35901460640327826	0.010888753227171241	0.004084927716533513	0.0015064206160238123
12.800000000000004	0.7891031328336975	0.7119403694576532	0.35677606882264007	0.010849457340240976	0.004082965555463343	0.0015082721553496266
12.850000000000003	0.7911651329743672	0.713064395044199	0.3550695325099465	0.010815337071404824	0.004081394800736006	0.0015101179259319514
12.900000000000004	0.7935833331316777	0.7145430477453776	0.35389793626197696	0.010786215636521877	0.004080209294613062	0.0015119564016999045
12.950000000000005	0.7963521955569945	0.7163719290921174	0.35326208170279977	0.010761927437799329	0.0040793993255923726	0.0015137891901823809
13.000000000000004	0.799465615735839	0.7185460094441729	0.35316062591378344	0.010742327902328	0.004078958798340645	0.0015156140183389902
13.050000000000004	0.8029169615142455	0.7210596637112621	0.3535901057014854	0.010727284496000945	0.004078879303328701	0.0015174328488702952
13.100000000000003	0.8066991133830264	0.7239067094395091	0.35454498995379535	0.01071667778496585	0.004079154858742549	0.0015192434580538208
13.150000000000004	0.8108045101360546	0.7270804433250186	0.35601775992727214	0.010710400496261194	0.004079777719383513	0.0015210467264315315
13.200000000000005	0.8152251895663992	0.730573692136437	0.3579990153218664	0.01070835800181059	0.004080741461871382	0.0015228432077653068
13.250000000000004	0.8199528355503676	0.7343788479244464	0.3604776001551239	0.010710461308904703	0.004082039339131885	0.0015246312751778647
13.300000000000004	0.8249788225130409	0.7384879227384512	0.36344075085769545	0.010716638557837364	0.004083665811600209	0.0015264122075875474
13.350000000000003	0.8302942583635305	0.7428925865553597	0.36687425808437224	0.010726821276405502	0.004085613701063626	0.001528184300487473
13.400000000000004	0.835890029066309	0.747584215314901	0.3707626408610653	0.010740955053481547	0.004087879857460607	0.0015299481612734197
13.450000000000005	0.8417568393566934	0.7525539407853667	0.3750893305482462	0.010758988574833026	0.0040904539737906635	0.001531704796697448
13.500000000000004	0.847885256380513	0.7577926881565986	0.3798368587759512	0.010780883056152595	0.004093331234604925	0.0015334515690730221
13.550000000000004	0.8542657443633339	0.7632912192128257	0.38498704531406713	0.01080660407154205	0.004096506591734344	0.0015351895128148843
13.600000000000005	0.8608887046599268	0.7690401807560757	0.3905211836526625	0.010836126160397742	0.004099974852301858	0.0015369189443444396
13.650000000000004	0.8677445089267545	0.7750301325044107	0.3964202195809582	0.010869430367409585	0.004103729619239162	0.0015386385750710383
13.700000000000005	0.8748235313408428	0.7812515897835252	0.40266492045625035	0.010906504926834568	0.004107767430835454	0.0015403487383800062
13.750000000000004	0.8821161798251478	0.7876950611047484	0.4092360311154848	0.010947344379339297	0.004112080972628676	0.0015420499219418614
13.800000000000004	0.8896129205340351	0.794351068984987	0.41611441560602214	0.01099194967581174	0.004116666070240993	0.0015437404410068366
13.850000000000005	0.8973043028099802	0.8012101926584165	0.4232811829697096	0.01104032803375838	0.004121517295390275	0.0015454219548456038
13.900000000000004	0.9051809873125458	0.8082630803737072	0.43071779792804094	0.011092492821663878	0.004126629628749988	0.0015470919167626732
13.950000000000005	0.9132337590126884	0.815500486302239	0.4384061674136509	0.011148463116168954	0.004131997542820506	0.0015487512577102417
14.000000000000004	0.9214535457119513	0.822913280519237	0.44632871974169025	0.011208264651101175	0.004137617619452184	0.0015504001652779935
14.050000000000004	0.9298314399704148	0.8304924791655361	0.454468465809289	0.011271928429470772	0.004143482983490361	0.001552037575981464
14.100000000000005	0.9383587021094606	0.8382292478283951	0.46280904214697244	0.011339492769658455	0.004149589881421108	0.0015536635483332914
14.150000000000004	0.9470267818915331	0.8461149288155179	0.4713347494250801	0.0114109992716802	0.004155932692751782	0.001555278458745307
14.200000000000005	0.9558273232043659	0.8541410441919244	0.480030566852528	0.011486499547950835	0.004162507747394041	0.0015568809088143125
14.250000000000004	0.9647521686352213	0.8622993116502301	0.4888821631011333	0.011566046044121182	0.004169309762877033	0.0015584712188194843
14.300000000000004	0.9737933718435463	0.8705816449468158	0.49787590049294383	0.011649702907257507	0.004176333142168878	0.0015600502994759045
14.350000000000005	0.9829431996724045	0.8789801692596131	0.5069988252334239	0.01173753531370654	0.004183573853485629	0.0015616154893188167
14.400000000000004	0.9921941353939348	0.8874872251948457	0.5162386582370413	0.011829617934811416	0.0041910282217798986	0.0015631680585697647
14.450000000000005	1.0015388801871274	0.8960953633626343	0.5255837773829108	0.01192603091707083	0.0041986895253322875	0.00156470704983769
14.500000000000005	1.0109703549859959	0.9047973553027289	0.5350231980412168	0.012026862062832058	0.004206553730021861	0.001566232622093035
14.550000000000004	1.0204817020575505	0.9135861952999818	0.5445465456623997	0.012132204113120177	0.004214616722823854	0.0015677448188265238
14.600000000000005	1.0300662811450807	0.9224550942311185	0.5541440378415898	0.012242157748342974	0.004222872885950147	0.0015692424176031636
14.650000000000004	1.0397176694335146	0.9313974818688139	0.5638064505813245	0.01235683078601379	0.0042313185122009826	0.0015707256534763514
14.700000000000005	1.0494296636793188	0.940407005419853	0.5735250953719061	0.01247633833466195	0.004239947579135136	0.001572194234461955
14.750000000000005	1.0591962688966579	0.9494775296753734	0.5832917919809657	0.01260080314673392	0.004248756276732622	0.0015736478658833278
14.800000000000004	1.0690117017632523	0.9586031284840814	0.5930988368814312	0.012730354840763076	0.004257739405772763	0.0015750873938172646
14.850000000000005	1.0788703827026598	0.9677780840444633	0.6029389829515299	0.012865135172905912	0.004266891749097931	0.001576510199968119
14.900000000000004	1.088766937715205	0.976996887392475	0.6128054107185933	0.013005291645206363	0.004276208789922556	0.0015779173550651577
14.950000000000005	1.0986961879643156	0.9862542246455419	0.6226917016496103	0.013150980073280987	0.004285685605971045	0.0015793082414951361
15.000000000000005	1.1086531452749262	0.9955449821033032	0.6325918169450273	0.013302367427715778	0.00429531779938203	0.0015806825713588274
15.050000000000004	1.1186330156341175	1.0048642370049974	0.6425000721343452	0.01345962890677153	0.004305099219341877	0.0015820405459733705
15.100000000000005	1.128631183307578	1.0142072507445126	0.6524111157836949	0.013622954082718564	0.004315025828025447	0.0015833810134984047
15.150000000000004	1.138643210803361	1.0235694682514498	0.6623199129930312	0.013792539466757937	0.004325091773486601	0.0015847040919935136
15.200000000000005	1.1486648378800646	1.0329465084271001	0.6722217186096977	0.013968594752923304	0.004335292132414365	0.0015860094672439243
15.250000000000005	1.1586919680922776	1.0423341621490776	0.6821120654008606	0.014151339961859966	0.0043456221335800025	0.0015872979172185018
15.300000000000004	1.1687206701620174	1.0517283872362269	0.6919867397638944	0.014341012748048488	0.004356075849049583	0.0015885669023883082
15.350000000000005	1.1787471702815324	1.061125300526622	0.7018417749573507	0.014537859456597448	0.004366648296939061	0.0015898173477294118
15.400000000000004	1.1887678470451353	1.0705211750176882	0.7116734258328687	0.014742141399169722	0.0043773340946818475	0.00159104869298056
15.450000000000005	1.1987792256250587	1.0799124305731485	0.7214781625661641	0.014954139130919721	0.004388127795154964	0.001592260915753319
15.500000000000005	1.2087779748518517	1.0892956355387784	0.7312526536651243	0.015174144679063792	0.0043990238844524715	0.00159345363301799
15.550000000000004	1.2187609008291824	1.0986674971060626	0.7409937509855835	0.015402468016005942	0.00441001958829182	0.0015946261094500979
15.600000000000005	1.2287249443355297	1.1080248561742077	0.7506984834225321	0.015639440398631164	0.004421103597241271	0.0015957783232226895
15.650000000000006	1.2386671719184124	1.1173646841060765	0.760364045296668	0.015885407994913087	0.00443227088984454	0.0015969099498457304
15.700000000000005	1.2485847730405863	1.1266840776713027	0.7699877810708351	0.01614074151604354	0.004443519984010142	0.0015980245579040073
15.750000000000005	1.2584750602958297	1.135980254457895	0.7795671833166449	0.01640583066638176	0.004454842827559579	0.0015991138869077882
15.800000000000004	1.2683354562873217	1.1452505477918669	0.7890998751870822	0.01668108963199509	0.004466233466828755	0.0016001791522886782
15.850000000000005	1.2781634960856767	1.1544924025390366	0.7985836111107276	0.016966956460432992	0.004477686142292063	0.0016012251744233815
15.900000000000006	1.2879568203196579	1.1637033720005725	0.8080162641162083	0.017263896073827084	0.004489194192328837	0.001602248944467042
15.950000000000005	1.2977131712783492	1.1728811090208016	0.8173958190630838	0.017572404070148602	0.004500751702587657	0.0016032502755930988
16.000000000000007	1.3074303901872044	1.1820233699222507	0.8267203665169016	0.017893001787577294	0.004512352399922725	0.001604228638433517
16.050000000000004	1.3171064122154172	1.1911280037354461	0.8359880974084903	0.01822624751042512	0.0045239899295059175	0.0016051840999969976
16.10000000000001	1.3267392624095034	1.2001929528316875	0.8451972946658973	0.01857273011991551	0.004535657854446599	0.001606115745142907
16.150000000000006	1.3363270530941889	1.209216246859734	0.8543463300751251	0.01893307856712797	0.0045473496555921405	0.001607027217058462
16.200000000000006	1.3458679815421735	1.2181959964368787	0.8634336600107455	0.019307961774311728	0.004559058731514229	0.001607910723311186
16.250000000000007	1.3553603232244438	1.2271303994520464	0.872457817274018	0.01969808872861994	0.004570780987260229	0.001608769750200494
16.300000000000008	1.364802431578426	1.236017724827611	0.8814174103196677	0.020104217846910105	0.004582504455964892	0.0016096016648453088
16.35000000000001	1.374192734704605	1.2448563200585072	0.8903111143231528	0.02052715429889431	0.004594224904814752	0.0016104108309890571
16.400000000000006	1.3835297275722982	1.2536446044915905	0.8991376737527619	0.020967758056073007	0.004605935406931885	0.001611194579449382
16.450000000000006	1.3928119789293247	1.262381062047811	0.9078958901498986	0.021426946383173762	0.004617628956031546	0.0016119560963697636
16.500000000000007	1.4020381194549318	1.2710642457936774	0.9165846308573962	0.021905698195528844	0.004629298467612191	0.0016126846950934594
16.550000000000008	1.411206840232831	1.2796927720837836	0.9252028111019934	0.02240505938446688	0.0046409367803604195	0.0016133938453659494
16.60000000000001	1.4203168970220408	1.288265313167824	0.9337494032787174	0.022926148498492956	0.004652536657774332	0.001614072508456488
16.650000000000006	1.4293670982300823	1.296780605262399	0.9422234262950926	0.023470159813997197	0.0046640907900089065	0.0016147241613990115
16.700000000000006	1.4383563107187383	1.30523743336267	0.9506239489256656	0.024038374318913997	0.004675591795946367	0.0016153484953471825
16.750000000000007	1.4472834537903063	1.3136346416206344	0.9589500812093942	0.024632163378680065	0.004687032225494882	0.0016159452036597125
16.800000000000008	1.456147493387161	1.3219711212843812	0.9672009750904834	0.025252996982953392	0.004698404562117429	0.0016165139820310936
16.85000000000001	1.4649474493259604	1.3302458111256632	0.9753758237278477	0.025902452241285456	0.004709701225593902	0.001617054528621965
16.900000000000006	1.4736823823870027	1.3384577011660386	0.9834738569687352	0.026582222127293123	0.004720914575017611	0.0016175681197953303
16.950000000000006	1.4823514002969727	1.3466058213383596	0.9914943392816457	0.02729412582053221	0.004732035041938318	0.0016180512507728202
17.000000000000007	1.4909536521919966	1.3546892460985442	0.9994365675096801	0.02804011963185294	0.004743058634525029	0.0016185052623750606
17.050000000000008	1.4994883298729946	1.3627070920834763	1.0072998745784951	0.02882230720474151	0.004753977992412814	0.0016189300228277173
17.10000000000001	1.5079546598740947	1.370658512275317	1.015083616345899	0.02964295357976971	0.0047647805784393205	0.0016193252737812455
17.150000000000006	1.516351910324373	1.3785426980543116	1.0227871839946094	0.030504499829054156	0.004775460856975814	0.001619690174768415
17.200000000000006	1.5246793811163064	1.3863588769379351	1.0304099891131486	0.03140957667401431	0.004786010899203456	0.0016200248133825586
17.250000000000007	1.5329364085562407	1.3941063102008282	1.0379514742579803	0.03236102182806166	0.0047964227432362675	0.0016203289120715024
17.300000000000008	1.5411223593516907	1.4017842925394457	1.0454111018196093	0.033361896616522446	0.004806688399010772	0.0016206021968988727
17.35000000000001	1.5492366316630206	1.4093921461312842	1.0527883574975931	0.034415507705199785	0.004816799853406812	0.0016208443976672019
17.400000000000006	1.557278652733399	1.4169292301224161	1.0600827494173077	0.035525425241325334	0.004826749075595613	0.0016210564426863425
17.450000000000006	1.5652478808047512	1.4243949243052199	1.0672938062767892	0.03669550659605607	0.0048365280226115945	0.0016212358505625151
17.500000000000007	1.5731437972487705	1.431788640417127	1.0744210737329816	0.03792991740862575	0.0048461286451432686	0.0016213831690939093
17.550000000000008	1.5809659119334372	1.4391098135548595	1.08146411493827	0.03923316023223823	0.004855542893537854	0.0016214983639905093
17.60000000000001	1.588713757847549	1.4463579066524876	1.0884225135870957	0.04061009592776611	0.00486476272401389	0.0016215813880338624
17.650000000000006	1.5963868904607459	1.4535324032538277	1.0952958638949473	0.04206597190047613	0.0048737803657248596	0.0016216315816013445
17.700000000000006	1.6039848906408403	1.4606328101926551	1.10208378135057	0.043606447431434825	0.004882587277010086	0.0016216489162084063
17.750000000000007	1.6115073585023172	1.467658657639575	1.1087858890049063	0.045237619384381644	0.0048911757392414625	0.0016216331558071327
17.800000000000008	1.6189539126680397	1.4746094916295167	1.115401827624579	0.046966043019361435	0.004899537798158871	0.0016215840691392919
17.85000000000001	1.6263241941327482	1.481484882275242	1.1219312486664208	0.048798753192229524	0.004907665539296098	0.0016215014298450047
17.900000000000006	1.6336178619745505	1.4882844168843883	1.1283738132897498	0.05074327531391948	0.004915551095274964	0.0016213850165696327
17.950000000000006	1.6408345892036982	1.4950077005097184	1.1347291975491816	0.052807629202026696	0.0049231866532454885	0.0016212346130687434
18.000000000000007	1.6479740713632827	1.5016543529902004	1.1409970853297469	0.05500031940877026	0.004930564462459973	0.0016210512115880783
18.050000000000008	1.6550360123720589	1.5082240117134482	1.147177167286316	0.05733030660885123	0.004937676841968607	0.0016208324196099184
18.10000000000001	1.662020139710127	1.5147163293849437	1.153269147987365	0.05980695511617466	0.004944516666550688	0.001620578746104568
18.150000000000006	1.6689261865773135	1.5211309725348252	1.1592727360818742	0.06243994823488338	0.004951075611237438	0.001620290381981299
18.200000000000006	1.6757539063604736	1.5274676214881406	1.1651876493067252	0.06523916111840797	0.004957346417251158	0.001619966906924188
18.250000000000007	1.682503061219719	1.5337259700401404	1.171013610007968	0.06821448220005619	0.004963321924991379	0.0016196082595272858
18.300000000000008	1.689173428378406	1.5399057228964175	1.176750350725007	0.07137557067836571	0.00496899492125027	0.0016192142620020944
18.35000000000001	1.6957647938221707	1.54600659796426	1.1823976074229505	0.0747315411666564	0.004974358310567111	0.0016187847424361478
18.40000000000001	1.7022769544460337	1.5520283234690564	1.1879551192104438	0.07829056342238346	0.004979405123371803	0.0016183195348777792
18.450000000000006	1.7087097218497098	1.557970634671141	1.1934226341653897	0.0820593756515473	0.0049841285241277004	0.0016178184794184548
18.500000000000007	1.7150629105482982	1.5638332831224657	1.198799901042638	0.08604271072180739	0.004988522510662443	0.001617282259688697
18.550000000000008	1.7213363512257438	1.5696160243051331	1.2040866736532676	0.0902426557860398	0.004992579140300855	0.0016167093078315001
18.60000000000001	1.7275298750577892	1.5753186243778727	1.2092827077963677	0.09465797067932495	0.004996292736347344	0.001616099767770066
18.65000000000001	1.7336433312121957	1.5809408554669877	1.2143877645174328	0.09928341713951513	0.004999657080208962	0.0016154538353312926
18.700000000000006	1.7396765662779294	1.586482500550692	1.2194016040229785	0.10410916439911723	0.005002666584332377	0.0016147713107438825
18.750000000000007	1.7456294417150322	1.5919433482090102	1.2243239899267808	0.1091203521332969	0.0050053145617456295	0.0016140522163478866
18.800000000000008	1.7515018213786546	1.597323193236754	1.2291546875645984	0.11429689058474327	0.005007595598784433	0.001613296228092234
18.85000000000001	1.7572935779416992	1.6026218361844067	1.2338934620387998	0.11961356617625396	0.0050095043272928895	0.001612503340751843
18.90000000000001	1.7630045870489788	1.6078390841480341	1.2385400805185718	0.12504048922034797	0.005011035900064027	0.0016116734520228006
18.950000000000006	1.7686347325539054	1.612974749167809	1.243094309159606	0.13054387274689344	0.005012184550548574	0.0016108064663177258
19.000000000000007	1.7741839012097516	1.6180286480597652	1.2475559143851322	0.1360870835944959	0.005012945563435204	0.0016099022948169526
19.050000000000008	1.7796519855415753	1.6230006022277652	1.25192466194922	0.14163186486672263	0.005013314475917239	0.001608960855516609
19.10000000000001	1.7850388817641898	1.6278904380383967	1.2562003170423894	0.14713960279132401	0.0050132872942176615	0.001607982883189593
19.15000000000001	1.7903444900194274	1.6326979834747015	1.2603826432658023	0.152572514242931	0.005012859181886126	0.0016069666509769022
19.200000000000006	1.7955687153124076	1.63742307164499	1.264471403014047	0.15789465473028008	0.005012026408276193	0.0016059132449414198
19.250000000000007	1.8007114651990896	1.6420655388095473	1.2684663551799953	0.16307268366412508	0.005010785894587154	0.0016048219667736045
19.300000000000008	1.8057726466113433	1.6466252213872874	1.2723672573696734	0.16807636314858676	0.005009133328159318	0.0016036931537743936
19.35000000000001	1.8107521734209815	1.6511019603387256	1.2761738647812115	0.17287880568643563	0.005007066011389282	0.0016025267283495594
19.40000000000001	1.8156499617307438	1.6554955980733026	1.27988592984343	0.1774565067086601	0.0050045815091439416	0.00160132265721902
19.450000000000006	1.8204659271498147	1.6598059803986187	1.283503201922028	0.18178921147602578	0.005001676498093646	0.001600080914191748
19.500000000000007	1.825199990266972	1.664032949529356	1.2870254236607077	0.18585966730167996	0.004998348773738998	0.0015988014801851082
19.550000000000008	1.8298520678032635	1.6681763534873817	1.290452335873427	0.18965330664761526	0.004994596776437447	0.0015974849156152253
19.60000000000001	1.8344220826121311	1.6722360414904234	1.2937836778889327	0.19315789881683448	0.004990418012291259	0.001596130042177535
19.65000000000001	1.8389099585505553	1.6762118575211504	1.2970191782740208	0.19636319694990573	0.004985812788810591	0.001594737757739155
19.700000000000006	1.8433156154604695	1.6801036526440611	1.3001585660480353	0.19926082544358867	0.004980776014011041	0.0015933074753756433
19.750000000000007	1.8476389793941916	1.683911274717075	1.3032015616384403	0.20184331812477388	0.0049753115847455285	0.001591839437413349
19.800000000000008	1.8518799711828693	1.687634569460475	1.306147881221788	0.2041046447054221	0.004969413927500011	0.001590333822293328
19.85000000000001	1.8560385173023404	1.6912733865998217	1.3089972347553611	0.2060395288726615	0.004963086548124478	0.0015887907342171923
19.90000000000001	1.8601145375212138	1.6948275694848212	1.3117493251122565	0.20764334695218875	0.004956328118478988	0.0015872099071928137
19.950000000000006	1.8641079579763664	1.6982969667093621	1.3144038512064702	0.20891196487568986	0.004949139840645546	0.0015855915402908584
20.000000000000007	1.8680187006892996	1.7016814195887584	1.316960501492189	0.20984160824066012	0.004941520213038331	0.0015839356858107813
20.050000000000008	1.8718466857463967	1.7049807731340338	1.3194189585131153	0.21042876325818016	0.004933470708055476	0.0015822424031581043
20.10000000000001	1.8755918333418349	1.7081948671438199	1.321778898794017	0.21067010790626955	0.004924992904595854	0.0015805117588247554
20.15000000000001	1.8792540645843188	1.7113235387071675	1.3240399891278187	0.21056247153654498	0.004916087978618781	0.0015787438263660625
20.200000000000006	1.8828332953262685	1.714366627462438	1.3262018866174774	0.2101028236156815	0.004906757556727432	0.001576939186815391
20.250000000000007	1.8863294413592084	1.7173239669208584	1.3282642439550068	0.20928829300390597	0.004897003412902053	0.0015750968999965703
20.300000000000008	1.8897424205152928	1.720195387366139	1.3302267020558243	0.20811621971365374	0.0048868284636915385	0.0015732175890924207
20.35000000000001	1.8930721401899349	1.7229807180404069	1.3320888906195423	0.20658424308862278	0.004876234404292664	0.0015713015055660098
20.40000000000001	1.8963185154140278	1.7256797861094209	1.3338504350253149	0.20469043138008813	0.004865224163367281	0.0015693484495688547
20.45000000000001	1.8994814528799517	1.728292413729746	1.3355109459075423	0.2024334591197708	0.004853801188794898	0.0015673586949525118
20.500000000000007	1.9025608574618977	1.7308184195598195	1.3370700244023226	0.19981283951399187	0.004841968446255704	0.0015653323637507617
20.550000000000008	1.9055566314345944	1.7332576187490112	1.33852726270245	0.19682914651919148	0.0048297296159259834	0.001563269584768377
20.60000000000001	1.908468675805095	1.7356098216668006	1.339882239403554	0.19348473077322312	0.004817088384123661	0.0015611704935309004
20.65000000000001	1.9112968888910498	1.737874838754994	1.3411345218481268	0.18978353572082765	0.004804048863726195	0.001559035570495416
20.70000000000001	1.9140411636240073	1.740052471693872	1.3422836670403964	0.18573215796829778	0.0047906154975980155	0.0015568642687755919
20.750000000000007	1.9167013922174867	1.7421425193141218	1.3433292192175221	0.18134026697808556	0.004776792544468127	0.0015546571021164382
20.800000000000008	1.9192774603688996	1.7441447755650843	1.344270706448984	0.17662127905783032	0.004762584967951536	0.001552414232328183
20.85000000000001	1.9217692537062274	1.7460590296078689	1.3451076464783362	0.17159305910741546	0.004747997773521872	0.001550136050449906
20.90000000000001	1.9241766517089185	1.7478850663209544	1.3458395443691382	0.16627859648816806	0.004733035882159592	0.0015478222756004523
20.95000000000001	1.9264995289729936	1.7496226633004268	1.3464658863113075	0.16070657313953107	0.004717705181328005	0.001545473321694634
21.000000000000007	1.9287377616317989	1.7512715944662323	1.3469861496118445	0.15491171583350385	0.0047020107481814	0.0015430893758468247
21.050000000000008	1.9308912179912425	1.7528316273845683	1.3473997896905567	0.1489348069830534	0.004685958730617768	0.0015406706652067795
21.10000000000001	1.9329597569842127	1.7543025257912057	1.3477062515806983	0.14282222825605667	0.004669555205867832	0.001538217319240556
21.15000000000001	1.93494324515216	1.755684041198787	1.3479049609069118	0.13662494709173062	0.0046528059697303085	0.0015357295793764782
21.20000000000001	1.9368415318501389	1.756975925539258	1.3479953274383414	0.13039692738862194	0.00463571756440582	0.001533207656850882
21.250000000000007	1.9386544691694214	1.7581779214297069	1.347976744177302	0.12419304994900733	0.004618296530387235	0.001530651768730502
21.300000000000008	1.9403819026053952	1.7592897641495346	1.3478485826306392	0.11806674110247622	0.004600549478887476	0.001528063181171274
21.35000000000001	1.9420236723987814	1.7603111845581654	1.3476102017262739	0.1120675926945548	0.004582483096872203	0.0015254399770692742
21.40000000000001	1.9435796136565273	1.76124190250777	1.347260933017872	0.10623928131270087	0.004564105249623461	0.0015227828127410117
21.45000000000001	1.9450495571711652	1.7620816324605832	1.3468000956108455	0.10061804319705975	0.004545421174379999	0.0015200933314477626
21.500000000000007	1.946433325830026	1.762830082785515	1.3462269822875408	0.09523185013610569	0.004526438786008086	0.0015173710551311095
21.550000000000008	1.947730740464518	1.763486952534214	1.3455408682252257	0.09010029765893501	0.0045071659076557895	0.001514616266996948
21.60000000000001	1.9489416100747454	1.7640519311010707	1.3447410024014732	0.08523509943585868	0.00448760927142851	0.0015118291906689157
21.65000000000001	1.9500657451502112	1.7645247013218643	1.343826613932192	0.08064101355307185	0.004467776815177344	0.0015090101432289407
21.70000000000001	1.951102946230136	1.7649049390028566	1.342796907775213	0.07631700755675534	0.0044476756533283375	0.001506159231814646
21.750000000000007	1.9520530056054184	1.7651923071147357	1.3416510624334337	0.07225749171994407	0.0044273138469691645	0.0015032768274678729
21.800000000000008	1.9529157130270374	1.7653864640104988	1.3403882306004689	0.06845349494535727	0.004406698626288751	0.001500364091693576
21.85000000000001	1.9536908513379336	1.7654870530112805	1.3390075406599713	0.06489370436872482	0.004385838129506055	0.0014974194799262782
21.90000000000001	1.9543781922768275	1.7654937146592025	1.3375080916434086	0.06156533476504592	0.004364739744767592	0.0014944442172862091
21.95000000000001	1.9549775062164665	1.765406074112494	1.3358889537180207	0.058454819579576454	0.004343411613315493	0.001491437915913797
22.000000000000007	1.9554885552727737	1.7652237503944264	1.3341491696853351	0.05554833891765627	0.004321861443243026	0.0014884022606868972
22.050000000000008	1.9559110889438407	1.7649463469528757	1.3322877478932458	0.05283220517158447	0.00430009712559546	0.0014853375447289533
22.10000000000001	1.9562448578585259	1.7645734633799839	1.3303036679287568	0.05029313286938969	0.004278126542776587	0.0014822425998078509
22.15000000000001	1.9564895962639506	1.764104681739892	1.328195874158601	0.04791841685037473	0.0042559576028712385	0.001479118491363571
22.20000000000001	1.9566450390760193	1.763539576211127	1.32596327772095	0.04569604103159641	0.0042335981631356125	0.001475964982443543
22.250000000000007	1.9567109049148743	1.7628777093740045	1.3236047513667573	0.043614735108831	0.004211056134331924	0.0014727841061627348
22.300000000000008	1.9566869137574394	1.7621186287702826	1.3211191329073708	0.041663994315274025	0.004188339762250428	0.0014695743742660235
22.35000000000001	1.9565727659103702	1.7612618750052698	1.3185052203256533	0.03983407350123476	0.004165456070375229	0.00146633673984902
22.40000000000001	1.9563681630458283	1.7603069702776684	1.3157617703771023	0.038115963799332825	0.004142413327002608	0.0014630716630230993
22.45000000000001	1.9560727919145628	1.7592534275111942	1.312887499505607	0.03650135801069579	0.0041192192589750215	0.0014597791927264243
22.500000000000007	1.9556863338275976	1.7581007422901593	1.3098810764995519	0.03498261030718862	0.0040958816415005705	0.0014564598026890873
22.550000000000008	1.9552084598004846	1.7568484020297637	1.3067411290670377	0.03355269189373382	0.0040724081177519736	0.0014531138268695826
22.60000000000001	1.9546388271143664	1.7554958750882468	1.3034662329590136	0.03220514635945195	0.004048806285624823	0.001449741602261328
22.65000000000001	1.9539770915644183	1.7540426172251387	1.300054915287556	0.030934045002708424	0.004025083800791453	0.0014463434687773569
22.70000000000001	1.953222893936815	1.7524880679344859	1.2965056501763956	0.029733945092678155	0.004001248173999638	0.001442919769135594
22.75000000000001	1.9523758635428308	1.7508316516099964	1.292816859866302	0.02859984860227978	0.003977306739843041	0.001439470848742893
22.800000000000008	1.9514356210254222	1.7490727784441393	1.288986904740433	0.02752716476016294	0.00395326693742767	0.001435996966617122
22.85000000000001	1.9504017803976037	1.7472108391613919	1.285014090445698	0.026511674766407384	0.00392913603475554	0.0014324986559620643
22.90000000000001	1.9492739377179702	1.745245209197433	1.2808966565814528	0.025549499713509814	0.0039049211909351544	0.0014289761755492637
22.95000000000001	1.9480516828135168	1.7431752460105625	1.2766327768950498	0.02463707020876392	0.0038806294769247523	0.0014254298509158879
23.00000000000001	1.9467345903014674	1.7410002891123701	1.2722205599676122	0.02377109984993056	0.0038562679579610417	0.0014218601002959207
23.050000000000008	1.9453222267027837	1.7387196596382188	1.267658038291504	0.022948559771762432	0.0038318435152903457	0.0014182672394697062
23.10000000000001	1.9438141417938557	1.7363326595800466	1.262943168855938	0.02216665656213855	0.003807362970736253	0.0014146516542845261
23.15000000000001	1.942209881756483	1.7338385697384455	1.2580738326033	0.021422811438856527	0.0037828330262608782	0.0014110136332491773
23.20000000000001	1.9405089666455142	1.7312366525121248	1.2530478228353377	0.02071464168269762	0.0037582602769238183	0.0014073536239654618
23.25000000000001	1.9387109161545673	1.7285261477214036	1.2478628461259795	0.020039943730862063	0.0037336511655378423	0.001403672012732976
23.300000000000008	1.9368152295678633	1.7257062739164093	1.2425165145024022	0.019396677782995468	0.0037090121395033744	0.0013999690980893982
23.35000000000001	1.9348213940114243	1.7227762276768275	1.2370063460477958	0.01878295393448403	0.003684349452698638	0.001396245269080501
23.40000000000001	1.9327288822489765	1.7197351824881975	1.2313297517593655	0.01819701948928701	0.003659669123244138	0.0013925009201650957
23.45000000000001	1.9305371526896873	1.7165822853806754	1.2254840357438157	0.01763724756494357	0.0036349773211078913	0.0013887364127902469
23.50000000000001	1.9282456507720314	1.7133166602855188	1.219466383708138	0.017102126632465492	0.0036102799881333183	0.0013849521544592712
23.550000000000008	1.9258538010116455	1.7099374060639092	1.2132738638464629	0.016590251015858155	0.0035855828254613194	0.0013811484878124974
23.60000000000001	1.9233610175546856	1.706443595981621	1.2069034117537338	0.016100312307891208	0.003560891463014208	0.0013773257499568176
23.65000000000001	1.920766696479149	1.7028342714329847	1.200351825065734	0.015631091699539995	0.003536211421125683	0.001373484345107737
23.70000000000001	1.9180702165106323	1.6991084492053043	1.1936157600947048	0.015181452692739565	0.0035115481368947743	0.0013696246337725033
23.75000000000001	1.9152709408523214	1.6952651171258606	1.1866917164260316	0.014750334669208446	0.003486906862652059	0.0013657470130333878
23.800000000000008	1.9123682149360062	1.6913032276979296	1.1795760270809108	0.014336747159797325	0.0034622927726684124	0.0013618518434417386
23.85000000000001	1.9093613604643593	1.6872217075881237	1.1722648537173574	0.013939764143022067	0.0034377108541098393	0.0013579395218917879
23.90000000000001	1.9062496886298803	1.683019445797596	1.1647541705577926	0.013558519233320725	0.0034131660472846393	0.0013540103332721418
23.95000000000001	1.9030324863471613	1.6786952995333124	1.1570397498020788	0.013192201524766904	0.0033886631148115627	0.0013500647916720337
24.00000000000001	1.8997090232705975	1.6742480929693975	1.1491171541870853	0.012840050774440762	0.0033642067087538184	0.0013461031449104308
24.050000000000008	1.8962785439174616	1.669676607565524	1.1409817169953604	0.012501354514729696	0.0033398013131984232	0.001342125900813986
24.10000000000001	1.8927402784918368	1.6649795926370072	1.1326285274298713	0.012175443722907194	0.0033154513235404926	0.0013381333076309973
24.15000000000001	1.889093427566153	1.6601557544411167	1.1240524126967333	0.011861690181433304	0.003291161056358071	0.0013341258642333197
24.20000000000001	1.8853371765858744	1.6552037565965723	1.115247917824198	0.011559503471604428	0.0032669345626849065	0.0013301037944208215
24.25000000000001	1.8814706816981923	1.6501222259099402	1.1062092852513645	0.01126832868350499	0.0032427759649691253	0.0013260676586508684
24.300000000000008	1.877493079815996	1.6449097367988075	1.096930427491947	0.010987642716860663	0.0032186890335117752	0.001322017639441884
24.35000000000001	1.8734034787831302	1.6395648235901987	1.087404907545514	0.010716953813956622	0.0031946775492664044	0.0013179541858973393
24.40000000000001	1.8692009632479023	1.634085968342899	1.0776259012195673	0.010455797707288156	0.003170745304018903	0.0013138778014119361
24.45000000000001	1.8648845938488607	1.6284716050096728	1.0675861736975274	0.01020373701674862	0.0031468956516363714	0.001309788663563305
24.50000000000001	1.8604533966048655	1.622720110161392	1.0572780350829882	0.009960359268544484	0.003123132030703932	0.001305687326625016
24.550000000000008	1.8559063779687694	1.616829811938108	1.0466933068451791	0.009725274100337885	0.003099457792373087	0.0013015739126987567
24.60000000000001	1.8512425083655404	1.6107989779743468	1.0358232748444571	0.009498113608097793	0.003075876058603653	0.00129744894905577
24.65000000000001	1.8464607297158953	1.6046258140412029	1.0246586373902624	0.009278529185888732	0.003052390487594695	0.0012933129193885367
24.70000000000001	1.841559951742398	1.5983084638957257	1.013189453575392	0.009066191442964631	0.003029002841288396	0.0012891659402856363
24.75000000000001	1.8365390556535859	1.5918450086412101	1.0014050730179265	0.008860788629931818	0.003005716528225598	0.0012850084743229184
24.80000000000001	1.8313968845063533	1.5852334587442654	0.9892940705314301	0.008662025807343234	0.002982534241665874	0.0012808410560173965
24.85000000000001	1.8261322455401934	1.578471750706837	0.9768441601293261	0.00846962233540439	0.0029594585635575603	0.00127666379421403
24.90000000000001	1.8207439159123453	1.5715577465565262	0.9640421047347987	0.008283313123545095	0.0029364921061331376	0.001272477107235893
24.95000000000001	1.8152306286446136	1.564489232200755	0.950873606703154	0.008102847070342346	0.0029136371685462544	0.0012682815946139544
25.00000000000001	1.809591080642748	1.5572639060696885	0.9373231876855965	0.007927984250504738	0.0028908960426247956	0.0012640772222354806
25.05000000000001	1.803823925932812	1.5498793816436418	0.923374048537099	0.007758498040573665	0.002868270948093457	0.0012598645598345466
25.10000000000001	1.7979277775191922	1.5423331790463086	0.909007905045373	0.007594173085796199	0.0028457640058383426	0.001255643935979556
25.15000000000001	1.7919012055255767	1.534622722499024	0.8942047955119616	0.007434804302186444	0.0028233771037393975	0.0012514158718705765
25.20000000000001	1.7857427320109787	1.52674533512853	0.8789428608734249	0.007280197230378755	0.002801112247413016	0.0012471804204336424
25.25000000000001	1.7794508315599007	1.5186982311252928	0.863198081166654	0.007130165328163018	0.002778971230740463	0.0012429380393527939
25.30000000000001	1.7730239322887806	1.510478512575265	0.8469439641952292	0.006984532796147629	0.0027569556034824413	0.0012386893498889835
25.35000000000001	1.7664604084143183	1.5020831596950863	0.8301511793679557	0.006843131162636252	0.0027350672168586056	0.0012344341672202172
25.40000000000001	1.7597585771437418	1.4935090330782943	0.8127871069720145	0.006705800833712949	0.0027133075165135653	0.0012301731384478532
25.45000000000001	1.7529167026430066	1.4847528495807198	0.7948153074736021	0.006572387925915847	0.002691677764428053	0.0012259065812743985
25.50000000000001	1.7459329895959965	1.4758111935108396	0.7761948619760076	0.006442747203965109	0.0026701792994390286	0.0012216350616983942
25.55000000000001	1.7388055821749266	1.4666804943105387	0.756879572089583	0.0063167396740746225	0.002648813957620633	0.001217358439869242
25.60000000000001	1.7315325578757772	1.45735702410246	0.7368169602698671	0.006194232700604018	0.0026275824622423137	0.0012130773056881164
25.65000000000001	1.7241119302147796	1.4478368848655507	0.7159470176062979	0.006075100401919458	0.002606485863147286	0.0012087919632719488
25.70000000000001	1.716541638566588	1.4381160003316145	0.6942006224061087	0.005959219979487264	0.0025855256141284148	0.0012045029226052393
25.75000000000001	1.7088195527890693	1.4281901002323258	0.6714975086210632	0.005846476668670882	0.0025647023148138324	0.0012002101876742947
25.80000000000001	1.7009434619311574	1.4180547148820764	0.6477436266023384	0.0057367598914296065	0.002544016875988847	0.0011959141977928413
25.85000000000001	1.6929110778122018	1.4077051546698391	0.6228276770459538	0.005629963603419245	0.0025234710757260537	0.0011916154852372224
25.90000000000001	1.6847200210110507	1.3971364965715722	0.5966164702657892	0.005525986949823671	0.002503064267683003	0.001187314054483937
25.95000000000001	1.676367830718211	1.3863435674090114	0.5689486478776306	0.005424732693436218	0.0024827963808461183	0.0011830102912333933
26.00000000000001	1.6678519448803792	1.375320934927156	0.539626034776488	0.005326109016497015	0.002462671498685719	0.0011787045702185508
26.05000000000001	1.6591697077857679	1.3640628718455037	0.5084015936251793	0.005230025439674862	0.0024426858785309598	0.0011743971999009272
26.10000000000001	1.6503183591087576	1.3525633508542725	0.4749625396962989	0.00513639747203749	0.002422844368276235	0.0011700887507615624
26.15000000000001	1.6412950298387303	1.3408160104620097	0.4389069207408888	0.005045143611805671	0.0024031440101298382	0.001165778977841621
26.20000000000001	1.632096730487762	1.3288141340104112	0.39971314120163715	0.0049561855781170595	0.0023835864329553695	0.0011614684770638727
26.25000000000001	1.6227203546376257	1.3165506198335908	0.3567098610685521	0.00486944828232131	0.002364172086465401	0.001157157521281174
26.30000000000001	1.613162668688661	1.3040179499079887	0.3090926479703866	0.0047848605048817746	0.002344900893798992	0.001152846592688649
26.35000000000001	1.6034202963390687	1.2912081567865035	0.2562079303237096	0.004702351440065238	0.0023257733591347616	0.001148535675885823
26.40000000000001	1.5934897250976623	1.2781127819668154	0.19897015853376018	0.004621855443216302	0.002306789426675031	0.0011442251083558556
26.45000000000001	1.583367282276082	1.2647228366928154	0.14372501326415252	0.004543308479769548	0.00228794910918968	0.001139915282227919
26.50000000000001	1.573049138908676	1.25102874473402	0.10145115510460315	0.004466649956605214	0.002269253443325114	0.0011356066260445746
26.55000000000001	1.562531294102353	1.2370203044630905	0.07457451581334501	0.0043918203007233154	0.0022507014219398593	0.0011312991223375668
26.60000000000001	1.5518095642065068	1.2226866128561276	0.05787125351138273	0.004318763276671809	0.0022322931482537754	0.001126993115709679
26.65000000000001	1.5408795666306356	1.2080160066728953	0.046923822665746254	0.004247424310857056	0.002214028518597655	0.0011226904001967492
26.70000000000001	1.5297367199170027	1.1929959825989969	0.039305732547272404	0.004177750910046902	0.0021959083812649596	0.0011183882228503078
26.75000000000001	1.5183762147280069	1.1776131035923987	0.0337323192060839	0.004109693021996217	0.002177931427959055	0.001114087449706164
26.80000000000001	1.5067930121695636	1.1618529157280548	0.029489842766450752	0.004043201782012635	0.0021600978061078924	0.0011097903532381725
26.850000000000012	1.4949818178156522	1.1456998167821288	0.026157396540323084	0.003978231828148547	0.002142407518269376	0.0011054961610123366
26.90000000000001	1.4829370695688606	1.1291369339612545	0.023472879324292782	0.003914735758963931	0.0021248604981227706	0.0011012051088976588
26.95000000000001	1.4706529163943007	1.1121459763955361	0.02126530186966981	0.0038526714328044266	0.0021074557850281964	0.0010969176364576242
27.00000000000001	1.458123198972612	1.0947070543392163	0.019418649948954696	0.0037919969956758505	0.0020901937946150246	0.001092633633951282
27.05000000000001	1.4453414171560737	1.0767984838668934	0.01785155629463082	0.0037326725653191095	0.0020730732551472886	0.001088353570685087
27.100000000000012	1.4323007183952017	1.0583965464417449	0.01650532026864172	0.003674658775235427	0.002056094710151089	0.001084077623721475
27.15000000000001	1.4189938606865704	1.0394752047199323	0.015336555190848937	0.0036179184435754267	0.002039257600366886	0.0010798062380917026
27.20000000000001	1.4054131830202967	1.020005786726439	0.014312514677885326	0.003562415814963713	0.002022561029462335	0.0010755393032646863
27.25000000000001	1.3915505691616417	0.9999565839584464	0.013408026468320032	0.003508115718622546	0.0020060049465168276	0.0010712774201238093
27.30000000000001	1.3773974127335071	0.979292378046632	0.012603426589204561	0.003454984344297413	0.0019895882703917676	0.0010670204430105494
27.350000000000012	1.3629445750619293	0.9579738880319374	0.011883132950062065	0.003402989694756423	0.00197331109569436	0.0010627702413062723
27.40000000000001	1.3481823289559511	0.9359570569460609	0.011234640040544551	0.0033521015601396826	0.0019571729444271286	0.0010585240475898235
27.45000000000001	1.3331003127373373	0.9131922146628184	0.010647796123499951	0.003302285781939444	0.0019411728154952105	0.001054282602279584
27.50000000000001	1.3176874744553548	0.8896230177745488	0.010114275019906672	0.003253518467660926	0.0019253102544116427	0.0010500498292873347
27.55000000000001	1.301931994269228	0.8651851176751408	0.00962718289842442	0.0032057669660021386	0.0019095846186045445	0.001045821603366613
27.600000000000012	1.2858212148525432	0.8398044856334672	0.00918076636707946	0.003159005746758616	0.0018939953827081172	0.001041598482429123
27.65000000000001	1.2693415543761115	0.8133952367719118	0.008770181494587033	0.0031132081684068025	0.0018785432433216284	0.0010373846929051988
27.70000000000001	1.2524784081329534	0.7858568074152087	0.008391323621755417	0.00306834873805471	0.0018632236493026188	0.0010331768818125722
27.75000000000001	1.235216033089926	0.7570702012471568	0.008040693188120045	0.0030244029438329123	0.0018480396629731034	0.0010289756072451254
27.80000000000001	1.2175374374046077	0.7268929214588723	0.007715283887553975	0.002981346937811937	0.0018329894539712433	0.001024781686841059
27.850000000000012	1.1994242069614622	0.6951519892550522	0.0074125033963926	0.0029391574966512284	0.0018180735654217902	0.0010205951175431768
27.90000000000001	1.1808563552986122	0.661634082031699	0.0071301024951810656	0.0028978118412729395	0.001803288367519606	0.0010164166713119537
27.95000000000001	1.1618121241533381	0.6260712616407054	0.006866117494269512	0.0028572893876811683	0.0017886350556375955	0.0010122455530455785
28.00000000000001	1.1422677425762569	0.5881196810794509	0.0066188318671265844	0.002817568178192101	0.0017741121674408934	0.0010080826081217782
28.05000000000001	1.122197178047414	0.5473267473405448	0.006386735584052624	0.002778628358550475	0.001759719384355061	0.0010039282225170634
28.100000000000012	1.1015717941874048	0.5030786265040257	0.006168491712877944	0.0027404500408162932	0.0017454560856221654	0.0009997816998289998
28.15000000000001	1.0803599927491954	0.4545133942034012	0.005962918996030099	0.0027030159956376466	0.0017313205394396214	0.000995643750884581
28.20000000000001	1.0585267532576372	0.4003749648551967	0.005768965374394775	0.002666304661096971	0.001717312915462826	0.0009915145503830523
28.25000000000001	1.036033090888512	0.33878620685019645	0.005585692854215998	0.002630299519069428	0.0017034324820317513	0.0009873942699812227
28.30000000000001	1.0128353945596227	0.26713883567114494	0.005412259603400184	0.002594981537564868	0.0016896777376234108	0.000983283636389787
28.350000000000012	0.9888846204026126	0.18467066978583058	0.005247910654259077	0.002560338955219426	0.0016760484052232585	0.0009791816579553217
28.40000000000001	0.9641252895000074	0.1090930769043256	0.005091967148499691	0.0025263503828724457	0.0016625430458530547	0.0009750890993428678
28.45000000000001	0.9384942417551787	0.06681459804328313	0.004943816109407586	0.002493002187451844	0.0016491616244222508	0.0009710061366856901
28.50000000000001	0.9119190507529985	0.046462764399778284	0.004802900784939991	0.002460278260907528	0.0016359026150801956	0.0009669328914285822
28.55000000000001	0.8843159963165632	0.03529860992948619	0.004668717065234015	0.002428164126997438	0.0016227652430452814	0.0009628699511935589
28.600000000000012	0.8555874510823206	0.02835808772205426	0.00454080707577415	0.0023966457143690346	0.001609749372811811	0.0009588166035699742
28.65000000000001	0.8256183971697391	0.023648500521028237	0.00441875285429367	0.002365708161180216	0.001596853326513164	0.0009547735339234508
28.70000000000001	0.7942717667979082	0.0202495658926077	0.004302174590538339	0.002335338328310092	0.0015840768245405147	0.0009507407036568172
28.75000000000001	0.7613820627419983	0.017683311317306598	0.004190720137877756	0.002305522879416236	0.0015714181809129266	0.0009467187598245017
28.80000000000001	0.7267463787459387	0.01567816389645433	0.004084070071939365	0.0022762495713520813	0.0015588775832671418	0.0009427069893918158
28.850000000000012	0.6901114741930077	0.014068770056070476	0.003981930373137743	0.002247504957189104	0.0015464532802469066	0.0009387060971939764
28.900000000000013	0.6511545532183364	0.012748816406279546	0.003884030785946541	0.0022192773382101834	0.0015341445706340958	0.000934715956153508
28.95000000000001	0.6094535989915444	0.011646884424976977	0.0037901209565176786	0.00219155521510767	0.0015219512035257476	0.0009307373903539568
29.00000000000001	0.5644396245728464	0.010713241778269919	0.0036999708844922706	0.002164326688014403	0.0015098715548034014	0.0009267693754374248
29.05000000000001	0.5153157739808574	0.009912196119898	0.0036133677428078284	0.0021375807141352033	0.0014979051321720549	0.000922812630723988
29.100000000000012	0.46091200827752066	0.009217477904107343	0.003530113404055313	0.002111306649040164	0.0014860507734873055	0.0009188672777794422
29.150000000000013	0.3994079063824017	0.008609320041015644	0.0034500266448989686	0.0020854941908194594	0.0014743076269022174	0.0009149334354320141
29.20000000000001	0.3277933803830184	0.00807256701149739	0.003372934303413798	0.002060132691258005	0.0014626754374239496	0.0009110117101943965
29.25000000000001	0.2412087002826494	0.007595403157267605	0.0032986800679176667	0.0020352123114322773	0.0014511524411041463	0.0009071011987967742
29.30000000000001	0.14014449959320063	0.0071684847053487075	0.0032271163926673465	0.002010723389327126	0.0014397379957974228	0.000903202540776213
29.350000000000012	0.0701540911076688	0.006784320355252094	0.00315810555337057	0.001986656777961713	0.0014284318885663945	0.0008993158537726747
29.400000000000013	0.042697981541307745	0.006436839505870902	0.003091520290660125	0.001963002951032385	0.0014172321162046015	0.0008954412225749943
29.45000000000001	0.030285034269233013	0.006121064810375734	0.003027240191893105	0.0019397551827854444	0.0014061387670036226	0.0008915791220054539
29.50000000000001	0.023382695903875005	0.0058328841292146424	0.002965152950930634	0.001916900436902185	0.0013951502984070445	0.0008877289023766782
29.55000000000001	0.01901141743561159	0.0055688614977014855	0.002905154158413791	0.0018944330198879637	0.0013842659479167	0.0008838911621626836
29.600000000000012	0.015999958585052824	0.005326113168857834	0.0028471449960536044	0.0018723440022354963	0.0013734853401936478	0.0008800657408683877
29.650000000000013	0.013800880345577495	0.005102194499148453	0.002791033245061289	0.0018506252034461877	0.0013628069597188893	0.0008762529040341241
29.70000000000001	0.012125228512175113	0.004895018342479837	0.0027367336262822035	0.0018292694932310403	0.001352230090163253	0.0008724530449971753
29.75000000000001	0.01080636681246229	0.0047027997095842825	0.0026841612169318223	0.001808268921947564	0.001341754300656649	0.0008686655624852819
29.80000000000001	0.009741531084688863	0.00452399475803901	0.002633240493966766	0.001787616540621353	0.0013313781524282955	0.0008648910015036943
29.850000000000012	0.008863933441736376	0.0043572677695442215	0.002583899471179674	0.001767304742899128	0.0013211011105198089	0.0008611292336350564
29.900000000000013	0.008128296216581524	0.004201450325363405	0.0025360693300357337	0.0017473257790729603	0.0013109220671201757	0.0008573804485298454
29.95000000000001	0.007502843315185699	0.004055523246097264	0.0024896867848743422	0.0017276740113772889	0.0013008403836595993	0.0008536447236492724
30.00000000000001	0.0069646168357424786	0.003918588862403394	0.0024446895773659796	0.0017083420552050665	0.0012908549179690184	0.0008499226677404568
30.05000000000001	0.006496622631296615	0.003789855083026903	0.00240102062452621	0.0016893239291151836	0.0012809653110291389	0.0008462132523584191
30.100000000000012	0.006086005939122549	0.003668620049220422	0.002358626356377641	0.001670612787216062	0.0012711701660216151	0.0008425171175788131
30.150000000000013	0.005722870416250457	0.003554261181452262	0.002317453612009554	0.00165220224784991	0.0012614687851216703	0.0008388343314738806
30.20000000000001	0.005399466417614792	0.003446218063900846	0.002277455060642355	0.001634086977208125	0.0012518606951565227	0.00083516495985747
30.25000000000001	0.005109647239699335	0.00334399355902675	0.0022385838031948957	0.001616260400209354	0.0012423445453372652	0.0008315094493388836
30.30000000000001	0.004848465963025775	0.0032471401665999126	0.0022007955527053842	0.0015987172685968955	0.0012329196280796602	0.0008278670675622823
30.350000000000012	0.004611904878471585	0.0031552551592145548	0.002164049040817141	0.0015814515539432522	0.0012235854605382838	0.000824238286335812
30.400000000000013	0.0043966635632034946	0.0030679745583087814	0.0021283044578854523	0.0015644581546870816	0.0012143406690635736	0.0008206231651030585
30.45000000000001	0.0042000012416482605	0.0029849690132351093	0.0020935241703622888	0.0015477312313595243	0.0012051849211451113	0.0008170217530532767
30.50000000000001	0.004019631487105379	0.0029059395277162736	0.0020596723820183876	0.0015312661830018262	0.001196118890243667	0.0008134343845197344
30.55000000000001	0.0038536261058084043	0.002830615205476316	0.002026714888645655	0.0015150573855255518	0.0011871364406220728	0.0008098605321355337
30.600000000000012	0.0037003510446988394	0.002758747900942874	0.001994620877808699	0.0014991002849234314	0.0011782439862099783	0.0008063006145322291
30.650000000000013	0.0035584064960467315	0.002690113231296018	0.001963356333717082	0.0014833896293263028	0.0011694351022730953	0.0008027545342808159
30.70000000000001	0.0034265931333793626	0.0026245011080619557	0.001932892882517024	0.001467920895661771	0.001160710830458687	0.0007992224103514428
30.75000000000001	0.0033038751676198537	0.002561723372539067	0.0019032024519301646	0.0014526895053781855	0.001152071166515166	0.0007957045437206023
30.80000000000001	0.0031893518379180596	0.002501605730661819	0.0018742580421165318	0.0014376905331675923	0.0011435142057145062	0.0007922004381653838
30.850000000000012	0.0030822378893530416	0.0024439878671532658	0.001846034548022913	0.0014229202152762853	0.0011350398987127574	0.0007887104908824922
30.900000000000013	0.002981844614634543	0.002388722140110858	0.0018185070481064412	0.0014083736926978935	0.0011266469160167041	0.0007852345733314573
30.95000000000001	0.0028875661697534034	0.002335671906844754	0.0017916518713230866	0.0013940471629893278	0.001118334571200602	0.000781772805870552
31.00000000000001	0.002798868758314273	0.002284710882335721	0.0017654466762907718	0.0013799359916495198	0.001110102964302103	0.0007783252211043033
31.05000000000001	0.0027152742361846553	0.0022357224891365636	0.0017398703920865118	0.0013660365217939196	0.0011019499444205813	0.0007748918497976481
31.100000000000012	0.0026363613091911755	0.0021885983054756855	0.0017149019265951754	0.0013523448484211093	0.001093875470593504	0.0007714727208988179
31.150000000000013	0.0025617524805566644	0.0021432373823297426	0.0016905216380495801	0.001338856646921425	0.0010858793420180156	0.0007680683479786481
31.200000000000014	0.002491110513619327	0.002099546547592532	0.001666711249897309	0.0013255687855385004	0.001077959747424668	0.0007646777524552824
31.25000000000001	0.002424130729811681	0.0020574384613817444	0.0016434518591719603	0.0013124771017719427	0.0010701163002073207	0.0007613014774189619
31.30000000000001	0.0023605396489936384	0.0020168317544468142	0.0016207263198868122	0.0012995780694833275	0.0010623489187341704	0.0007579395446710819
31.350000000000012	0.0023000906525951796	0.0019776524662934547	0.0015985183283062062	0.0012868686443876936	0.0010546559283844581	0.0007545919743170064
31.400000000000013	0.002242559494034352	0.0019398259667437663	0.0015768110766297633	0.0012743446162676766	0.0010470368321846366	0.0007512590830073425
31.450000000000014	0.0021877435421346764	0.0019032881690236214	0.0015555903475690963	0.0012620032568921562	0.0010394914492306037	0.00074794027010809
31.50000000000001	0.002135457227939808	0.0018679765764727263	0.0015348405223254056	0.0012498426670043724	0.0010320184458703747	0.0007446358714154255
31.55000000000001	0.002085532757388596	0.0018338331229881158	0.0015145475437183097	0.0012378544029240466	0.001024617191446676	0.0007413458976138021
31.600000000000012	0.0020378172167644167	0.0018008033486737157	0.00149469797672405	0.0012260407779062991	0.0010172871437964413	0.0007380703661078038
31.650000000000013	0.0019921672148161098	0.0017688353309153124	0.001475278491019863	0.0012143984874625345	0.00101002822618741	0.0007348092844716171
31.700000000000014	0.001948454052960851	0.0017378814402497142	0.001456276677095407	0.001202920858391493	0.0010028384220564257	0.0007315628605601238
31.75000000000001	0.001906559864227207	0.0017078961373308641	0.0014376801386706268	0.0011916053243118613	0.000995717729353919	0.0007283306892024862
31.80000000000001	0.0018663751048076612	0.0016788361509491676	0.0014194774928501235	0.0011804541244585624	0.000988665907488596	0.00072511304567564
31.850000000000012	0.0018277989679284657	0.001650661736751719	0.0014016571920721335	0.0011694590509530019	0.000981681413233241	0.0007219098202960166
31.900000000000013	0.0017907379146766798	0.0016233345705900632	0.0013842082773699452	0.0011586189129389564	0.0009747638922353802	0.0007187210749819736
31.950000000000014	0.0017551067286292505	0.0015968184212394733	0.001367120603214842	0.0011479310466735234	0.0009679131757488486	0.0007155469990546518
32.00000000000001	0.0017208250370290398	0.001571079998439031	0.0013503839564872676	0.0011373936703964337	0.0009611278658559576	0.0007123872030721061
32.05000000000001	0.0016878193247316852	0.001546086635310264	0.0013339884465473255	0.0011270027637944238	0.0009544074834652352	0.0007092419462619451
32.100000000000016	0.0016560205655811115	0.0015218078962982154	0.001317924972603026	0.0011167570441536284	0.0009477518212531269	0.0007061111053251368
32.15000000000001	0.0016253649995147555	0.001498215149955118	0.0013021840919126848	0.0011066530531449446	0.0009411597156410623	0.0007029947387873347
32.20000000000001	0.0015957932133280313	0.0014752809757247293	0.001286757412377463	0.0010966885866449992	0.0009346306017047385	0.00069989284119895
32.250000000000014	0.0015672494484821537	0.0014529794126160692	0.001271637899564932	0.0010868619088597034	0.0009281639768130485	0.0006968054058283843
32.30000000000001	0.0015396824647178555	0.001431286116550262	0.0012568125023017036	0.0010771698208842002	0.0009217592074859827	0.0006937324246827795
32.350000000000016	0.00151304332448672	0.001410177566345234	0.0012422784117387545	0.0010676105295426759	0.0009154156659128686	0.000690673888528687
32.40000000000001	0.001487286975869341	0.0013896314312826486	0.0012280261371630892	0.001058181415477482	0.0009091332851736784	0.0006876297869126578
32.45000000000001	0.0014623712681260765	0.0013696264823562928	0.0012140485300238687	0.001048880326290527	0.0009029102880896828	0.000684600108181733
32.500000000000014	0.0014382561316930837	0.0013501431971819824	0.001200340073231582	0.0010397052620222413	0.0008967466734094995	0.0006815852314109539
32.55000000000001	0.0014149042601822594	0.0013311619450617302	0.0011868903248977035	0.0010306547129118626	0.0008906421796412204	0.0006785843340727081
32.600000000000016	0.0013922808024113206	0.0013126645503496338	0.0011736942937329393	0.0010217252933583019	0.0008845955341894025	0.0006755978191824585
32.65000000000001	0.0013703526010756697	0.0012946337851021598	0.0011607455506760685	0.0010129160735956335	0.0008786064175205716	0.0006726256704030229
32.70000000000001	0.0013490886574348128	0.0012770530472327201	0.0011480386583271876	0.001004224269173457	0.0008726742966149633	0.0006696678703036517
32.750000000000014	0.0013284599719396075	0.0012599079027891661	0.0011355667301388263	0.000995648159602001	0.0008667988980531395	0.0006667244003796342
32.80000000000001	0.001308438800168702	0.0012431787724862004	0.0011233237581990726	0.0009871863393167862	0.000860979048108417	0.0006637954382347236
32.850000000000016	0.0012890007740288187	0.0012268572088382215	0.001111304224421661	0.0009788362098002166	0.0008552143966589932	0.0006608805556242461
32.90000000000001	0.0012701166081818434	0.001210923674525645	0.0010995034640310574	0.0009705961119367273	0.0008495046597398307	0.0006579799423148244
32.95000000000001	0.0012517679102974563	0.0011953708391415508	0.0010879148114669142	0.0009624647380597332	0.0008438488985858339	0.0006550935696258523
33.000000000000014	0.00123393260208995	0.0011801811808849504	0.0010765342396234872	0.0009544395256644985	0.0008382466193326593	0.0006522214262135978
33.05000000000001	0.0012165870398576934	0.0011653443905866032	0.0010653558424474263	0.0009465191494040608	0.0008326973643140049	0.000649363481194734
33.100000000000016	0.001199712841731851	0.0011508496530025542	0.0010543752443276351	0.0009387018979571653	0.0008272005861055761	0.0006465198392365431
33.15000000000001	0.0011832911740855723	0.0011366850728455925	0.0010435883328402055	0.0009309860930783213	0.0008217557425332552	0.0006436902045155327
33.20000000000001	0.0011673045440290868	0.0011228399850416373	0.001032989253168644	0.0009233706161951895	0.0008163622966345849	0.0006408747300936583
33.250000000000014	0.0011517368822284522	0.0011093047676066945	0.0010225746195168485	0.0009158527430322324	0.0008110201951195262	0.000638073303953698
33.30000000000001	0.0011365716307393035	0.0010960690182233697	0.0010123394636193778	0.00090843179902249	0.0008057279129287582	0.0006352859400801005
33.350000000000016	0.0011217930131123654	0.0010831239943959881	0.001002279775952439	0.0009011056191931139	0.0008004854519492828	0.0006325126086505029
33.40000000000001	0.001107387870581771	0.0010704600345941679	0.0009923920888653265	0.0008938728979371634	0.0007952922953955925	0.0006297533961371336
33.45000000000001	0.0010933415136794664	0.001058068951672533	0.0009826714851185782	0.0008867325053042276	0.0007901481741388257	0.0006270080282517047
33.500000000000014	0.0010796411251369484	0.0010459430047001497	0.0009731149977075439	0.000879682451832466	0.0007850520984281437	0.0006242766351378838
33.55000000000001	0.0010662742912481852	0.0010340730227988342	0.0009637181961739353	0.0008727214297376896	0.000780003781677753	0.0006215591077809212
33.600000000000016	0.0010532298863514906	0.001022452425728969	0.0009544778502021216	0.0008658483326122156	0.0007750027545099917	0.0006188554515286709
33.65000000000001	0.0010404953352370953	0.0010110728951974503	0.0009453904472639807	0.000859061425640413	0.0007700487159741241	0.0006161656316494112
33.70000000000001	0.001028060844830832	0.000999928186935348	0.0009364531114038586	0.000852359400073115	0.0007651408406408858	0.0006134896126904757
33.750000000000014	0.0010159155394236737	0.0009890108595842742	0.0009276613855042127	0.0008457410127387664	0.0007602787268334774	0.0006108273584945311
33.80000000000001	0.0010040500387014386	0.0009783148256900251	0.0009190126519605649	0.0008392049514124826	0.0007554621303470048	0.0006081788322157015
33.850000000000016	0.000992454443125109	0.0009678332080117823	0.0009105041097156927	0.0008327499280922765	0.0007506902331688705	0.000605543996335552
33.90000000000001	0.000981120136872949	0.000957560271696907	0.0009021319896819385	0.0008263746784678704	0.000745962804371053	0.0006029228126789297
33.95000000000001	0.0009700382964535728	0.0009474901407857496	0.0008938939787145144	0.0008200784047005716	0.0007412792631987231	0.0006003165649123706
34.000000000000014	0.000959200722726917	0.0009376176507794471	0.0008857866983075148	0.0008138589582242976	0.0007366392123031097	0.0005977224854058548
34.05000000000001	0.0009485996366626249	0.0009279362791711071	0.0008778074668501167	0.0008077156338394799	0.0007320421972902269	0.0005951419450100325
34.100000000000016	0.0009382279711615869	0.0009184415903541795	0.0008699538993128535	0.0008016474787029157	0.0007274877683768644	0.0005925749027578264
34.15000000000001	0.0009280774477573875	0.0009091280198907942	0.0008622227910793064	0.0007956529049814875	0.0007229754803518244	0.000590020564078918
34.20000000000001	0.0009181419347032133	0.0008999908083205208	0.0008546118393702232	0.0007897309571497045	0.0007185048925375758	0.0005874804411058454
34.250000000000014	0.0009084143152159987	0.0008910256203044416	0.0008471185191287402	0.0007838807552711046	0.0007140755687522183	0.0005849536870071244
34.30000000000001	0.0008988883373683615	0.0008822272103126522	0.0008397403715057492	0.0007781008582504461	0.0007096874387986232	0.0005824402588492292
34.350000000000016	0.0008895582484994975	0.0008735916876930802	0.0008324750017471689	0.0007723902789762947	0.0007053393229031727	0.0005799401131807616
34.40000000000001	0.0008804175234414974	0.0008651145112010658	0.0008253204954916454	0.0007667480331813579	0.0007010311914739036	0.0005774532060465425
34.45000000000001	0.00087146107338933	0.000856791594985628	0.0008182736981042122	0.0007611732227133551	0.0006967626257458337	0.0005749794930015747
34.500000000000014	0.0008626829843467107	0.0008486190317361394	0.0008113328639480345	0.0007556645949246693	0.0006925332112789799	0.0005725190434261523
34.55000000000001	0.000854078286262899	0.0008405929667800422	0.0008044960674737872	0.0007502211916837196	0.0006883426937098138	0.0005700715760791953
34.600000000000016	0.0008456419510220916	0.0008327096721505095	0.0007977607120828168	0.0007448420906363845	0.0006841903503230756	0.0005676371601704331
34.65000000000001	0.0008373691412208612	0.0008249659275996846	0.0007911250103355177	0.0007395263274636531	0.0006800759326218175	0.000565215763701729
34.70000000000001	0.0008292556048257477	0.0008173574264891539	0.0007845871469031956	0.00073427295480912	0.0006759990520671566	0.0005628073326139765
34.750000000000014	0.0008212960041144189	0.0008098814190579556	0.0007781448227114367	0.000729081041932087	0.0006719594354072838	0.000560411819782648
34.80000000000001	0.0008134864800829891	0.0008025342674370186	0.0007717962593457172	0.000723949674369442	0.0006679564819352708	0.0005580292523683453
34.850000000000016	0.0008058230870472171	0.0007953129398153817	0.0007655398265085634	0.0007188793576836158	0.0006639898554610486	0.0005556594282858299
34.90000000000001	0.0007983013610246404	0.0007882145921497602	0.0007593733379908862	0.0007138653214334882	0.0006600592178957428	0.000553302402667069
34.95000000000001	0.000790917853547184	0.0007812359155094967	0.000753295229879238	0.0007089102316082034	0.0006561642962074829	0.0005509580815392733
35.000000000000014	0.0007836685264878418	0.0007743741437295341	0.000747303780199104	0.00070401218821447	0.0006523045369358786	0.0005486264342347572
35.05000000000001	0.0007765498657577826	0.0007676267034809821	0.0007413973087106578	0.00069917035314933	0.0006484796067134804	0.0005463074149285907
35.100000000000016	0.000769558580155593	0.0007609905295909986	0.0007355741756891947	0.0006943840560060812	0.0006446891806849437	0.0005440010439284511
35.15000000000001	0.0007626911185977343	0.0007544631902427608	0.0007298327807485493	0.000689652166100799	0.0006409328971092226	0.0005417071268534131
35.20000000000001	0.0007559442801325835	0.0007480421405766246	0.0007241729215109956	0.0006849740571365294	0.0006372103980832123	0.000539425688192943
35.250000000000014	0.0007493149946867421	0.0007417249120275586	0.0007185893096547362	0.0006803490658297169	0.000633521329505733	0.0005371566980932815
35.30000000000001	0.0007428002444451285	0.000735509109532923	0.0007130838722695608	0.0006757762129497794	0.0006298653410418251	0.0005349000629677525
35.350000000000016	0.0007363971131100465	0.0007293924088621422	0.0007076541457564612	0.0006712547929600942	0.0006262420860873126	0.0005326557538413081
35.40000000000001	0.0007301027816907244	0.0007233738073042413	0.0007022987098397461	0.0006667841055858169	0.0006226524770781059	0.0005304237193561372
35.45000000000001	0.0007239157664747304	0.0007174476475100219	0.0006970163204309354	0.0006623635156058252	0.000619093567088256	0.0005282039079132307
35.500000000000014	0.0007178299950978884	0.0007116149474446458	0.0006918053216637468	0.0006579921406381624	0.0006155663804067823	0.0005259962676828089
35.55000000000001	0.0007118460332045625	0.0007058727142992146	0.0006866645492362017	0.0006536693063246091	0.0006120705844074061	0.0005238019325489342
35.600000000000016	0.0007059604944558881	0.0007002190853668687	0.0006815928367080071	0.0006493943569398193	0.0006086058500687746	0.0005216184096480729
35.65000000000001	0.0007001711310807341	0.0006946518076940328	0.0006765886715543472	0.0006451666098997999	0.0006051712402420388	0.0005194469051777415
35.70000000000001	0.0006944753317900927	0.000689169148075814	0.0006716509217528249	0.0006409853940534565	0.0006017677039721243	0.0005172873662555688
35.750000000000014	0.0006888710153172023	0.0006837693721955202	0.0006667784912774558	0.0006368500494632539	0.0005983942598036716	0.00051513973983163
35.80000000000001	0.0006833561162135357	0.0006784504987367856	0.0006619700435938171	0.0006327599271908701	0.0005950505930633176	0.0005130039726972581
35.850000000000016	0.0006779283452061802	0.000673210834685503	0.0006572244547441988	0.0006287156028322124	0.0005917363924756911	0.0005108800114937461
35.90000000000001	0.0006725857113562796	0.0006680487260180899	0.0006525406346916703	0.0006247139194390534	0.0005884514449117446	0.0005087678027209464
35.95000000000001	0.0006673263613356834	0.000662962637555529	0.0006479174808884294	0.0006207555841966729	0.0005851952487337011	0.0005066672927457667
36.000000000000014	0.0006621482345956118	0.0006579507346448914	0.0006433539152557324	0.0006168399893552062	0.0005819676056247202	0.000504578427810552
36.05000000000001	0.0006570495011442455	0.0006530115828269867	0.0006388488835344165	0.0006129665372292396	0.0005787682174249612	0.0005025011540413606
36.100000000000016	0.0006520283948087493	0.0006481436659312983	0.0006344013546558363	0.0006091340722739729	0.0005755967893120201	0.0005004354174561333
36.15000000000001	0.0006470831676711043	0.0006433455083583493	0.0006300114484037935	0.0006053431995536863	0.0005724530956330077	0.0004983811639727407
36.20000000000001	0.0006422121235154404	0.0006386156737579925	0.0006256758209468799	0.0006015927308665373	0.000569336730682491	0.0004963383394169299
36.250000000000014	0.0006374136159411135	0.0006339539344863059	0.0006213947455248814	0.0005978821072561443	0.0005662474396912668	0.0004943065215240592
36.30000000000001	0.0006326871725123916	0.0006293564785830337	0.0006171672770518232	0.000594210778876308	0.0005631849617041404	0.0004922864134584482
36.350000000000016	0.0006280288831583007	0.0006248232701049651	0.0006129924908516309	0.000590578290719003	0.0005601490175727226	0.0004902775700595736
36.40000000000001	0.0006234384827714613	0.0006203530164300488	0.0006088689713208367	0.0005869839316278748	0.0005571393917803544	0.00048827993693626153
36.45000000000002	0.000618914505873467	0.0006159444584044498	0.0006047969001133747	0.0005834272718411868	0.0005541557056527156	0.0004862934596388239
36.500000000000014	0.0006144555286259675	0.0006115958500725079	0.0006007748502275663	0.0005799077962446561	0.000551197712723343	0.00048431924328751934
36.55000000000001	0.0006100596714364855	0.0006073070824312659	0.0005968019738842547	0.0005764250612493697	0.0005482651677088705	0.0004823548530938544
36.600000000000016	0.0006057266275422682	0.000603076418815622	0.0005928775243552091	0.0005729784573903344	0.0005453578063712621	0.000480401458332517
36.65000000000001	0.0006014545428010111	0.0005989027241996083	0.0005890005154271643	0.0005695675194005922	0.0005424753673734864	0.00047845807433558626
36.70000000000002	0.000597242146339907	0.0005947849717347929	0.0005851702428954686	0.0005661917872533543	0.0005396175922494947	0.00047652655465042987
36.750000000000014	0.0005930882817456744	0.0005907219194987606	0.0005813859278027772	0.000562850785821801	0.000536785303424539	0.00047460585794610957
36.80000000000001	0.0005889915800624771	0.0005867125955282106	0.0005776468672976701	0.0005595441013166711	0.0005339760181571611	0.0004726959408657466
36.850000000000016	0.0005849509592287415	0.0005827559776712599	0.0005739522089313017	0.0005562711803869861	0.0005311906434477129	0.0004707967429349038
36.90000000000001	0.0005809652808361573	0.0005788511244960203	0.0005703012455746245	0.0005530315899994482	0.0005284289316537369	0.00046890820949057997
36.95000000000002	0.0005770335080719747	0.0005749969546231795	0.0005666932821680036	0.0005498249047059527	0.0005256906378837134	0.000467030322251715
37.000000000000014	0.0005731544185599292	0.0005711925399246898	0.0005631276700494006	0.0005466506858947092	0.0005229755199666364	0.000465162951715842
37.05000000000001	0.0005693270298948052	0.000567436972110829	0.0005596036288449304	0.0005435085018775427	0.0005202833384219992	0.00046330609357575204
37.100000000000016	0.0005655503250052031	0.000563729395706655	0.0005561205040903285	0.000540398971388447	0.000517613856430129	0.00046145966920224944
37.15000000000001	0.0005618233569593776	0.0005600688348920844	0.0005526776559219044	0.0005373195127059951	0.0005149668398028806	0.00045962364006475444
37.20000000000002	0.0005581450702884152	0.0005564544438287504	0.0005492744373556314	0.0005342708397910625	0.0005123420569546848	0.0004577979442422237
37.250000000000014	0.0005545145375252883	0.0005528853982974674	0.00054591021437212	0.0005312525469932125	0.0005097392788739174	0.00045598253106384574
37.30000000000001	0.0005509308563907921	0.0005493608739844328	0.0005425853913968699	0.0005282642350241274	0.0005071582790946104	0.0004541782964248368
37.350000000000016	0.000547393129133493	0.0005458800658909488	0.0005392972292371479	0.0005253055108427463	0.0005045988336684674	0.0004523823669372337
37.40000000000001	0.0005439015011236201	0.0005424431798134604	0.0005360462415718986	0.0005223759875428878	0.0005020604151906739	0.0004505974736049513
37.45000000000002	0.0005404529973754252	0.0005390473857049881	0.0005328318427240319	0.0005194752842432391	0.0004995434372901602	0.00044882265600663745
37.500000000000014	0.0005370478941774078	0.0005356930096717131	0.0005296534585616211	0.0005166030259796848	0.0004970473552916951	0.0004470578388666929
37.55000000000001	0.000533685379751676	0.0005323793181119256	0.0005265105262254086	0.0005137588435998989	0.0004945719551456215	0.00044530297899958036
37.600000000000016	0.0005303646623669962	0.0005291055942121118	0.0005234024938639791	0.0005109423736601205	0.0004921180442336874	0.0004435589765216916
37.65000000000001	0.0005270849697248935	0.0005258711374778004	0.0005203288203762962	0.0005081532583240834	0.0004896833129684695	0.00044182382001347296
37.70000000000002	0.0005238455483682618	0.0005226752632800252	0.0005172889751613738	0.0005053911452640031	0.00048726778929382214	0.00044009846164398306
37.750000000000014	0.0005206456631115257	0.0005195173024167752	0.0005142824378748383	0.0005026554094964957	0.00048487301689432766	0.00043838284756179816
37.80000000000001	0.0005174845964914087	0.000516396600688825	0.0005113086981921609	0.0004999462854634875	0.0004824978946400194	0.0004366769240247648
37.850000000000016	0.0005143616482374399	0.0005133125184894424	0.0005083672555783103	0.0004972631373453798	0.00048014221912265386	0.00043498063740389975
37.90000000000001	0.0005112761347613791	0.000510264430407375	0.0005054573373435649	0.0004946066250588665	0.00047780674928487774	0.00043329393418721864
37.95000000000002	0.000508227388664751	0.0005072517248426592	0.0005025790463254053	0.0004919743764807491	0.00047548845186784895	0.00043161676098347964
38.000000000000014	0.00050521475826374	0.0005042735376020358	0.0004997316056710053	0.0004893671296959067	0.00047318993528637433	0.0004299490645258454
38.05000000000001	0.0005022373565223635	0.0005013298359080539	0.0004969145519518195	0.0004867837968042968	0.00047091009907993805	0.0004282907916754807
38.100000000000016	0.000499295082172189	0.000498419759536087	0.000494128361474394	0.0004842256577703945	0.00046864872867009334	0.00042664188942505515
38.15000000000001	0.0004963870567257979	0.000495543693839411	0.0004913706636610325	0.00048169158397468764	0.0004664056498963405	0.0004250023049021789
38.20000000000002	0.000493513582096986	0.0004926991360093931	0.0004886412499400239	0.00047918219483978437	0.00046418160156201665	0.0004233719853727574
38.250000000000014	0.000490672227205549	0.000489885785020042	0.00048594127807206276	0.0004766944464837808	0.0004619744979480763	0.0004217508782442693
38.30000000000001	0.0004878626500946704	0.00048710472917824164	0.0004832695031520201	0.0004742307625397457	0.0004597843510443704	0.00042013893106896495
38.350000000000016	0.000485085819777562	0.00048435461556138224	0.00048062642610106465	0.0004717899708954541	0.0004576126060823494	0.00041853609154699303
38.40000000000001	0.0004823404048298038	0.00048163586393915124	0.00047800892522181543	0.000469371764434061	0.0004554582566784223	0.00041694230752944983
38.45000000000002	0.0004796267475501259	0.0004789460793551226	0.0004754192854251974	0.00046697679036801856	0.0004533211090081362	0.0004153575270213495
38.500000000000014	0.00047694174452459273	0.00047628499159175185	0.0004728562423517161	0.0004646028838528793	0.00045120188559931006	0.00041378169818452235
38.55000000000001	0.0004742874565165496	0.0004736537397137461	0.00047031939000791677	0.00046224997232823255	0.00044909859143724747	0.00041221476934043884
38.600000000000016	0.0004716625261433749	0.0004710510107651619	0.0004678092561276527	0.0004599193897441013	0.0004470119982681582	0.0004106566889729627
38.65000000000001	0.00046906648070329436	0.0004684772573692261	0.00046532362422641276	0.0004576100525297553	0.000444941938496129	0.00040910740573102465
38.70000000000002	0.0004664996922860948	0.00046593018977620466	0.0004628630858983979	0.00045532168215660525	0.00044288824640084353	0.00040756686843122477
38.750000000000014	0.0004639599514371061	0.0004634103305782394	0.0004604265762880867	0.00045305489366558743	0.0004408507581158418	0.0004060350260603719
38.80000000000001	0.0004614469973107642	0.00046091654970674943	0.00045801521191673653	0.00045080765781940063	0.00043882931160703603	0.00040451182777793726
38.850000000000016	0.0004589618662122675	0.0004584498935120686	0.00045562787492339313	0.00044858064392393573	0.0004368237466514939	0.00040299722291845436
38.90000000000001	0.0004565033441109853	0.0004560091826919825	0.00045326506637233634	0.0004463736065199726	0.0004348339048164771	0.00040149116099383395
38.95000000000002	0.00045407184891354385	0.0004535948511979489	0.0004509247399433955	0.00044418630374192723	0.00043285962943871747	0.0003999935916956204
39.000000000000014	0.00045166524429930753	0.00045120480442275126	0.0004486074554521161	0.0004420184972572813	0.0004309007656039493	0.00039850446489717625
39.05000000000001	0.0004492840140559319	0.00044883953957459	0.0004463128916191991	0.00043986995220719207	0.0004289571601266791	0.00039702441433560093
39.100000000000016	0.0004469277593786568	0.0004464986798230849	0.0004440407328140776	0.00043774043714824555	0.0004270286615301856	0.00039555199258461656
39.15000000000001	0.00044459608976415814	0.0004441818557889485	0.0004417906689361151	0.00043562972399533866	0.0004251151200267647	0.0003940878654336905
39.20000000000002	0.00044228862279577924	0.0004418887053637836	0.0004395623952987443	0.0004335375879656524	0.0004232163874981907	0.00039263198344142064
39.250000000000014	0.0004400049839354159	0.0004396188735350499	0.0004373556125164573	0.00043146380752369373	0.00042133231747641637	0.00039118429736103167
39.30000000000001	0.00043774480632181585	0.0004373720122160265	0.0004351700263945416	0.00042940816432738324	0.0004194627651244839	0.00038974475814203713
39.350000000000016	0.000435507730575046	0.00043514778008059716	0.0004330053478215282	0.00042737044317516274	0.0004176075872176556	0.00038831331693184323
39.40000000000001	0.000433293404606941	0.00043294584240270777	0.00043086129266422743	0.0004253504319541117	0.00041576664212477623	0.0003868899250773004
39.45000000000002	0.0004311014834372754	0.0004307658709003291	0.00042873758166531075	0.000423347921589013	0.00041393978978982295	0.00038547453412619587
39.500000000000014	0.00042893162901550105	0.00042860754358379214	0.0004266339403433468	0.00042136270599239675	0.00041212689171369064	0.0003840670958286952
39.55000000000001	0.0004267835100478073	0.0004264705446083369	0.00042455009889523233	0.0004193945820155032	0.00041032781093616424	0.00038266781267801446
39.600000000000016	0.00042465680182935566	0.00042435456413074976	0.0004224857921009572	0.0004174433494001658	0.00040854241201811187	0.0003812760864240133
39.65000000000001	0.00042255118608149555	0.00042225929816995734	0.00042044075923061697	0.00041550881073157414	0.0004067705610238706	0.0003798922095051446
39.70000000000002	0.00042046635079377693	0.0004201844484714357	0.00041841474395362796	0.0004135907713919134	0.0004050121255038322	0.0003785160947157454
39.750000000000014	0.000418401990070611	0.0004181297223753418	0.00041640749425009207	0.00041168903951486775	0.00040326697447723306	0.00037714769481745627
39.80000000000001	0.0004163578039824023	0.00041609483268820646	0.00041441876232422084	0.0004098034259409405	0.00040153497841512956	0.00037578696278279606
39.850000000000016	0.00041433349842102794	0.0004140794975581228	0.0004124483045197994	0.00040793374417360774	0.0003998166165482806	0.0003744340173501273
39.90000000000001	0.0004123287849594879	0.000412083440353296	0.0004104958812376099	0.00040607981033626223	0.00039811051767296365	0.00037308847333367015
39.95000000000002	0.00041034338071558403	0.0004101063895438265	0.0004085612568547702	0.0004042414431299406	0.0003964171952404834	0.000371750457720137
40.000000000000014	0.00040837700821953006	0.0004081480785866886	0.00040664419964593895	0.0004024184637918232	0.0003947365252829831	0.000370419976763519
40.05000000000001	0.0004064293952853195	0.00040620824581374113	0.0004047444817063321	0.0004006112869689861	0.0003930683852064711	0.00036909687724482525
40.100000000000016	0.00040450027488574277	0.00040428663432271275	0.00040286187887650523	0.0003988185268800123	0.0003914126537746841	0.00036778119744330516
40.15000000000001	0.0004025893850309442	0.0004023829918710659	0.00040099617066885647	0.0003970406347861801	0.00038976921109314886	0.0003664728324484282
40.20000000000002	0.00040069704057586373	0.0004004976401392908	0.00039914769238174664	0.0003952774415805849	0.0003881379385934344	0.00036517176721585917
40.250000000000014	0.0003988218152133466	0.0003986291671774403	0.00039731509754484674	0.00039352878050094673	0.00038651891508037446	0.00036387795663780275
40.30000000000001	0.0003969640651630441	0.00039677793512590744	0.0003954987587560996	0.00039179448709209105	0.000384911652328772	0.0003625913558264913
40.350000000000016	0.00039512354733892336	0.0003949437092778525	0.0003936984694238228	0.00039007439916911065	0.00038331618148052644	0.0003613119201147365
40.40000000000001	0.0003933000231400297	0.00039312625910145605	0.00039191402629021874	0.00038836835678118884	0.0003817324200243749	0.00036003974946630167
40.45000000000002	0.0003914932583475299	0.0003913253581489134	0.0003901452293669661	0.00038667638981136046	0.0003801602557644628	0.0003587745044479319
40.500000000000014	0.00038970302302460596	0.00038954078396778204	0.00038839188187225217	0.0003849979845608354	0.000378599577741845	0.00035751629214660015
40.55000000000001	0.0003879290914190677	0.0003877725061099596	0.0003866539732355718	0.00038333313061699397	0.0003770504017787447	0.0003562651146883228
40.600000000000016	0.0003861714205968795	0.000386019949255428	0.00038493096253109835	0.00038168170458356893	0.0003755123618044138	0.0003550208346425567
40.65000000000001	0.0003844294505212861	0.00038428304884652255	0.0003832228036306471	0.00038004355713059604	0.0003739855320099116	0.00035378345669454024
40.70000000000002	0.00038270310601780914	0.0003825616242281269	0.00038152933843060063	0.00037841854096008564	0.0003724697289083351	0.000352552937717264
40.750000000000014	0.0003809922027541812	0.00038085547163960263	0.00037985038525484586	0.0003768066307758327	0.00037096485131667844	0.00035132923480806963
40.80000000000002	0.00037929653449961123	0.0003791643908311695	0.0003781857652862088	0.0003752074369080316	0.000369470819819148	0.0003501123052888327
40.850000000000016	0.0003776160191125266	0.0003774883049992541	0.000376535419373398	0.00037362099113113546	0.0003679875316938222	0.0003489021067061116
40.90000000000001	0.0003759502101645253	0.00037582677415203426	0.0003748989342446801	0.00037204707968394523	0.000366514885345192	0.0003476985968312664
40.95000000000002	0.0003742990856708253	0.0003741797810557141	0.0003732763284134968	0.00037048557099150087	0.00036505278029085866	0.00034650173366054636
41.000000000000014	0.0003726623787163458	0.0003725470642272191	0.00037166729972353706	0.00036893635115335145	0.0003636011171484092	0.0003453114754151488
41.05000000000002	0.00037103990867513555	0.000370928447880744	0.000370071751659871	0.0003673992862070853	0.00036215992762530705	0.00034412778054124476
41.100000000000016	0.00036943151072708154	0.0003693237719752601	0.00036848952144078546	0.00036587424398316356	0.00036072884824453244	0.0003429506077099817
41.15000000000001	0.00036783700257921883	0.0003677328588335719	0.0003669204487914786	0.000364361094077113	0.00035930796231750233	0.0003417799158174485
41.20000000000002	0.00036625620507331713	0.0003661555337463819	0.00036536437589773505	0.00036285983533991675	0.0003578970868562751	0.0003406156639846201
41.250000000000014	0.00036468894211876446	0.0003645916249114124	0.0003638212764066559	0.0003613700794776934	0.0003564961728297036	0.0003394578115572726
41.30000000000002	0.00036313516583508357	0.0003630410882854814	0.0003622907327062737	0.00035989187733336306	0.0003551051271684084	0.00033830631810586524
41.350000000000016	0.0003615944493182727	0.0003615035015655285	0.0003607727723691739	0.00035842501928080975	0.00035372385781649266	0.00033716114342540707
41.40000000000001	0.00036006679828515936	0.00035997887389698413	0.00035926716005976506	0.0003569694274583859	0.0003523522737195703	0.00033602224753528665
41.45000000000002	0.0003585519639821592	0.00035846696042060713	0.0003577737942087257	0.000355524981473312	0.00035099028481294447	0.0003348895906790813
41.500000000000014	0.00035704982797140917	0.0003569676461702428	0.0003562925308236443	0.0003540915625175733	0.0003496378020099309	0.00033376313332434
41.55000000000002	0.00035556023122842876	0.0003554807755646205	0.00035482322807634523	0.0003526690533436883	0.00034829473719032704	0.0003326428361623458
41.600000000000016	0.0003540830173732925	0.0003540061955438628	0.0003533657462638091	0.0003512573382408985	0.0003469610031890195	0.00033152866010784413
41.65000000000001	0.00035261803261585193	0.00035254375551926247	0.0003519199477699127	0.0003498563030117725	0.0003456365137847303	0.0003304205662987581
41.70000000000002	0.00035116512570230345	0.00035109330732423704	0.00035048569702797125	0.00034846583494921177	0.00034432118368890596	0.0003293185160958756
41.750000000000014	0.00034972414786309735	0.00034965470516644214	0.00034906286048407107	0.00034708582281385006	0.0003430149285347376	0.00032822247108251564
41.80000000000002	0.00034829495276210984	0.00034822780558099904	0.00034765130656115464	0.0003457161568118485	0.0003417176648663167	0.00032713239306416715
41.850000000000016	0.00034687739644707015	0.0003468124673848197	0.0003462509056238628	0.0003443567285730623	0.0003404293101279249	0.00032604824406811723
41.90000000000001	0.000345471337301198	0.0003454085516319831	0.00034486152994409703	0.0003430074311295858	0.0003391497826534516	0.00032496998634304515
41.95000000000002	0.00034407663599600403	0.00034401592157015464	0.0003434830536672963	0.0003416681588946594	0.00033787900165594027	0.0003238975823586078
42.000000000000014	0.00034269315544525306	0.0003426344425979987	0.0003421153527794086	0.0003403388076419414	0.00033661688721726903	0.00032283099480499443
42.05000000000002	0.00034132076076001395	0.0003412639822235798	0.00034075830507453256	0.0003390192744851219	0.00033536336027794504	0.00032177018659247084
42.100000000000016	0.00033995931920480715	0.0003399044100237099	0.00033941179012323514	0.0003377094578578938	0.0003341183426270368	0.00032071512085089955
42.15000000000001	0.0003386087001547839	0.00033855559760421767	0.0003380756892414926	0.00033640925749424855	0.0003328817568922165	0.0003196657609292379
42.20000000000002	0.000337268775053937	0.00033721741856113097	0.00033674988546029223	0.00033511857440911915	0.00033165352652992925	0.00031862207039502874
42.250000000000014	0.00033593941737429403	0.0003358897484427305	0.00033543426349581795	0.0003338373108793296	0.00033043357581568727	0.00031758401303386054
42.30000000000002	0.00033462050257608035	0.00033457246471245775	0.0003341287097202625	0.0003325653704248869	0.00032922182983446914	0.00031655155284881896
42.350000000000016	0.00033331190806880947	0.00033326544671266156	0.0003328331121332152	0.0003313026577905636	0.0003280182144712456	0.000315524654059921
42.40000000000001	0.00033201351317329344	0.0003319685756291488	0.00033154736033362813	0.0003300490789278059	0.00032682265640162234	0.00031450328110352527
42.45000000000002	0.00033072519908453464	0.00033068173445653377	0.0003302713454923391	0.0003288045409769312	0.00032563508308258195	0.00031348739863173574
42.500000000000014	0.00032944684883547945	0.00032940480796435356	0.00032900496032514865	0.00032756895224962765	0.00032445542274335917	0.0003124769715117842
42.55000000000002	0.0003281783472616153	0.000328137682663934	0.0003277480990664319	0.00032634222221174616	0.0003232836043764092	0.00031147196482539906
42.600000000000016	0.00032691958096637435	0.0003268802467759828	0.00032650065744326614	0.0003251242614663695	0.0003221195577284958	0.00031047234386815943
42.65000000000001	0.00032567043828734226	0.00032563239019890505	0.00032526253265008207	0.0003239149817371716	0.00032096321329188227	0.0003094780741488367
42.70000000000002	0.0003244308092632289	0.0003243940044778047	0.0003240336233238041	0.0003227142958520426	0.0003198145022956319	0.00030848912138871696
42.750000000000014	0.0003232005856016018	0.00032316498277416513	0.0003228138295194894	0.00032152211772698753	0.00031867335669701774	0.0003075054515209152
42.80000000000002	0.00032197966064734446	0.0003219452198361925	0.00032160305268643616	0.0003203383623502917	0.00031753970917302676	0.0003065270306896771
42.850000000000016	0.00032076792935182966	0.00032073461196979866	0.0003204011956447644	0.00031916294576694155	0.0003164134931119777	0.0003055538252496635
42.90000000000001	0.0003195652882427892	0.00031953305701021273	0.0003192081625624527	0.00031799578506330344	0.0003152946426052316	0.0003045858017652225
42.95000000000002	0.00031837163539485356	0.00031834045429420324	0.0003180238589328171	0.00031683679835205235	0.00031418309243901293	0.00030362292700965787
43.000000000000014	0.0003171868704007594	0.0003171567046329014	0.0003168481915524359	0.00031568590475734506	0.00031307877808632	0.00030266516796447515
43.05000000000002	0.00031601089434318917	0.00031598171028519764	0.00031568106849949053	0.00031454302440023766	0.0003119816356989409	0.0003017124918186228
43.100000000000016	0.0003148436097672401	0.0003148153749317137	0.00031452239911253504	0.00031340807838433596	0.00031089160209956377	0.0003007648659677234
43.15000000000001	0.00031368492065349756	0.00031365760364932216	0.0003133720939696632	0.00031228098878168485	0.0003098086147739782	0.0002998225806411403
43.20000000000002	0.00031253473239170924	0.0003125083028862085	0.0003122300648680849	0.0003111616786188778	0.0003087326118633834	0.0002988849469548998
43.250000000000014	0.00031139295175502816	0.0003113673804374592	0.0003110962248040853	0.00031005007186339916	0.0003076635321567775	0.0002979522674040313
43.30000000000002	0.0003102594868748214	0.00031023474542116576	0.0003099704879533728	0.0003089460934101809	0.00030660131508344424	0.0002970245101868809
43.350000000000016	0.00030913424721602974	0.0003091103082550233	0.00030885276965179746	0.00030784966906837797	0.000305545900705533	0.0002961016437050939
43.40000000000001	0.0003080171435530598	0.00030799398063342776	0.0003077429863764338	0.00030676072554835924	0.0003044972297107238	0.00029518363656275923
43.45000000000002	0.0003069080879461963	0.0003068856755050424	0.0003066410557270265	0.0003056791904489008	0.00030345524340498746	0.0002942704575655469
43.500000000000014	0.000305806993718526	0.00030578530705083727	0.00030554689640778374	0.00030460499224459095	0.00030241988370542953	0.00029336207571984557
43.55000000000002	0.00030471377543335313	0.0003046927906625767	0.0003044604282095121	0.0003035380602734321	0.0003013910931332222	0.0002924584602318836
43.600000000000016	0.0003036283488720977	0.000303608042921753	0.00030338157199208686	0.00030247832472464194	0.0003003688148066201	0.0002915595805068478
43.65000000000001	0.0003025506310126689	0.0003025309815789591	0.00030231024966725505	0.0003014257166266505	0.00029935328061905125	0.00029066540614800006
43.70000000000002	0.0003014805400082933	0.0003014615255336765	0.00030124638418175447	0.000300380167835285	0.00029834384771885937	0.00028977590695577896
43.750000000000014	0.0003004179951667939	0.00030039959481448003	0.00030018989950074984	0.0002993418933998492	0.0002973407603568457	0.0002888910529269044
43.80000000000002	0.0002993631966250111	0.0002993453901181388	0.00029914099857973646	0.00029831025131776817	0.0002963439639540045	0.0002880108142534707
43.850000000000016	0.00029831549581063436	0.00029829826382614497	0.00029809904075829325	0.0002972854693893064	0.0002953534044955056	0.00028713524723463293
43.90000000000001	0.0002972751062472213	0.0002972584299657389	0.0002970642420178928	0.00029626748264727513	0.00029436902852417407	0.00028626417067351845
43.95000000000002	0.00029624195164346427	0.00029622581287301326	0.00029603653021934397	0.0002952562268963748	0.00029339078313404636	0.0002853975974791072
44.000000000000014	0.0002952159567662396	0.0002952003379208979	0.0002950158341643816	0.0002942516387024174	0.000292418615964009	0.0002845355224774987
44.05000000000002	0.00029419704742231017	0.00029418193150160157	0.00029400208358081644	0.00029325365538172474	0.00029145247519151644	0.00028367791681888825
44.100000000000016	0.0002931851504404114	0.00029317052100941957	0.00029299520910795664	0.0002922622149906942	0.000290492309526383	0.00028282475184351473
44.15000000000001	0.00029218019365369894	0.00029216603482387	0.0002919951422822977	0.0002912772563155308	0.00028953806820465486	0.00028197599908071595
44.20000000000002	0.00029118210588256483	0.0002911684022931782	0.00029100181552347355	0.00029029871886213435	0.00028858978447155934	0.00028113163024797924
44.250000000000014	0.00029019081691779997	0.00029017755371808394	0.00029001516212046237	0.000289326542846152	0.00028764723850000905	0.0002802916653582479
44.30000000000002	0.0002892063407791207	0.0002891935035800636	0.00028903519907909147	0.00028836075042178275	0.00028671048837686897	0.00027945597854016135
44.350000000000016	0.00028822843940994833	0.0002882160143624315	0.0002880616925002626	0.00028740111764199267	0.0002857794435435827	0.00027862459199010537
44.40000000000001	0.0002872571320085643	0.00028724510569029776	0.0002870946643544293	0.00028644769102739547	0.0002848540770546238	0.00027779750001797915
44.45000000000002	0.00028629237147258826	0.0002862807309020626	0.00028613407061233234	0.00028550037327887916	0.00028393434117334674	0.00027697463079966373
44.500000000000014	0.00028533405276467906	0.00028532278539722264	0.0002851798093737542	0.00028455912849087667	0.00028302018864871984	0.0002761559798005039
44.55000000000002	0.0002843821312223637	0.00028437122492438826	0.0002842318388748157	0.00028362390093152566	0.00028211157270975715	0.00027534153876472914
44.600000000000016	0.00028343654298003537	0.0002834259860188886	0.0002832900981185305	0.0002826946355135217	0.00028120844706002655	0.00027453124281367927
44.65000000000001	0.00028249722501977467	0.00028248700605024136	0.0002823545268757698	0.0002817712777853337	0.00028031081091778353	0.00027372508465483506
44.70000000000002	0.00028156411515732247	0.00028155422320858773	0.0002814250656735385	0.000280853819457731	0.00027941852711144913	0.0002729230378309335
44.750000000000014	0.00028063719687207477	0.00028062762132031115	0.0002805017004165723	0.00027994211449258646	0.0002785316183804326	0.0002721250760624218
44.80000000000002	0.00027971631816871886	0.00027970704877039584	0.00027958428210635264	0.0002790361576636151	0.00027764999788451697	0.00027133117324648273
44.850000000000016	0.00027880146594868596	0.0002787924927823174	0.00027867279991206084	0.0002781359171208608	0.0002767736432189249	0.0002705413034560548
44.90000000000001	0.00027789260101681706	0.0002778839144823253	0.0002777672169863282	0.0002772413004246191	0.00027590252780396917	0.00026975544093885525
44.95000000000002	0.0002769896248327199	0.0002769812156563675	0.0002768674372993073	0.00027635229450685575	0.00027503657400102763	0.000268973560116402
45.000000000000014	0.0002760925169453006	0.0002760843761507949	0.00027597344258014386	0.00027546881492805647	0.000274175756661854	0.0002681956935724698
45.05000000000002	0.0002752011871884154	0.000275193306098617	0.00027508514495346026	0.00027459082940687956	0.0002733200335206274	0.00026742169812329724
45.100000000000016	0.00027431559657487345	0.00027430796679543164	0.00027420250756587537	0.00027371828883587985	0.00027246936273487795	0.0002666516087366169
45.15000000000002	0.0002734356898316452	0.0002734283032436842	0.0002733254772509224	0.0002728511446628161	0.0002716237028806863	0.0002658854005167569
45.20000000000002	0.0002725614123935443	0.0002725542611444619	0.00027245400149202383	0.0002719893488832288	0.0002707830129479344	0.0002651230672293716
45.250000000000014	0.0002716927103919247	0.00027168578688650563	0.0002715880284128341	0.00027113285403313614	0.0002699472523356202	0.00026436454670769735
45.30000000000002	0.0002708295306435886	0.0002708228275354213	0.0002707275067677573	0.0002702816131818354	0.00026911638084722855	0.0002636098336979789
45.350000000000016	0.00026997182063991077	0.00026996533082309466	0.00026987238593262244	0.0002694355799248208	0.0002682904127408082	0.0002628589039738778
45.40000000000002	0.00026911952853616976	0.00026911324513730506	0.0002690226158955202	0.0002685947623667863	0.0002674691985946544	0.0002621117334741747
45.45000000000002	0.00026827265602852	0.0002682665723892107	0.0002681781999829553	0.00026775900522433584	0.00026665275543580726	0.000261368298301789
45.500000000000014	0.00026743104489252974	0.0002674251545918064	0.0002673389820177009	0.00026692831962377877	0.00026584106240476154	0.00026062857472280293
45.55000000000002	0.00026659470007474133	0.0002665889968912807	0.00026650496847126757	0.00026610267891781936	0.0002650340450998131	0.00025989253916548245
45.600000000000016	0.00026576358963270065	0.00026575806754534106	0.0002656761289950702	0.0002652820031506885	0.0002642316840682255	0.0002591601682193072
45.65000000000002	0.00026493762956202136	0.00026493228275199603	0.0002648523812764257	0.0002644662673057749	0.0002634339418165626	0.0002584314386339922
45.70000000000002	0.0002641167897799834	0.0002641116126152365	0.0002640336967354507	0.0002636554284687762	0.00026264078122095963	0.00025770632731852094
45.750000000000014	0.0002633010228033203	0.00026329600983534206	0.0002632200293989234	0.00026284944419875157	0.00026185216552297296	0.00025698481134017205
45.80000000000002	0.00026249028173437334	0.00026248542769211926	0.00026241133383816733	0.0002620482725219323	0.0002610680583254853	0.0002562668679235567
45.850000000000016	0.0002616845202520827	0.0002616798200360988	0.0002616075651611937	0.0002612518719256238	0.0002602884235886504	0.00025555247444964806
45.90000000000002	0.00026088369260314655	0.0002608791412798924	0.00026080867900497856	0.00026046020135219773	0.00025951322562589823	0.00025484160845481963
45.95000000000002	0.000260087753593336	0.00026008334638970103	0.00026001463152787094	0.00025967322019317595	0.00025874242909998	0.0002541342476298844
46.000000000000014	0.00025929665857898107	0.00025929239087698133	0.0002592253794021287	0.00025889088828339786	0.0002579759990190679	0.0002534303698191354
46.05000000000002	0.00025851036345859844	0.0002585062307902578	0.0002584408798065765	0.0002581131658952786	0.0002572139007328987	0.00025272995301938925
46.100000000000016	0.00025772882466468337	0.0002577248227070794	0.00025766109041938857	0.00025734001373315036	0.0002564560999289658	0.0002520329753790308
46.15000000000002	0.00025695199915564386	0.000256948123726128	0.0002568859694109929	0.0002565713929276866	0.0002557025626287576	0.0002513394151970634
46.20000000000002	0.000256179844407882	0.00025617609145945285	0.0002561154754370912	0.00025580726503040993	0.0002549532551840396	0.00025064925092215776
46.250000000000014	0.0002554123184080195	0.00025540868402485866	0.000255349567631793	0.00025504759200827747	0.00025420814427318467	0.00024996246115170537
46.30000000000002	0.00025464937964526284	0.0002546458600384142	0.00025458820560086905	0.000254292336238351	0.00025346719689754574	0.0002492790246308765
46.350000000000016	0.00025389098710390366	0.00025388757860710104	0.0002538313494151095	0.00025354146050254113	0.0002527303803778751	0.0002485989202516785
46.40000000000002	0.0002531371002559553	0.0002531337993215885	0.00025307895960379725	0.00025279492798243024	0.00025199766235078154	0.0002479221270520158
46.45000000000002	0.00025238767905392043	0.00025238448224913735	0.00025233099714828326	0.0002520527022541681	0.00025126901076523824	0.0002472486242147579
46.500000000000014	0.000251642683923684	0.0002516395879266207	0.00025158742347567055	0.0002513147472834457	0.0002505443938791257	0.00024657839106680536
46.55000000000002	0.000250902075757537	0.0002508990773536763	0.0002508482004526012	0.0002505810274205431	0.00024982378025582093	0.00024591140707816027
46.600000000000016	0.00025016581590732	0.0002501629119859714	0.0002501132903791421	0.00024985150739544233	0.0002491071387608271	0.0002452476518610023
46.65000000000002	0.0002494338661776886	0.00024943105372858375	0.00024938265598277334	0.0002491261523130191	0.00024839443855844063	0.0002445871051687638
46.70000000000002	0.0002487061888194965	0.0002487034649294986	0.0002486562604124727	0.00024840492764829865	0.0002476856491084649	0.00024392974689521147
46.750000000000014	0.00024798274652329554	0.00024798010837322144	0.0002479340672328959	0.0002476877992417833	0.00024698074016295723	0.0002432755570735303
46.80000000000002	0.0002472635024129477	0.00024726094727449166	0.00024721604041865044	0.000246974733294846	0.00024627968176301786	0.0002426245158754109
46.850000000000016	0.0002465484200393503	0.00024654594527211235	0.0002465021443486641	0.0002462656963651903	0.0002455824442356183	0.00024197660361013884
46.90000000000002	0.00024583746337426664	0.0002458350664228803	0.00024579234380063997	0.0002455606553623769	0.00024488899819046753	0.00024133180072369022
46.95000000000002	0.0002451305968042691	0.00024512827519562145	0.0002450866039456031	0.0002448595775434116	0.0002441993145169139	0.00024069008779782858
47.000000000000014	0.00024442778512477815	0.0002444255364653276	0.00024438489034253814	0.00024416243050839935	0.00024351336438088533	0.00024005144554920606
47.05000000000002	0.00024372899353421483	0.0002437268155073904	0.00024368716893310055	0.00024346918219626015	0.0002428311192218682	0.00023941585482846722
47.100000000000016	0.00024303418762824198	0.00024303207799193673	0.00024299340603642852	0.00024277980088050334	0.00024215255074992107	0.0002387832966193619
47.15000000000002	0.000242343333394113	0.00024234128997825547	0.00024230356834402297	0.0002420942551650661	0.0002414776309427215	0.00023815375203785003
47.20000000000002	0.00024165639720511313	0.00024165441790932049	0.00024161762291471836	0.0002414125139802069	0.00024080633204265358	0.00023752720233122292
47.250000000000014	0.00024097334581509424	0.00024097142860640423	0.00024093553716972736	0.00024073454657846206	0.00024013862655392505	0.00023690362887722246
47.30000000000002	0.0002402941463531053	0.00024029228926378003	0.0002402572788877677	0.00024006032253065643	0.00023947448723972358	0.00023628301318316214
47.350000000000016	0.0002396187663181096	0.0002396169674435173	0.0002395828162002613	0.00023938981172196992	0.00023881388711940278	0.0002356653368850557
47.40000000000002	0.00023894717357379568	0.00023894543107035672	0.00023891211758661485	0.00023872298434806405	0.00023815679946570593	0.00023505058174674986
47.45000000000002	0.00023827933634347292	0.0002382776484266773	0.00023824515186956943	0.00023805981091125556	0.00023750319780201903	0.0002344387296590565
47.500000000000014	0.00023761522320505258	0.00023761358814754175	0.000237581888210624	0.00023740026221675457	0.00023685305589965885	0.0002338297626388934
47.55000000000002	0.00023695480308611128	0.00023695321921582288	0.00023692229610553336	0.0002367443093689437	0.00023620634777519317	0.00023322366282842695
47.600000000000016	0.0002362980452590415	0.0002362965109574159	0.0002362663453798708	0.00023609192376771956	0.00023556304768779162	0.00023262041249422054
47.65000000000002	0.00023564491933627808	0.00023564343303652383	0.00023561400618466548	0.0002354430771048796	0.00023492313013661047	0.00023201999402638177
47.70000000000002	0.0002349953952656058	0.0002349939554510218	0.00023496524899210312	0.0002347977413605618	0.00023428656985820533	0.0002314223899377228
47.750000000000014	0.00023434944332554418	0.0002343480485278968	0.0002343200445912959	0.00023415588879973232	0.00023365334182397698	0.0002308275828629156
47.80000000000002	0.0002337070341208087	0.0002337056829187631	0.00023367836408411677	0.00023351749196872556	0.00023302342123764774	0.0002302355555576557
47.850000000000016	0.000233068138577845	0.00023306682959544866	0.00023304017888109804	0.0002328825236918292	0.00023239678353276412	0.0002296462908978329
47.90000000000002	0.00023243272794044054	0.00023243145984565356	0.00023240546069739065	0.00023225095706791714	0.00023177340437023462	0.0002290597718786983
47.95000000000002	0.00023180077376540082	0.00023179954526867823	0.00023177418154879116	0.00023162276546713067	0.0002311532596358927	0.00022847598161404416
48.000000000000014	0.0002311722479183039	0.0002311710577712215	0.00023114631374782443	0.00023099792252760467	0.00023053632543808912	0.00022789490333538043
48.05000000000002	0.00023054712256931792	0.00023054596956324552	0.00023052182989988666	0.00023037640215223877	0.00022992257810531337	0.00022731652039112204
48.100000000000016	0.00022992537018909074	0.00022992425315390664	0.00022990070289945067	0.00022975817850551434	0.00022931199418384544	0.00022674081624577476
48.15000000000002	0.0002293069635447035	0.00022930588134755192	0.00022928290592632563	0.00022914322601035443	0.0002287045504354298	0.0002261677744791306
48.20000000000002	0.00022869187569568778	0.0002286908272397784	0.00022866841244197357	0.00022853151934502597	0.0002281002238349815	0.0002255973787854607
48.250000000000014	0.00022808007999011292	0.00022807906421355804	0.00022805719618588393	0.00022792303344008733	0.00022749899156831798	0.0002250296129727216
48.30000000000002	0.00022747155006072877	0.00022747056593541842	0.00022744923117200082	0.00022731774347537436	0.00022690083102991766	0.00022446446096175635
48.350000000000016	0.000226866259821177	0.00022686530635169133	0.00022684449168520432	0.00022671562487703168	0.00022630571982070298	0.00022390190678550588
48.40000000000002	0.00022626418346225532	0.00022626325968481276	0.0002262429522778483	0.00022611665331458028	0.00022571363574585407	0.00022334193458822517
48.45000000000002	0.00022566529544824882	0.0002256644004296888	0.0002256445877663433	0.0002255208046980289	0.0002251245568126432	0.00022278452862469804
48.500000000000014	0.00022506957051331448	0.00022506870335011159	0.00022504937322779622	0.00022492805517502226	0.0002245384612282972	0.00022222967325946278
48.55000000000002	0.00022447698365792403	0.0002244761434752364	0.00022445728399669965	0.00022433838112802772	0.00022395532739788324	0.0002216773529660357
48.600000000000016	0.00022388751014536387	0.00022388669609611124	0.00022386829566166757	0.00022375175917156508	0.00022337513392222275	0.00022112755232614787
48.65000000000002	0.00022330112549828982	0.0002233003367622623	0.00022328238406222218	0.00022316816614946578	0.00022279785959582616	0.00022058025602897616
48.70000000000002	0.00022271780549533386	0.00022271704127832978	0.00022269952528562964	0.0002225875791321789	0.00022222348340485447	0.00022003544887038427
48.750000000000014	0.000222137526167768	0.00022213678570075858	0.00022211969566377675	0.00022200997541410307	0.0002216519845251003	0.00021949311575216975
48.80000000000002	0.00022156026379621722	0.0002215595463345404	0.00022154287177010259	0.00022143533251096329	0.00022108334231999994	0.0002189532416813089
48.850000000000016	0.00022098599490742363	0.00022098529973000241	0.0002209690304165682	0.0002208636281572199	0.0002205175363386619	0.00021841581176921442
48.90000000000002	0.0002204146962710615	0.00022041402267964852	0.0002203981486506733	0.00022029484030350896	0.00021995454631391944	0.00021788081123098776
48.95000000000002	0.0002198463448966045	0.00021984569221505023	0.00021983020375251872	0.00021972894711412406	0.00021939435216041097	0.00021734822538468576
49.000000000000014	0.00021928091803023443	0.00021928028560378176	0.00021926517323190897	0.00021916592696452335	0.00021883693397267408	0.00021681803965058237
49.05000000000002	0.000218718393151806	0.00021871778034640295	0.00021870303482549773	0.00021860575843888144	0.00021828227202327091	0.00021629023955044418
49.100000000000016	0.00021815874797185137	0.00021815815417349082	0.00021814376649398004	0.0002180484203276597	0.00021773034676092896	0.0002157648107068025
49.15000000000002	0.00021760196042863397	0.00021760138504271185	0.00021758734641931477	0.0002174938916252228	0.00021718113880870568	0.0002152417388422314
49.20000000000002	0.00021704800868524785	0.00021704745113594414	0.00021703375300199924	0.00021694215152747565	0.00021663462896217499	0.00021472100977863381
49.25000000000002	0.0002164968711267582	0.00021649633085643578	0.00021648296485837477	0.00021639317942954132	0.00021609079818763198	0.00021420260943652965
49.30000000000002	0.00021594852635739	0.00021594800282601507	0.00021593496081797687	0.00021584695492346247	0.00021554962762032322	0.00021368652383434552
49.350000000000016	0.0002154029531977544	0.00021540244588233364	0.00021538971992091826	0.00021530345779593595	0.00021501109856269255	0.0002131727390877143
49.40000000000002	0.0002148601306821201	0.00021485963907615796	0.00021484722141531718	0.0002147626680260816	0.0002144751924826496	0.00021266124140877508
49.45000000000002	0.00021432003805572773	0.00021431956166869965	0.00021430744475475414	0.00021422456578323033	0.00021394189101185955	0.00021215201710547837
49.50000000000002	0.00021378265477213745	0.00021378219312898075	0.0002137703695957712	0.00021368913142475376	0.0002134111759440489	0.00021164505258089542
49.55000000000002	0.00021324796049062482	0.00021324751313124736	0.00021323597579540594	0.00021315634549391266	0.00021288302923333564	0.0002111403343325332
49.600000000000016	0.00021271593507361244	0.00021271550155241322	0.0002127042434087577	0.00021262618871773718	0.0002123574329925726	0.0002106378489516526
49.65000000000002	0.00021218655858413641	0.00021218613846954681	0.00021217515268659302	0.00021209864200493858	0.00021183436949171497	0.00021013758312259039
49.70000000000002	0.00021165981128335723	0.0002116594041573931	0.00021164868407298176	0.00021157368644384025	0.00021131382115620708	0.0002096395236220858
49.75000000000002	0.000211135673628101	0.0002111352790859316	0.000211124818202969	0.00021105130330034434	0.00021079577056538	0.000209143657318614
49.80000000000002	0.00021061412626844505	0.00021061374391797232	0.00021060353590027784	0.00021053147401591993	0.000210280200450879	0.00020864997117171928
49.850000000000016	0.0002100951500453296	0.00021009477950678624	0.00021008481817504787	0.00021001418020561758	0.0002097670936950988	0.00020815845223135648
49.90000000000002	0.00020957872598821223	0.00020957836689376855	0.00020956864622159976	0.0002094994036561101	0.000209256433329643	0.00020766908763723228
49.95000000000002	0.00020906483531275588	0.00020906448730613974	0.00020905500141624108	0.00020898712632376487	0.0002087482025337964	0.00020718186461815704
