# Supplementary material for: Double dome structure of the Bose–Einstein condensation in diluted S = 3/2 quantum magnets
Source: Nat Commun. 2023 Mar 10;14:1260. doi: 10.1038/s41467-023-36725-4 (PMC10006222; doi:10.1038/s41467-023-36725-4)
Supplement: Supplementary file 5 — Source Data [file 41467_2023_36725_MOESM5_ESM.zip › data/fig3_e.txt]

Field(8K)	normalized_epsilon(8K)	Field(4p2K)	normalized_epsilon(4p2K)	Field(2p4K)	normalized_epsilon(2p4K)	Field(2p2K)	normalized_epsilon(2p2K)	Field(1p9K)	normalized_epsilon(1p9K)	Field(1p8K)	normalized_epsilon(1p8K)	Field(1p7K)	normalized_epsilon(1p7K)	Field(1p5K)	normalized_epsilon(1p5K)	Field(1p4K)	normalized_epsilon(1p4K)
1.46474	1.00822189769817	1.43585	1.00717445672481	1.42645	1.01585155560823	1.43234	1.00594877920881	1.43984	1.00677112448399	1.45264	1.00022479434788	1.42997	1.00291977285338	1.44703	0.99721305355436	1.43849	0.999536555813339
1.47808	1.00928841430676	1.44918	1.00756731012164	1.43983	1.01669124614543	1.44571	1.00135457662604	1.45322	1.00702696711805	1.466	1.00023072650829	1.44334	1.00252773727209	1.46039	0.997536652311317	1.45187	1.00028211334075
1.4914	1.01023519884853	1.46251	1.00791480547254	1.45319	1.01693092144289	1.45908	0.997876456540244	1.46658	1.00722754835506	1.47936	1.00025289392005	1.45671	1.00200588509091	1.47374	0.997859709428003	1.46524	1.00098454579037
1.50472	1.01103043721106	1.47582	1.00821527399163	1.46655	1.01658893358221	1.47244	0.995874275394323	1.47993	1.00737545290538	1.49271	1.00026839618797	1.47007	1.00139667787568	1.48709	0.99818152139718	2.67305	1.0015239149461
1.51802	1.01165241360805	1.48913	1.00847853093827	1.47989	1.01580214343275	1.48579	0.995377280326768	1.49328	1.00747910166073	1.50605	1.00027619246759	1.48342	1.0007601106448	1.50043	0.998502370305721	2.68608	1.00175460437132
1.53132	1.01208651075721	1.50243	1.0087213244572	1.49323	1.01478909394624	1.49912	0.996208120120568	1.50661	1.00755482842906	1.51937	1.00029151830791	1.49677	1.00016364321738	1.51377	0.9988254378288	2.69911	1.00155513469824
1.54461	1.01232254004532	1.51572	1.0089601071103	1.50656	1.01378768704035	1.51246	0.998105329160887	1.51994	1.00762468523127	1.5327	1.00033780560331	1.5101	0.999668371450483	1.52709	0.999157430062829	2.71214	1.00087983875001
1.55789	1.01235325022727	1.52901	1.00920371432605	1.51989	1.01298871327693	1.52579	1.00079321746231	1.53326	1.00771065822673	1.54601	1.00043924017079	1.52343	0.999316957027725	1.5404	0.999506387112664	2.72517	0.999791465184562
1.57116	1.01217407393171	1.54228	1.00944841061633	1.5332	1.01248792527713	1.5391	1.00399103348454	1.54658	1.0078278994055	1.55931	1.00061620413051	1.53675	0.999127929876223	1.5537	0.999877121235931	2.73819	0.998459528487875
1.58442	1.0117839428366	1.55555	1.00967676813473	1.54651	1.01227164675739	1.55241	1.00739051001332	1.55988	1.00798024490478	1.57261	1.00088392395298	1.55006	0.999097487150168	1.56699	1.00026670375331	2.75121	0.997122600846725
1.59768	1.01118711497261	1.56882	1.00986042772048	1.55981	1.01223775785631	1.56571	1.01064445824586	1.57318	1.00816043706727	1.58589	1.00125269931667	1.56337	0.999206281784726	1.58027	1.00066288186308	2.76423	0.996027852304438
1.61093	1.01039595092373	1.58207	1.00996547030714	1.5731	1.01224118262347	1.579	1.01339561879235	1.58647	1.00835537497505	1.59917	1.00172741929825	1.57666	0.999427214933787	1.59354	1.00104678154566	2.77724	0.995370667268613
1.62417	1.00943419120161	1.59532	1.00995832862628	1.58639	1.01214593622754	1.59228	1.01534557690625	1.59975	1.00855426492503	1.61243	1.00230526471617	1.58995	0.999731424007298	1.60681	1.00139872097905	2.79025	0.995256281943324
1.6374	1.00833965140964	1.60857	1.00981017121042	1.59967	1.01186634516123	1.60557	1.01633601735298	1.61303	1.0087559482321	1.62571	1.00297276392346	1.60324	1.00009205147626	1.62008	1.00170414463954	2.80326	0.995694466533971
1.65063	1.00716477214922	1.6218	1.00949859673878	1.61295	1.011386561742	1.61884	1.01640342215502	1.6263	1.00897190575929	1.63897	1.00370494208441	1.61652	1.0004869235021	1.63334	1.00195676351038	2.81627	0.996622836879211
1.66385	1.00597362612499	1.63504	1.00900706825114	1.62622	1.01075623984066	1.6321	1.01577780057732	1.63957	1.00922347127738	1.65222	1.00446875589341	1.62979	1.00090095839352	1.64659	1.00215777930548	2.82927	0.997942290943644
1.67706	1.00483503395527	1.64827	1.00832410356259	1.63948	1.01006774605383	1.64536	1.01481973769289	1.65283	1.00953456563581	1.66546	1.00523049326006	1.64305	1.00132771576134	1.65984	1.00231229121396	2.84227	0.999545434098344
1.69027	1.00381305812032	1.66149	1.0074447324685	1.65275	1.0094246074901	1.65861	1.01391567598409	1.66608	1.00992327758132	1.67871	1.00596410630863	1.65631	1.00176869966498	1.67308	1.00242525192228	2.85527	1.00132664061476
1.70348	1.00295748482629	1.67471	1.00637534748174	1.666	1.00891166115838	1.67186	1.01336744856455	1.67933	1.01039586368355	1.69194	1.00665657258193	1.66957	1.00222991319406	1.68632	1.00249908749169	2.86827	1.00317575200234
1.71668	1.00229711306975	1.68792	1.00514022304581	1.67925	1.00857512426648	1.6851	1.01331294998649	1.69258	1.01094523657171	1.70517	1.00730800664575	1.68282	1.00271712154318	1.69955	1.00253377570037	2.88126	1.0049683468175
1.72987	1.00183755290841	1.70112	1.00378553431345	1.69249	1.00841661958301	1.69834	1.01370179154311	1.70582	1.01155366198704	1.7184	1.00792713445539	1.69607	1.00323251127598	1.71278	1.0025287272499	2.89425	1.00656762775512
1.74306	1.00156342186181	1.71433	1.00237683253284	1.70573	1.008400486136	1.71157	1.0143294461932	1.71906	1.01219738304497	1.73163	1.00852480397131	1.70931	1.00377456449749	1.72601	1.00248498501275	2.90724	1.00784526835937
1.75624	1.00144329499715	1.72753	1.00098921073632	1.71897	1.00847000121884	1.7248	1.01491403289093	1.73229	1.01285017633608	1.74484	1.00910821307783	1.72254	1.00434045338897	1.73923	1.00240626414387	2.92022	1.00871593892859
1.76941	1.00143514978022	1.74072	0.999693847674767	1.7322	1.00856650406753	1.73803	1.01518808790527	1.74551	1.01348373981891	1.75805	1.00967701128565	1.73577	1.00492815817184	1.75244	1.00229801865869	2.93321	1.00917021901141
1.78258	1.00149043577682	1.75391	0.998547004329465	1.74543	1.008645955673	1.75124	1.01497616889817	1.75873	1.01406490045272	1.77126	1.01022099785816	1.749	1.00553573767028	1.76566	1.0021647236583	2.94619	1.00928878750069
1.79575	1.00155603697934	1.7671	0.99758593996284	1.75866	1.00868936698118	1.76445	1.01423685711313	1.77195	1.01455187099981	1.78447	1.010719000682	1.76222	1.0061577083379	1.77887	1.00200658992421	2.95916	1.00922784888634
1.80892	1.00157493470769	1.78028	0.996831747538855	1.77188	1.00870564521219	1.77767	1.01306100932953	1.78517	1.01489297851041	1.79767	1.01113946714542	1.77544	1.00678123552897	1.79207	1.00181757569415	2.97214	1.00917780659536
1.82208	1.00148777373739	1.79346	0.996295084365713	1.78509	1.00872708032946	1.79087	1.01163237804916	1.79837	1.01503067389648	1.81087	1.01144401891918	1.78866	1.00738540968345	1.80527	1.00158636830242	2.98511	1.00930838397112
1.83523	1.00123795044231	1.80663	0.9959800050498	1.79831	1.00879897949363	1.80407	1.01016758446402	1.81158	1.01491132399265	1.82407	1.01159456988804	1.80187	1.00794469575112	1.81847	1.00130074709138	2.99808	1.00971895899979
1.84838	1.00078150144781	1.8198	0.995883734531482	1.81151	1.00896618577051	1.81727	1.00885670389926	1.82478	1.01449825256836	1.83726	1.01156266207623	1.81508	1.0084344826835	1.83166	1.00095383445494	3.01105	1.01041089475585
1.86153	1.00010008417693	1.83297	0.995993915971313	1.82471	1.00926027501752	1.83047	1.00782238037385	1.83798	1.0137831793065	1.85044	1.01133776799726	1.82828	1.00883515353888	1.84485	1.00054929485551	3.02401	1.01129028025169
1.87468	0.999212175756884	1.84614	0.996286850536295	1.83792	1.0096913718902	1.84366	1.00710627610009	1.85117	1.01279096757314	1.86362	1.0109309999409	1.84148	1.0091324628376	1.85804	1.00010270942248	3.03697	1.0121981649587
1.88781	0.998176536497983	1.8593	0.996729371825631	1.85112	1.01024703420776	1.85684	1.00668094932607	1.86437	1.01157502570082	1.8768	1.01037253032035	1.85467	1.00931508153119	1.87122	0.999638383404763	3.04993	1.01295549299675
1.90095	0.997084427400495	1.87246	0.997284267501929	1.86431	1.01089775812517	1.87002	1.00647743996661	1.87755	1.01020502139419	1.88998	1.00970411309272	1.86787	1.00937241281127	1.88439	0.999183618502986	3.06288	1.01340545532071
1.91408	0.996042236875114	1.88561	0.997916694370886	1.87749	1.01160581141447	1.8832	1.00641640802775	1.89074	1.00875252997162	1.90315	1.00897050722087	1.88106	1.00929540692653	1.89757	0.998764111226222	3.07584	1.01343889886722
1.9272	0.9951510664116	1.89876	0.998598470299131	1.89068	1.01233309995326	1.89637	1.0064330905097	1.90392	1.00728124543445	1.91632	1.00821375719916	1.89424	1.00908045016258	1.91075	0.998403322509289	3.08878	1.0129977268478
1.94032	0.994491169618807	1.91191	0.999308642880031	1.90387	1.013045294425	1.90955	1.00649106244059	1.9171	1.00584533350374	1.9295	1.00747203091697	1.90742	1.00873362389815	1.92392	0.99812576151599	3.10173	1.01206269364646
1.95345	0.994115805373603	1.92506	1.00003108907921	1.91704	1.01371235904669	1.92273	1.00658422047535	1.93027	1.00449405922039	1.94266	1.00678147496499	1.9206	1.00827196798393	1.93708	0.99796103819962	3.11468	1.01063970054808
1.96657	0.994053170511195	1.9382	1.00075141980069	1.93021	1.01430777298869	1.9359	1.00672929612526	1.94345	1.00327664349454	1.95582	1.00617741877869	1.93378	1.00772046561888	1.95024	0.997944423923197	3.12762	1.00875793566235
1.97967	0.994310628640639	1.95134	1.00145523462684	1.94338	1.01480866305647	1.94907	1.00695263114673	1.95661	1.00224146472886	1.96899	1.00569164007369	1.94695	1.00710678128608	1.9634	0.998111437708512	3.14056	1.00648366106333
1.99278	0.994875486335144	1.96448	1.00212825691121	1.95655	1.0151971986525	1.96225	1.00727544173593	1.96978	1.00142822976945	1.98215	1.00534511636624	1.96012	1.00645774533275	1.97656	0.998487679891069	3.15349	1.00394037013217
2.00589	0.995710890764192	1.97761	1.00275743082515	1.96972	1.01546182515709	1.97541	1.00770164421652	1.98294	1.00085735618596	1.9953	1.00513910031201	1.97329	1.00580043650405	1.98971	0.999078488834219	3.16642	1.00131775082483
2.01899	0.996750770220122	1.99074	1.00333176327789	1.98288	1.01559689762766	1.98857	1.00821146037521	1.9961	1.00052346226779	2.00845	1.00504941314092	1.98645	1.00516698885145	2.00286	0.999863818940805	3.17935	0.998854634462276
2.03209	0.997900186347547	2.00387	1.00384248959818	1.99603	1.01560101432497	2.00173	1.00876245309886	2.00926	1.00039769305512	2.02161	1.00502826099394	1.99961	1.00459859768194	2.01601	1.0008013015702	3.19228	0.996794406194954
2.04518	0.999045271734087	2.017	1.00428305263206	2.00919	1.01547617054171	2.01488	1.0092976359223	2.02242	1.00043825605762	2.03475	1.00501482438479	2.01277	1.00414359850603	2.02915	1.00183605183858	3.20521	0.995327611392718
2.05828	1.00007160865142	2.03012	1.0046495128078	2.02234	1.01522989304238	2.02803	1.00975838123455	2.03557	1.00060372939843	2.0479	1.00495183919551	2.02593	1.00384794202202	2.04229	1.00291208692415	3.21813	0.994545619100333
2.07137	1.00088497547413	2.04324	1.00494135108951	2.03548	1.01488035123577	2.04119	1.0100985302158	2.04872	1.00086251260942	2.06104	1.00480238107624	2.03908	1.00374182284202	2.05543	1.00397964304952	3.23105	0.994425246287898
2.08445	1.00142681980665	2.05636	1.00516195152649	2.04862	1.01446153565728	2.05433	1.01029571129357	2.06187	1.00119462289011	2.07418	1.00456058354863	2.05223	1.00382974262175	2.06856	1.00499569478771	3.24397	0.994849329365491
2.09753	1.00167927847572	2.06948	1.00531806115091	2.06177	1.01402421057873	2.06749	1.0103565229826	2.07501	1.00158671626298	2.08731	1.0042523572865	2.06538	1.00408997452618	2.08169	1.00591962721585	3.25688	0.995651107715395
2.11061	1.00165936794331	2.08259	1.00541821913445	2.07491	1.01362980748918	2.08063	1.01031390443476	2.08815	1.00202469598975	2.10044	1.00392625848489	2.07852	1.00448370474157	2.09482	1.00670911109461	3.26979	0.996660666537695
2.12369	1.00140645483041	2.09571	1.00547090380436	2.08804	1.01333808611906	2.09378	1.01021743237114	2.10129	1.00248870052354	2.11358	1.00363854401952	2.09167	1.00496784402098	2.10794	1.00732066958038	3.28269	0.997734349566648
2.13676	1.00096915617188	2.10881	1.00548334467214	2.10117	1.01319303791605	2.10691	1.01011977091013	2.11443	1.00295289833313	2.1267	1.00343830071259	2.10481	1.00550316817867	2.12106	1.00771571953811	3.2956	0.998760391382395
2.14983	1.00039673027553	2.12192	1.00546146737016	2.1143	1.01321286545268	2.12005	1.01006400140106	2.12756	1.00338924510488	2.13982	1.00335758082548	2.11794	1.00605296902596	2.13418	1.00786879194179	3.3085	0.999648203928491
2.1629	0.999736645510908	2.13502	1.00541067535603	2.12742	1.01338806031399	2.13319	1.01007612452058	2.1407	1.00377227734268	2.15294	1.00340847000217	2.13108	1.00657454946343	2.14729	1.00777310261561	3.3214	1.00031665225784
2.17596	0.999036292172343	2.14813	1.00533666116611	2.14055	1.01368765109159	2.14632	1.01016456525028	2.15383	1.00408213496685	2.16606	1.00358578912595	2.14421	1.0070117131892	2.1604	1.00744058623505	3.33429	1.00069447273677
2.18902	0.998344794994279	2.16122	1.00524548905677	2.15367	1.01406983190438	2.15945	1.01032517782929	2.16695	1.00430480470753	2.17918	1.00387243803185	2.15734	1.0072966646669	2.17351	1.00689729127617	3.34719	1.00073596351048
2.20208	0.997711660345617	2.17432	1.00514271859587	2.16678	1.01449151071332	2.17258	1.01054791521866	2.18007	1.00443059503179	2.19229	1.00424480286486	2.17047	1.00736392895303	2.18661	1.00617782239737	3.36008	1.00044368750044
2.21514	0.997181860424225	2.18742	1.00503197595275	2.1799	1.01491264250007	2.18571	1.01082136191713	2.19319	1.00445277457718	2.20539	1.0046772857654	2.18359	1.00717072905254	2.19971	1.00532238351068	3.37297	0.999883882806603
2.22819	0.996789858813679	2.20051	1.00491371988562	2.19301	1.01529469109624	2.19883	1.01113355576113	2.20631	1.00436777911687	2.2185	1.00514630669471	2.19671	1.00671319637875	2.21281	1.00437724219593	3.38586	0.999182818780409
2.24125	0.996555985072536	2.2136	1.00478481911778	2.20612	1.01559622025549	2.21195	1.01147031968663	2.21943	1.00417708126379	2.23161	1.00563404689183	2.20983	1.00602941720839	2.2259	1.00339630454097	3.39874	0.998501764896966
2.2543	0.996486963257528	2.22669	1.00463912455789	2.21923	1.01577042425601	2.22508	1.01181380399013	2.23254	1.00388974455078	2.24471	1.00613107098808	2.22295	1.00518774336168	2.23899	1.00244035071775	3.41162	0.997999199073542
2.26734	0.996579629284308	2.23977	1.00446884360999	2.23234	1.01576834887449	2.23819	1.01214334043277	2.24565	1.00352445495106	2.2578	1.00663612964391	2.23606	1.0042671792766	2.25208	1.00157213796101	3.42449	0.997795387304181
2.28038	0.996825068442853	2.25285	1.0042664356919	2.24544	1.01554814078311	2.2513	1.01243880044075	2.25876	1.00311029767128	2.27088	1.00715212912208	2.24917	1.00334046361725	2.26517	1.00084869860459	3.43737	0.997953054413629
2.29343	0.997210837165155	2.26593	1.00402684157947	2.25854	1.01508672941731	2.26441	1.01268495542128	2.27187	1.00268614368695	2.28397	1.00767938205072	2.26228	1.00246735354379	2.27825	1.00031432990501	3.45024	0.998479337624776
2.30647	0.997721088577268	2.27901	1.0037498190822	2.27165	1.01438814890444	2.27752	1.01287488279251	2.28497	1.00229874968882	2.29706	1.00820935533929	2.27539	1.00169802439602	2.29133	0.999997366926706	3.46311	0.999343276758517
2.3195	0.99833642819013	2.29209	1.00344183649725	2.28474	1.0134837327456	2.29062	1.01301116580297	2.29807	1.00199953489613	2.31014	1.00872242576368	2.28849	1.00107980540739	2.30441	0.999911242129189	3.47597	1.00049588513087
2.33253	0.999035448883744	2.30516	1.00311663866583	2.29783	1.01242339265826	2.30372	1.01310468395688	2.31117	1.0018398247927	2.32323	1.0091910884435	2.3016	1.00065910701703	2.31749	1.00005762490684	3.48884	1.00188052438928
2.34557	0.999797956939716	2.31823	1.00279373634546	2.31093	1.01126198596938	2.31682	1.01317150414739	2.32427	1.0018645597555	2.33632	1.00958689580165	2.3147	1.00047484791065	2.33056	1.00042865907561	3.5017	1.00342942098009
2.3586	1.0006075610738	2.3313	1.00249488762894	2.32403	1.0100474445748	2.32992	1.01322867687183	2.33737	1.00210519946044	2.3494	1.00988735193942	2.3278	1.00054647751204	2.34364	1.00100692073298	3.51456	1.00505266982827
2.37162	1.00145078968756	2.34437	1.00223974299071	2.33712	1.00881603100113	2.34301	1.0132899052654	2.35046	1.00257351945505	2.36247	1.01007947828768	2.34089	1.0008640865198	2.35671	1.00176423572119	3.52741	1.00663225469429
2.38465	1.00231211261023	2.35744	1.00204242630992	2.35021	1.00759550078555	2.3561	1.01336220645885	2.36355	1.00325848541312	2.37555	1.01015933862864	2.35398	1.00138735226415	2.36978	1.00266181652398	3.54026	1.0080313945559
2.39767	1.00316770357164	2.3705	1.00191037878998	2.36329	1.00641211015661	2.36919	1.01344458284193	2.37663	1.00412769596694	2.38861	1.01012946998866	2.36707	1.00205498376422	2.38285	1.00365331043908	3.55311	1.00912017155485
2.41069	1.00398264277882	2.38356	1.0018454957954	2.37638	1.00529559712806	2.38227	1.01352908106759	2.38972	1.00513295865477	2.40168	1.00999697956469	2.38016	1.0028003785947	2.39591	1.00469019771554	3.56596	1.00980781889866
2.42371	1.00471466849608	2.39662	1.00184628576313	2.38946	1.00427857793348	2.39535	1.01360357582425	2.4028	1.00621745882637	2.41475	1.00977362462249	2.39325	1.00356610265163	2.40898	1.00572745548003	3.5788	1.01006690904231
2.43673	1.00532339973613	2.40968	1.00190935882285	2.40255	1.00339130427721	2.40843	1.01365479748847	2.41588	1.00732133195335	2.42781	1.00947685804583	2.40633	1.00431120255738	2.42204	1.00672767952586	3.59164	1.00993814143962
2.44974	1.00578022939272	2.42273	1.00202928319981	2.41564	1.00265601319541	2.4215	1.01367018398026	2.42896	1.00838412085056	2.44087	1.00912959326635	2.41941	1.00501001916213	2.43511	1.00766334408181	3.60448	1.00951423314213
2.46275	1.0060736344097	2.43579	1.00219720305672	2.42871	1.00208495563795	2.43458	1.01363816535538	2.44203	1.0093455785482	2.45393	1.00875736649196	2.43249	1.00564596268939	2.44816	1.00851792630058	3.61732	1.00891161636875
2.47576	1.00620776395288	2.44884	1.00239964980303	2.44178	1.00168316166215	2.44765	1.01354780006998	2.4551	1.01014815547048	2.46698	1.00838390743839	2.44557	1.00620576340026	2.46122	1.00928624561782	3.63015	1.00824341289303
2.48877	1.00619645904419	2.46188	1.00261899501714	2.45485	1.00145366573997	2.46072	1.01338925012839	2.46817	1.01074343891262	2.48004	1.00802792292245	2.45864	1.00667817927029	2.47427	1.00997325842314	3.64298	1.00760424770044
2.50177	1.0060572408756	2.47493	1.00283598622058	2.46792	1.00140167759825	2.47378	1.01315583311653	2.48124	1.01110131845474	2.49309	1.00770354201512	2.47171	1.00705750567544	2.48733	1.01059031736012	3.6558	1.00706918514953
2.51478	1.00580883600111	2.48797	1.00303346313973	2.48099	1.00153550538018	2.48685	1.01284675280211	2.49431	1.01121743984581	2.50613	1.00742443565174	2.48478	1.00734899664643	2.50037	1.0111492823461	3.66862	1.0067005744071
2.52778	1.00547256325072	2.50101	1.0031995659805	2.49407	1.00186444086465	2.4999	1.01246834106142	2.50737	1.01111428646998	2.51918	1.00720885143955	2.49785	1.00757225391066	2.51342	1.01165679070765	3.68145	1.00655271903352
2.54078	1.00507491184105	2.51405	1.00332901595168	2.50714	1.00239534741269	2.51296	1.01203193679977	2.52043	1.01083438605821	2.53222	1.00708177835006	2.51092	1.0077598897929	2.52647	1.01211151359865	3.69426	1.0066669615368
2.55377	1.00464792848308	2.52709	1.00342215011189	2.5202	1.00312952391543	2.52602	1.01154850793351	2.53349	1.01042842767771	2.54527	1.00707196933637	2.52398	1.00795119682338	2.53951	1.01250548513387	3.70708	1.00705712156878
2.56677	1.00422582189777	2.54013	1.00348257816803	2.53326	1.00406031018384	2.53907	1.01102255562636	2.54655	1.00994345518107	2.5583	1.00720456662143	2.53704	1.00818282516454	2.55256	1.01282777631019	3.71989	1.00769281877317
2.57976	1.00383898424078	2.55316	1.00351486354307	2.54631	1.00517127312045	2.55212	1.0104489095395	2.5596	1.00941536266205	2.57134	1.00749259723845	2.5501	1.00847976416178	2.5656	1.01306721318792	3.7327	1.00849152559558
2.59275	1.00350842116718	2.56619	1.00352329259625	2.55936	1.00643529925647	2.56517	1.00981472755589	2.57265	1.00886677247838	2.58438	1.00793118204137	2.56316	1.00884994751923	2.57864	1.01321190396382	3.7455	1.00932712242901
2.60573	1.00324328764942	2.57922	1.00351195706385	2.57241	1.00781571498217	2.57822	1.00910605852266	2.5857	1.00830853006734	2.59742	1.00849686258545	2.57621	1.0092845288051	2.59167	1.01324631046633	3.75831	1.0100547356867
2.61872	1.00304228578032	2.59224	1.00348565928167	2.58547	1.00927026254628	2.59126	1.0083157051977	2.59875	1.00774231344506	2.61046	1.00915207454453	2.58926	1.00976357669618	2.6047	1.01314916022524	3.77111	1.01054308999706
2.6317	1.00289756849304	2.60527	1.00345095002993	2.59852	1.01075700616715	2.60431	1.00744860594746	2.61179	1.00716307156566	2.62349	1.00985278704187	2.60231	1.01026445827116	2.61774	1.01289560326761	3.78391	1.01070138152956
2.64468	1.00279886215005	2.61829	1.00341685132797	2.61157	1.01223940450266	2.61735	1.00652271772775	2.62484	1.0065614993651	2.63652	1.01055649932354	2.61536	1.01076882522978	2.63077	1.01246443103526	3.7967	1.01049043262434
2.65766	1.00273610185808	2.63131	1.00339511591061	2.62461	1.0136878400079	2.63039	1.00556596858775	2.63788	1.00592697733898	2.64954	1.0112282342534	2.6284	1.01126492600286	2.6438	1.01184764278343	3.80949	1.00991631762043
2.67062	1.00270023930554	2.64432	1.00339992695543	2.63764	1.01507732089391	2.64342	1.00461144281162	2.65091	1.00525034174389	2.66256	1.0118434446245	2.64144	1.01174473881661	2.65682	1.0110576276613	3.82228	1.00901401572541
2.6836	1.00268298345789	2.65733	1.00344681115356	2.65067	1.01638400953824	2.65646	1.00369285146998	2.66395	1.00452496945665	2.67559	1.01238813178533	2.65448	1.01219854186027	2.66984	1.01012819779514	3.83506	1.00783335389983
2.69656	1.00267649093011	2.67034	1.00355060082453	2.6637	1.01758401824752	2.66949	1.0028412321669	2.67698	1.00374541107677	2.68861	1.01285731998279	2.66752	1.01261095250274	2.68286	1.00910907486442	3.84785	1.00643650799251
2.70953	1.00267359189338	2.68335	1.00372282436506	2.67673	1.01865568075289	2.68252	1.00208290658417	2.69001	1.00290500449706	2.70163	1.01325306271021	2.68055	1.01296121215971	2.69588	1.00805696091839	3.86063	1.00490723616291
2.72249	1.00266855631625	2.69636	1.00396971227786	2.68976	1.01958318713148	2.69555	1.00143852263399	2.70304	1.00199562194218	2.71465	1.01358261295888	2.69358	1.01322749116729	2.70889	1.0070276661566	3.8734	1.00336243138374
2.73545	1.00265807987142	2.70936	1.00429232943388	2.70279	1.02035808889337	2.70858	1.00092312434326	2.71606	1.00101191038463	2.72767	1.01385677125273	2.70661	1.0133924006312	2.72189	1.00607216908105	3.88618	1.00195278179653
2.7484	1.00264212598867	2.72236	1.00468946096751	2.7158	1.02097700705129	2.7216	1.00054703084135	2.72908	0.999959035873991	2.74068	1.014088115692	2.71964	1.01344648010088	2.7349	1.00523627612367	3.89895	1.00084427699123
2.76136	1.00262430479852	2.73536	1.00516190059504	2.72881	1.0214372379484	2.73462	1.00031684289658	2.7421	0.998859422626325	2.75369	1.01428884231776	2.73266	1.01338822466076	2.7479	1.0045610833103	3.91172	1.00018348679145
2.77431	1.00261147002903	2.74835	1.00571499245744	2.74182	1.0217337955928	2.74765	1.00023566659812	2.75512	0.997753327786535	2.7667	1.0144681224873	2.74568	1.01322163974808	2.7609	1.00408129810891	3.92448	1.00006029058625
2.78726	1.00261226179478	2.76135	1.00635637044881	2.75484	1.02186012107208	2.76066	1.00030208576055	2.76814	0.996691320955315	2.7797	1.01462911990047	2.7587	1.01295351158975	2.7739	1.00382045325931	3.93724	1.00048521444085
2.8002	1.00263460477187	2.77434	1.00708850430296	2.76785	1.0218114007684	2.77368	1.00050833629311	2.78115	0.995721775514743	2.7927	1.01476618257537	2.77171	1.01259190793072	2.78689	1.00378458408397	3.95	1.00139207561585
2.81314	1.00268273031793	2.78733	1.00789953003072	2.78085	1.02158704445466	2.78669	1.00083888596073	2.79416	0.994879680088532	2.80569	1.01486324361497	2.78473	1.01214582537152	2.79988	1.00395746672634	3.96276	1.00266364034556
2.82608	1.00275485647192	2.80031	1.00875810684454	2.79385	1.02118944372247	2.7997	1.00127067889892	2.80717	0.994182150552638	2.81869	1.01489481619973	2.79774	1.01162496413846	2.81287	1.00430034647719	3.97551	1.00416614242739
2.83901	1.00284277019654	2.81329	1.00961653831835	2.80685	1.02061921713073	2.81271	1.00177567545961	2.82017	0.993631741747642	2.83168	1.01483060574607	2.81075	1.01103912023601	2.82586	1.0047574982448	3.98826	1.00577509282593
2.85195	1.00293390099544	2.82627	1.01042159348705	2.81984	1.0198701994185	2.82572	1.00232540028212	2.83317	0.993224147177179	2.84466	1.01464341003853	2.82375	1.01039794551638	2.83883	1.00526669724544	4.001	1.00738206827772
2.86488	1.00301524610003	2.83925	1.01112749570524	2.83283	1.01892790409249	2.83873	1.00289640149273	2.84617	0.992955094013238	2.85765	1.01431809693279	2.83675	1.00971235181503	2.85181	1.00577161897038	4.01375	1.0088855214061
2.8778	1.00307739674005	2.85223	1.01170402365699	2.84583	1.01777262386725	2.85172	1.00347499813825	2.85917	0.992822945286805	2.87063	1.0138581815288	2.84975	1.00899778507545	2.86479	1.00623219021387	4.02648	1.0101794267609
2.89073	1.00311670716802	2.8652	1.01213587082844	2.85882	1.016384801401	2.86473	1.00405955138021	2.87216	0.992827028127999	2.88361	1.01328695721644	2.86275	1.00827766894031	2.87776	1.00662956235339	4.03922	1.01115463583204
2.90365	1.00313461839458	2.87817	1.01241520031367	2.8718	1.01474878346271	2.87772	1.00465892567764	2.88515	0.992964445316074	2.89658	1.01264241421679	2.87574	1.0075842437859	2.89072	1.00696454268776	4.05196	1.01171845398306
2.91656	1.00313478826681	2.89114	1.01253364204946	2.88478	1.01285298215737	2.89071	1.00528700189459	2.89814	0.993228476076977	2.90955	1.01196817038649	2.88873	1.00695504295485	2.90369	1.00725101403885	4.06469	1.01182446393576
2.92948	1.00311996922056	2.9041	1.01247979818265	2.89775	1.01068835482995	2.90371	1.00595486994167	2.91112	0.993609887418922	2.92252	1.01130456538043	2.90172	1.00642589314594	2.91665	1.0075077203156	4.07742	1.01149604333362
2.94239	1.00309068249483	2.91707	1.0122438708985	2.91072	1.00824967400737	2.91669	1.00666386006792	2.92411	0.99410016266799	2.93548	1.01068369419097	2.91471	1.00602368714994	2.92961	1.0077518866342	4.09014	1.01082900784678
2.9553	1.00304658054397	2.93003	1.0118256037315	2.9237	1.00554287399432	2.92968	1.00740274219256	2.93709	0.9946944453421	2.94845	1.01012969090835	2.92769	1.00576239723183	2.94256	1.00799657596154	4.10286	1.00996994493101
2.96821	1.00298969900141	2.94298	1.01123929366567	2.93668	1.0025974217444	2.94266	1.00815062681811	2.95007	0.995392397298532	2.96141	1.00966254803921	2.94067	1.00564360154162	2.95552	1.0082514297984	4.11558	1.00907983535235
2.98112	1.00292762102613	2.95594	1.01051193183056	2.94965	0.999478497921432	2.95564	1.00888398111795	2.96304	0.996196446044606	2.97437	1.00930199676988	2.95365	1.00565973661373	2.96847	1.00852470834598	4.1283	1.00829943656946
2.99402	1.00287461315829	2.96889	1.00967576751019	2.96261	0.996293120856274	2.96862	1.00958357478526	2.97601	0.997107930706581	2.98732	1.00906839742335	2.96662	1.00579658679964	2.98141	1.00882415711093	4.14101	1.00772995073819
3.00692	1.00284997753521	2.98184	1.00876075959456	2.97557	0.993187741007127	2.98159	1.01023701163636	2.98898	0.99812201905224	3.00026	1.00897973102336	2.97959	1.00603242990322	2.99436	1.00915529551545	4.15372	1.00743235828926
3.01982	1.00287444465049	2.99479	1.00779229822464	2.98854	0.990339399332174	2.99455	1.01083531268825	3.00195	0.99922241318728	3.01321	1.00904622963424	2.99256	1.00633420544986	3.0073	1.0095176346369	4.16643	1.00743818534536
3.03272	1.00296643071084	3.00773	1.0067953790116	3.00151	0.987944409663876	3.00752	1.01136619664313	3.01491	1.00037735511852	3.02616	1.00926554081707	3.00553	1.00665406203929	3.02023	1.00990102471249	4.17913	1.0077596955569
3.04561	1.0031398298065	3.02067	1.00580139771485	3.01446	0.986206156903015	3.02048	1.0118094030345	3.02787	1.00153901863754	3.03909	1.00962097911757	3.0185	1.00693057378017	3.03317	1.01028478886027	4.19184	1.00839072006571
3.05851	1.00340387925981	3.03361	1.00485175184831	3.02742	0.985319437254107	3.03344	1.01213849836266	3.04083	1.00264800515971	3.05203	1.01008375442132	3.03146	1.00709692901435	3.0461	1.01064115121723	4.20454	1.0092977508845
3.0714	1.00376433232695	3.04655	1.00399481920576	3.04037	0.985447359040162	3.0464	1.01232943898118	3.05379	1.00364269183382	3.06497	1.01061810803649	3.04442	1.00709446841711	3.05903	1.01094227510787	4.21723	1.01040890892745
3.08428	1.00422455673319	3.05948	1.00327758504061	3.05333	0.986690960867912	3.05935	1.01237150004274	3.06674	1.00447042516006	3.0779	1.01118710050481	3.05737	1.00688641086251	3.07196	1.01116822936483	4.22993	1.0116111013739
3.09717	1.00478556532226	3.07241	1.00273659821617	3.06628	0.989059405901162	3.0723	1.012274300405	3.07969	1.00509601304252	3.09083	1.01175692419431	3.07033	1.0064657649775	3.08488	1.0113125392368	4.24262	1.01276176986001
3.11005	1.0054449455449	3.08534	1.00239279298072	3.07922	0.992453948529255	3.08525	1.01206690902541	3.09264	1.00550419999515	3.10375	1.01229881102082	3.08328	1.00585407379856	3.0978	1.01138302247226	4.25531	1.0137137294747
3.12293	1.00619542208691	3.09826	1.00225158981984	3.09217	0.996676327742567	3.09819	1.01178982761498	3.10558	1.00569634780862	3.11668	1.01278902313631	3.09622	1.00509237862311	3.11071	1.01139773931085	4.26799	1.01434441728136
3.13581	1.00702389234317	3.11119	1.00230619521265	3.10511	1.00146160833796	3.11112	1.01148469279566	3.11852	1.00568496741795	3.1296	1.01320817460653	3.10917	1.0042297507134	3.12363	1.01137794801387	4.28067	1.0145783346176
3.14868	1.00791137579222	3.1241	1.00254060598817	3.11805	1.00652301828948	3.12406	1.01118725141263	3.13146	1.00549049503509	3.14252	1.01354091267332	3.12211	1.00331541181408	3.13654	1.01134094406587	4.29336	1.01439469107627
3.16156	1.00883390794491	3.13702	1.00293013580732	3.13099	1.01159070622338	3.137	1.01092641177341	3.1444	1.00514216631058	3.15544	1.01377618672643	3.13505	1.00239741101594	3.14946	1.01129526034304	4.30603	1.01381929053843
3.17442	1.00976428262814	3.14994	1.00344000031127	3.14393	1.01643199584514	3.14992	1.01072808157801	3.15733	1.00468093336235	3.16835	1.01390768126532	3.14799	1.00152605884197	3.16238	1.01123934347756	4.31871	1.01290683365338
3.18729	1.01067454683056	3.16285	1.00402453528521	3.15686	1.02085387372958	3.16285	1.01061969752954	3.17026	1.0041600923927	3.18126	1.01393394400859	3.16092	1.00075697956098	3.1753	1.01116334012847	4.33138	1.01172346048213
3.20015	1.0115389828939	3.17576	1.00462957427635	3.16979	1.0246995114968	3.17578	1.01063126779517	3.18319	1.00364042082474	3.19417	1.0138581640443	3.17385	1.000148876493	3.1882	1.01105271960869	4.34405	1.0103377141825
3.21302	1.01233696074833	3.18866	1.00519852832823	3.18272	1.027851523451	3.1887	1.01079108269767	3.19611	1.0031803568422	3.20708	1.01368793162715	3.18678	0.999754684235662	3.20112	1.01089233640791	4.35672	1.00882206828568
3.22588	1.01305485635631	3.20157	1.00568026644029	3.19565	1.03024526958018	3.20162	1.0111175380956	3.20903	1.00282534385716	3.21998	1.01343524374697	3.19971	0.99960934694371	3.21402	1.0106699130811	4.36938	1.00726009650279
3.23873	1.01368651139654	3.21447	1.00603572820745	3.20857	1.03188373353885	3.21453	1.01161104183342	3.22195	1.00260130206578	3.23288	1.01311657942079	3.21263	0.999720145487459	3.22693	1.01037839589979	4.38204	1.00575047059438
3.2516	1.01423233668684	3.22737	1.00624105938632	3.22149	1.03284078114265	3.22745	1.0122504541237	3.23487	1.00251474484685	3.24578	1.01275249355332	3.22555	1.00006469688794	3.23983	1.01001700926527	4.3947	1.00440077324075
3.26445	1.01469767231128	3.24026	1.00628720724789	3.23441	1.03324541314291	3.24035	1.01299657287861	3.24778	1.00255816741937	3.25868	1.01236627270219	3.23847	1.00059800657728	3.25273	1.00959119423137	4.40736	1.0033106538761
3.2773	1.01509105960532	3.25316	1.00617771847708	3.24732	1.03325116043752	3.25326	1.01380165683696	3.26069	1.00271675156336	3.27157	1.01198176758406	3.25139	1.00126548312132	3.26563	1.00911202028828	4.42001	1.00255106873082
3.29015	1.01542273715413	3.26605	1.00592672302413	3.26023	1.03300338545126	3.26617	1.01462077592702	3.2736	1.00297275517015	3.28448	1.01162115255102	3.2643	1.00201617382314	3.27851	1.00859589410172	4.43266	1.00214960909495
3.30299	1.01570333223093	3.27894	1.00555783867963	3.27314	1.03261737078265	3.27907	1.01541986713215	3.2865	1.0033065742742	3.29737	1.01130353576636	3.27721	1.00281104069838	3.29141	1.00806506928451	4.4453	1.00208909172023
3.31583	1.01594266127923	3.29182	1.00510319666285	3.28604	1.03217275801234	3.29197	1.01617745768519	3.29941	1.00369619253375	3.31026	1.0110448194099	3.29011	1.00362433817673	3.3043	1.00754850518661	4.45795	1.00231938520262
3.32867	1.01614871616059	3.3047	1.0046012298753	3.29894	1.03172090481025	3.30487	1.01688082517544	3.3123	1.00411757889584	3.32315	1.01085825929922	3.30302	1.00443997592039	3.31719	1.00708157010121	4.47059	1.00277532936272
3.34151	1.01632703535599	3.31758	1.00409262355638	3.31183	1.03129663672444	3.31776	1.01752042144572	3.3252	1.00454722788166	3.33603	1.0107544431858	3.31592	1.00524684709381	3.33007	1.00670285710446	4.48323	1.00339094170377
3.35434	1.01648058160947	3.33046	1.00361518044965	3.32473	1.03092655839415	3.33065	1.01808676634522	3.33809	1.00496585361402	3.34891	1.01073952534293	3.32882	1.00603645251542	3.34295	1.00644752959969	4.49586	1.00410350296344
3.36717	1.01661004744675	3.34333	1.0031992319557	3.33762	1.03063062724916	3.34355	1.01857170841566	3.35098	1.00536110418945	3.3618	1.01081167134333	3.34171	1.00680361069061	3.35583	1.00633871189087	4.50849	1.00484839186069
3.38	1.01671436628615	3.3562	1.0028650574189	3.35051	1.0304186409621	3.35643	1.01897271513634	3.36387	1.0057278490837	3.37467	1.01095724923529	3.3546	1.00754856686809	3.3687	1.00638019728142	4.52112	1.00555199032433
3.39283	1.01679120231667	3.36907	1.00262279606441	3.36339	1.03028602938119	3.36932	1.01929684317096	3.37676	1.00606632357184	3.38754	1.01114931819009	3.36749	1.00827794627567	3.38158	1.00655386855039	4.53375	1.00613128360096
3.40565	1.01683726322469	3.38194	1.00247426223525	3.37628	1.03021308181167	3.3822	1.0195613110494	3.38964	1.00637963485243	3.40042	1.011350503923	3.38038	1.0090028611985	3.39444	1.00682336436495	4.54638	1.00650393280974
3.41847	1.01684834427288	3.3948	1.00241552139054	3.38915	1.03016926700956	3.39508	1.01978968261868	3.40252	1.00667192466414	3.41329	1.01152030827124	3.39327	1.00973405056057	3.40731	1.00714261801094	4.559	1.00660485282544
3.43129	1.01681909018429	3.40766	1.00243920333972	3.40203	1.0301212402735	3.40796	1.02000514996244	3.4154	1.0069472758285	3.42616	1.01162431317276	3.40615	1.01047514328163	3.42016	1.00746561694822	4.57162	1.0064001680149
3.4441	1.01674264360531	3.42052	1.00253605009758	3.4149	1.03004114960829	3.42084	1.02022389618211	3.42827	1.00720853928962	3.43902	1.01164127937606	3.41903	1.01121574229214	3.43303	1.00775345824379	4.58423	1.00589066553824
3.45691	1.01661062731315	3.43337	1.00269570337945	3.42776	1.02991195279324	3.43371	1.02045133655899	3.44114	1.00745554639487	3.45188	1.01156503041012	3.4319	1.01192637785804	3.44588	1.00797668976718	4.59685	1.00510372639083
3.46972	1.01641406449646	3.44622	1.00290698398108	3.44063	1.02972845176811	3.44658	1.02068239202256	3.45401	1.00768336586545	3.46474	1.01140097744032	3.44477	1.01255761028871	3.45873	1.0081138724829	4.60945	1.00408019025301
3.48253	1.01614556934263	3.45907	1.00315793104035	3.45349	1.02949530300457	3.45945	1.02090475288635	3.46688	1.00788215571606	3.47759	1.01116037112146	3.45764	1.01304512651377	3.47158	1.00814943684426	4.62206	1.00286519992076
3.49533	1.0158023546033	3.47192	1.00343585642963	3.46635	1.02922465606892	3.47232	1.02110254371343	3.47974	1.00803974083428	3.49044	1.01085662607006	3.47051	1.01332090681255	3.48443	1.00807387151306	4.63467	1.00150798636437
3.50812	1.01538868572646	3.48477	1.00372773708497	3.4792	1.02893537494141	3.48518	1.02125781163593	3.4926	1.00814641159502	3.50329	1.01050632451419	3.48337	1.01332766072987	3.49727	1.00788708571848	4.64727	1.0000680720475
3.52092	1.01491607542028	3.49761	1.00402128740139	3.49206	1.02865357933955	3.49805	1.02134893716917	3.50546	1.00819975294765	3.51614	1.01013380465982	3.49623	1.01303131689774	3.51011	1.00760289809546	4.65987	0.998620238151909
3.53371	1.01440028674489	3.51044	1.00430676450636	3.5049	1.0284122412734	3.51091	1.02134753244814	3.51831	1.00820687179319	3.52898	1.00977509054052	3.50909	1.01242643309142	3.52294	1.00725102277207	4.67247	0.997251579441663
3.5465	1.01385589776513	3.52328	1.00457892815162	3.51775	1.02824742484791	3.52376	1.02121716395496	3.53116	1.00818262241913	3.54182	1.0094765823565	3.52194	1.01153279738866	3.53577	1.00687383235932	4.68506	0.996050055838297
3.55929	1.01329080624625	3.53611	1.00483799862503	3.53059	1.02819075966635	3.53661	1.02091700838318	3.54401	1.00814457713326	3.55466	1.0092868047189	3.53479	1.01038660073259	3.54861	1.006518061565	4.69765	0.995090357215473
3.57207	1.01270346889115	3.54894	1.00508855163549	3.54343	1.02826055404728	3.54947	1.0204110487305	3.55686	1.00810718612683	3.56749	1.00924383193116	3.54764	1.00903293154965	3.56143	1.00622457628926	4.71024	0.99442483333526
3.58485	1.01208441806148	3.56177	1.00533631523587	3.55627	1.0284555475882	3.56232	1.01967981100812	3.5697	1.0080777900058	3.58032	1.00936401049327	3.56049	1.00752505905886	3.57425	1.0060203930195	4.72283	0.994083448562688
3.59762	1.01142133191639	3.57459	1.00558428081649	3.56911	1.02875440759265	3.57516	1.01872916465165	3.58254	1.00805586364612	3.59314	1.00963737899386	3.57333	1.00593027995819	3.58707	1.00591565632617	4.73541	0.994080203778444
3.61039	1.01070502799131	3.58741	1.00583033930306	3.58194	1.02912114186349	3.588	1.01759136670661	3.59538	1.00803499117422	3.60596	1.01003190654325	3.58617	1.00433586283937	3.59989	1.00590539193173	4.74799	0.994419102068747
3.62316	1.00993334043395	3.60023	1.00606800001579	3.59477	1.02951351993054	3.60084	1.01631755776622	3.60822	1.00800579338605	3.61878	1.01050436497992	3.59901	1.00284679001434	3.6127	1.00597357868719	4.76057	0.995093682425771
3.63593	1.00911107565012	3.61305	1.00628984633284	3.6076	1.02989037584853	3.61368	1.01496605393746	3.62105	1.00795804030538	3.6316	1.01101280171433	3.61184	1.00157161969598	3.62551	1.00609684331348	4.77315	0.996079669285908
3.64869	1.00824629341497	3.62586	1.00649146347581	3.62042	1.03021502049708	3.62651	1.01359344447374	3.63388	1.0078812721484	3.64441	1.01152558685956	3.62468	1.00060099847678	3.63832	1.00624670866662	4.78572	0.9973263509285
3.66146	1.00734493614699	3.63867	1.00667305886285	3.63324	1.0304548767878	3.63935	1.01225336041055	3.6467	1.00776453876881	3.65722	1.01202446101274	3.63751	0.999989183858481	3.65112	1.00639130901662	4.79829	0.998754485308831
3.67422	1.00640664345394	3.65148	1.00683741333059	3.64606	1.03057988845234	3.65217	1.01100192557306	3.65953	1.00759645295646	3.67002	1.01250222265948	3.65033	0.999747934923629	3.66392	1.00649821222666	4.81086	1.00026515202465
3.68697	1.00542429519665	3.66428	1.00698530122399	3.65888	1.03056278051619	3.66499	1.00990346904524	3.67235	1.00736634014871	3.68282	1.01295787513573	3.66315	0.9998548417109	3.67672	1.00653897421136	4.82342	1.00175727327223
3.69972	1.00438849791319	3.67708	1.00711139099068	3.6717	1.03038281840231	3.67781	1.00902928884449	3.68516	1.00706628510312	3.69562	1.01339234583476	3.67597	1.00026974545582	3.68951	1.00649422960518	4.83598	1.00314607230148
3.71247	1.00329605108014	3.68988	1.00720350854429	3.68451	1.03003245186146	3.69063	1.00844698012864	3.69798	1.00669309590873	3.70841	1.01380660337727	3.68879	1.00094913154708	3.7023	1.00635704729922	4.84854	1.0043741619511
3.72523	1.00215902940053	3.70268	1.00724599105067	3.69732	1.0295244308919	3.70344	1.00820476202209	3.71079	1.00624915162651	3.7212	1.01420215799708	3.70161	1.00185143846775	3.71509	1.00613288019555	4.8611	1.00541145871464
3.73797	1.00100980314239	3.71547	1.00722511963839	3.71013	1.02889632916282	3.71625	1.00831925304339	3.7236	1.00574174218796	3.73399	1.01458254959663	3.71442	1.00293340103624	3.72788	1.00583632832405	4.87365	1.00624652605337
3.75072	0.999898450815529	3.72826	1.00713324162845	3.72293	1.02820991199703	3.72906	1.00877330776206	3.7364	1.00518135262762	3.74677	1.01495404454777	3.72723	1.00414357475192	3.74066	1.00548671544217	4.88621	1.00687610201163
3.76346	0.998882692923037	3.74105	1.00696922456979	3.73573	1.02754418145097	3.74186	1.00952418825671	3.74921	1.00457982847695	3.75956	1.01532434105314	3.74003	1.00542017557602	3.75344	1.0051048319472	4.89876	1.00729916986225
3.77619	0.99801478330767	3.75384	1.00673562192695	3.74854	1.02698290190989	3.75466	1.01051611261058	3.76201	1.00394920423041	3.77234	1.01569920895272	3.75284	1.00669632817976	3.76622	1.00471186443336	4.9113	1.00751780157611
3.78893	0.997331785733624	3.76662	1.00643534696102	3.76133	1.02659948733426	3.76746	1.0116894558805	3.77481	1.0033013547511	3.78511	1.01607811005113	3.76564	1.00791019355805	3.779	1.00432954746757	4.92385	1.00754215325674
3.80165	0.996853599682325	3.7794	1.00607088320135	3.77413	1.02644354507402	3.78025	1.0129825824973	3.7876	1.00264801773362	3.79789	1.01645048740601	3.77844	1.00901430070744	3.79177	1.00397947934974	4.93639	1.00739447185865
3.81438	0.996588100053011	3.79218	1.00564689709959	3.78692	1.02653329165719	3.79304	1.01432847805711	3.80039	1.00200061115798	3.81066	1.01679434338477	3.79124	1.00997949461882	3.80454	1.0036802499833	4.94893	1.00710807050633
3.82711	0.996538248771881	3.80495	1.0051742396439	3.79971	1.02685611300813	3.80583	1.01565241850038	3.81318	1.00136972011767	3.82343	1.01707802749327	3.80403	1.01079278577743	3.81731	1.00344305118297	4.96146	1.00672090234251
3.83983	0.996705249066845	3.81772	1.0046720206329	3.8125	1.02737631579059	3.81861	1.0168760336715	3.82596	1.00076476029989	3.83619	1.01726515061796	3.81682	1.01145194119728	3.83007	1.00326823179733	4.974	1.00626707812346
3.85256	0.997085311826744	3.83048	1.0041657505725	3.82528	1.02804610804422	3.83138	1.01792824418837	3.83875	1.0001945293393	3.84896	1.01732159928987	3.8296	1.01196062359915	3.84283	1.00314534191567	4.98653	1.00577102448196
3.86528	0.997662814015116	3.84325	1.00368240821574	3.83807	1.02881479255243	3.84416	1.01875843548585	3.85153	0.999668853825566	3.86172	1.01722297516914	3.84239	1.01232626703757	3.85559	1.00305736270152	4.99906	1.00524720975649
3.87799	0.998405734626362	3.85601	1.00324541101828	3.85085	1.02963289414017	3.85693	1.019345489504	3.8643	0.999200657030487	3.87447	1.01696052594277	3.85517	1.01256040890901	3.86835	1.00298727926393	5.01159	1.00470481297861
3.89071	0.999267988358914	3.86877	1.0028722380001	3.86362	1.03045159211851	3.8697	1.01969875662481	3.87708	0.998807229331222	3.88723	1.01654385540599	3.86795	1.01267969878738	3.88111	1.00292373461926	5.02411	1.00415386056742
3.90343	1.00019859822525	3.88152	1.00257524020479	3.8764	1.03122107016656	3.88247	1.01985156573048	3.88985	0.998509761837366	3.89998	1.01599952334253	3.88072	1.01270592030683	3.89387	1.00286319223573	5.03663	1.00360903719411
3.91614	1.00115301260662	3.89427	1.00236390304808	3.88918	1.03189197172502	3.89523	1.01985126729819	3.90261	0.998331151532591	3.91273	1.01536601138417	3.89349	1.01266453672499	3.90662	1.00280830257406	5.04915	1.00308950338417
3.92885	1.00210064710798	3.90702	1.00224628263398	3.90194	1.0324215941036	3.90799	1.01975025724018	3.91538	0.998293030650246	3.92548	1.01468695519364	3.90626	1.01258250205504	3.91937	1.00276438438627	5.06167	1.0026158350009
3.94155	1.00302561458479	3.91977	1.00222871305237	3.9147	1.03278258272259	3.92074	1.01960035599234	3.92814	0.998413263962418	3.93823	1.01400521121413	3.91902	1.0124866244037	3.93211	1.00273661524812	5.07418	1.00220664748893
3.95425	1.00392214368669	3.93251	1.00231473538239	3.92747	1.03296949350932	3.93349	1.01945017625004	3.9409	0.998704609084109	3.95097	1.01335965381955	3.93179	1.01240337748083	3.94486	1.00272936497253	5.08669	1.00187687423055
3.96695	1.00478882099769	3.94525	1.0025048386951	3.94023	1.0329993517286	3.94625	1.01934349360567	3.95365	0.999174222836239	3.96371	1.01278481034402	3.94454	1.01235995351217	3.9576	1.00274710331318	5.0992	1.00163791672881
3.97965	1.00562483730355	3.95799	1.00279755201455	3.95298	1.03290563144657	3.959	1.01931683961243	3.9664	0.999822916739122	3.97645	1.0123116058727	3.9573	1.0123851740136	3.97034	1.00279498435742	5.11171	1.00149850523655
3.99234	1.00642833920524	3.97072	1.00319079601371	3.96574	1.03272860665418	3.97174	1.01939605392234	3.97915	1.00064315005433	3.98918	1.01196682688286	3.97005	1.01250847535479	3.98307	1.00287751748887	5.12421	1.00146501502886
4.00503	1.00719490148383	3.98345	1.00368183840067	3.97849	1.0325065519091	3.98449	1.0195931499063	3.9919	1.00161584726486	4.00192	1.01176992906433	3.98281	1.01275610299721	3.99581	1.00299543097538	5.13671	1.0015409174411
4.01772	1.00791488241694	3.99618	1.00426537611088	3.99123	1.03227109440768	3.99723	1.0199054156339	4.00464	1.00270763750042	4.01465	1.01172790775858	3.99555	1.01314551998098	4.00853	1.00314266192468	5.14921	1.00172599618903
4.0304	1.0085709628693	4.00891	1.00493118783765	4.00397	1.03204719407901	4.00996	1.02031776531821	4.01738	1.00387089018344	4.02737	1.01183080551212	4.0083	1.01368057572965	4.02126	1.00330596460944	5.16171	1.00201608725771
4.04308	1.00913870136444	4.02164	1.00566359812803	4.01672	1.03185564773685	4.02269	1.02080757073647	4.03012	1.00504806101708	4.0401	1.01205084335709	4.02104	1.0143498632051	4.03399	1.0034683775951	5.1742	1.00240339434558
4.05577	1.0095916377209	4.03435	1.00644360788134	4.02945	1.03171516261861	4.03542	1.02134980042346	4.04285	1.00617958828794	4.05282	1.01234676669683	4.03378	1.01512875214342	4.0467	1.00361546555946	5.18669	1.00287666764101
4.06844	1.00990921647913	4.04707	1.00725191227176	4.04218	1.03164217042185	4.04816	1.02192033265116	4.05558	1.0072123531018	4.06555	1.01267249026883	4.04651	1.01598322968778	4.05942	1.00374140731944	5.19918	1.00342058238758
4.08112	1.01008334816029	4.05978	1.00806951145856	4.05491	1.03164865819076	4.06089	1.02249679541411	4.06831	1.00810522864339	4.07826	1.01298690523038	4.05924	1.01687285362889	4.07214	1.00385191532707	5.21167	1.00401466551169
4.09378	1.01011997080777	4.07249	1.00887405846754	4.06764	1.03173985923825	4.07362	1.02305810795825	4.08104	1.00883000834866	4.09097	1.0132610744626	4.07197	1.01775160907762	4.08484	1.00396273208926	5.22415	1.00463327106975
4.10645	1.0100352318149	4.0852	1.00963388650223	4.08037	1.03191365073225	4.08634	1.02358465734031	4.09376	1.00936882903696	4.10369	1.01348039431725	4.0847	1.01856802251654	4.09755	1.00409487046557	5.23663	1.00524820245564
4.11912	1.00984939086637	4.09791	1.01030489680749	4.09308	1.03216207176548	4.09906	1.02406019760326	4.10648	1.00971108733365	4.11639	1.01364185322272	4.09742	1.01926724437799	4.11026	1.00426924845964	5.24911	1.00583413184376
4.13178	1.00958260701509	4.11059	1.01083511226174	4.10579	1.03247366277185	4.11178	1.02447487658822	4.11919	1.00985252618008	4.1291	1.01374876296882	4.11014	1.0197966238769	4.12296	1.00450303730719	5.26159	1.0063747940268
4.14443	1.00925470740796	4.1233	1.01117727200355	4.1185	1.0328346734897	4.12449	1.02482769899625	4.13191	1.00979704246802	4.14181	1.01380603525777	4.12286	1.02011343666832	4.13566	1.00480833197608	5.27406	1.00686669668533
4.15709	1.00888753220033	4.136	1.01130423586914	4.13121	1.0332281428911	4.13721	1.02512708875454	4.14462	1.00955947341148	4.15451	1.01381803125265	4.13557	1.02019127005945	4.14835	1.005192017628	5.28653	1.00731798078317
4.16974	1.00850623775512	4.14869	1.01121936628381	4.14391	1.03363176543884	4.14992	1.02538958947366	4.15733	1.00916677244729	4.16721	1.01378910295054	4.14828	1.02002200224755	4.16104	1.00565517999714	5.299	1.00774275652836
4.18239	1.00813668710189	4.16138	1.01095656867597	4.15662	1.03401691508355	4.16263	1.02563783503072	4.17003	1.00865605860684	4.1799	1.01372541191366	4.16099	1.01961308708021	4.17373	1.00619132646651	5.31146	1.00815396844863
4.19504	1.00779916671407	4.17407	1.01057062631111	4.16932	1.03435104046761	4.17533	1.02589873428925	4.18273	1.00807013247573	4.19259	1.01363621886728	4.17369	1.0189828050612	4.18642	1.00678420304788	5.32392	1.00855868469243
4.20768	1.0075017663537	4.18676	1.01012365291146	4.182	1.03460381159997	4.18804	1.02620159846509	4.19543	1.00745262703341	4.20528	1.01353352137322	4.18639	1.01815693616946	4.1991	1.00740689342016	5.33638	1.00895799291601
4.22032	1.00723750723906	4.19944	1.00967446893973	4.19469	1.03475501275764	4.20074	1.02657499537004	4.20813	1.00684487689592	4.21796	1.01343004199008	4.19909	1.01716837871463	4.21178	1.00802349513725	5.34884	1.00935056566809
4.23296	1.0069871365883	4.21212	1.00927427450692	4.20738	1.03480079379277	4.21344	1.02704161372249	4.22082	1.00628496059207	4.23064	1.01333646907744	4.21179	1.01605821166651	4.22446	1.0085932943652	5.3613	1.00973659050162
4.24559	1.0067260363775	4.2248	1.00896705689715	4.22008	1.03475543843399	4.22613	1.02761221199571	4.23351	1.00580751202539	4.24331	1.01325918466476	4.22448	1.01487510348231	4.23713	1.00907600090863	5.37375	1.01011881088021
4.25823	1.0064314412754	4.23748	1.00879033076128	4.23276	1.03464797538503	4.23883	1.02828133158879	4.2462	1.00544232266697	4.25599	1.01319948009237	4.23717	1.01367114019515	4.2498	1.00943619674611	5.3862	1.01049984148866
4.27086	1.00608663605205	4.25015	1.00877276444145	4.24545	1.03451544848532	4.25152	1.02902728603429	4.25889	1.00521099566992	4.26866	1.01315463724533	4.24986	1.01249514403226	4.26246	1.00964590641363	5.39865	1.01087794940399
4.28348	1.00568138471541	4.26282	1.00892882604782	4.25813	1.03439605222903	4.2642	1.02981681366719	4.27157	1.0051230237742	4.28132	1.01312047963881	4.26255	1.01138693089939	4.27513	1.00968549174681	5.41109	1.01124488387342
4.29611	1.00521039527275	4.27548	1.00925389414963	4.27081	1.03432491765432	4.27689	1.03061220208063	4.28425	1.00517395295229	4.294	1.01309436070245	4.27523	1.01037579929872	4.28779	1.00954392799969	5.42354	1.01158801325572
4.30873	1.00467226912085	4.28815	1.00972384753658	4.28349	1.03433342420282	4.28957	1.03137764582649	4.29693	1.00534762319909	4.30666	1.0130773586097	4.28791	1.00948396458699	4.30044	1.00921936125957	5.43598	1.01189590526526
4.32135	1.00406999739851	4.30081	1.01030062792279	4.29616	1.03445062462655	4.30225	1.03208280406495	4.3096	1.00562217321889	4.31931	1.01307484944045	4.30059	1.00873259779205	4.31309	1.00871994363775	5.44841	1.0121638556704
4.33396	1.00341217842739	4.31347	1.01094154589433	4.30884	1.03470402347339	4.31493	1.03270385654824	4.32228	1.00597710347409	4.33197	1.01309547818128	4.31326	1.0081467123278	4.32574	1.00806415062416	5.46085	1.01239568810858
4.34658	1.00271345323469	4.32612	1.0116078781563	4.32151	1.03511742056062	4.3276	1.03322385372662	4.33495	1.00639788827287	4.34462	1.01314937349072	4.32594	1.00775613592311	4.33839	1.00727979032871	5.47328	1.01260056817892
4.35919	1.00199357576815	4.33878	1.01226909985927	4.33418	1.03570569096335	4.34026	1.03363376147852	4.34761	1.0068760262359	4.35726	1.01324674324567	4.3386	1.00759230695796	4.35103	1.00640164651095	5.48571	1.01278684009931
4.3718	1.00127594103241	4.35143	1.01290218855684	4.34685	1.03646894729993	4.35293	1.03393393809967	4.36027	1.00740516286989	4.3699	1.01339753751228	4.35127	1.00768296903331	4.36367	1.0054684504693	5.49814	1.01295667840093
4.3844	1.00058685919705	4.36408	1.01348848327975	4.35951	1.03738970626842	4.36559	1.0341344689861	4.37294	1.00797622507415	4.38254	1.01361195427477	4.36393	1.00804764499433	4.37631	1.00452001701583	5.51057	1.0131044885393
4.397	0.999955979583535	4.37672	1.01401147824241	4.37216	1.03843537402249	4.37824	1.03425296830927	4.38559	1.0085748676968	4.39518	1.0139008097613	4.3766	1.00869569849065	4.38894	1.00359491619954	5.52299	1.01321927401483
4.4096	0.999416919599726	4.38936	1.01445732272872	4.38482	1.03956525785563	4.3909	1.03430995654387	4.39825	1.00918274193368	4.40781	1.01427476567072	4.38925	1.00962659104765	4.40157	1.00272853422494	5.53541	1.01328865270495
4.42219	0.999006608646309	4.402	1.01481718709122	4.39747	1.04073860845542	4.40355	1.03432353963373	4.4109	1.00978143354478	4.42045	1.01474220950075	4.40191	1.01083013695957	4.41421	1.00195129519763	5.54783	1.0133015930753
4.43479	0.99876261734838	4.41464	1.01508904790906	4.41011	1.04191994906041	4.41619	1.03430567376002	4.42355	1.01035625080121	4.43308	1.01530672106241	4.41456	1.01228456949982	4.42684	1.00128715381946	5.56025	1.01324849043874
4.44739	0.998719155102454	4.42728	1.01527686790468	4.42276	1.04308027756295	4.42884	1.03426146327865	4.43619	1.01089747495493	4.44571	1.01596566563484	4.42721	1.01395229370682	4.43946	1.00075281398405	5.57266	1.01311960546286
4.45998	0.998903278945342	4.43991	1.01538703726331	4.43541	1.04419564551195	4.44148	1.03419129799858	4.44884	1.01139876994259	4.45833	1.01671090043044	4.43986	1.01577587134583	4.45209	1.0003581065032	5.58508	1.01290431573612
4.47258	0.999332438198608	4.45253	1.01542381431544	4.44805	1.04524577326617	4.45412	1.03409418305913	4.46148	1.0118545653037	4.47096	1.01753105212271	4.4525	1.01767783608346	4.46471	1.00010754732321	5.59749	1.01259305237128
4.48517	1.0000131565883	4.46516	1.01538607090761	4.46069	1.04621413197835	4.46675	1.03397012546321	4.47411	1.01225884918292	4.48358	1.01841339653044	4.46514	1.019566223398	4.47732	1.00000256122089	5.60989	1.01218165604332
4.49776	1.00093964381903	4.47778	1.01526668784146	4.47332	1.04708884083464	4.47938	1.03382012377668	4.48675	1.01260659649606	4.49619	1.01934332872698	4.47778	1.02134433635399	4.48994	1.00004350318362	5.6223	1.01167577829145
4.51034	1.00209147166281	4.49041	1.0150542948202	4.48595	1.04786284530907	4.49201	1.033643800298	4.49938	1.01289699415112	4.5088	1.02030114325223	4.49041	1.02292087368433	4.50255	1.00023060068588	5.6347	1.01109245708942
4.52292	1.00343103831678	4.50302	1.01473595115134	4.49859	1.04853275599971	4.50463	1.03343628510667	4.51201	1.01313618404852	4.52141	1.02125827560155	4.50305	1.02421699365608	4.51517	1.00056326711491	5.6471	1.01045753922994
4.5355	1.00490304143318	4.51564	1.01429953151943	4.51121	1.04909719651551	4.51725	1.03318678554044	4.52464	1.01333736542379	4.53402	1.02217635909649	4.51568	1.0251696563676	4.52778	1.00103780417392	5.65949	1.00980013379255
4.54807	1.00643810082987	4.52825	1.01373569223144	4.52385	1.04955591650784	4.52988	1.03288077267824	4.53726	1.01351765144558	4.54662	1.02301119670381	4.52831	1.02573321494877	4.54038	1.00164419653644	5.67189	1.00914697456909
4.56065	1.007960730473	4.54086	1.01304022961484	4.53647	1.04990993563077	4.54249	1.03250591255931	4.54989	1.01369307080132	4.55922	1.02372068613668	4.54093	1.02588149744923	4.55299	1.00236333207758	5.68428	1.00851928516652
4.57322	1.0093993678943	4.55347	1.01221745123086	4.54909	1.05016174954773	4.5551	1.03205957920735	4.5625	1.0138743111472	4.57182	1.02427309103351	4.55355	1.02561046847231	4.56559	1.00316625117385	5.69667	1.00793281954416
4.58578	1.01069497760958	4.56607	1.01128392944784	4.56172	1.05031448863275	4.56771	1.03155434738039	4.57512	1.01406544750308	4.58442	1.02465184982025	4.56617	1.02493910714629	4.5782	1.00401657664633	5.70906	1.00739969893855
4.59835	1.01180569603704	4.57868	1.01027081217403	4.57433	1.05037004808619	4.58032	1.03101836266766	4.58773	1.01426611375003	4.59702	1.02485549896799	4.57879	1.02390585377372	4.59081	1.00487598412909	5.72145	1.00692993422853
4.61092	1.01270726534567	4.59127	1.00922291715913	4.58695	1.05032749166792	4.59293	1.03048991549441	4.60034	1.01447540720977	4.60962	1.02489436443146	4.59141	1.02256053412531	4.60341	1.00571093880633	5.73383	1.00653141209012
4.62348	1.01339093987692	4.60387	1.0081943181705	4.59956	1.05018319320493	4.60553	1.03000858355725	4.61295	1.01469466820621	4.62221	1.02478711523737	4.60402	1.0209552040677	4.61601	1.00649797012832	5.74621	1.00620871607736
4.63604	1.01386098463101	4.61647	1.00724199496207	4.61217	1.04993296873218	4.61813	1.02960707525289	4.62556	1.01492701563052	4.63481	1.02455920657823	4.61663	1.01913884787555	4.62861	1.00722533760116	5.75859	1.00596217479707
4.6486	1.01413290962835	4.62906	1.00641997396631	4.62478	1.04957487974412	4.63072	1.02930724703149	4.63816	1.01517376609057	4.64739	1.02424283476337	4.62923	1.01715862984999	4.6412	1.00789089375207	5.77097	1.00578834132077
4.66115	1.01423218107631	4.64164	1.0057756417674	4.63738	1.0491108355012	4.64332	1.02912108318882	4.65076	1.0154301290381	4.65998	1.02387635102638	4.64183	1.01506574267258	4.6538	1.00849800649475	5.78335	1.00568203691562
4.6737	1.01419233163438	4.65423	1.00534818751777	4.64999	1.04854614775215	4.65591	1.02905443351443	4.66335	1.01568324518664	4.67256	1.0235013730575	4.65444	1.01292033578609	4.66639	1.00905210499265	5.79572	1.00563900422497
4.68625	1.01405158708873	4.66681	1.00516767604609	4.66259	1.04788798693289	4.66851	1.02910987640084	4.67595	1.01591420964874	4.68514	1.02315765990635	4.66703	1.01079050448763	4.67897	1.00955934436608	5.80809	1.00565781753182
4.69879	1.01384809213711	4.67939	1.00525302021418	4.67518	1.04714471442152	4.68109	1.02928604078172	4.68854	1.01610319116604	4.69773	1.02287764126566	4.67963	1.00874472526398	4.69155	1.01002700884963	5.82045	1.00574012505094
4.71133	1.01361489512633	4.69197	1.0056082112457	4.68777	1.04632734543207	4.69368	1.02957339648163	4.70113	1.01623490437289	4.71031	1.02268298634064	4.69222	1.0068421189496	4.70412	1.01046407844058	5.83282	1.00588916084566
4.72387	1.01337633539231	4.70455	1.00621788173343	4.70036	1.04545245024072	4.70626	1.0299492057003	4.71371	1.0163017206286	4.72288	1.02258453404133	4.70481	1.0051266455629	4.71669	1.01088061603699	5.84518	1.00610720814038
4.73641	1.01314699715048	4.71712	1.00704456711244	4.71294	1.04454427247841	4.71885	1.03037535324767	4.7263	1.01630341123148	4.73546	1.02258511832937	4.7174	1.00362848337544	4.72926	1.01128581310659	5.85754	1.00639297515637
4.74895	1.01293316665651	4.72969	1.00803002254985	4.72553	1.04363410294636	4.73142	1.03080149292124	4.73888	1.01624455622712	4.74803	1.02268344518506	4.72999	1.00237066289795	4.74183	1.01168557780384	5.8699	1.00673968523397
4.76148	1.01273548039074	4.74226	1.0091014523585	4.73811	1.04275683890831	4.744	1.03117309828719	4.75146	1.01613165261732	4.7606	1.02287690925604	4.74257	1.00137542664707	4.75439	1.01208077081946	5.88225	1.00713435966712
4.774	1.01255097731115	4.75483	1.01018122221044	4.75068	1.04194661524147	4.75658	1.03144126192845	4.76403	1.01597149766797	4.77316	1.02316205586406	4.75515	1.00066528788201	4.76695	1.01246672212983	5.89461	1.00755851554903
4.78653	1.0123733945384	4.76739	1.01119687829697	4.76325	1.04123381182502	4.76915	1.03157008205564	4.7766	1.01577116527474	4.78573	1.02353275967285	4.76772	1.0002577487359	4.77951	1.0128340688236	5.90696	1.00799028866305
4.79905	1.01219189936673	4.77995	1.0120882267478	4.77582	1.04064437845386	4.78173	1.03153885024438	4.78917	1.01553886140658	4.79829	1.02397742531552	4.78029	1.0001570793128	4.79207	1.01317062269419	5.91931	1.00840763313146
4.81157	1.01198968743058	4.79251	1.01280996882975	4.78839	1.04020051162567	4.79429	1.03133927775068	4.80174	1.0152847100765	4.81085	1.02447708313488	4.79286	1.00034840036684	4.80463	1.01346386499105	5.93165	1.00879170582084
4.82409	1.01174421342141	4.80506	1.01333086772858	4.80096	1.03992084774688	4.80686	1.03097092575826	4.81431	1.01502091313991	4.8234	1.02500591159893	4.80543	1.00079757257271	4.81718	1.01370357048413	5.944	1.00912913961822
4.8366	1.01143000061504	4.81761	1.0136320433053	4.81351	1.03981910346987	4.81943	1.03043901231285	4.82687	1.01476120547176	4.83595	1.02553457244608	4.818	1.00145660721456	4.82972	1.01388396207322	5.95634	1.00941214538815
4.84911	1.01102344628394	4.83016	1.01370671502775	4.82607	1.03990174870816	4.83199	1.02975701809039	4.83943	1.01451974177144	4.84851	1.02603528046224	4.83056	1.00227119124223	4.84227	1.01400487061748	5.96868	1.00963643535738
4.86162	1.01050773221309	4.84271	1.01356181370712	4.83863	1.04016644858596	4.84455	1.02895285349047	4.85198	1.01430957631572	4.86106	1.02648647439613	4.84312	1.00318643736218	4.85481	1.01407173194542	5.98102	1.00979834990623
4.87412	1.00987575079376	4.85525	1.01321974111126	4.85118	1.04060273310268	4.85711	1.02807407633857	4.86454	1.01414099376965	4.87359	1.02687497171093	4.85568	1.00414911325212	4.86735	1.0140947132513	5.99336	1.00989336305518
4.88663	1.00913009456804	4.86779	1.01271770453424	4.86373	1.04119484068688	4.86966	1.02718719210979	4.87709	1.0140201888972	4.88614	1.02719472184259	4.86824	1.00510759729591	4.87989	1.01408747596671	6.00569	1.00991762525553
4.89913	1.00828092943801	4.88033	1.01210309202225	4.87627	1.04192509244757	4.88221	1.02636919366261	4.88964	1.01394893450701	4.89868	1.02744314325618	4.88079	1.00601245480153	4.89242	1.01406588118375	6.01802	1.0098724654597
4.91163	1.0073437284688	4.89287	1.01142559072738	4.88881	1.04277574204357	4.89476	1.02569440464784	4.90219	1.01392561373001	4.91121	1.02761743602667	4.89334	1.00681975511549	4.90495	1.01404654851326	6.03035	1.00976976043487
4.92412	1.00633851073773	4.9054	1.01072872211391	4.90136	1.04372840179617	4.90731	1.02522295583031	4.91473	1.01394730154732	4.92374	1.02771326146194	4.90588	1.0074967530819	4.91747	1.01404502431178	6.04268	1.00963501969357
4.93661	1.00529064678959	4.91794	1.01004396946484	4.91389	1.04476200688624	4.91986	1.02499626612721	4.92727	1.01401183561712	4.93626	1.02772663815506	4.91843	1.00802723108835	4.92999	1.01407362488987	6.055	1.00950570011378
4.9491	1.00423170153901	4.93047	1.00938946444529	4.92643	1.04585138053267	4.9324	1.02504010006804	4.93981	1.01411855277319	4.94879	1.0276577322032	4.93097	1.00841334140556	4.94251	1.01413954628042	6.06732	1.00942445069493
4.96158	1.00319843149053	4.94299	1.00877302857452	4.93896	1.04696793685904	4.94495	1.02537049897817	4.95235	1.01426689270745	4.96132	1.02751382840764	4.94351	1.00867255097006	4.95503	1.01424403668681	6.07964	1.00942957177816
4.97407	1.00222918452759	4.95552	1.00819740387665	4.95149	1.0480824114446	4.95748	1.02599610035319	4.96488	1.0144532217103	4.97384	1.02730915601554	4.95605	1.00883107844497	4.96754	1.01438298360323	6.09196	1.0095464795314
4.98655	1.00135865612393	4.96804	1.00766473124077	4.96401	1.04916814839411	4.97002	1.02691360583843	4.97741	1.01466744098625	4.98635	1.02706122188807	4.96859	1.00891717000139	4.98006	1.01454841835118	6.10428	1.00978344666399
4.99903	1.00061299234313	4.98056	1.0071780967043	4.97654	1.05020343229833	4.98254	1.02809915461661	4.98994	1.01489155638048	4.99887	1.02678560031513	4.98112	1.00895741602786	4.99257	1.01472987457717	6.11659	1.01013257131402
5.01151	1.00000698399605	4.99307	1.00673986369564	4.98906	1.05117239309142	4.99507	1.02950256310513	5.00247	1.01510198723066	5.01138	1.02649219675561	4.99365	1.00897717685171	5.00507	1.01491481970101	6.12891	1.01057421321024
5.02399	0.99954392120168	5.00559	1.00634851247636	5.00158	1.052064996136	5.0076	1.03105040165212	5.01499	1.01527600856787	5.02388	1.02618512743636	5.00617	1.00900343046117	5.01758	1.01508841644238	6.14122	1.01108175949274
5.03646	0.999217422450122	5.0181	1.0059966333516	5.0141	1.05287670034147	5.02012	1.03265820145098	5.02751	1.01540079618843	5.03638	1.02586611911693	5.01869	1.009066735352	5.03008	1.01523386568012	6.15353	1.01162440955828
5.04892	0.999013910191206	5.03061	1.00567193353067	5.02662	1.05360774464035	5.03264	1.0342459117056	5.04003	1.01548179691943	5.04888	1.0255392181357	5.03122	1.0091995865341	5.04257	1.01533460122066	6.16583	1.01216799930518
5.06139	0.998914568973182	5.04312	1.00536106134774	5.03912	1.05426162349349	5.04515	1.03574874954598	5.05255	1.01554638235682	5.06138	1.02521394222486	5.04373	1.00943092632336	5.05507	1.01537837285892	6.17814	1.01267590639972
5.07386	0.99889637393844	5.05562	1.00505408798928	5.05164	1.05484272145233	5.05766	1.03711924023711	5.06506	1.01563964078541	5.07388	1.02490514598824	5.05625	1.00977938248175	5.06756	1.01536152609278	6.19044	1.01311220821612
5.08632	0.998932689809433	5.06812	1.00474700121318	5.06415	1.05535392606781	5.07017	1.03832256030163	5.07757	1.01581189323135	5.08637	1.02462995342142	5.06876	1.0102490375504	5.08006	1.01529091482407	6.20274	1.01344740448603
5.09878	0.998994543264402	5.08062	1.00444093632656	5.07665	1.05579542812912	5.08267	1.03933133677211	5.09008	1.01610135891457	5.09886	1.02440375888687	5.08127	1.010830242434	5.09255	1.01518178715846	6.21504	1.01366465216203
5.11124	0.999053582333027	5.09312	1.00413912007576	5.08915	1.05616533886662	5.09517	1.04012496287087	5.10259	1.01651860352269	5.11135	1.02423751620566	5.09378	1.01150496578707	5.10503	1.01505229409261	6.22734	1.01376348473343
5.1237	0.999086858715841	5.10561	1.00384399658493	5.10165	1.05646161068513	5.10767	1.0406936547389	5.11509	1.01703994108741	5.12383	1.02413734509725	5.10629	1.01225350400505	5.11751	1.0149174442068	6.23963	1.01375918799386
5.13615	0.999082252711995	5.1181	1.00355666313412	5.11415	1.05668396225016	5.12017	1.04104309865099	5.4586	1.01761379789851	5.13631	1.0241058161965	5.11879	1.01305891660075	5.13	1.01478573812939	6.25192	1.01367844888216
5.14861	0.999042352924914	5.13059	1.00327886406166	5.12665	1.05683468363197	5.13266	1.04119502282874	5.47103	1.01817830250646	5.1488	1.02414329902211	5.1313	1.01390748842415	5.14248	1.01465996233071	6.26421	1.01355373446472
5.16106	0.998984676198752	5.14308	1.00301578915578	5.13914	1.05691810941765	5.14515	1.04118232753829	5.48346	1.01868300514676	5.16127	1.02424806208884	5.14379	1.01478624737752	5.15495	1.01454090603195	6.27651	1.01341883013578
5.1735	0.998937533284267	5.15556	1.00277725266392	5.15163	1.05693942613634	5.15764	1.04104148189902	5.49589	1.01910574503214	5.17375	1.0244150643691	5.15629	1.01568006322711	5.16743	1.01443103490813	6.28879	1.01330634155905
5.18595	0.998933014969636	5.16804	1.00257590814249	5.16412	1.05690370486364	5.17013	1.04080648146549	5.50831	1.01945835164123	5.18622	1.02463459112236	5.16878	1.01657032165346	5.17989	1.01433559639801	6.30107	1.01324620881622
5.19839	0.999000209226422	5.18052	1.00242314373948	5.17661	1.05681563255731	5.18261	1.04050688947271	5.52074	1.01978043316023	5.19869	1.02489217958157	5.18127	1.0174355148562	5.19236	1.01426079794804	6.31336	1.01326378592676
5.21083	0.999161644048126	5.193	1.00232480565179	5.18909	1.05667985319463	5.19509	1.04016920178032	5.53316	1.02012570400636	5.21115	1.02517046971671	5.19376	1.01825285762069	5.20482	1.01421089882266	6.32564	1.01337703524763
5.22328	0.999433868693598	5.20547	1.0022789966728	5.20157	1.05650157455642	5.20757	1.03981871073544	5.54557	1.02054744560376	5.22362	1.02545232986851	5.20624	1.01899997350243	5.21728	1.01418669362086	6.33792	1.01359386417825
5.23571	0.999830232560159	5.21794	1.00227699348859	5.21406	1.05628717525446	5.22005	1.03947952400239	5.55799	1.02108815378097	5.23608	1.02572377725786	5.21873	1.01965628815296	5.22975	1.0141866019266	6.35019	1.01391125612578
5.24815	1.00036229299049	5.23041	1.00230670817565	5.22655	1.05604466547493	5.23252	1.03917257106584	5.5704	1.02177472075239	5.24855	1.02597540247244	5.23121	1.02020409099499	5.24222	1.01420949093025	6.36247	1.01431703990849
5.26058	1.0010372681472	5.24288	1.00235703201043	5.23904	1.0557838066273	5.24499	1.03891329258442	5.58281	1.02261710991476	5.26101	1.02620201158753	5.24369	1.02062901674104	5.25469	1.01425702950824	6.37474	1.01479352458852
5.27301	1.00185211518172	5.25534	1.0024212747664	5.25152	1.05551560739149	5.25745	1.03871087932861	5.59522	1.02360739557147	5.27347	1.02640125619416	5.25616	1.02091955788771	5.26715	1.01433371471589	6.38702	1.01532108955821
5.28544	1.00278794766694	5.2678	1.00249857363504	5.264	1.05525108269511	5.26992	1.03856959699509	5.60762	1.02471765671282	5.28592	1.02657238411027	5.26864	1.02106578879575	5.27962	1.01444435624039	6.39929	1.01588009831109
5.29788	1.00380915093119	5.28026	1.00259313401268	5.27648	1.05499965564756	5.28238	1.03849121870688	5.62003	1.02589814548599	5.29838	1.02671573523867	5.28111	1.02105855220134	5.29208	1.01459048005499	6.41155	1.01645099432157
5.3103	1.00486894988713	5.29272	1.00271206279332	5.28895	1.0547680627056	5.29484	1.03847706707198	5.63242	1.0270790602004	5.31083	1.02683270096932	5.29358	1.02089086398616	5.30453	1.01476762882338	6.42382	1.0170139387087
5.32273	1.00591905398232	5.30517	1.00286309399831	5.30141	1.05456059061133	5.30729	1.03852880999793	5.64482	1.02817843827341	5.32328	1.02692531001749	5.30605	1.02056228901812	5.31698	1.01496465880009	6.43608	1.01754960283501
5.33514	1.00691835668061	5.31762	1.00305348353046	5.31388	1.05438074576937	5.31974	1.03864819521117	5.65722	1.0291154105922	5.33572	1.02699486121244	5.31851	1.02008477813662	5.32942	1.01516468932478	6.44835	1.0180415074297
5.34756	1.00783647068158	5.33007	1.00329065822263	5.32634	1.05423340612385	5.3322	1.03883645905252	5.66961	1.02982451726619	5.34817	1.02703994924194	5.33097	1.01948651446929	5.34186	1.01534656193306	6.46061	1.01847863792843
5.35997	1.00865149233113	5.34252	1.00358402708781	5.3388	1.05412586615378	5.34465	1.03909390785431	5.682	1.03026556162353	5.36061	1.02705515834019	5.34343	1.01881050883314	5.35431	1.01548612381919	6.47286	1.01885643815872
5.37238	1.00934508529521	5.35496	1.00394631663106	5.35126	1.05406652275209	5.3571	1.03941955838441	5.69439	1.03042560774049	5.37306	1.02703188165615	5.35588	1.01810748031104	5.36676	1.01555787984856	6.48512	1.01917529842131
5.38478	1.00989912572978	5.3674	1.00439266913138	5.36371	1.0540612302882	5.36955	1.03981039674457	5.70678	1.03031390997014	5.3855	1.02696183427995	5.36834	1.01742634509104	5.3792	1.01553832782351	6.49737	1.01943750068851
5.39718	1.01029622002249	5.37984	1.00493689792288	5.37616	1.05410888042339	5.382	1.04026010241488	5.71916	1.02995409365383	5.39794	1.02684224430378	5.38079	1.01680762683093	5.39163	1.01541163429267	6.50963	1.01964469777375
5.40959	1.01052315173005	5.39228	1.00558616565852	5.38861	1.05419858604817	5.39444	1.04075773718601	5.73154	1.02937856911557	5.41038	1.0266803776781	5.39324	1.0162834219894	5.40407	1.01517639030287	6.52188	1.01979745323175
5.42199	1.01057422098268	5.40472	1.00633667379507	5.40105	1.05431035531606	5.40688	1.04128732788731	5.74392	1.02862766590694	5.42281	1.02649493870454	5.40568	1.01588293446817	5.4165	1.01485036260458	6.53412	1.01989664381392
5.43439	1.01045179099833	5.41715	1.00717265554612	5.41349	1.05441950818052	5.41932	1.0418290420769	5.7563	1.02775208947847	5.43525	1.02631329933419	5.41813	1.01563817564632	5.42893	1.01447001870658	6.54637	1.0199451056831
5.44678	1.01016349261955	5.42958	1.00806908529245	5.42593	1.05450320670524	5.43176	1.04236185304752	5.76868	1.02681465520503	5.44768	1.02616576055393	5.43056	1.01558359875571	5.44136	1.01408371593442	6.55862	1.01994794396482
5.45918	1.00971767874136	5.44201	1.00899631190091	5.43836	1.05454641988399	5.4442	1.04286676007702	5.78105	1.02588763727998	5.46011	1.02607977875605	5.443	1.01574724212852	5.45379	1.01374071597818	6.57086	1.01991131129643
5.47157	1.00911948008717	5.45443	1.00992387432314	5.45079	1.05454498130282	5.45663	1.04332935290967	5.79342	1.0250452058444	5.47253	1.02607709374415	5.45544	1.01613706549939	5.46621	1.0134805135991	6.5831	1.01984095799151
5.48395	1.00836912998619	5.46686	1.01082175655437	5.46323	1.05450486019298	5.46906	1.04374095846437	5.80579	1.02435408550245	5.48496	1.02617479209915	5.46787	1.01673035477181	5.47862	1.01332670905745	6.59534	1.01974219876791
5.49634	1.00746305818511	5.47927	1.01165949216014	5.47565	1.05443849714593	5.48149	1.04409845129433	5.81815	1.02386703492645	5.49737	1.02638862385823	5.4803	1.01747321501548	5.49104	1.01328687074817	6.60757	1.0196218543765
5.50872	1.00639748269466	5.49169	1.01240515695062	5.48807	1.05436021029043	5.49392	1.04440349902303	5.83051	1.02362181629299	5.50979	1.02673516844462	5.49273	1.01829158119591	5.50346	1.01335631341471	6.61981	1.01949111524065
5.5211	1.00517385533022	5.50411	1.01302613795551	5.50049	1.05428284269256	5.50634	1.04466217309216	5.84288	1.02364431448502	5.52221	1.02723005651035	5.50516	1.019108486505	5.51587	1.01352177176765	6.63204	1.01936742916459
5.53348	1.00380494991884	5.51652	1.01349184864148	5.51291	1.05421707580608	5.51876	1.04488545110929	5.85523	1.0239514139782	5.53462	1.02788224391733	5.51758	1.01985898702746	5.52828	1.013761849262	6.64427	1.01927407754527
5.54586	1.00231946932264	5.52893	1.01377679022128	5.52533	1.05417350768071	5.53119	1.04509038860195	5.86759	1.02454962897864	5.54703	1.02868749857341	5.53	1.0204962629257	5.54068	1.01404426572014	6.6565	1.01923756482234
5.55823	1.00076263605586	5.54134	1.01386212265639	5.53773	1.05416612575475	5.54361	1.0453009727106	5.87994	1.02542924778511	5.55943	1.02962545169028	5.54242	1.02098839188976	5.55308	1.01432320522927	6.66873	1.01928412284243
5.5706	0.999191430033497	5.55375	1.01373547086128	5.55014	1.05421473897126	5.55602	1.04554726474972	5.89229	1.02655811691345	5.57183	1.03066263946113	5.55484	1.02131101743444	5.56548	1.01454118276561	6.68095	1.01943667275245
5.58296	0.997665889891332	5.56615	1.01339068554119	5.56254	1.054343923238	5.56843	1.04586177288335	5.90464	1.02788068223333	5.58423	1.0317601007288	5.56725	1.02144295593331	5.57788	1.01463776987349	6.69318	1.01971269264489
5.59533	0.996240466237566	5.57856	1.01282978224608	5.57494	1.0545774996138	5.58084	1.04627321248629	5.91699	1.02932508004141	5.59662	1.03288114088375	5.57966	1.02136884043723	5.59027	1.01456327484098	6.7054	1.02012259999895
5.60769	0.99495963192031	5.59096	1.0120675119962	5.58733	1.0549301626669	5.59324	1.04679949433612	5.92933	1.03081583152432	5.60901	1.03399513183951	5.59207	1.02108746578562	5.60266	1.01429169878009	6.71762	1.02066829461318
5.62005	0.993859214290015	5.60335	1.01113616596568	5.59973	1.05540025605369	5.60565	1.04744291008665	5.94167	1.03228594077736	5.6214	1.03507649333447	5.60448	1.02062021714741	5.61505	1.01382667353419	6.72984	1.0213422459536
5.6324	0.992970989192617	5.61575	1.01008666006336	5.61212	1.05596809467551	5.61805	1.04819001925574	5.95401	1.03368279104805	5.63379	1.03610163401375	5.61688	1.02001346984693	5.62743	1.01319746081619	6.74206	1.02212799423367
5.64476	0.992325831870419	5.62814	1.00898330503246	5.62451	1.05660178296617	5.63045	1.049016520966	5.96635	1.03496668193556	5.64618	1.03704772053719	5.62928	1.0193322221702	5.63982	1.01244757757161	6.75428	1.02300241807953
5.65711	0.991951832448952	5.64053	1.00789333686612	5.6369	1.05726822745688	5.64285	1.04989460728095	5.97869	1.03610571503646	5.65856	1.03789498503495	5.64168	1.01864720049175	5.6522	1.01162262801549	6.76649	1.02393892403046
5.66946	0.991867464510917	5.65292	1.00687570098414	5.64929	1.05794366070485	5.65524	1.05079885051928	5.99102	1.03707243865446	5.67094	1.03863087816059	5.65408	1.01802116192434	5.66458	1.01076367216921	6.7787	1.02490995183558
5.68181	0.992073556163124	5.6653	1.00597417155669	5.66168	1.05861800155564	5.66764	1.05170777564269	6.00335	1.03784529360386	5.68331	1.03925257717006	5.66647	1.01750014204874	5.67695	1.00990807079749	6.79091	1.02588770923479
5.69416	0.992548991122482	5.67769	1.00521709997317	5.67407	1.05929111634168	5.68003	1.05260129926815	6.01568	1.03841367923851	5.69569	1.03976546419396	5.67886	1.01711219161399	5.68932	1.00909434796296	6.80312	1.02684350861498
5.7065	0.99325307364677	5.69007	1.0046219035629	5.68646	1.05996413720767	5.69242	1.05345705380203	6.02801	1.03878266351973	5.70806	1.04017806730459	5.69125	1.0168719017203	5.70169	1.00836505461184	6.81533	1.0277472453706
5.71885	0.994133753402907	5.70245	1.00419982994397	5.69884	1.06063193690652	5.70481	1.05424920193826	6.04034	1.03897371947282	5.72043	1.04049628348846	5.70364	1.01678635777828	5.71405	1.00776359155798	6.82754	1.0285684178311
5.73119	0.995137911251087	5.71483	1.00395730755538	5.71122	1.06128164234925	5.71718	1.05495131924553	6.05266	1.03902057277544	5.73279	1.04071990518527	5.71603	1.01685850297907	5.72641	1.00732576828446	6.83974	1.02927879839778
5.74353	0.99621948101875	5.7272	1.00389353486229	5.7236	1.06189768727535	5.72956	1.05554187121313	6.06498	1.03896206426874	5.74515	1.0408427516468	5.72841	1.017086609545	5.73878	1.00707089092529	6.85194	1.02985554073329
5.75586	0.997343249826426	5.73958	1.00399725211873	5.73598	1.06246953575878	5.74193	1.05600899206324	6.0773	1.0388351147656	5.75752	1.04085551789729	5.74079	1.01746157521516	5.75114	1.00699760718818	6.86414	1.03028322649915
5.7682	0.998484917837584	5.75194	1.00424644158601	5.74835	1.06299677271303	5.7543	1.05635185817354	6.08962	1.03867018002078	5.76988	1.0407492696882	5.75317	1.01796504087653	5.76349	1.00708662979416	6.87634	1.03055421257931
5.78053	0.999629372260297	5.76431	1.00461254138615	5.76072	1.06348836244986	5.76667	1.05657827355835	6.10193	1.03848992156398	5.78223	1.04051785834568	5.76555	1.01857025340995	5.77585	1.00730833433754	6.88854	1.03066780379478
5.79286	1.00076855651759	5.77668	1.00506735241387	5.77309	1.06395670444801	5.77904	1.05670035216381	6.11424	1.03831029817015	5.79458	1.04015887010199	5.77792	1.01924529828394	5.78821	1.00763097397638	6.90073	1.03062926753929
5.80519	1.00189898586992	5.78904	1.00558872254762	5.78546	1.06441004437945	5.7914	1.05673090981835	6.12656	1.03814250900221	5.80694	1.03967397076067	5.79029	1.01995669343697	5.80056	1.00802602675264	6.91293	1.03044926678162
5.81751	1.00301850146238	5.8014	1.00616179824899	5.79783	1.06484727307662	5.80376	1.05668216795555	6.13886	1.03799427566487	5.81929	1.0390697765553	5.80266	1.02067153775811	5.81291	1.00846986899431	6.92512	1.03014347837544
5.82984	1.00412267237104	5.81376	1.00677556959569	5.8102	1.06525739147174	5.81612	1.0565665954492	6.15117	1.03786966606259	5.83164	1.03835954610462	5.81503	1.02135803174207	5.82526	1.00894331496073	6.93731	1.02973179898231
5.84217	1.0052022120188	5.82612	1.00741747697763	5.82257	1.06562334664008	5.82847	1.05639843402914	6.16348	1.03776776614881	5.84399	1.03756474697859	5.82739	1.02198569236794	5.83761	1.00943103733392	6.9495	1.02923690431971
5.85449	1.00624250399632	5.83847	1.00806991903953	5.83493	1.06592801887335	5.84082	1.0561943417896	6.17578	1.03768154578368	5.85633	1.0367149173168	5.83975	1.02252665323031	5.84996	1.00992165355719	6.96169	1.02868257340033
5.8668	1.00722477098593	5.85083	1.00871099831731	5.84729	1.06615962561065	5.85317	1.0559724525128	6.18808	1.0375986398695	5.86867	1.03584479424631	5.85211	1.02295809010107	5.8623	1.01040779965997	6.97387	1.02809239899199
5.87912	1.00812700349346	5.86318	1.00931894221365	5.85965	1.06631461488302	5.86552	1.05575025069752	6.20038	1.0375050224013	5.88101	1.03498910464709	5.86447	1.02326431655766	5.87464	1.01088519932872	6.98605	1.02748903857385
5.89144	1.00892305326886	5.87553	1.00987733764732	5.872	1.0663975910452	5.87787	1.05554231128934	6.21268	1.03739086267016	5.89335	1.03417676781802	5.87682	1.02343685389441	5.88699	1.01135070788426	6.99824	1.02689349245883
5.90375	1.0095804129141	5.88787	1.01037801984902	5.88436	1.06641912690359	5.89021	1.05535890209957	6.22497	1.03725613787048	5.90569	1.03342668439815	5.88917	1.02347211900892	5.89933	1.01180045960734	7.01042	1.02632376829754
5.91606	1.01005952216258	5.90022	1.01082010326689	5.89672	1.0663928849674	5.90255	1.05520591837524	6.23727	1.03711304359156	5.91802	1.0327465837687	5.90152	1.02336827413754	5.91167	1.01222932565223	7.02259	1.02579292630412
5.92837	1.01031785255207	5.91256	1.01120596286611	5.90907	1.06633319876786	5.91489	1.05508602033242	6.24956	1.03698350765543	5.93035	1.03213504542042	5.91387	1.02312370580774	5.924	1.01263171142966	7.03477	1.02530734559705
5.94068	1.01031967461276	5.9249	1.01153648790463	5.92142	1.06625353434966	5.92723	1.05500045361126	6.26184	1.03689263567226	5.94269	1.03158553013205	5.92622	1.02273870823681	5.93634	1.01300234838748	7.04695	1.02486627569984
5.95299	1.01004856546194	5.93724	1.01180794583091	5.93376	1.06616561854961	5.93956	1.05495087909305	6.27413	1.03686119658614	5.95502	1.03109062751036	5.93856	1.0222197600835	5.94867	1.0133355223732	7.05912	1.02446306272279
5.96529	1.00951698729043	5.94957	1.01201165927706	5.94611	1.06607883481639	5.9519	1.05494053933511	6.28641	1.03690080455562	5.96735	1.03064497453324	5.95091	1.02158381340086	5.961	1.0136225227034	7.07129	1.02408743236931
5.9776	1.0087678208174	5.96191	1.01213629837864	5.95845	1.06599970225308	5.96422	1.05497424317858	6.2987	1.03701379907243	5.97967	1.03024627234545	5.96325	1.02085965515961	5.97333	1.01384902913913	7.08346	1.02372776518248
5.98989	1.0078666353595	5.97424	1.01217159509665	5.97079	1.06593155589795	5.97655	1.05505706748399	6.31098	1.03719693559773	5.992	1.02989502089686	5.97559	1.02008491661477	5.98565	1.01399509116376	7.09562	1.02337276172443
6.00219	1.00688843618177	5.98657	1.01211185025242	5.98313	1.06587465268437	5.98888	1.0551923659631	6.32326	1.03744570149171	6.00432	1.02959431662973	5.98793	1.01929966702566	5.99798	1.01403936395832	7.10779	1.02301275276445
6.01449	1.00590542979817	5.9989	1.01195762077483	5.99546	1.06582678982912	6.0012	1.05538032284231	6.33553	1.03775590971305	6.01665	1.02935082044166	6.00026	1.01853922244087	6.0103	1.01396678682322	7.11996	1.02264128558915
6.02679	1.00498105193866	6.01122	1.0117144963214	6.00779	1.06578430030882	6.01352	1.05561832119229	6.34781	1.03812137430012	6.02896	1.02917688034086	6.01259	1.01782893899481	6.02262	1.01377647354897	7.13212	1.02225714713246
6.03908	1.00417091569615	6.02354	1.01138908394934	6.02012	1.06574316630183	6.02585	1.05590344007811	6.36008	1.03852954685325	6.04128	1.02909248529308	6.02492	1.01718257620101	6.03494	1.01348583531001	7.14428	1.02186615624307
6.05137	1.00352658715123	6.03586	1.01098403785216	6.03245	1.06570001940138	6.03817	1.05623579673782	6.37235	1.03895886659337	6.0536	1.02912514235614	6.03725	1.01660424012565	6.04726	1.0131285173118	7.15644	1.02148173740685
6.06365	1.00309648299838	6.04818	1.01049526838793	6.04477	1.06565289291448	6.05048	1.05662028833707	6.38462	1.0393808509495	6.06591	1.02930641340693	6.04958	1.01609273723352	6.05958	1.01274682050557	7.1686	1.02112385407765
6.07594	1.00292081835395	6.0605	1.00991407697793	6.05709	1.06560165265624	6.0628	1.05706467633	6.39689	1.03976700349091	6.07823	1.02966546177495	6.0619	1.01564660915245	6.0719	1.0123821390097	7.18075	1.02081684693424
6.08822	1.00302247667574	6.07282	1.0092344224324	6.06941	1.06554803450007	6.07512	1.05757404422846	6.40915	1.04009741503604	6.09054	1.03022163800563	6.07422	1.01526805680423	6.08422	1.01206783530437	7.19291	1.0205871913138
6.1005	1.00339932169706	6.08513	1.00846203221915	6.08173	1.06549522043548	6.08743	1.05814423350166	6.42142	1.0403666738939	6.10284	1.03097885871016	6.08654	1.01496436385656	6.09653	1.01182729512156	7.20506	1.02046172396642
6.11278	1.00402314799572	6.09744	1.00762005515849	6.09404	1.06544694642235	6.09974	1.05875805006499	6.43368	1.04058421472337	6.11515	1.03192379512351	6.09886	1.01474637486824	6.10884	1.01167663187486	7.21721	1.02046596380953
6.12505	1.00484638406343	6.10975	1.00674729787711	6.10635	1.06540624119295	6.11205	1.05938674058406	6.44594	1.04076942660373	6.12745	1.03302807797051	6.11117	1.01462492824761	6.12115	1.01162870810784	7.22936	1.02062173395858
6.13733	1.00581274938793	6.12206	1.00588940648496	6.11866	1.06537397886194	6.12436	1.05999613021768	6.4582	1.04094454618691	6.13976	1.03425295380489	6.12348	1.01460728770843	6.13346	1.01169463856488	7.24151	1.02094390828962
6.14959	1.00686584517075	6.13436	1.005087876347	6.13096	1.06534746252693	6.13666	1.06055398137227	6.47045	1.04112893381772	6.15206	1.03555421180658	6.13579	1.0146957748927	6.14576	1.01188108842573	7.25365	1.02143726012789
6.16186	1.00795167100705	6.14667	1.00437324114813	6.14327	1.06531929536654	6.14897	1.061034566196	6.48271	1.04133670632127	6.16435	1.03688600769309	6.1481	1.01488961075096	6.15806	1.01218502515972	7.26579	1.02209494236986
6.17412	1.00901577587337	6.15897	1.00376597472246	6.15557	1.0652769169841	6.16128	1.06141855054533	6.49496	1.04157724939391	6.17665	1.03820362891556	6.16041	1.01518888963834	6.17035	1.01258981139036	7.27794	1.02289937656906
6.18639	1.00999969392423	6.17127	1.00328340126088	6.16787	1.06520334896468	6.17357	1.06168958669849	6.50721	1.04185655060086	6.18894	1.03946604563375	6.17271	1.01559782584886	6.18264	1.01306608029416	7.29008	1.02382479525987
6.19865	1.01084161546038	6.18357	1.00294693085372	6.18017	1.0650796981393	6.18588	1.0618312445809	6.51946	1.04217745520268	6.20123	1.04063873375323	6.18502	1.01612420225385	6.19492	1.01357803110474	7.30222	1.02483974978864
6.21091	1.01148275477364	6.19586	1.00278402026925	6.19246	1.0648895465766	6.19818	1.06182760940922	6.5317	1.04253846701184	6.21353	1.04169632046083	6.19732	1.0167738422175	6.2072	1.01409256984093	7.31435	1.02590850397147
6.22316	1.01187628930178	6.20816	1.00282328367975	6.20475	1.06462446524193	6.21047	1.06166829578878	6.54394	1.04293236623357	6.22582	1.04262414832544	6.20962	1.01754212207279	6.21949	1.01458722960801	7.32649	1.02699186295905
6.23541	1.01199359043663	6.22045	1.00308618615314	6.21704	1.06428889082781	6.22276	1.06135549125936	6.55619	1.04334648860709	6.2381	1.04341829516967	6.22191	1.01840711487896	6.23177	1.01505381471588	7.33862	1.02804903876841
6.24766	1.01182441986842	6.23274	1.00358108528831	6.22933	1.06390219951207	6.23506	1.06090897664556	6.56843	1.04376558400991	6.25038	1.04408433285266	6.23421	1.01932895365557	6.24404	1.01549722846347	7.35075	1.02904148082753
6.25992	1.01137230721945	6.24503	1.00430334053295	6.24161	1.06349656788021	6.24735	1.06036595671578	6.58067	1.04417636717794	6.26266	1.04463528902038	6.2465	1.02025693608354	6.25632	1.01593115341983	7.36288	1.02993769883851
6.27216	1.01064982736861	6.25731	1.00524035545853	6.25389	1.06311103421831	6.25963	1.05977543656328	6.5929	1.04457145759521	6.27493	1.04508878196969	6.25879	1.02114143892664	6.2686	1.01637296049624	7.37501	1.03071673031769
6.2844	1.00967807173483	6.2696	1.00637652084603	6.26618	1.06278412209796	6.27192	1.05918995772313	6.60514	1.04495046000906	6.2872	1.04546291681892	6.27108	1.02194480044532	6.28086	1.0168395580569	7.38714	1.03136841670289
6.29665	1.00849048682384	6.28188	1.00769322486427	6.27845	1.06254817291311	6.28421	1.0586587653416	6.61737	1.04531756142871	6.29947	1.04577107065387	6.28337	1.02264603653211	6.29313	1.01734482600744	7.39926	1.0318907261362
6.30889	1.00713676331379	6.29416	1.0091633507639	6.29073	1.06242742905123	6.29649	1.05822509374085	6.6296	1.04567716603601	6.31174	1.04601699855098	6.29565	1.0232381419239	6.3054	1.01789859717267	7.41138	1.03228628794687
6.32113	1.00568140176758	6.30644	1.01074464195974	6.30301	1.06243943973389	6.30877	1.05792719787582	6.64183	1.04603024401533	6.32401	1.04619263863367	6.30793	1.02372108579408	6.31767	1.01850689048109	7.4235	1.03256053928684
6.33338	1.00419508036947	6.31872	1.01237792588545	6.31528	1.06259711726003	6.32105	1.05780017137325	6.65406	1.04637337675918	6.33628	1.04628046382475	6.32022	1.02409553009969	6.32993	1.01917287971083	7.43563	1.03272233448131
6.34561	1.00274237544254	6.331	1.01399306645624	6.32755	1.06290838585625	6.33332	1.05787530873909	6.66628	1.04670044175829	6.34854	1.04626017940684	6.33249	1.02436081816356	6.34219	1.01989776175782	7.44775	1.03278584172921
6.35785	1.00137241828708	6.34327	1.01552013121386	6.33982	1.0633722931534	6.3456	1.05817598604785	6.67851	1.04700502265078	6.36079	1.04611719791423	6.34476	1.02451739263878	6.35444	1.0206806169598	7.45986	1.03277157549439
6.37008	1.00011725407215	6.35554	1.01689987027328	6.3521	1.06397350515478	6.35787	1.05871211162309	6.69073	1.04728134387159	6.37306	1.0458492407473	6.35704	1.02457103633002	6.3667	1.02151691775714	7.47198	1.03270507158013
6.38232	0.998997451262679	6.36781	1.01808867232209	6.36436	1.06467912252146	6.37013	1.05947680615431	6.70295	1.04752298596661	6.38531	1.04546842529227	6.36931	1.02453579007981	6.37895	1.02239637461282	7.48409	1.03261335875791
6.39455	0.998030009546258	6.38008	1.01905748018854	6.37662	1.06544112546301	6.3824	1.06044777951893	6.71517	1.04772067532544	6.39756	1.04499869452304	6.38158	1.02443386150698	6.3912	1.02330157754654	7.4962	1.03252078691834
6.40677	0.99723315887017	6.39235	1.0197881170035	6.38888	1.06620464693223	6.39466	1.06159264188998	6.72739	1.04786148528587	6.40981	1.04447080793405	6.39385	1.02429286028731	6.40346	1.02420872985197	7.50832	1.03244603276657
6.419	0.996626093258308	6.40461	1.02027123186305	6.40115	1.06691870980716	6.40692	1.06287455420585	6.7396	1.0479310550096	6.42206	1.04391784518919	6.40612	1.02414194017606	6.4157	1.0250907301403	7.52042	1.03240120287506
6.43123	0.996225802465262	6.41687	1.02050757931988	6.41341	1.06754453855793	6.41917	1.06425452569709	6.75181	1.04791847424999	6.43431	1.04337296330265	6.41838	1.02400848001799	6.42795	1.02592167338977	7.53253	1.03239263404411
6.44346	0.996044559095158	6.42913	1.02051097593767	6.42568	1.06805821169435	6.43143	1.06568959677574	6.76403	1.04782169187127	6.44655	1.04286904409211	6.43064	1.0239162124583	6.4402	1.02668126514976	7.54463	1.03242217323218
6.45568	0.996089616407888	6.44139	1.02030963202707	6.43794	1.06844809407341	6.44368	1.06712988623475	6.77624	1.04765086691084	6.4588	1.04243843269655	6.44291	1.0238848433678	6.45244	1.02735782987046	7.55674	1.03248785158374
6.4679	0.996363638663608	6.45365	1.01994358194176	6.4502	1.06871053997405	6.45593	1.06851892695056	6.78844	1.0474281794196	6.47104	1.04211109393713	6.45517	1.02393058246265	6.46468	1.02794917507747	7.56884	1.03258369454728
6.48012	0.996863389534107	6.46591	1.01945854642667	6.46246	1.06884765668432	6.46818	1.06979948268351	6.80065	1.04718442776242	6.48327	1.04191087114653	6.46742	1.02406671648091	6.47692	1.0284611781955	7.58094	1.03269924614698
6.49234	0.997576174281413	6.47816	1.01889875828436	6.47471	1.06886847521928	6.48042	1.07092278668362	6.81286	1.04695411266983	6.49551	1.04185101661498	6.47968	1.02430340077735	6.48916	1.02890456855094	7.59304	1.03281967079166
6.50456	0.998476483027448	6.49042	1.01830163066724	6.48696	1.06879174031169	6.49266	1.07185629609709	6.82506	1.04677095210852	6.50775	1.04193084334201	6.49193	1.02464623553532	6.5014	1.02929104054119	7.60514	1.03292696450728
6.51677	0.999526208626459	6.50267	1.01769566736463	6.49921	1.06864711889859	6.5049	1.07258591421258	6.83726	1.04666499141315	6.51998	1.04213501943648	6.50418	1.02509387553309	6.51364	1.02963029925547	7.61724	1.03300223083231
6.52899	1.00067955101576	6.51492	1.01710096501077	6.51146	1.06847281560938	6.51715	1.07311243789324	6.84946	1.04666131062309	6.53221	1.04243606469005	6.51643	1.02563564033976	6.52587	1.02992937892752	7.62934	1.03302857005509
6.5412	1.00189011788475	6.52716	1.01653051283078	6.5237	1.0683102049399	6.52938	1.0734456486474	6.86166	1.04677945568182	6.54444	1.04279947995209	6.52868	1.02625045011225	6.53811	1.03019438875926	7.64143	1.03299402113679
6.55341	1.00311603531581	6.53941	1.01599084530794	6.53594	1.06819803350332	6.54161	1.0736002321116	6.87386	1.04703247205141	6.55667	1.0431899995009	6.54093	1.0269081153297	6.55034	1.03043330799181	7.65352	1.03289401741246
6.56562	1.00432072537794	6.55165	1.01548185000127	6.54818	1.06816868959777	6.55384	1.07359534744118	6.88605	1.04742481422578	6.5689	1.0435770167105	6.55317	1.02757312915307	6.56258	1.03065765993394	7.66561	1.03273280604386
6.57783	1.00547084164259	6.5639	1.01499654415724	6.56043	1.06824730635995	6.56607	1.07345636594089	6.89824	1.04794927146266	6.58113	1.04393759411085	6.56541	1.02821007321794	6.57481	1.03088155124596	7.6777	1.03252331585609
6.59003	1.00653528341889	6.57614	1.01452174154679	6.57267	1.06845252621832	6.5783	1.07321564690274	6.91043	1.04858408681294	6.59336	1.0442566264719	6.57766	1.02878908652256	6.58704	1.03111832057207	7.68979	1.03228528486423
6.60224	1.00748808381622	6.58838	1.01403994394436	6.58492	1.06879695687804	6.59053	1.07291018250291	6.92262	1.04929216201153	6.60559	1.04452514535935	6.5899	1.02928985561312	6.59927	1.03137667632322	7.70188	1.0320421377418
6.61444	1.00831428527006	6.60061	1.01353216712131	6.59716	1.06928603006251	6.60276	1.07257641254095	6.93481	1.0500240624119	6.6178	1.04473856049094	6.60213	1.02970320535443	6.6115	1.03165854649363	7.71397	1.03181778303901
6.62664	1.00901487589937	6.61285	1.01298114164984	6.60939	1.06991546259328	6.61498	1.07224450655424	6.94699	1.05072520289811	6.63002	1.04489625896392	6.61437	1.03003027064828	6.62373	1.03195970115778	7.72605	1.03163460210528
6.63884	1.00960696715736	6.62508	1.01237431658262	6.62163	1.07066878502876	6.6272	1.0719346754264	6.95918	1.05134557530828	6.64225	1.04500265742613	6.62661	1.03028003335769	6.63595	1.03227241719154	7.73813	1.03151315394196
6.65103	1.01011841268602	6.63732	1.01170610924602	6.63386	1.07151672288614	6.63942	1.07165679615707	6.97136	1.05184881724185	6.65447	1.04506845779423	6.63885	1.03046640252517	6.64818	1.03258830660156	7.75022	1.03147291036709
6.66323	1.01057947630127	6.64955	1.01097890745141	6.64609	1.07241948429369	6.65164	1.07141294293496	6.98354	1.05221744216431	6.66669	1.04511045199515	6.65108	1.03060585713541	6.6604	1.03289963680711	7.7623	1.03153253042485
6.67542	1.01101546685565	6.66178	1.01020262527635	6.65832	1.07333168520639	6.66386	1.07120136839907	6.99572	1.05245286307143	6.6789	1.04514905702745	6.66331	1.03071602669899	6.67263	1.03319874507212	7.77437	1.03170844407375
6.68761	1.01144293285001	6.67401	1.00939310897964	6.67055	1.07420846576765	6.67608	1.07102035951394	7.0079	1.05257141871535	6.69112	1.04520426623242	6.67553	1.03081480608201	6.68484	1.03347651664553	7.78645	1.03201173674419
6.6998	1.01186951450167	6.68623	1.00857004112286	6.68278	1.07501093602868	6.6883	1.07087085243762	7.02007	1.05259931667953	6.70334	1.04529183059334	6.68776	1.0309191753641	6.69706	1.03372146866725	7.79853	1.03244464654839
6.71199	1.01229582343358	6.69846	1.00775490592709	6.695	1.07570957729805	6.70051	1.0707572676115	7.03225	1.0525691364872	6.71555	1.04542141980789	6.69998	1.03104316712035	6.70928	1.03392051948653	7.8106	1.03299846754759
6.72417	1.01271765138005	6.71068	1.00696920293236	6.70722	1.07628521247625	6.71273	1.07068655681433	7.04442	1.05251854095709	6.72776	1.04559725422877	6.7122	1.03119525852846	6.72149	1.03406146167777	7.82267	1.03365399342934
6.73635	1.01312785678701	6.7229	1.00623287810122	6.71944	1.07672800192976	6.72494	1.07066597756049	7.05659	1.05248957939914	6.73997	1.04582011094359	6.72442	1.03137627942486	6.73371	1.03413618232329	7.83474	1.03438438626357
6.74854	1.01351823612417	6.73512	1.00556310267109	6.73166	1.07703522616264	6.73715	1.07070058224305	7.06876	1.05252610386616	6.75218	1.04608886147285	6.73664	1.03157906119918	6.74592	1.03414327603485	7.84681	1.03515938426457
6.76071	1.01388174079423	6.74734	1.00497376062895	6.74387	1.07720848025801	6.74936	1.0707915551252	7.08093	1.05266806687621	6.76439	1.04640039668103	6.74885	1.0317903167287	6.75813	1.0340889708726	7.85887	1.03594957319936
6.77289	1.01421466409699	6.75956	1.00447582360282	6.75608	1.07725073104236	6.76156	1.07093610168871	7.09309	1.052944032733	6.7766	1.04674842668664	6.76107	1.03199409342563	6.77035	1.03398601554454	7.87094	1.03672984889523
6.78507	1.0145177055579	6.77178	1.00407816175852	6.76829	1.0771637531392	6.77377	1.07112869861556	7.10525	1.05336526699545	6.7888	1.04712289775097	6.77328	1.03217537687951	6.78255	1.03385099123492	7.883	1.03748168642304
6.79724	1.014794920131	6.78399	1.0037878416713	6.7805	1.07694666246568	6.78598	1.07136268996295	7.11742	1.05392463593855	6.801	1.04751155946211	6.78549	1.03232256028696	6.79476	1.03370105420485	7.89506	1.03819409086253
6.80941	1.0150506256394	6.79621	1.00360923562219	6.79271	1.07659623809017	6.79818	1.07163106341034	7.12958	1.05460106845256	6.8132	1.04790363854498	6.7977	1.03242840226498	6.80696	1.03355115998933	7.90712	1.03886323452049
6.82158	1.01528571064226	6.80842	1.0035423056759	6.80491	1.07610920338564	6.81039	1.0719259193687	7.14173	1.05536711508781	6.8254	1.04829388969305	6.80991	1.03249007898104	6.81915	1.03341238170216	7.91918	1.0394909806302
6.83374	1.01549544867189	6.82063	1.00358144989285	6.81711	1.07548575760218	6.82259	1.07223717922367	7.15389	1.0561955161391	6.8376	1.04868488376852	6.82211	1.03250928159977	6.83135	1.03329129139817	7.93124	1.04008275291681
6.84591	1.01567027809959	6.83284	1.00371638090594	6.82931	1.07473293744265	6.83479	1.07255170402272	7.16604	1.05706194095044	6.84979	1.04908654799387	6.83432	1.03249280020531	6.84354	1.03318992227727	7.9433	1.04064533850034
6.85808	1.01579936718981	6.84504	1.00393537217399	6.8415	1.07386641728942	6.84699	1.07285375651183	7.17819	1.05794423648268	6.86198	1.0495136400743	6.84652	1.0324531412025	6.85572	1.03310582871512	7.95535	1.04118513229996
6.87024	1.01587520155753	6.85725	1.004229528981	6.85369	1.07291026252001	6.85918	1.07312684309088	7.19034	1.0588210915959	6.87417	1.04998258942409	6.85872	1.0324082413602	6.86791	1.03303212984853	7.9674	1.04170716322028
6.8824	1.01589693914261	6.86945	1.00459570038349	6.86589	1.07189537677676	6.87138	1.07335608609521	7.20249	1.0596729116911	6.88635	1.05050851646908	6.87091	1.03237976385248	6.8801	1.03295779818281	7.97945	1.04221509721459
6.89455	1.01587111337417	6.88165	1.00503610848081	6.87808	1.07085798984804	6.88357	1.07352999609992	7.21464	1.0604851232351	6.89853	1.05110215293678	6.88311	1.03239049457407	6.89228	1.03286848695271	7.99151	1.04271217025665
6.9067	1.0158097498227	6.89385	1.00555461839237	6.89027	1.06983894947928	6.89576	1.07364094606356	7.22679	1.06125143152676	6.91072	1.05176618961999	6.89531	1.03246208482446	6.90446	1.03274785741137	8.00355	1.04320251939407
6.91885	1.01572707145344	6.90605	1.00615168396277	6.90246	1.06888321127223	6.90795	1.07368443416799	7.23893	1.06197415367737	6.92289	1.05249164883389	6.9075	1.03261402068005	6.91664	1.03257901865115	8.0156	1.04369186135404
6.93101	1.01563613438148	6.91825	1.00682091836297	6.91464	1.06803794657872	6.92014	1.07365786894243	7.25107	1.0626609431084	6.93507	1.0532561524141	6.91969	1.03286340256193	6.92881	1.03234574688267	8.02765	1.04418650753962
6.94316	1.01554616469837	6.93044	1.00754919042812	6.92683	1.06734808965109	6.93232	1.07355982470502	7.26321	1.06331998690785	6.94724	1.05402589534764	6.93188	1.03322402182732	6.94098	1.03203366776146	8.03969	1.04469067846131
6.95531	1.01546071732338	6.94264	1.00831974742294	6.93901	1.06684980137093	6.94451	1.07339047379927	7.27535	1.06395663638126	6.95942	1.05476131783559	6.94407	1.03370351851466	6.95315	1.03163210410359	8.05174	1.04520351804936
6.96745	1.01537654475991	6.95483	1.00911581529643	6.95119	1.06656401967946	6.95669	1.07315334610012	7.28749	1.06457279853905	6.97159	1.05542415930953	6.95625	1.03429915554323	6.96532	1.0311371576598	8.06378	1.04571792124967
6.97959	1.01528324009262	6.96702	1.00992199592764	6.96337	1.06649268347078	6.96887	1.07285788757407	7.29962	1.06516792601865	6.98376	1.05598271852931	6.96844	1.03499461759139	6.97749	1.03055558152124	8.07582	1.04622239016983
6.99173	1.01516392519496	6.97921	1.01072272584148	6.97554	1.06661900314819	6.98104	1.07252173266868	7.31176	1.06573938804909	6.99593	1.0564135743007	6.98062	1.03576052025898	6.98965	1.02990770922876	8.08785	1.04670502943247
7.00387	1.01499714038553	6.9914	1.01149959171084	6.98772	1.06691116791105	6.99321	1.07217145744369	7.32389	1.06628119021447	7.00808	1.05670067135521	6.9928	1.03655944734435	7.00182	1.02922726103771	8.09989	1.047157071489
7.016	1.01475962785083	7.00359	1.01223040577577	6.99989	1.06732745064233	7.00539	1.07184105314528	7.33602	1.06678216816246	7.02025	1.05683442865379	7.00498	1.03735354395762	7.01398	1.02855699813235	8.11192	1.04757348429695
7.02814	1.01442920631003	7.01577	1.01289172266112	7.01206	1.0678206127253	7.01756	1.07156835017079	7.34815	1.06722588193767	7.03241	1.05681303165421	7.01716	1.0381110780914	7.02614	1.02794149417664	8.12396	1.04795030701673
7.04027	1.0139868522242	7.02796	1.01346387422837	7.02422	1.0683406434943	7.02973	1.07139062207783	7.36028	1.06759354598267	7.04456	1.056645807491	7.02934	1.03880918360506	7.03829	1.02742018499424	8.13599	1.04828083842356
7.0524	1.01341766843731	7.04014	1.01393563753602	7.03639	1.06883632714611	7.0419	1.07134093048832	7.3724	1.06786926542403	7.05672	1.0563563826623	7.04151	1.03943260796257	7.05045	1.02702378269716	8.14802	1.04855376416254
7.06454	1.01271138216873	7.05232	1.01430581251196	7.04856	1.06925700627298	7.05406	1.07144611213404	7.38452	1.06804528490674	7.06888	1.05598282015234	7.05368	1.03997077260246	7.06261	1.02677490916264	8.16005	1.04875503672373
7.07667	1.01186363601614	7.0645	1.01458108365279	7.06073	1.06955578771804	7.06622	1.07172607448713	7.39665	1.06812496255698	7.08103	1.05557338698956	7.06585	1.04041611650617	7.07476	1.02669096100858	8.17207	1.04887280669206
7.08881	1.01087887127675	7.07668	1.01477195711404	7.07289	1.06969446661836	7.07838	1.07219323449154	7.40877	1.06812253752821	7.09317	1.05517889932193	7.07802	1.04076529066782	7.08691	1.02678596625061	8.1841	1.04890277166949
7.10094	1.00977402915853	7.08885	1.01488955476948	7.08505	1.0696491686061	7.09054	1.07285127792368	7.42089	1.06806039757676	7.10532	1.0548442452752	7.09019	1.04102250836583	7.09906	1.02706955996286	8.19612	1.04885119399192
7.11307	1.00858068119727	7.10103	1.01494500612751	7.09721	1.06941477288062	7.1027	1.07369371880907	7.433	1.06796548694274	7.11747	1.05460186276899	7.10235	1.04120280482367	7.11121	1.02754408673363	8.20814	1.04873438284791
7.1252	1.00734308996051	7.1132	1.01495099249812	7.10938	1.06900611939003	7.11485	1.07470379210445	7.44512	1.06786638585495	7.12961	1.0544688390533	7.11451	1.04133294395471	7.12336	1.02820279502718	8.22016	1.0485754328531
7.13734	1.00611175790028	7.12537	1.01492329988653	7.12153	1.06845501275385	7.127	1.0758568030951	7.45723	1.06779170198543	7.14176	1.05444772629834	7.12668	1.04144893583059	7.13551	1.02903142095255	8.23218	1.04840021069175
7.14946	1.00493507191782	7.13754	1.01488022888708	7.13368	1.06780375138565	7.13915	1.07712421063792	7.46935	1.06776928229405	7.1539	1.05452996623581	7.13883	1.04159068113269	7.14765	1.03001270038863	8.2442	1.0482344943913
7.16158	1.00385330252434	7.14971	1.01483933218021	7.14584	1.06709743242772	7.15129	1.07847695307252	7.48146	1.06782497377002	7.16604	1.05470037988602	7.15099	1.04179532144217	7.1598	1.03113087314893	8.25622	1.04810314579989
7.17371	1.0028978134759	7.16188	1.01481299219772	7.15799	1.06637765621298	7.16344	1.07988564238359	7.49357	1.06797973687999	7.17817	1.05494141584305	7.16315	1.04209114637713	7.17193	1.03237318794263	8.26823	1.04803094891465
7.18583	1.00209463548593	7.17405	1.01480534173205	7.17014	1.06567917688083	7.17559	1.08131758880122	7.50567	1.0682450127232	7.19031	1.05523639511154	7.1753	1.04249351782489	7.18407	1.03372780304795	8.28024	1.04804385878841
7.19795	1.00146838032343	7.18621	1.01481231316571	7.18229	1.06502922263885	7.18772	1.08273346637153	7.51778	1.06861789513859	7.20245	1.05557148634781	7.18746	1.04300352964385	7.19621	1.03518019860046	8.29226	1.04816916224873
7.21007	1.00104246369452	7.19838	1.01482476010367	7.19445	1.06444788292379	7.19986	1.08408734233807	7.52989	1.06907879816092	7.21459	1.05593643292935	7.19961	1.04360933367588	7.20835	1.03671097001763	8.30427	1.04843352210503
7.22218	1.00083490100925	7.21054	1.01483296623233	7.2066	1.06394795314185	7.212	1.08533177015042	7.54199	1.06959389962707	7.22672	1.0563242037521	7.21176	1.0442894960106	7.22049	1.03829621122283	8.31627	1.04885893379417
7.2343	1.00085292193786	7.22269	1.01483048718864	7.21875	1.06353372656009	7.22413	1.08642611245833	7.55409	1.070122555097	7.23885	1.05672991555729	7.22391	1.04501752476678	7.23263	1.03990934286508	8.32828	1.04945784885368
7.2464	1.00109102553896	7.23485	1.01481618515982	7.2309	1.06319946483543	7.23626	1.08734393120756	7.56619	1.07062722989445	7.25098	1.05714961820244	7.23605	1.04576674346971	7.24476	1.04152237250206	8.34029	1.05022941513008
7.25852	1.00153464481418	7.24701	1.01479459214079	7.24305	1.06292880910029	7.24839	1.08807587785714	7.57829	1.07108200087632	7.26311	1.05757965454575	7.2482	1.04651471399797	7.2569	1.04310579216769	8.35229	1.05115838526743
7.27063	1.00216718964816	7.25916	1.01477533507964	7.25519	1.06269606009131	7.26053	1.0886274413713	7.59038	1.07147637886204	7.27524	1.05801701767552	7.26034	1.04724634254002	7.26903	1.04462819042563	8.3643	1.0522168675043
7.28274	1.00297541477604	7.27131	1.01477195125015	7.26733	1.06246947759276	7.27265	1.08901390660233	7.60248	1.07181368624939	7.28737	1.05846038613465	7.27248	1.04795488212159	7.28116	1.04605722759671	8.3763	1.05336766565834
7.29484	1.00394912996034	7.28346	1.01479964636541	7.27948	1.06221598933453	7.28478	1.08925592115138	7.61457	1.07210593748989	7.2995	1.05891073518944	7.28462	1.04864067309442	7.29329	1.04736233029264	8.3883	1.05456755119968
7.30695	1.00507546168493	7.29561	1.01487140589782	7.29162	1.06190617489402	7.29691	1.08937778477191	7.62666	1.07236855979836	7.31163	1.05937027513306	7.29676	1.04930854629496	7.30542	1.04851761953524	8.40029	1.05576970592605
7.31905	1.00633190038504	7.30776	1.01499283752595	7.30376	1.0615182039595	7.30903	1.08940816772595	7.63875	1.07261776602177	7.32375	1.0598393288811	7.3089	1.04996555354166	7.31755	1.04950303744137	8.41229	1.05692590621395
7.33115	1.00768308185471	7.31991	1.0151576000106	7.31589	1.06103973299863	7.32115	1.08938109993155	7.65085	1.07287146462243	7.33588	1.06031225086752	7.32103	1.05062015986769	7.32968	1.0503029830344	8.42428	1.05798954257034
7.34325	1.00908321530713	7.33205	1.01534595291185	7.32803	1.06046766843968	7.33327	1.08933478827639	7.66293	1.07315233407478	7.348	1.06077460016544	7.33316	1.05128231604226	7.34181	1.05090384024594	8.43628	1.05891978824353
7.35534	1.01048190095446	7.34419	1.0155278679258	7.34016	1.05980681432306	7.34539	1.0893071217512	7.67502	1.07349016174229	7.36012	1.06120359827612	7.34529	1.05196233042429	7.35393	1.05129277210193	8.44827	1.05968588110276
7.36743	1.0118292038678	7.35634	1.01566963095807	7.35229	1.05906893132741	7.35751	1.08932880851969	7.68711	1.07392049611426	7.37224	1.06157234360557	7.35742	1.05266686131758	7.36606	1.05145922131986	8.46026	1.06026981939657
7.37953	1.01307759962259	7.36847	1.01574059776636	7.36443	1.05827303952286	7.36963	1.0894167891785	7.6992	1.07447833461105	7.38436	1.06185621546486	7.36955	1.05339283924511	7.37818	1.05139848704558	8.47225	1.060666443726
7.39162	1.01418192866468	7.38061	1.01571658878768	7.37655	1.05744620389083	7.38175	1.08957088186125	7.71128	1.07518840426893	7.39648	1.06203866081727	7.38168	1.05412283284708	7.3903	1.05111520113082	8.48424	1.06088138407016
7.40371	1.01510048354868	7.39275	1.01557879060459	7.38868	1.0566227765934	7.39387	1.08977521901453	7.72336	1.07605613241841	7.40859	1.06211391489691	7.39381	1.05482572472877	7.40242	1.05062465808576	8.49622	1.06092853579514
7.41579	1.01579898461821	7.40489	1.0153104578784	7.4008	1.05584033732936	7.40598	1.09000362857676	7.73544	1.07706388901895	7.42071	1.0620859684191	7.40593	1.05546370357155	7.41453	1.04995153560103	8.50821	1.06082871935064
7.42788	1.01625574169623	7.41702	1.01489558368841	7.41292	1.05513247068329	7.4181	1.09022613279213	7.74752	1.07817474503646	7.43283	1.0619652105546	7.41806	1.05600236745022	7.42664	1.04912724806352	8.52019	1.06061000056428
7.43996	1.01646396275408	7.42915	1.01432234140923	7.42504	1.0545208068119	7.43021	1.09041349846082	7.75959	1.07934197498907	7.44494	1.06176538567188	7.43017	1.05641844670126	7.43875	1.0481876706112	8.53217	1.06030861934527
7.45204	1.01642832778509	7.44128	1.013590202161	7.43716	1.05400980176378	7.44232	1.09053848343741	7.77167	1.08051944399057	7.45705	1.06150304699969	7.44229	1.05670122937148	7.45086	1.04717198315061	8.54415	1.05996862854763
7.46413	1.01615704418101	7.45341	1.01271605694981	7.44927	1.05358678876396	7.45443	1.09057494180655	7.78374	1.08166802677937	7.46916	1.06119978598499	7.45441	1.0568481732399	7.46297	1.0461218835507	8.55612	1.05963878960886
7.4762	1.01565450140329	7.46554	1.01173435177282	7.46138	1.05322751358785	7.46654	1.09049749834074	7.79582	1.08275628284083	7.48127	1.06088528621521	7.46653	1.05685914655162	7.47508	1.04507978011524	8.5681	1.05936683013699
7.48828	1.01492005691106	7.47766	1.01068980999581	7.47349	1.05290506665006	7.47866	1.09028394484518	7.80789	1.08375743850867	7.49337	1.06059815492009	7.47864	1.05673434272161	7.48718	1.04408537279825	8.58007	1.05919293718456
7.50035	1.0139546260732	7.48979	1.00962634237058	7.48559	1.05259897829564	7.49077	1.08992020102832	7.81995	1.08464658209165	7.50547	1.06038240780261	7.49076	1.05647778133081	7.49928	1.04317154843449	8.59205	1.05914519656885
7.51242	1.01277115744381	7.50191	1.00857846578982	7.49769	1.05230153741609	7.50287	1.08940529883564	7.83202	1.08540084636571	7.51757	1.06028005671717	7.50287	1.05610382082839	7.51138	1.04236138100567	8.60402	1.05923890996859
7.52449	1.01140188658343	7.51403	1.00756982162702	7.5098	1.0520197011215	7.51498	1.08875322804497	7.84409	1.08600255185189	7.52967	1.06032289177715	7.51498	1.0556415456915	7.52348	1.04166747805893	8.61599	1.0594796289596
7.53657	1.00989707413112	7.52615	1.00661847009026	7.5219	1.05177261074116	7.52709	1.08799025140274	7.85615	1.08644307454058	7.54177	1.06052742678973	7.52708	1.05513305638544	7.53558	1.04109345129427	8.62796	1.0598675820047
7.54864	1.00831563210653	7.53827	1.00574424910737	7.534	1.05158614271175	7.53919	1.08714927218591	7.86821	1.08672494543348	7.55386	1.06089529547136	7.53919	1.05462567775398	7.54767	1.04063617744327	8.63992	1.06040040042585
7.56071	1.00671345547269	7.55039	1.00497280247248	7.5461	1.05148671304589	7.55129	1.08626476544431	7.88027	1.08686104674125	7.56596	1.06141812965622	7.55129	1.05416208198257	7.55976	1.04028760583652	8.65188	1.06107232935801
7.57277	1.0051363527239	7.5625	1.00433407150488	7.5582	1.05149651774291	7.56339	1.08537105363541	7.89233	1.08687145771254	7.57805	1.06208331548769	7.56339	1.0537736007858	7.57185	1.04003589809281	8.66385	1.06187067177692
7.58484	1.00362052186274	7.57462	1.00385732263476	7.57029	1.05163153244655	7.57549	1.08450374828352	7.90439	1.08677947393685	7.59014	1.06287688234959	7.57549	1.05347986906862	7.58394	1.03986662133512	8.67581	1.06277228478938
7.5969	1.00219776705588	7.58673	1.00356681792829	7.58239	1.05190218322329	7.58758	1.08370130207396	7.91645	1.08660837184299	7.60222	1.06378222719086	7.58759	1.05329397551575	7.59602	1.0397647429424	8.68777	1.06374303268639
7.60896	1.00089957829657	7.59884	1.00348077302803	7.59449	1.05231519107516	7.59968	1.08300322692807	7.9285	1.08637994683699	7.61431	1.06477661361625	7.59969	1.05322911782719	7.60811	1.03971734127976	8.69973	1.06474119965649
7.62102	0.99975591879245	7.61095	1.00361287835549	7.60657	1.05287442037542	7.61177	1.08244410516272	7.94055	1.08611509099717	7.62639	1.06582904428356	7.61179	1.05330225190091	7.62019	1.03971601041796	8.71168	1.06572347028811
7.63308	0.998789329585851	7.62305	1.00397330780306	7.61866	1.0535792049779	7.62387	1.08204609175551	7.9526	1.0858358909185	7.63847	1.06690206732244	7.62388	1.05353247559313	7.63227	1.0397576514904	8.72364	1.06665094139552
7.64514	0.998008841957207	7.63516	1.00456667178108	7.63075	1.05442050215613	7.63595	1.08181432839089	7.96465	1.08556810054917	7.65055	1.06795725130254	7.63597	1.05393534165994	7.64436	1.03984289915837	8.73559	1.06749326898948
7.65719	0.997408354866775	7.64727	1.00538720363567	7.64284	1.05537729502604	7.64804	1.08173814951566	7.9767	1.08534263159662	7.66263	1.06896159610116	7.64806	1.05451680073833	7.65644	1.03997241417769	8.74755	1.06823055408825
7.66925	0.996970869322386	7.65937	1.00641416992019	7.65492	1.05641637059379	7.66013	1.08179729962548	7.98875	1.08519509485306	7.67471	1.06989173057849	7.66016	1.05527053847144	7.66851	1.04014208625514	8.7595	1.06885357670305
7.68131	0.996676049376516	7.67147	1.00761081009076	7.66701	1.05749702349197	7.67221	1.08196932324984	8.0008	1.08516328773862	7.68677	1.07073444004663	7.67225	1.05618011949666	7.68058	1.04033851392513	8.77145	1.06936299776285
7.69337	0.99650685302916	7.68357	1.00892780773602	7.67909	1.05857912513609	7.6843	1.08223397942566	8.01284	1.08528339911082	7.69884	1.07148443549364	7.68433	1.05722416054019	7.69265	1.04053609499041	8.78339	1.06976771616276
7.70542	0.996452296845744	7.69567	1.0103093007863	7.69117	1.05963054597616	7.69638	1.08257297906399	8.02489	1.08558610176293	7.71092	1.07214161429169	7.69642	1.05838089781202	7.70472	1.04069701236758	8.79533	1.07008247143447
7.71747	0.996506340130599	7.70777	1.01169819376782	7.70325	1.0606301339452	7.70846	1.08296662262853	8.03693	1.08609348475816	7.72299	1.07270962686064	7.70851	1.05962927871483	7.71679	1.04077543993871	8.80727	1.0703251388145
7.72952	0.996665086419478	7.71987	1.01303890476733	7.71533	1.06156537733363	7.72053	1.08339073882911	8.04897	1.08681721988614	7.73505	1.07319596769103	7.72059	1.06094650875321	7.72885	1.04072700172686	8.81921	1.07051445456093
7.74157	0.996924644006419	7.73196	1.0142783031207	7.72741	1.06242736630013	7.7326	1.08381666744116	8.06101	1.08775786993248	7.74711	1.07361240201507	7.73267	1.06230474435776	7.74092	1.04052324528011	8.83115	1.0706686880356
7.75362	0.997280504411938	7.74406	1.01536714494727	7.73949	1.06320706187087	7.74467	1.08421462665775	8.07304	1.08890500891666	7.75917	1.07397434057226	7.74475	1.06367033653333	7.75298	1.04016846127963	8.84309	1.07080519507574
7.76567	0.997727765659174	7.75615	1.01626357032099	7.75157	1.06389525423315	7.75673	1.08455842727035	8.08508	1.09023775610315	7.77123	1.07429877425749	7.75683	1.06500727622487	7.76504	1.03971351145348	8.85503	1.07094037495115
7.77771	0.998261197276813	7.76824	1.01693799355655	7.76364	1.06448544904125	7.7688	1.08482867023746	8.09711	1.09172536603749	7.78329	1.0746016560013	7.7689	1.06628363137121	7.7771	1.03926012044019	8.86696	1.07108960365155
7.78975	0.998874932944166	7.78033	1.01737699309771	7.77572	1.06497683460733	7.78087	1.08501269347106	8.10915	1.09332780341845	7.79535	1.07489613174922	7.78098	1.06747779076714	7.78916	1.03895074563698	8.87889	1.07126700823852
7.8018	0.999562372944487	7.79242	1.01758397398491	7.78779	1.06537488769803	7.79293	1.08510178867231	8.12117	1.09499682439554	7.80741	1.07519242859388	7.79305	1.06858142197215	7.80122	1.0389435351576	8.89083	1.07148506862881
7.81384	1.00031677070561	7.80451	1.01757618042315	7.79987	1.06568934454495	7.80499	1.08508812214999	8.1332	1.09667858956676	7.81947	1.07549906062152	7.80513	1.06959796841589	7.81328	1.03937728503445	8.90276	1.0717539021922
7.82588	1.00113218791814	7.81659	1.01737958153455	7.81194	1.06593119068518	7.81705	1.08496410909906	8.14523	1.09831853307334	7.83153	1.07582424789032	7.8172	1.07053799609943	7.82534	1.04033536779259	8.91469	1.07208003423132
7.83792	1.00200405448137	7.82867	1.01702387376789	7.82401	1.0661105655543	7.82911	1.08472540077026	8.15726	1.09986787202595	7.84359	1.07617659853094	7.82927	1.07141430949285	7.8374	1.04181881507121	8.92661	1.07246480772954
7.84995	1.00292907119272	7.84075	1.0165390893647	7.83608	1.0662362192204	7.84116	1.08437604476007	8.16928	1.10128959626367	7.85564	1.07656491434966	7.84134	1.07223956411031	8.02879	1.04373686613733	8.93854	1.07290318753531
7.86199	1.00390505263544	7.85284	1.0159539273896	7.84815	1.06631575734986	7.85322	1.08393245151382	8.1813	1.10256144806639	7.86769	1.07699766347428	7.8534	1.0730271272616	8.04084	1.04591904489809	8.95046	1.07338400771569
7.87403	1.00493134293128	7.86491	1.01529499620994	7.86022	1.06635553350584	7.86527	1.08342298570539	8.19332	1.10367490375507	7.87974	1.07748262553579	7.86547	1.07379328059978	8.05288	1.04814713837267	8.96239	1.07389226952444
7.88606	1.00600929321928	7.87699	1.0145861386727	7.87228	1.06635974832684	7.87732	1.08288243398475	8.20534	1.10463149201657	7.89179	1.07802657554265	7.87753	1.07455729264537	8.06492	1.05019958297786	8.97431	1.07441310221613
7.89809	1.00714110979842	7.88906	1.01384757636061	7.88435	1.06632922065561	7.88936	1.08234381107916	8.21736	1.10543902848089	7.90384	1.07863436554879	7.88959	1.07533681508652	8.07696	1.05189646851457	8.98623	1.07493610184961
7.91012	1.00832578928129	7.90114	1.01309514006743	7.89641	1.06626057169494	7.90141	1.08183176551816	8.22938	1.10610949867743	7.9159	1.07930705728516	7.90165	1.07613929141196	8.08899	1.05313263278769	8.99815	1.07545852200414
7.92216	1.00955313864138	7.91321	1.01233998771735	7.90848	1.06614614219696	7.91346	1.08136089609659	8.24139	1.10665824900085	7.92795	1.08003977796645	7.91371	1.07695359968398	8.10103	1.05389008370093	9.01007	1.07598625362251
7.93419	1.01079928027814	7.92528	1.01158903244835	7.92054	1.0659744555835	7.9255	1.08093917237755	8.2534	1.10710278692459	7.93999	1.08082083315549	7.92577	1.07774734321653	8.11306	1.05422813913339	9.02198	1.0765323776521
7.94622	1.01202715993945	7.93735	1.01084606728803	7.9326	1.06573100856369	7.93755	1.0805735206429	8.26541	1.10746002801299	7.95204	1.08163334983255	7.93783	1.0784727996817	8.12508	1.05425716675389	9.03389	1.07711396566999
7.95824	1.0131926979767	7.94942	1.0101134027404	7.94466	1.06539954388192	7.9496	1.08027364860293	8.27742	1.10774264008256	7.96409	1.08245923259582	7.94988	1.07907980128609	8.13711	1.05410634795565	9.0458	1.07774849167206
7.97027	1.01425333295762	7.96149	1.00939366050121	7.95672	1.06496414655898	7.96164	1.0800519069571	8.28943	1.10795647676898	7.97613	1.08328352653333	7.96193	1.07952979815149	8.14913	1.05389580316375	9.05771	1.07845136527079
7.98229	1.01517398984194	7.97355	1.00869115391477	7.96877	1.06441208392249	7.97368	1.07992003651015	8.30144	1.10810071425226	7.98818	1.08409678914323	7.97398	1.07980470161313	8.16115	1.05371948348276	9.06962	1.07923536355313
7.9943	1.01592756671526	7.98562	1.00801219729604	7.98082	1.06373657188936	7.98572	1.07988576568567	8.31345	1.10817050884475	8.00022	1.08489430687763	7.98603	1.07990719981002	8.17316	1.05363990997502	9.08153	1.08011128130608
8.00631	1.01649137202266	7.99768	1.00736398513495	7.99287	1.06293838415642	7.99777	1.07995196431837	8.32545	1.10816028931816	8.01226	1.0856730498972	7.99808	1.07985399024531	8.18517	1.05369169065682	9.09343	1.08108792853542
8.01832	1.01684408213939	8.00974	1.00675240132736	8.00492	1.06202588849701	8.0098	1.08011879489215	8.33745	1.10806559661069	8.0243	1.08642853843163	8.01013	1.07966679248707	8.19718	1.05388910234878	9.10534	1.08216989864733
8.03033	1.0169671747219	8.0218	1.00617986258578	8.01696	1.06101421725189	8.02184	1.08038685670922	8.34945	1.10788285047989	8.03634	1.08715338759556	8.02217	1.07936619926233	8.2092	1.05423368810592	9.11724	1.08335350571243
8.04234	1.01685089928865	8.03386	1.00564446280352	8.02901	1.05992477903719	8.03388	1.08075854475327	8.36145	1.10760834932958	8.04838	1.08783775139595	8.03422	1.07897070993902	8.2212	1.05471964333072	9.12914	1.08462349676725
8.05435	1.01650080381438	8.04591	1.00514098161288	8.04105	1.05878558100965	8.04591	1.08123625057254	8.37345	1.10723857314686	8.06041	1.08847061545376	8.04626	1.07849968329385	8.23321	1.05533657825204	9.14103	1.0859535278854
8.06635	1.01593988006107	8.05797	1.00466316831354	8.05309	1.05763144828378	8.05795	1.0818184312287	8.38544	1.1067727441595	8.07245	1.08904084578195	8.0583	1.07797671726869	8.24522	1.05607042742251	9.15293	1.08731121719739
8.07835	1.01520430687631	8.07002	1.00420599007018	8.06513	1.05650255501699	8.06998	1.08249607729826	8.39744	1.10621647071037	8.08448	1.08953779819286	8.07034	1.07743020400308	8.25722	1.05690371210479	9.16482	1.08866539804272
8.09036	1.01433527211831	8.08208	1.00376684050083	8.07716	1.05544053486909	8.08201	1.08325164539397	8.40943	1.10558397912544	8.09651	1.08995205321832	8.08238	1.0768899934007	8.26921	1.05781613450611	9.17672	1.08999159969365
8.10236	1.01337192322956	8.09412	1.00334574953028	8.08919	1.05448321043347	8.09404	1.08406065681941	8.42142	1.10489718650149	8.10854	1.09027671587716	8.09441	1.07638165576669	8.28122	1.05878576466534	9.18861	1.09127312793339
8.11435	1.01234916322439	8.10617	1.00294544003707	8.10122	1.05366012617302	8.10607	1.08489453390316	8.43342	1.10418218663665	8.12057	1.09050895637733	8.10645	1.07592127278834	8.29322	1.05979028530661	9.2005	1.09249824867811
8.12635	1.0112999389361	8.11822	1.00257187543616	8.11326	1.05299054532227	8.11809	1.08572307910209	8.4454	1.10346566131189	8.1326	1.09065094146808	8.11848	1.07551339909747	8.30521	1.06080751162683	9.21238	1.09365632749323
8.13835	1.01025819762566	8.13027	1.00223496977795	8.12529	1.05248381877884	8.13012	1.08651609549836	8.45739	1.10277354760367	8.14463	1.09070961397572	8.13051	1.07515324237174	8.3172	1.06181506915749	9.22427	1.09473566629873
8.15034	1.00925859076822	8.14231	1.001948445348	8.13731	1.05214057235025	8.14214	1.08724472094834	8.46938	1.1021320750164	8.15664	1.09069567051256	8.14254	1.07483216764621	8.3292	1.06279024313614	9.23615	1.09572374960469
8.16233	1.00833219358648	8.15436	1.00172827133254	8.14933	1.05195318444123	8.15417	1.08788307577616	8.48136	1.10156896381244	8.16866	1.09062273739386	8.15457	1.07454426860676	8.34119	1.06371150051485	9.24804	1.09660865498865
8.17432	1.00750117813467	8.1664	1.00159042338755	8.16135	1.05190539941259	8.16619	1.08841000338982	8.49334	1.10111224601275	8.18067	1.0905075019665	8.1666	1.07429146578205	8.35318	1.0645622321362	9.25992	1.09738001442597
8.18631	1.00677644084223	8.17844	1.00154960497017	8.17337	1.05197236793571	8.17821	1.08881010896797	8.50532	1.1007861982655	8.19267	1.09037053252719	8.17862	1.07408538294467	8.36517	1.06533533920847	9.2718	1.09802899163
8.1983	1.0061599022885	8.19048	1.00161997529043	8.18539	1.05212268743406	8.19023	1.08907373494091	8.5173	1.10060652726029	8.20468	1.09023651930429	8.19065	1.07394567597279	8.37716	1.06603594813466	9.28367	1.0985479447545
8.21028	1.00564966648727	8.20251	1.00181702881942	8.19741	1.05232291346568	8.20225	1.08919655619677	8.52928	1.1005779015667	8.21668	1.09013257781703	8.20267	1.07389588746279	8.38914	1.06668011164623	9.29555	1.09893067772994
8.22227	1.00524441781609	8.21455	1.00215809590686	8.20942	1.05254340616462	8.21427	1.08917997255158	8.54126	1.10069529760972	8.22868	1.09008433727742	8.21469	1.0739586930658	8.40112	1.06728965666578	9.30742	1.09917348158086
8.23425	1.00494461618575	8.22658	1.0026591429091	8.22143	1.0527634352054	8.22628	1.08903271133453	8.55323	1.10094774984878	8.24068	1.09011115626092	8.2267	1.07415235205213	8.4131	1.06788572389078	9.31929	1.09927639852967
8.24623	1.00475089984139	8.23861	1.00332797510019	8.23345	1.05297378240679	8.23829	1.08877254742775	8.5652	1.10132135540661	8.25268	1.09022279863771	8.23872	1.07448941706122	8.42508	1.06848424264199	9.33116	1.09924404407605
8.25821	1.0046620920765	8.25064	1.00415702916168	8.24546	1.05317631447247	8.25031	1.08842614903475	8.57717	1.10179922756583	8.26469	1.09041938377445	8.25073	1.07497764813274	8.43707	1.06909515152377	9.34303	1.09908585849677
8.27019	1.00467484676456	8.26267	1.00512025902039	8.25747	1.05338129039914	8.26231	1.08802571247935	8.58914	1.10235882782275	8.27668	1.09069452989808	8.26275	1.07562198051923	8.44905	1.06972471968356	9.3549	1.09881620190847
8.28217	1.00478492628367	8.2747	1.00617675738597	8.26947	1.05360381127583	8.27432	1.0876029295139	8.6011	1.10296951742949	8.28868	1.09103955330979	8.27476	1.07642568592711	8.46103	1.07037853174306	9.36676	1.09845470754598
8.29415	1.00498838719669	8.28672	1.00727970312659	8.28149	1.05386071063339	8.28632	1.08718256449272	8.61307	1.10359332962305	8.30067	1.0914458878294	8.28677	1.07738897481785	8.473	1.07106259038511	9.37863	1.09802678626482
8.30612	1.00528105876635	8.29875	1.00838586107372	8.29349	1.05416867291976	8.29833	1.08677823706714	8.62503	1.10418977903092	8.31267	1.0919042135629	8.29878	1.07850451883575	8.48497	1.07178142966906	9.39049	1.09756363242681
8.3181	1.00565640424488	8.31078	1.00946080878785	8.30549	1.05454380496409	8.31033	1.08639174264908	8.637	1.10472271402806	8.32466	1.09240130432574	8.31079	1.07975144855521	8.49695	1.07253416440984	9.40235	1.09710102616863
8.33007	1.0061035092494	8.3228	1.01047843993016	8.31749	1.05500229844295	8.32234	1.08601538929272	8.64896	1.10516588262136	8.33665	1.09291748875689	8.32279	1.08109117969076	8.50892	1.07331089849555	9.4142	1.09667674763006
8.34204	1.0066069754922	8.33482	1.01141747347997	8.32949	1.05556113739703	8.33434	1.08563565200781	8.66092	1.10550484402586	8.34864	1.09342740887603	8.3348	1.08246849784864	8.52089	1.07409206173261	9.42606	1.0963271608154
8.35401	1.00714880666815	8.34684	1.01225938812669	8.34149	1.05623728884765	8.34633	1.08523651619226	8.67288	1.1057351798134	8.36063	1.09390452781859	8.3468	1.08381908356556	8.53286	1.07485185392747	9.43791	1.09608398932831
8.36598	1.0077104287386	8.35885	1.01299021670006	8.35349	1.05704414016255	8.35832	1.08480179494561	8.68484	1.10585886562153	8.37262	1.09432720347738	8.3588	1.08508116242349	8.54483	1.07556468715716	9.44976	1.09597221594291
8.37795	1.00827260368745	8.37087	1.01360481982016	8.36549	1.05798553133403	8.37031	1.08431661283395	8.69679	1.10588101209633	8.3846	1.09468303086528	8.3708	1.08620648559463	8.5568	1.07621164747992	9.46161	1.09600945715554
8.38991	1.00881272636009	8.38288	1.01410983828361	8.37748	1.0590499286965	8.38231	1.08376860281462	8.70875	1.10580816828632	8.39659	1.09496933879856	8.3828	1.08716618766	8.56877	1.07678383288101	9.47346	1.09620642118096
8.40188	1.0093015518957	8.3949	1.01452232843727	8.38948	1.06020841465173	8.39429	1.08314921815233	8.7207	1.10564808933136	8.40857	1.09519028595196	8.39479	1.08795007277209	8.58074	1.07728123876808	9.4853	1.0965675455978
8.41384	1.00970261290082	8.40691	1.01486420879979	8.40148	1.06141878391207	8.40627	1.08245527611164	8.73265	1.10541021241027	8.42055	1.09535308858663	8.40679	1.08856148597006	8.5927	1.07770853147142	9.49715	1.09709093606982
8.42581	1.00997620268155	8.41892	1.01515547661261	8.41347	1.06263448718099	8.41826	1.08169063122704	8.74459	1.10510615098678	8.43253	1.09546612248795	8.41879	1.08901175284143	8.60467	1.07807074274474	9.50899	1.09776733405818
8.43776	1.0100866351577	8.43093	1.01540967642699	8.42546	1.06381384012846	8.43024	1.08086765332922	8.75654	1.10474979277117	8.44452	1.09553996829168	8.43078	1.08931728716614	8.61663	1.07837150422007	9.52083	1.09857872949523
8.44972	1.01000894891556	8.44293	1.01563331292371	8.43745	1.06492454249185	8.44222	1.08000788999021	8.76849	1.10435667809186	8.45649	1.09559017867902	8.44277	1.08949986234137	8.62859	1.07861435236642	9.53267	1.099497838429
8.46168	1.0097314323989	8.45494	1.01582840863474	8.44944	1.06594180104846	8.4542	1.0791411244963	8.78043	1.10394238610192	8.46847	1.09563922002559	8.45476	1.08958815141008	8.64056	1.07880548880839	9.54451	1.10048953735048
8.47364	1.00925339749093	8.46694	1.0159959043736	8.46144	1.06684293451087	8.46617	1.07830233972012	8.79237	1.10352008582768	8.48044	1.09571549411081	8.46675	1.08961790168987	8.65252	1.07895563034354	9.55634	1.1015145097091
8.48559	1.00858126174909	8.47894	1.01613769926545	8.47342	1.06760369292837	8.47814	1.07752692980909	8.80431	1.10309825252996	8.49241	1.09584917066882	8.47873	1.08962922471187	8.66447	1.07907947490518	9.56818	1.10253435029512
8.49755	1.00772726762892	8.49094	1.01625630642231	8.48541	1.06819974437137	8.49011	1.07684542504642	8.81625	1.10268017806639	8.50439	1.09606650020886	8.49072	1.08966157455614	8.67642	1.0791928981136	9.58001	1.10351678079051
8.50951	1.00671280056025	8.50294	1.01635246151967	8.49739	1.06861231335344	8.50208	1.07627936423247	8.82819	1.10226647050898	8.51636	1.09638511820114	8.5027	1.08974874882587	8.68838	1.07930910768744	9.59185	1.10443965784685
8.52146	1.00557395727149	8.51494	1.01642197035428	8.50938	1.068833437836	8.51405	1.07583946747184	8.84013	1.10186007187466	8.52833	1.09681218507663	8.51468	1.08991656177785	8.70034	1.07943511951382	9.60367	1.10529286621395
8.53341	1.00436425733784	8.52693	1.01645346765019	8.52137	1.06886657917363	8.52601	1.07552625409188	8.85206	1.10147135338012	8.54029	1.09734557995013	8.52666	1.09018433673363	8.71229	1.07956944053857	9.6155	1.10607771640227
8.54536	1.00315069690087	8.53893	1.01642858875086	8.53336	1.06872206253634	8.53798	1.07533235445719	8.86399	1.101120099914	8.55226	1.09797680174726	8.53864	1.09056876905056	8.72423	1.07970140855097	9.62733	1.10680407915301
8.5573	1.00200396525406	8.55092	1.0163252793701	8.54534	1.06841092530851	8.54994	1.07524541061292	8.87592	1.10083256625936	8.56422	1.09869357128032	8.55061	1.09108670369509	8.73617	1.07981256121668	9.63915	1.1074862309041
8.56924	1.00098798231014	8.56291	1.0161236208095	8.55733	1.06794187667375	8.5619	1.07525062322946	8.88785	1.10063467671591	8.57619	1.09948061819794	8.56258	1.0917536271759	8.74812	1.07988042235882	9.65097	1.10813897198514
8.58118	1.0001543801378	8.57489	1.0158120793841	8.56931	1.06732340175647	8.57387	1.07533240989049	8.89978	1.10054496161477	8.58815	1.10031845256306	8.57456	1.09257750570092	8.76007	1.07988469167657	9.66279	1.10877545839371
8.59312	0.999543628476723	8.58688	1.01539139792325	8.58129	1.06656882691687	8.58583	1.07547508493194	8.91171	1.10057113854866	8.60012	1.10118137820418	8.58653	1.09355130149607	8.772	1.07981478556954	9.67461	1.10940711871954
8.60505	0.999189262824202	8.59887	1.01487423066136	8.59326	1.06569981339347	8.59779	1.07566288875789	8.92363	1.10071194987237	8.61208	1.10203684956021	8.5985	1.09464930461064	8.78394	1.07967642357879	9.68643	1.11004461370297
8.61698	0.999119325714888	8.61085	1.01428094909699	8.60524	1.06474503645569	8.60974	1.07587999906297	8.93556	1.10096243818509	8.62404	1.10284795290622	8.61046	1.0958306400006	8.79587	1.07949439615516	9.69825	1.11069816127342
8.62891	0.999351600432254	8.62283	1.01363446172413	8.61721	1.0637345400144	8.62169	1.07611116248084	8.94748	1.10131864174803	8.636	1.10357930921864	8.62243	1.0970489259426	8.8078	1.07930957545506	9.71006	1.11137631615968
8.64085	0.999884615713966	8.63481	1.01295759091612	8.62918	1.06269337075861	8.63365	1.07634316306408	8.9594	1.101778301859	8.64796	1.10420474881063	8.63439	1.09826318507536	8.81973	1.07917060116165	9.72187	1.11208384921169
8.65278	1.00069053552584	8.64679	1.01227471952512	8.64114	1.06163825926989	8.64561	1.07656664978135	8.97132	1.10233718518198	8.65992	1.10471383607516	8.64635	1.09944458932479	8.83165	1.07912335998967	9.73368	1.11282032944371
8.66471	1.00171569674308	8.65877	1.01161611952621	8.6531	1.06057851168941	8.65756	1.07677732329226	8.98323	1.1029838993635	8.67187	1.10511457272285	8.65831	1.10057673040866	8.84359	1.07920269266023	9.74548	1.11358051355116
8.67663	1.00288990059371	8.67074	1.01102096069575	8.66505	1.0595192285944	8.66952	1.07697556572888	8.99514	1.10369726489948	8.68383	1.10543132206883	8.67027	1.1016513819249	8.85551	1.07942958916122	9.75729	1.11435620615469
8.68856	1.00414000142268	8.68272	1.0105353623377	8.67701	1.05846382218285	8.68147	1.07716434884325	9.00705	1.10444856554406	8.69578	1.10569917130875	8.68223	1.10266402645131	8.86742	1.07981389400996	9.76909	1.11513823916013
8.70049	1.00540088149629	8.69469	1.01020491187405	8.68896	1.0574140886004	8.69342	1.07734624717807	9.01896	1.10520761524902	8.70773	1.10595732236471	8.69419	1.10361242922342	8.87935	1.08035920389298	9.7809	1.11591748240099
8.71241	1.00661920117761	8.70666	1.01006475657837	8.70091	1.05636840102593	8.70537	1.07752095941738	9.03087	1.10594900196463	8.71968	1.10624394922478	8.70615	1.10449848831375	8.89127	1.08106551006931	9.7927	1.11668490614749
8.72433	1.00775051095971	8.71863	1.01013212407228	8.71286	1.05532007637438	8.71732	1.07768447293641	9.04278	1.10665488448254	8.73163	1.10659349447398	8.7181	1.10533095171893	8.90318	1.08192718721119	9.80449	1.11743150967105
8.73624	1.00875457147661	8.73059	1.01040474970933	8.72481	1.05425784144477	8.72927	1.07783003702599	9.05469	1.10731318869811	8.74357	1.10703551684859	8.73005	1.10612604525916	8.91509	1.08292785636154	9.81629	1.11814876757677
8.74816	1.00959414185832	8.74256	1.01086515406469	8.73676	1.05316911908968	8.74122	1.07795008391946	9.0666	1.10791311251535	8.75552	1.10759306761488	8.742	1.10690450717266	8.92702	1.08403660976154	9.82809	1.11882952883887
8.76007	1.01023912832727	8.75452	1.01148742537173	8.7487	1.05204552017072	8.75316	1.07803786452128	9.0785	1.10844138946789	8.76746	1.10827892794915	8.75395	1.10768567434541	8.93893	1.08520975087153	9.83988	1.11946887634388
8.77199	1.01067354361173	8.76649	1.01224226762653	8.76064	1.05088895844019	8.7651	1.07808807504716	9.0904	1.10888192638745	8.7794	1.10908987709424	8.7659	1.10848081492241	8.95083	1.0863986515373	9.85167	1.12006463436041
8.7839	1.01090039572943	8.77845	1.01309802183323	8.77259	1.04971622640626	8.77705	1.07809670392217	9.1023	1.10921906036333	8.79133	1.11000148990601	8.77784	1.10928829417506	8.96274	1.08756013439195	9.86346	1.12061759230195
8.79581	1.01094080013329	8.79041	1.01401864209425	8.78453	1.0485598152369	8.78899	1.07806093642071	9.11419	1.10944248096651	8.80327	1.11096718225928	8.78978	1.11009249032986	8.97465	1.08866408216918	9.87525	1.12113157805896
8.80772	1.01082721278395	8.80237	1.01496186783111	8.79648	1.04746366547959	8.80093	1.07797972255775	9.12609	1.10955111486206	8.8152	1.11192407595709	8.80173	1.11086701468567	8.98656	1.08969494600024	9.88703	1.12161326973545
8.81963	1.01059419329665	8.81433	1.01588058026823	8.80841	1.04647454963399	8.81287	1.07785474832961	9.13798	1.10955410996352	8.82713	1.11280495994393	8.81367	1.11158120345392	8.99846	1.09064782531211	9.89881	1.12207149904562
8.83153	1.01027135815318	8.82628	1.01672793589796	8.82034	1.04563210513226	8.8248	1.07769082721193	9.14987	1.10946868339884	8.83906	1.11355206728315	8.8256	1.11220761774809	9.01037	1.0915227798862	9.91059	1.12251603251948
8.84343	1.00988161185458	8.83823	1.0174641569282	8.83229	1.04496160904119	8.83673	1.07749484925479	9.16176	1.10931601969109	8.85099	1.11412702077459	8.83754	1.11272797284209	9.02227	1.0923210928206	9.92237	1.12295619087221
8.85532	1.00944451902511	8.85018	1.01806168749774	8.84422	1.04447233743055	8.84867	1.07727341707963	9.17365	1.10911701566246	8.86292	1.11451327916845	8.84947	1.11313572370336	9.03417	1.09304486567309	9.93415	1.12339978576407
8.86723	1.00898182021521	8.86213	1.01850639315333	8.85614	1.04416129563066	8.8606	1.07703042333812	9.18554	1.10888939841258	8.87484	1.11471160645227	8.86141	1.1134350881583	9.04607	1.09369876284184	9.94593	1.12385261913481
8.87912	1.00852122668082	8.87408	1.01879473213316	8.86806	1.04401921349386	8.87253	1.07676614365241	9.19743	1.10864687926381	8.88677	1.11473273616502	8.87334	1.11363781238262	9.05797	1.09429170848564	9.9577	1.12431848386668
8.89102	1.00809606942149	8.88603	1.0189288666053	8.87999	1.04403496128722	8.88445	1.07647855757525	9.20931	1.1084000078819	8.89868	1.11459215371514	8.88527	1.11375974222798	9.06987	1.09483703050522	9.96947	1.12479948609109
8.90291	1.00774103828966	8.89797	1.01891242116551	8.89192	1.0441964024911	8.89639	1.07616612503027	9.2212	1.10815771186172	8.9106	1.11430946245241	8.8972	1.11381894540527	9.08176	1.09535084828225	9.98124	1.12529652035278
8.91481	1.00748639033321	8.90991	1.01874885588396	8.90386	1.04448869925171	8.90831	1.07583024113522	9.23307	1.10792844512442	8.92252	1.11391103496789	8.90912	1.11383593264645	9.09366	1.09584938977515	9.99301	1.12580963929634
8.9267	1.00735340286034	8.92185	1.01844278856599	8.91578	1.04489297787869	8.92023	1.07547586961425	9.24495	1.10772038090042	8.93443	1.11343221022015	8.92105	1.11383503630595	9.10555	1.09634618972779	10.0048	1.12633788496148
8.93859	1.00735253057405	8.93379	1.01800297039932	8.9277	1.04538771096154	8.93216	1.0751102596538	9.25683	1.10754079591968	8.94634	1.11291570133091	8.93297	1.11384498471628	9.11744	1.09685009667088	10.0165	1.12687823526301
8.95049	1.00748386304761	8.94573	1.01744476305234	8.93962	1.04595270943176	8.94408	1.07474115457213	9.2687	1.10739521628352	8.95825	1.11240558247595	8.9449	1.11389680196972	9.12933	1.09736484176811	10.0283	1.12742393477198
8.96237	1.0077384226497	8.95767	1.01679025899279	8.95154	1.04657320093526	8.95599	1.07437636085303	9.28058	1.107286800096	8.97015	1.11193920809421	8.95682	1.11401851158131	9.14122	1.09789039867622	10.0401	1.12796332994399
8.97427	1.00809915683473	8.9696	1.01606548416473	8.96346	1.04724098473635	8.9679	1.07402555692452	9.29245	1.10721600367921	8.98205	1.11154070326631	8.96874	1.11422812250292	9.15311	1.09842543230966	10.0518	1.12848064193747
8.98616	1.00854162185712	8.98153	1.01529580290257	8.97538	1.04795150125958	8.97982	1.07370342477935	9.30432	1.10718026699683	8.99396	1.11121864725095	8.98065	1.11452785559699	9.165	1.09896932798142	10.0636	1.1289593178053
8.99804	1.00903524649863	8.99346	1.01450184023158	8.98729	1.04869844801545	8.99172	1.07343183201315	9.31618	1.10717357390255	9.00587	1.11096821184807	8.99257	1.11490247093166	9.17689	1.0995223949547	10.0753	1.1293870109664
9.00992	1.00954596946698	9.0054	1.01369821848467	8.9992	1.04946922895752	9.00363	1.07323887632447	9.32805	1.10718618640101	9.01777	1.11077593842482	9.00448	1.11532272383222	9.18877	1.10008404690813	10.0871	1.1297599580376
9.02181	1.0100400976477	9.01733	1.01289600343876	9.01112	1.05024386955643	9.01554	1.07315418577175	9.33992	1.10720515777254	9.02968	1.11062463617007	9.01639	1.11575240356983	9.20066	1.10065024568116	10.0988	1.1300845910414
9.03369	1.0104882255725	9.02925	1.01210760715164	9.02303	1.05099769206908	9.02744	1.07320199598543	9.35178	1.10721599057616	9.04157	1.11049657883923	9.0283	1.11615567831182	9.21254	1.10121200761051	10.1106	1.13037574645073
9.04557	1.01086777340601	9.04118	1.01135124321421	9.03494	1.05170583524047	9.03934	1.07339484397067	9.36364	1.10720508085862	9.05347	1.11037453001139	9.04021	1.11650169536135	9.22441	1.10175582480713	10.1223	1.13065281322888
9.05745	1.01116334065652	9.0531	1.01065203471655	9.04685	1.05234710970924	9.05124	1.07373037314956	9.3755	1.10716193271945	9.06536	1.11024134494669	9.05212	1.1167654242873	9.2363	1.10226527938556	10.1341	1.13093626254602
9.06932	1.011365181885	9.06502	1.01003874765321	9.05876	1.05290574763393	9.06313	1.07419198170275	9.38736	1.10708015413155	9.07726	1.11007954398991	9.06402	1.11692623723944	9.24817	1.10272238012631	10.1458	1.13124650928291
9.0812	1.0114669670221	9.07694	1.00953779389525	9.07066	1.05337115579531	9.07503	1.07475206910662	9.39921	1.10695706006214	9.08915	1.10987220100569	9.07593	1.11696705537776	9.26004	1.10310792464989	10.1576	1.13160530559499
9.09307	1.01146411224412	9.08886	1.00916785117782	9.08256	1.05373659862957	9.08692	1.07537575585279	9.41107	1.10679272733251	9.10104	1.10960575249916	9.08783	1.1168762003094	9.27192	1.10340171876271	10.1693	1.13203792980183
9.10495	1.01135338423776	9.10078	1.00893796650242	9.09446	1.05399757820937	9.09881	1.0760236442828	9.42292	1.10658971450557	9.11293	1.10927410344628	9.09973	1.11665187163227	9.28379	1.10358420890572	10.181	1.13257344869167
9.11682	1.01113363881032	9.11269	1.00884961574021	9.10636	1.05415021196581	9.1107	1.07665375647385	9.43478	1.10635399535814	9.12482	1.10888223698343	9.11163	1.11630690498519	9.29566	1.10364012097254	10.1928	1.13324096294508
9.12869	1.01080699126324	9.12461	1.00890054168471	9.11827	1.05418986027934	9.12259	1.07722392242509	9.44662	1.10609641896645	9.13671	1.10844722019833	9.12353	1.11587064225869	9.30753	1.10356273119436	10.2045	1.13406188433048
9.14055	1.01037970589649	9.13652	1.0090871494954	9.13017	1.05411063439556	9.13447	1.07769570085328	9.45847	1.10583318954412	9.1486	1.10799552635208	9.13543	1.11538591137507	9.3194	1.10335615738374	10.2162	1.13504096501349
9.15242	1.00986249341733	9.14843	1.00940353725219	9.14206	1.05390657650652	9.14636	1.07803958104702	9.47031	1.10558415735876	9.16048	1.10755755879316	9.14732	1.11490156681053	9.33126	1.10303384808992	10.228	1.1361604215848
9.16428	1.00927030287139	9.16034	1.00983792726784	9.15396	1.05357467243553	9.15823	1.07823981035452	9.48216	1.1053689748341	9.17236	1.10716191196477	9.15921	1.11446330992105	9.34312	1.10261392496239	10.2397	1.13738070688222
9.17615	1.00862177112784	9.17224	1.01036938479675	9.16586	1.05311861505057	9.17012	1.07829681510076	9.494	1.10520251288919	9.18425	1.10683198739322	9.1711	1.11410628558503	9.35499	1.10211436197678	10.2514	1.13864825220152
9.188	1.00793830137024	9.18414	1.01096771771018	9.17776	1.05255131318662	9.182	1.07822612796129	9.50584	1.10509144363072	9.19612	1.1065859052515	9.18299	1.11385186437902	9.36684	1.10155123290417	10.2631	1.13990661095006
9.19986	1.00724262484689	9.19605	1.01159735893767	9.18965	1.05189447808995	9.19388	1.07805433205018	9.51768	1.1050333015212	9.208	1.10643838913222	9.19488	1.11370879159908	9.37869	1.10094101088731	10.2748	1.14110551490747
9.21172	1.00655688098247	9.20795	1.0122234030504	9.20154	1.05117528057282	9.20575	1.07781371557319	9.52951	1.10501810280399	9.21988	1.10640217290369	9.20677	1.11367683024268	9.39055	1.10030473951407	10.2866	1.14220393544784
9.22358	1.00590056188855	9.21985	1.01281671013171	9.21343	1.05042198319662	9.21762	1.0775374366671	9.54135	1.10503149539993	9.23175	1.1064873741115	9.21865	1.11375025349128	9.40239	1.09967026265381	10.2983	1.14316737496362
9.23543	1.00528874152711	9.23174	1.01335589695546	9.22532	1.04966112704182	9.22949	1.07725617992352	9.55319	1.10505795671279	9.24363	1.1066994743693	9.23053	1.11391933885016	9.41424	1.09906997270499	10.31	1.14396343416306
9.24728	1.00473076309029	9.24364	1.01382624576119	9.23721	1.04891761746616	9.24136	1.07699627282143	9.56502	1.10508282500766	9.2555	1.10703821203938	9.24241	1.11416975310106	9.42608	1.09853483453476	10.3217	1.14456057769594
9.25913	1.00422935264886	9.25553	1.01421736387551	9.24909	1.0482167390121	9.25323	1.0767787005832	9.57685	1.10509269991433	9.26737	1.10749933895954	9.25429	1.11448129154819	9.43793	1.09808824922792	10.3334	1.14493250141945
9.27098	1.0037803297869	9.26743	1.01452166816441	9.26097	1.04758551537501	9.2651	1.07661855719694	9.58868	1.10507465384962	9.27925	1.10807893659409	9.26617	1.11482794085374	9.44977	1.09774348242327	10.3451	1.14506646518174
9.28283	1.00337351113989	9.27932	1.0147346192504	9.27285	1.04705120976816	9.27697	1.07652483833671	9.6005	1.10501544305397	9.29112	1.10877755734115	9.27804	1.11518047487918	9.46161	1.09750582068398	10.3568	1.14497106366251
9.29467	1.00299535688523	9.29121	1.01485618410398	9.28473	1.04663685648679	9.28883	1.07650067533393	9.61233	1.10490215535848	9.30299	1.10960089718393	9.28992	1.11551130760092	9.47345	1.09737735925156	10.3685	1.1446788103381
9.3065	1.00263298091441	9.30309	1.01489224753216	9.2966	1.04635592262395	9.3007	1.07654399720025	9.62415	1.10472519618784	9.31487	1.1105557097264	9.30179	1.11580000218117	9.48528	1.09736081489907	10.3802	1.14424145198257
9.31835	1.00227787036196	9.31498	1.01485485295864	9.30848	1.04620893374019	9.31256	1.0766484013434	9.63598	1.10448320814704	9.32673	1.11164290845217	9.31366	1.11603734387993	9.49711	1.09745994495498	10.3919	1.14371956691213
9.33019	1.00192726753413	9.32686	1.01476084194541	9.32034	1.04618381161878	9.32442	1.07680398356166	9.6478	1.10418799573311	9.33859	1.11285183797123	9.32553	1.11622639203615	9.50894	1.09767687943612	10.4036	1.1431707747892
9.34202	1.00158240505485	9.33875	1.01462920616843	9.33221	1.0462597380344	9.33629	1.07699807941879	9.65962	1.10386672819274	9.35045	1.11415890334374	9.33739	1.1163801084284	9.52078	1.09800876651291	10.4153	1.14264137913194
9.35385	1.00124501184088	9.35063	1.01447800243883	9.34408	1.04641290062438	9.34815	1.0772161204263	9.67143	1.10355937898942	9.36231	1.11553069315293	9.34926	1.1165164733983	9.5326	1.09844619827952	10.427	1.14216423792402
9.36568	1.00091498668037	9.3625	1.01432189914508	9.35594	1.04662214763371	9.36	1.07744287733375	9.68325	1.10331143287326	9.37416	1.11692881392489	9.36112	1.11665290332526	9.54442	1.09897426718022	10.4387	1.14176221505001
9.3775	1.00059147385738	9.37438	1.01417121664684	9.3678	1.04687310849608	9.37186	1.07766415369556	9.69506	1.10316427535259	9.38602	1.11831315450565	9.37299	1.11680192043347	9.55625	1.09957535576535	10.4504	1.14145363025396
9.38933	1.00027701042187	9.38626	1.01403268008519	9.37966	1.0471600660809	9.38372	1.0778685944693	9.70687	1.10314692188874	9.39789	1.1196424677177	9.38485	1.11696934538586	9.56807	1.1002321739568	10.4621	1.14125537408927
9.40116	0.999981811967892	9.39813	1.01391125441028	9.39152	1.04748540050017	9.39558	1.07804890255276	9.71867	1.10327201851288	9.40974	1.1208739855664	9.39671	1.11715512892917	9.57989	1.10093013467016	10.4738	1.14118118760644
9.41299	0.9997246992415	9.41	1.01381186088897	9.40337	1.04785684269983	9.40743	1.07820165770864	9.73048	1.10353674931461	9.42158	1.1219647877797	9.40856	1.1173559052414	9.5917	1.10165887626472	10.4855	1.14123589081089
9.42482	0.999529257178542	9.42187	1.01373989941327	9.41522	1.04828331785252	9.41928	1.07832528814152	9.74228	1.10392682902017	9.43343	1.12287604100813	9.42042	1.11756795321353	9.60353	1.10241278152125	10.4971	1.14140910671249
9.43664	0.999417142905178	9.43373	1.01370033044927	9.42707	1.04877077326535	9.43113	1.07841654633491	9.75409	1.10442063128502	9.44528	1.12357857047189	9.43227	1.11778955632585	9.61534	1.10318997701577	10.5088	1.1416726656147
9.44847	0.999402567810029	9.4456	1.0136960916911	9.43892	1.04931960669994	9.44299	1.07846680062426	9.76589	1.10499131611259	9.45712	1.12405690049502	9.44412	1.11802236351599	9.62715	1.10398950963006	10.5205	1.14198407038048
9.46029	0.999491228074169	9.45746	1.01372712873624	9.45076	1.04992463121746	9.45483	1.07846003603609	9.77769	1.10560690391647	9.46896	1.12430995906881	9.45597	1.11827177105482	9.63896	1.10480760082122	10.5322	1.1422952693707
9.4721	0.999683782617472	9.46932	1.01379090755188	9.46261	1.05057699061372	9.46667	1.07837412217201	9.78948	1.10623011199627	9.4808	1.1243489789033	9.46782	1.11854642262775	9.65077	1.10563516491331	10.5438	1.14256333968576
9.48392	0.999980659474197	9.48118	1.01388422554869	9.47445	1.05126596875252	9.47852	1.07818550266234	9.80128	1.1068201180588	9.49264	1.12419465265108	9.47966	1.11885693190806	9.66258	1.10645863081056	10.5555	1.14275896865221
9.49573	1.00038399412313	9.49304	1.01400522536709	9.48629	1.05197845089091	9.49037	1.07787555265613	9.81307	1.10733703445549	9.50447	1.12387517139915	9.49151	1.11921419993551	9.67439	1.10726403697764	10.5672	1.14287003936272
9.50754	1.00089470362572	9.5049	1.01415443487689	9.49813	1.05269544562892	9.50221	1.07743561113768	9.82486	1.10774779300734	9.51631	1.12342508691201	9.50335	1.1196281351476	9.6862	1.10804174003251	10.5789	1.14290012595177
9.51934	1.00150653881941	9.51675	1.01433441197232	9.50996	1.05338769895298	9.51404	1.07686821885254	9.83665	1.10803087939603	9.52814	1.1228836928721	9.51519	1.1201076486356	9.698	1.10878813944155	10.5905	1.14286374907165
9.53115	1.00220158712028	9.52861	1.01454847465173	9.5218	1.05401411823252	9.52588	1.07618443913175	9.84844	1.10817782933929	9.53997	1.12229190944216	9.52702	1.12066200961105	9.70981	1.10950268662942	10.6022	1.14278085868044
9.54296	1.00295107971035	9.54046	1.01479927458283	9.53362	1.05452589318281	9.53772	1.07539989890291	9.86022	1.10819126025948	9.55179	1.12168807713604	9.53886	1.12130226503121	9.72161	1.11018192932184	10.6138	1.14267229677003
9.55476	1.00372187255341	9.55231	1.01508752256798	9.54545	1.05487597818246	9.54955	1.07453323698194	9.87201	1.10808114296386	9.56361	1.12110423065299	9.5507	1.12204052293509	9.73341	1.11081479154467	10.6255	1.14255682020293
9.56656	1.00448516486065	9.56415	1.0154106419852	9.55729	1.0550299946349	9.56139	1.07360880856247	9.88379	1.10786169726384	9.57544	1.12056428183517	9.56253	1.12288560585258	9.74521	1.11138276497729	10.6372	1.14244948124129
9.57837	1.0052226407574	9.576	1.0157612356405	9.56911	1.05497320589868	9.57322	1.07266179380989	9.89557	1.1075503232614	9.58726	1.12008426366553	9.57437	1.12383593820658	9.75701	1.11186552190195	10.6488	1.14236102472828
9.59017	1.00592710327775	9.58784	1.01612598175108	9.58094	1.05471024617582	9.58504	1.07174108003366	9.90735	1.10716812006765	9.59908	1.11967353332224	9.5862	1.12487308399214	9.7688	1.11224895981438	10.6605	1.14229813560749
9.60197	1.00659824065803	9.59969	1.01648610607232	9.59277	1.05425858099888	9.59686	1.07090586487178	9.91912	1.10674016382565	9.61089	1.11933566058551	9.59803	1.12596003188257	9.7806	1.11253127963098	10.6721	1.14226441704277
9.61377	1.00723685373498	9.61153	1.01682009405851	9.60459	1.05364035474224	9.60869	1.07021583532094	9.93089	1.10629382243496	9.62271	1.11906868999352	9.60985	1.12704619786438	9.79239	1.1127241644405	10.6838	1.14226176485126
9.62556	1.00784112593514	9.62337	1.01710791824908	9.61641	1.052877775122	9.6205	1.06971927855141	9.94266	1.10585490227513	9.63451	1.11886559977478	9.62167	1.12807736856368	9.80418	1.11284920812269	10.6954	1.1422915707165
9.63736	1.00840667325799	9.6352	1.0173348378814	9.62823	1.0519941609307	9.63232	1.06944517294253	9.95444	1.10544323356934	9.64632	1.1187159953314	9.6335	1.12900604827615	9.81597	1.11293227739409	10.7071	1.14235526391858
9.64915	1.00892970631053	9.64704	1.01749289507319	9.64005	1.05101843746963	9.64413	1.06940279294214	9.9662	1.10507004707209	9.65813	1.11860909863281	9.64532	1.12979786922308	9.82776	1.11299896789761	10.7187	1.14245417696616
9.66094	1.0094110752824	9.65887	1.01757967919652	9.65187	1.04998832994983	9.65594	1.06958741199254	9.97797	1.10473858807461	9.66994	1.11853671408109	9.65714	1.13043263830544	9.83955	1.11307278149919	10.7303	1.14258930834742
9.67274	1.00985878891938	9.6707	1.01759566860808	9.66368	1.04894850686222	9.66775	1.06998689585895	9.98973	1.10444748792186	9.68173	1.11849426157617	9.66895	1.13090198125652	9.85133	1.11317542753927	10.742	1.14276177603752
9.68453	1.0102875841456	9.68253	1.01754212031345	9.6755	1.04794356797943	9.67956	1.07058406987368	10.0015	1.10419483580231	9.69352	1.11847880031961	9.68077	1.13120700124872	9.86312	1.11332730338313	10.7536	1.14297428662165
9.69632	1.01071569819439	9.69436	1.01742059264003	9.68731	1.04700933999416	9.69136	1.07135355066267	10.0133	1.10398072843077	9.70533	1.11848479318519	9.69258	1.13135812645059	9.87491	1.11354650961395	10.7652	1.14323295470767
9.7081	1.01116042459008	9.70618	1.0172335813732	9.69912	1.04616701467383	9.70316	1.07225640315561	10.025	1.1038073273045	9.71713	1.11849998639198	9.70439	1.1313766434263	9.8867	1.11384628151768	10.7769	1.14354796911585
9.71989	1.0116345786287	9.71801	1.01698482960397	9.71094	1.04542279701639	9.71496	1.07323807230838	10.0368	1.10367715167181	9.72893	1.11850408203779	9.71619	1.13129542119473	9.89848	1.11423223514295	10.7885	1.14393171897808
9.73167	1.01214530258889	9.72983	1.01667840081755	9.72275	1.04477249847999	9.72676	1.07423303139084	10.0485	1.1035913095112	9.74073	1.11847153570755	9.728	1.13115641831514	9.91026	1.1147011948728	10.8001	1.14439433554049
9.74345	1.01269513270703	9.74165	1.01631703772708	9.73456	1.04420809723913	9.73855	1.07517493980445	10.0603	1.10354905697304	9.75253	1.11837750467421	9.73981	1.13100454055809	9.92203	1.11524235307764	10.8118	1.14493849930528
9.75523	1.0132839676538	9.75347	1.01590129617192	9.74636	1.04372294459652	9.75034	1.07600719638718	10.072	1.10354882082943	9.76433	1.1182040071043	9.75161	1.13087983247169	9.9338	1.11583995078701	10.8234	1.14555642632084
9.767	1.01391037454726	9.76528	1.01543048620055	9.75817	1.04331376414392	9.76214	1.07668844379125	10.0838	1.10358954970521	9.77612	1.1179429539704	9.76341	1.13081119504041	9.94557	1.11647580240273	10.835	1.14623109071204
9.77878	1.01457148353819	9.77709	1.01490494754773	9.76997	1.04297965333802	9.77393	1.07719108203269	10.0955	1.10367087151642	9.78791	1.11759430286746	9.77521	1.13081405176157	9.95734	1.11713046898933	10.8466	1.14694117302914
9.79055	1.015261724268	9.78891	1.01432804001444	9.78177	1.04271974059281	9.78571	1.07749564112063	10.1073	1.10379132621557	9.7997	1.11716042106061	9.78701	1.13089216828807	9.9691	1.11778323134299	10.8582	1.14766663913355
9.80232	1.01597110844816	9.80071	1.01370657463809	9.79357	1.04253141231131	9.7975	1.0775864640256	10.119	1.1039454125441	9.81149	1.11664017418584	9.7988	1.13104161938767	9.98087	1.11841206499959	10.8698	1.14839129363322
9.81409	1.01668368146374	9.81252	1.01304996314856	9.80537	1.04241024879882	9.80929	1.07745266586525	10.1307	1.10412131888962	9.82328	1.11602662632359	9.8106	1.13125408964989	9.99263	1.11899474880975	10.8815	1.14910085509391
9.82586	1.01737666964316	9.82433	1.01236961577738	9.81717	1.04235157497081	9.82107	1.07709387878484	10.1425	1.10430112443145	9.83507	1.11531005491278	9.82239	1.13151773190091	10.0044	1.11951125808647	10.8931	1.14977863698164
9.83762	1.01802097094978	9.83613	1.01167976077651	9.82897	1.04235249802253	9.83284	1.07652618976237	10.1542	1.1044638821557	9.84685	1.11448452717621	9.83418	1.13181590673816	10.0161	1.1199466373406	10.9047	1.1504031113237
9.84939	1.01858357649363	9.84793	1.01099912697899	9.84076	1.0424129675753	9.84462	1.07578304641598	10.166	1.10459018900718	9.85863	1.11355392815245	9.84597	1.13212585796837	10.0279	1.12029335103795	10.9163	1.15095062612264
9.86114	1.01903177889913	9.85973	1.01035146937004	9.85255	1.04253491384853	9.8564	1.07490930284342	10.1777	1.10466585750333	9.87041	1.11253385755777	9.85776	1.13241963271575	10.0396	1.12055255940542	10.9279	1.15140292023047
9.8729	1.01933780459544	9.87153	1.00976326384285	9.86434	1.04271964591666	9.86818	1.07395153085593	10.1894	1.1046828449177	9.8822	1.1114488902199	9.86955	1.13266823638585	10.0514	1.12073419512796	10.9395	1.15175547258968
9.88466	1.01948174253343	9.88333	1.00925895166152	9.87613	1.04296480991764	9.87995	1.07295051013922	10.2012	1.10463732504379	9.89398	1.11032794656532	9.88133	1.13284800606968	10.0631	1.12085571961655	10.9511	1.15202179507814
9.89641	1.01945123579803	9.89512	1.00885615607281	9.88791	1.04326262094217	9.89172	1.07194026841364	10.2129	1.10452652867909	9.90576	1.1092013654893	9.89311	1.13294671754295	10.0749	1.12093932362549	10.9627	1.15223111153828
9.90816	1.01923832007775	9.90692	1.00856350679275	9.8997	1.04360043349878	9.90349	1.07095324468796	10.2246	1.10434659393832	9.91753	1.10810112271149	9.90489	1.13296682643145	10.0866	1.12100770347008	10.9743	1.15242065113474
9.91991	1.01883586958765	9.91871	1.00838184371467	9.91148	1.04396331687193	9.91526	1.07002664593916	10.2363	1.10409281971175	9.9293	1.10706244673017	9.91667	1.1329244828505	10.0984	1.12107947123702	10.9859	1.15262638064151
9.93166	1.01823680162975	9.9305	1.0083071665044	9.92326	1.04433704345271	9.92703	1.0692041996804	10.2481	1.10376204167099	9.94108	1.10612365926788	9.92844	1.13284482747681	10.1101	1.12116601262937	10.9975	1.15287599234579
9.94341	1.01743768980841	9.94229	1.00833273701987	9.93504	1.04470968522284	9.93879	1.06853086886154	10.2598	1.10335543892614	9.95285	1.10532259094911	9.94022	1.13275557397507	10.1218	1.12127126466224	11.009	1.15318593501652
9.95516	1.01644542568186	9.95407	1.00844895250042	9.94681	1.04507106477128	9.95056	1.06804314723201	10.2715	1.10287976906522	9.96461	1.10469096071188	9.95199	1.13268127362072	10.1336	1.12139430657775	11.0206	1.15356194899298
9.9669	1.01528299263202	9.96585	1.00864189902293	9.95858	1.04541090227541	9.96232	1.06776059890423	10.2832	1.10234594753976	9.97638	1.10424996785351	9.96376	1.13263985599928	10.1453	1.12153283767507	11.0322	1.15400128948116
9.97865	1.01399025810308	9.97763	1.00889291489478	9.97035	1.04571746641933	9.97408	1.06768328768701	10.2949	1.10176549659615	9.98815	1.10400949043659	9.97553	1.13264163291146	10.157	1.12168499565927	11.0438	1.15449481822954
9.99038	1.01261843355996	9.98941	1.00918085712517	9.98212	1.04597814875887	9.98585	1.06779564699176	10.3066	1.10114680676625	9.99991	1.10397057141719	9.98729	1.13268982566652	10.1687	1.12184821084417	11.0554	1.15502786561548
10.0021	1.01122080900685	10.0012	1.00948657614173	9.99389	1.04618194929095	9.99761	1.06807329818966	10.3183	1.1004935814051	10.0117	1.10412864850592	9.99906	1.13278144020007	10.1805	1.12201611173658	11.067	1.15557969191438
10.0139	1.00984470685496	10.013	1.00979712369099	10.0057	1.04632248298316	10.0094	1.06848818581457	10.33	1.09980688453628	10.0234	1.10447498447522	10.0108	1.13290792101135	10.1922	1.12217616663582	11.0785	1.15612230043438
10.0256	1.00852849799089	10.0247	1.01010704303757	10.0174	1.04639980674599	10.0211	1.06900970413506	10.3417	1.09909018790032	10.0352	1.104995735118	10.0226	1.13305584888346	10.2039	1.12231042812278	11.0901	1.15662009607958
10.0373	1.00730375777994	10.0365	1.01041591663638	10.0292	1.04642025988072	10.0329	1.06960321192828	10.3535	1.09835473028973	10.0469	1.10567021147656	10.0343	1.13320832260152	10.2156	1.12239959301984	11.1017	1.15703200085993
10.0491	1.00619906169874	10.0483	1.01072383102864	10.0409	1.04639483767437	10.0446	1.07022951579882	10.3652	1.09762171222377	10.0587	1.10647039345842	10.0461	1.13334733684688	10.2273	1.12242818774629	11.1132	1.15731671576383
10.0608	1.00524118241163	10.06	1.01102772906454	10.0527	1.04633735869175	10.0564	1.07084790343402	10.3769	1.09691917988911	10.0704	1.10736242864122	10.0578	1.13345675950962	10.2391	1.12238787239266	11.1248	1.15744004777631
10.0725	1.00445188591453	10.0718	1.01132082240047	10.0644	1.04626338621955	10.0681	1.07142204533602	10.3886	1.09627443290485	10.0822	1.10830911590151	10.0696	1.13352499885744	10.2508	1.12227728543492	11.1364	1.15738160323302
10.0842	1.00384206093204	10.0836	1.01159498043253	10.0761	1.04618989073085	10.0799	1.07192527436297	10.4002	1.09570564120389	10.0939	1.10927189911068	10.0814	1.13354650230788	10.2625	1.12209947765621	11.1479	1.15713789858335
10.096	1.00340689879297	10.0953	1.01184398020797	10.0879	1.04613481819672	10.0916	1.07234177018695	10.4119	1.09521709299391	10.1057	1.11021204693138	10.0931	1.13352177025236	10.2742	1.12185981360354	11.1595	1.15672051616265
10.1077	1.00312512131633	10.1071	1.01206512923928	10.0996	1.04611567080305	10.1034	1.07266307941355	10.4236	1.09480042160931	10.1174	1.11109218301002	10.1048	1.13345621763921	10.2859	1.12156681108482	11.1711	1.15615053021347
10.1194	1.00296275213487	10.1188	1.01225819951899	10.1114	1.04614691983594	10.1151	1.07288287406516	10.4353	1.09444056632147	10.1291	1.11187946715305	10.1166	1.13335859954521	10.2976	1.12123594491341	11.1826	1.15545241486349
10.1311	1.00287957700219	10.1306	1.01242268102839	10.1231	1.04623702034681	10.1269	1.07299404926413	10.447	1.09412254996922	10.1409	1.11255012280728	10.1283	1.13323969862798	10.3093	1.12089371045628	11.1942	1.15465067707945
10.1428	1.00283562480035	10.1424	1.01255556263761	10.1349	1.04638632501571	10.1386	1.07299021968083	10.4587	1.09383520154286	10.1526	1.11309307405438	10.1401	1.1331116434249	10.321	1.12057827835408	11.2057	1.15377044804919
10.1545	1.0027958043309	10.1541	1.01265142098836	10.1466	1.04658693413097	10.1503	1.07287008366345	10.4704	1.09357051341856	10.1643	1.1135101482062	10.1518	1.13298777828505	10.3327	1.12033475547396	11.2173	1.15284051955823
10.1662	1.00273233579423	10.1659	1.01270497719192	10.1583	1.04682460421641	10.1621	1.07264093438133	10.482	1.09332042467005	10.1761	1.11381223222228	10.1635	1.13288262151528	10.3444	1.12020640151769	11.2288	1.15189564888717
10.1779	1.00262575201675	10.1776	1.01271464715878	10.1701	1.04708181065752	10.1738	1.07231850108452	10.4937	1.09307426691433	10.1878	1.1140135212264	10.1753	1.13281129195846	10.3561	1.12022588153621	11.2403	1.1509754582838
10.1896	1.00246545218938	10.1894	1.01268500149264	10.1818	1.04734054987672	10.1855	1.07192339362496	10.5054	1.09281913273764	10.1995	1.11412728592147	10.187	1.13278796380425	10.3678	1.12041078330667	11.2519	1.15011949671712
10.2013	1.00225019836922	10.2011	1.01262673052101	10.1935	1.0475838062672	10.1973	1.07147702410141	10.5171	1.09254308199431	10.2112	1.11416525864214	10.1987	1.13282340504371	10.3795	1.12076495076021	11.2634	1.14936043943947
10.213	1.00198814628067	10.2128	1.01255413837399	10.2052	1.0477955934174	10.209	1.07099989021042	10.5287	1.09223925072997	10.2229	1.11413979740923	10.2105	1.13292224642643	10.3912	1.12128345892835	11.275	1.1487184296567
10.2247	1.00169563309727	10.2246	1.01248147512728	10.217	1.04796046594866	10.2207	1.07051270161033	10.5404	1.09190871890048	10.2347	1.11406578053615	10.2222	1.13308098228839	10.4029	1.12195691493858	11.2865	1.14819878957182
10.2364	1.00139430755585	10.2363	1.0124198665214	10.2287	1.04806371200352	10.2324	1.07003820787038	10.5521	1.0915611617338	10.2464	1.11395949580219	10.2339	1.13328757198678	10.4146	1.122771778748	11.298	1.14779354659309
10.2481	1.00110706099758	10.248	1.01237606743826	10.2404	1.04809284268024	10.2441	1.06960098667342	10.5638	1.09121366478343	10.2581	1.11383439554379	10.2456	1.13352291315842	10.4263	1.12370681965321	11.3096	1.14748567490725
10.2598	1.00085401398074	10.2598	1.01235315390238	10.2521	1.04803988244052	10.2559	1.0692242979232	10.5754	1.09088865818347	10.2698	1.11369645046827	10.2574	1.13376369147332	10.438	1.12472909672507	11.3211	1.14725436585892
10.2715	1.00064994093209	10.2715	1.01235226877444	10.2638	1.04790311709045	10.2676	1.06892575011514	10.5871	1.09061166266059	10.2815	1.11354267394753	10.2691	1.13398558891515	10.4496	1.12579352510941	11.3326	1.14707991748867
10.2832	1.00050380327235	10.2832	1.01237421564129	10.2756	1.04768702847191	10.2793	1.06871472312455	10.5987	1.0904090892027	10.2932	1.11336447287774	10.2808	1.13416584908145	10.4613	1.12684773192487	11.3441	1.14694742207643
10.2949	1.00041989492843	10.295	1.01242015691681	10.2873	1.04740021367219	10.291	1.06859329266975	10.6104	1.09030624913288	10.3049	1.11315416979839	10.2925	1.13428476127184	10.473	1.12784037943867	11.3557	1.14684888333757
10.3066	1.00039924162813	10.3067	1.01249149908786	10.299	1.04705252529332	10.3027	1.06855984328333	10.622	1.09032593456409	10.3166	1.11291076889713	10.3042	1.1343264035537	10.4847	1.12872905789189	11.3672	1.14678360385707
10.3183	1.00043996211033	10.3184	1.01258960073533	10.3107	1.04665348307112	10.3144	1.06861271039551	10.6337	1.0904878653551	10.3283	1.11264146641367	10.3159	1.13427944971052	10.4964	1.12948453417906	11.3787	1.14675679456111
10.3299	1.00053633750209	10.3301	1.01271583346179	10.3224	1.04621345846635	10.3261	1.06875144846217	10.6454	1.09080864303838	10.34	1.11235822581205	10.3276	1.13413859389053	10.508	1.13009075009984	11.6824	1.1467765597644
10.3416	1.0006776550852	10.3418	1.01287193530332	10.3341	1.0457473354492	10.3378	1.06897532242895	10.657	1.09130101633729	10.3517	1.11207193150044	10.3394	1.1339062615384	10.5197	1.13054241442552	11.6939	1.14684979880012
10.3533	1.00084849608681	10.3536	1.01306010075641	10.3458	1.04527836990162	10.3495	1.06928066539731	10.6686	1.09197118726503	10.3634	1.11178800713823	10.3511	1.13359340140593	10.5314	1.13084272426844	11.7053	1.14697805424065
10.365	1.00103143125032	10.3653	1.01328233345102	10.3575	1.04483923014387	10.3612	1.06965924024251	10.6803	1.09281413072088	10.3751	1.11150611026301	10.3628	1.13321809629566	10.5431	1.13100259078232	11.7168	1.14715465582232
10.3767	1.00121145738772	10.377	1.01353918479869	10.3692	1.04446846370939	10.3729	1.07009848894713	10.6919	1.09380887472119	10.3868	1.11122364564981	10.3745	1.13280177432178	10.5547	1.13104090918797	11.7282	1.14736431955197
10.3883	1.00138013362773	10.3887	1.0138285602671	10.3809	1.04420329848377	10.3845	1.07058280596321	10.7036	1.09491682498419	10.3985	1.11094042078199	10.3862	1.13236431642533	10.5664	1.13098427455472	11.7397	1.1475855237768
10.4	1.00153738093854	10.4004	1.01414526245597	10.3926	1.04407204879576	10.3962	1.0710943026544	10.7152	1.09608522629123	10.4102	1.11066135735342	10.3979	1.13192017159066	10.5781	1.13086475320667	11.7511	1.14779478116553
10.4117	1.00169038086772	10.4121	1.01448137521105	10.4043	1.04408979983816	10.4079	1.07161243994356	10.7268	1.09725500208366	10.4218	1.11039581019247	10.4095	1.13147695651307	10.5897	1.13071555590223	11.7626	1.14797100094158
10.4233	1.00185084430346	10.4238	1.01482703102582	10.416	1.04425909026542	10.4196	1.07211345378493	10.7385	1.09836943891161	10.4335	1.11015438891008	10.4212	1.13103634793358	10.6014	1.13056582611609	11.774	1.14809811138966
10.435	1.00203265034218	10.4355	1.01517109375268	10.4277	1.04457421081412	10.4313	1.07257117781373	10.7501	1.09937964488506	10.4452	1.10994557839364	10.4329	1.13059571850601	10.613	1.13043639556777	11.7854	1.14816513149957
10.4467	1.00225091013508	10.4472	1.01550180239342	10.4394	1.0450255299513	10.4429	1.0729599927229	10.7617	1.10024500544356	10.4569	1.10977413295569	10.4446	1.13014907577458	10.6247	1.13033793231783	11.7969	1.14816443577552
10.4583	1.00252173338257	10.4589	1.01580787027197	10.4511	1.04560045306914	10.4546	1.07325890682445	10.7734	1.10093038344587	10.4686	1.10964167541777	10.4563	1.12968731183206	10.6363	1.13027172721808	11.8083	1.14809013230201
10.47	1.00286095547039	10.4706	1.01608035364919	10.4628	1.04628018211685	10.4663	1.07345465375933	10.785	1.1014039649859	10.4803	1.10954841526192	10.468	1.12919917160189	10.648	1.13023214814174	11.8197	1.14793848728948
10.4817	1.00328077650372	10.4823	1.01631485408375	10.4745	1.04703473576325	10.478	1.07354211978247	10.7966	1.10163883440111	10.4919	1.10949441918582	10.4797	1.12867424240314	10.6596	1.13020921525535	11.8312	1.14771102135783
10.4933	1.00378516084773	10.494	1.01651297119204	10.4862	1.0478204971854	10.4896	1.07352209136538	10.8082	1.10161819961322	10.5036	1.10947954463816	10.4913	1.1281075372031	10.6712	1.13019008001352	11.8426	1.1474189423571
10.505	1.00436636754665	10.5057	1.01668204849736	10.4978	1.04858350896988	10.5013	1.07339802316371	10.8199	1.10134104722998	10.5153	1.10950228800664	10.503	1.12750336241685	10.6829	1.13015918540766	11.854	1.14708616371167
10.5166	1.00500481473646	10.5174	1.01683318722035	10.5095	1.04926833457322	10.513	1.07317408941157	10.8315	1.10082424597291	10.527	1.109558532242	10.5147	1.12687598668397	10.6945	1.13009796555615	11.8654	1.14674833665823
10.5283	1.00567266330311	10.5291	1.01697855881334	10.5212	1.04982872127361	10.5246	1.07285583512932	10.8431	1.10009934874268	10.5386	1.10964108832991	10.5264	1.12624664243919	10.7062	1.12998549212575	11.8768	1.14644724205663
10.5399	1.00633938305506	10.5407	1.01712938491489	10.5329	1.05023497406134	10.5363	1.07245289896302	10.8547	1.09920594844882	10.5503	1.10974026004641	10.538	1.12563908073712	10.7178	1.12980113104484	11.8883	1.14622251757466
10.5515	1.00697667079706	10.5524	1.01729526436736	10.5446	1.05047486731387	10.548	1.07198170254587	10.8663	1.09818570384705	10.562	1.10984502313991	10.5497	1.12507690265719	10.7294	1.12952913254739	11.8997	1.14610435278933
10.5632	1.00756093801049	10.5641	1.01748431669693	10.5562	1.05054883867676	10.5596	1.07146575485301	10.8779	1.09708029637251	10.5736	1.10994425021449	10.5614	1.12458413831067	10.741	1.12916372369976	11.9111	1.14611024988833
10.5748	1.00807337092734	10.5758	1.01770283068372	10.5679	1.05046346523041	10.5713	1.07093261069618	10.8895	1.09593322839522	10.5853	1.11002770923494	10.573	1.12418736634051	10.7527	1.12871252501493	11.9225	1.14624640173572
10.5865	1.00849892876204	10.5875	1.01795343349672	10.5796	1.0502276209177	10.5829	1.07040877989584	10.9011	1.09479216531103	10.597	1.11008692519179	10.5847	1.12391583077069	10.7643	1.12819655420605	11.9339	1.14651131545806
10.5981	1.00882577486441	10.5991	1.01823207078778	10.5912	1.04985309688185	10.5946	1.06991547290032	10.9127	1.09370804197872	10.6086	1.11011603892836	10.5964	1.12379730565015	10.7759	1.12764660376391	11.9453	1.14689803990499
10.6097	1.00904576148786	10.6108	1.01852538743518	10.6029	1.04935782879402	10.6063	1.06946768859762	10.9243	1.09272978172882	10.6203	1.11011250400601	10.608	1.12385102096861	10.7875	1.12709754932024	11.9567	1.14739274230519
10.6214	1.00915558286247	10.6225	1.01881039832219	10.6145	1.04876790890835	10.6179	1.06907682207795	10.9359	1.09189706480487	10.6319	1.11007716882926	10.6197	1.12408184536794	10.7991	1.12658306977973	11.9681	1.14797055230605
10.633	1.00915777018254	10.6341	1.01905732948668	10.6262	1.04811567114395	10.6296	1.0687542771204	10.9475	1.09123525614047	10.6436	1.11001337518673	10.6313	1.1244795732322	10.8108	1.1261327277369	11.9795	1.14859230985513
10.6446	1.00906088583524	10.6458	1.01923485147107	10.6378	1.04743438247327	10.6412	1.06851261038668	10.9591	1.09075514941184	10.6552	1.1099252106566	10.643	1.12502364730143	10.8224	1.12577167952811	11.9909	1.1492060434778
10.6562	1.00887869381291	10.6575	1.0193157530741	10.6495	1.04675287534961	10.6528	1.06836245461284	10.9707	1.09045692052137	10.6669	1.10981562642676	10.6546	1.12568970209972	10.834	1.12552153241382	12.0023	1.14975434514209
10.6679	1.00862840634963	10.6691	1.0192811366546	10.6611	1.04609360067454	10.6645	1.06830675236367	10.9823	1.09033518644069	10.6785	1.10968529783657	10.6663	1.12645311258398	10.8456	1.12540018388335	12.0137	1.15018506554835
10.6795	1.0083283260341	10.6808	1.01912228062786	10.6728	1.04547498017019	10.6761	1.06833622908371	10.9939	1.09038202437914	10.6902	1.10953267607287	10.6779	1.12728729244007	10.8572	1.12541934892531	12.0251	1.1504605860375
10.6911	1.00799545593599	10.6924	1.01884057270965	10.6844	1.0449156903608	10.6878	1.06842964228286	11.0055	1.09058688627965	10.7018	1.10935492309224	10.6896	1.12815882755163	10.8688	1.12558038365088	12.0365	1.15056188285019
10.7027	1.00764389569711	10.7041	1.01844657703357	10.696	1.0444371896367	10.6994	1.06855931178605	11.0171	1.09093474955445	10.7134	1.10914886552292	10.7012	1.12902430035393	10.8804	1.12587071265654	12.0479	1.15048695611232
10.7143	1.00728479469522	10.7157	1.01795912455411	10.7077	1.04406235922919	10.7111	1.06869889835516	11.0287	1.0914048591913	10.7251	1.10891112713718	10.7129	1.12983276955899	10.892	1.12626345443775	12.0592	1.15024646461629
10.7259	1.00692807285188	10.7274	1.01740464119929	10.7193	1.04381120206644	10.7227	1.06882887575158	11.0402	1.0919715685886	10.7367	1.10863718005643	10.7245	1.13053403471496	10.9036	1.12672135655402	12.0706	1.1498602696637
10.7375	1.00658521143866	10.739	1.01681628495131	10.7309	1.04369664981453	10.7343	1.06893671490328	11.0518	1.09260695845494	10.7483	1.10831981294643	10.7361	1.13108885050788	10.9152	1.12720372214866	12.082	1.1493566299081
10.7491	1.00627169981818	10.7507	1.01623223296247	10.7426	1.0437231154535	10.746	1.06901236908893	11.0634	1.09328353813324	10.76	1.10794801326615	10.7478	1.13147589209929	10.9268	1.12767319621945	12.0934	1.14877274376867
10.7607	1.00600771175308	10.7623	1.01569272227708	10.7542	1.04388802384148	10.7576	1.06904276388831	11.075	1.09397536669173	10.7716	1.10750725082032	10.7594	1.131692248718	10.9384	1.12809933976365	12.1048	1.1481536559868
10.7723	1.00581635533613	10.774	1.01523601402904	10.7658	1.04418420435258	10.7692	1.0690095375738	11.0865	1.09465725499231	10.7832	1.10698164802095	10.771	1.13174802547683	10.95	1.12845789346069	12.1161	1.14754749377149
10.7839	1.00571996853477	10.7856	1.01489400278811	10.7774	1.04460060133513	10.7809	1.06889188052828	11.0981	1.09530329077966	10.7948	1.10635771854793	10.7827	1.13165875919175	10.9616	1.1287272496148	12.1275	1.14699774058175
10.7955	1.00573580714248	10.7972	1.01468845576949	10.7891	1.04512050101798	10.7925	1.06867261358232	11.1097	1.09588660280931	10.8064	1.10562856189526	10.7943	1.13144001339133	10.9731	1.12888520170649	12.1389	1.1465356356459
10.8071	1.00587268033543	10.8089	1.0146287510832	10.8007	1.04571891084515	10.8041	1.06834320966115	11.1212	1.09638157249914	10.818	1.10479699118484	10.8059	1.13110658875789	10.9847	1.12890854353767	12.1502	1.14617603246226
10.8187	1.0061295996011	10.8205	1.01471158184604	10.8123	1.04636188183147	10.8157	1.06790412120557	11.1328	1.09676812179678	10.8297	1.10387637984001	10.8175	1.13067566091115	10.9963	1.12877595306708	12.1616	1.14591808228425
10.8303	1.00649659521768	10.8321	1.01492257002033	10.8239	1.04700951427833	10.8273	1.06736025163009	11.1443	1.09703629514007	10.8413	1.1028890379611	10.8291	1.1301707660554	11.0079	1.12847230743227	12.173	1.14574944621144
10.8419	1.00695694915477	10.8438	1.01523923484258	10.8355	1.04762196262535	10.8389	1.06671531766659	11.1559	1.09718895498597	10.8529	1.10186316543475	10.8408	1.1296232362597	11.0195	1.12799170667424	12.1843	1.14565124519746
10.8535	1.00748961503506	10.8554	1.01563443083249	10.8471	1.04816581664773	10.8506	1.06597022526075	11.1674	1.09724117883762	10.8645	1.10083003352923	10.8524	1.12906946584788	11.0311	1.12733761313937	12.1957	1.14560145593068
10.8651	1.00807079695004	10.867	1.01607936921887	10.8588	1.04861816756762	10.8622	1.06512805907902	11.179	1.09721641102069	10.8761	1.0998225018211	10.864	1.12854504259431	11.0426	1.12652079271463	12.207	1.14557629765214
10.8767	1.00867444402374	10.8786	1.01654573129428	10.8704	1.04896732300879	10.8738	1.06420335574557	11.1905	1.09714083453092	10.8877	1.09887460754269	10.8756	1.12807862245568	11.0542	1.12555741288554	12.2184	1.14555084758145
10.8882	1.00927231241461	10.8903	1.01700698029374	10.882	1.0492111162753	10.8854	1.06322952775447	11.2021	1.09703813640929	10.8993	1.09802086157418	10.8872	1.12768841205343	11.0658	1.12446933390876	12.2297	1.14550051400755
10.8998	1.00983464061712	10.9019	1.0174393743117	10.8936	1.04935465582237	10.897	1.06225866040409	11.2136	1.09692650657882	10.9109	1.09729401373037	10.8988	1.12738245658981	11.0774	1.12328647385267	12.2411	1.14540400280035
10.9114	1.01033206679095	10.9135	1.01782307986018	10.9052	1.0494088439854	10.9086	1.06135253276787	11.2252	1.09681846110926	10.9225	1.0967214111955	10.9104	1.12716183048481	11.0889	1.12204885812582	12.2524	1.14524694018382
10.923	1.01073846154611	10.9251	1.01814330843505	10.9168	1.04938980978856	10.9202	1.06056947631431	11.2367	1.09672250513222	10.9341	1.09632157959063	10.922	1.1270246005429	11.1005	1.12080552330279	12.2638	1.14502449602524
10.9346	1.01103355749161	10.9367	1.01839101755517	10.9284	1.0493185422247	10.9318	1.05995440310476	11.2482	1.09664460818528	10.9456	1.09610302952496	10.9336	1.12696860109464	11.1121	1.11960933826101	12.2751	1.14474173392875
10.9461	1.01120424015451	10.9483	1.01856280478029	10.94	1.04921989481654	10.9434	1.05953691297593	11.2598	1.09658763763553	10.9572	1.09606608502128	10.9452	1.12699217454194	11.1236	1.1185095749288	12.2865	1.14441163659147
10.9577	1.01124415561278	10.9599	1.01866008725559	10.9516	1.04912050636509	10.9549	1.0593364766858	11.2713	1.09654834529222	10.9688	1.09620654576199	10.9568	1.12709317803622	11.1352	1.11754551865937	12.2978	1.14405190694713
10.9693	1.01115230726721	10.9715	1.01868804613521	10.9632	1.04904561714356	10.9665	1.05936854386032	11.2828	1.09651348867186	10.9804	1.09651866082099	10.9684	1.12726709528569	11.1467	1.11674349907796	12.3091	1.14368197891783
10.9808	1.01093180362241	10.9831	1.01865477342408	10.9748	1.04901511298651	10.9781	1.05964484011609	11.2944	1.09645796065958	10.992	1.09699525205115	10.98	1.12750501396915	11.1583	1.11611735655715	12.3205	1.14332111025139
10.9924	1.0105895564153	10.9947	1.01857067063163	10.9864	1.04903953234979	10.9897	1.06016565417797	11.3059	1.09634735865989	11.0036	1.09762475392556	10.9916	1.12779196695385	11.1699	1.1156704806156	12.3318	1.14298752114625
11.004	1.01013685069216	11.0063	1.01844781564902	10.9979	1.04911724962113	11.0013	1.06090843760435	11.3174	1.09614515645119	11.0151	1.09838719992107	11.0032	1.12810607441326	11.1814	1.1153974400387	12.3431	1.14269795391107
11.0155	1.00959002739504	11.0179	1.01829904025526	11.0095	1.0492342656193	11.0128	1.06182085460466	11.3289	1.09582173304355	11.0267	1.09925221002881	11.0147	1.12841904207146	11.193	1.11528455981059	12.3544	1.14246705221817
11.0271	1.0089705075323	11.0295	1.01813678210338	11.0211	1.04936749495651	11.0244	1.06282460719329	11.3405	1.09536092339256	11.0383	1.10018102296174	11.0263	1.1286985037935	11.2045	1.11531023170988	12.3658	1.14230640400472
11.0387	1.00830392579916	11.0411	1.01797206483191	11.0327	1.0494910223849	11.036	1.06382990765033	11.352	1.09476093305361	11.0499	1.10113216733273	11.0379	1.12891213026599	11.216	1.11544615676739	12.3771	1.14222356198284
11.0502	1.00761867606831	11.0527	1.0178139587077	11.0443	1.0495831455878	11.0475	1.06475373359631	11.3635	1.09403003508534	11.0614	1.10206815492572	11.0495	1.1290324914306	11.2276	1.11566003275992	12.3884	1.14222157414325
11.0618	1.00694427307186	11.0643	1.01766960348844	11.0559	1.04963126746132	11.0591	1.06553268137368	11.375	1.09318109062031	11.073	1.10296012669403	11.0611	1.12904095456497	11.2391	1.11591918525436	12.3997	1.14229946117963
11.0733	1.00630966368322	11.0758	1.01754456752537	11.0674	1.04963264511307	11.0707	1.06612502059389	11.3865	1.09222976575043	11.0846	1.10378891428096	11.0726	1.12892907409448	11.2506	1.11619410046542	12.411	1.14245372260522
11.0849	1.00574140801945	11.0874	1.01744318270951	11.079	1.04959131282067	11.0822	1.06650381417078	11.398	1.09119833808373	11.0961	1.10454325147994	11.0842	1.12869712077885	11.2622	1.11646100667877	12.4224	1.14268042622199
11.0964	1.00526179300835	11.099	1.01736856368303	11.0906	1.04951373323887	11.0938	1.06664861246933	11.4095	1.09012217080625	11.1077	1.10521724042689	11.0958	1.12835098422011	11.2737	1.11670325052032	12.4337	1.1429769367153
11.108	1.0048872963039	11.1106	1.01732218229062	11.1022	1.04940631220873	11.1053	1.0665433482805	11.421	1.08905301809668	11.1193	1.10580888522088	11.1073	1.12789960635279	11.2852	1.11691174456925	12.445	1.14334221113521
11.1195	1.0046279457158	11.1222	1.01730302230053	11.1137	1.04927635263017	11.1169	1.06618274458169	11.4325	1.08805484275835	11.1308	1.10632013883914	11.1189	1.1273546214424	11.2968	1.11708494017253	12.4563	1.14377514104509
11.131	1.00448775930471	11.1337	1.01730648365667	11.1253	1.0491353841249	11.1285	1.06558273086562	11.444	1.08719288770129	11.1424	1.10675764472453	11.1305	1.12673218005402	11.3083	1.11722862660233	12.4676	1.14427154499718
11.1426	1.00446581548742	11.1453	1.01732338695266	11.1369	1.04900195918652	11.14	1.06478692181545	11.4555	1.08652154060014	11.1539	1.10713293012585	11.142	1.12605513028412	11.3198	1.11735555443535	12.4789	1.14482146221249
11.1541	1.00455713772035	11.1569	1.01733962421169	11.1484	1.04890121933757	11.1516	1.06386344537553	11.467	1.08607736119464	11.1655	1.10746109475691	11.1536	1.12535311064593	11.3313	1.11748460810865	12.4902	1.14540852885619
11.1656	1.00475288309582	11.1684	1.01733705853674	11.16	1.04886056391911	11.1631	1.06289255368816	11.4785	1.08587986148159	11.177	1.10775755570234	11.1651	1.12465920176242	11.3428	1.11763912324822	12.5015	1.14601212995572
11.1772	1.00504016496307	11.18	1.01729600618075	11.1715	1.0489031113472	11.1746	1.061951118539	11.49	1.0859371990113	11.1886	1.10803296150919	11.1767	1.12400391135801	11.3543	1.11784404771428	12.5128	1.14661132069771
11.1887	1.0054025567027	11.1916	1.01719900579467	11.1831	1.04904179269174	11.1862	1.06110152751168	11.5015	1.08625101765236	11.2002	1.10828717724955	11.1882	1.12340901813985	11.3658	1.11812203703883	12.5241	1.14718838815489
11.2002	1.00582221680604	11.2031	1.01703484397294	11.1946	1.04927634974042	11.1977	1.06038904113095	11.513	1.08681635305017	11.2117	1.10850431213787	11.1998	1.12288404046392	11.3773	1.11848918733268	12.5353	1.14773020813246
11.2117	1.00628351497342	11.2147	1.01680142016728	11.2062	1.0495939147164	11.2093	1.05984606752159	11.5245	1.0876172448391	11.2233	1.10865153727436	11.2113	1.12242675033741	11.3888	1.1189516407728	12.5466	1.14822705518488
11.2232	1.00677674408894	11.2262	1.01650635997601	11.2177	1.0499723702632	11.2208	1.05949794555812	11.5359	1.08862257301296	11.2348	1.10868392536999	11.2229	1.12202714638637	11.4003	1.11950431295989	12.5579	1.14867015467833
11.2348	1.00730008762049	11.2378	1.0161652627288	11.2293	1.05038503967132	11.2323	1.05936503807023	11.5474	1.08978656406832	11.2463	1.10855523291578	11.2344	1.12167282505576	11.4118	1.12013224084808	12.5692	1.14904989730734
11.2463	1.00785904321662	11.2493	1.01579855317025	11.2408	1.05080538493717	11.2439	1.05945959224653	11.5589	1.09105461199541	11.2579	1.10823125243473	11.2459	1.12135342332799	11.4233	1.12081382852451	12.5805	1.1493559215759
11.2578	1.00846429938098	11.2609	1.01542840251638	11.2523	1.05121082666861	11.2554	1.05978007601102	11.5704	1.09237083518419	11.2694	1.10770012958935	11.2575	1.12106266091667	11.4348	1.12152436171297	12.5918	1.1495788384594
11.2693	1.00913004251444	11.2724	1.01507676485828	11.2639	1.05158518709402	11.2669	1.0603075942841	11.5818	1.09368275521346	11.2809	1.10697482125193	11.269	1.12079788130221	11.4463	1.12223830452739	12.603	1.14971227969206
11.2808	1.00987368374772	11.284	1.01476456757821	11.2754	1.05191957006944	11.2785	1.06100748450024	11.5933	1.09494143462012	11.2925	1.1060868553504	11.2805	1.12055818266022	11.4578	1.12293007855678	12.6143	1.14975391547131
11.2923	1.01071558473818	11.2955	1.01451125293772	11.2869	1.05221183926082	11.29	1.06183567313493	11.6048	1.09609966251292	11.304	1.10507549870596	11.2921	1.12034270841104	11.4693	1.12357437284527	12.6256	1.14970502976719
11.3038	1.01167567961195	11.307	1.01433380152285	11.2985	1.0524652154238	11.3015	1.06274648804948	11.6162	1.09711253275325	11.3155	1.10397895651262	11.3036	1.12015022483204	11.4808	1.12414742557039	12.6369	1.14956940710118
11.3153	1.01276499881812	11.3186	1.01424506939598	11.31	1.05268667218291	11.313	1.06369826761284	11.6277	1.09794248902653	11.327	1.10283230125556	11.3151	1.11997997658299	11.4922	1.12462978058463	12.6481	1.14935279296893
11.3268	1.01397394915459	11.3301	1.01425213196008	11.3215	1.05288558248444	11.3246	1.06465516202348	11.6392	1.09856663437941	11.3386	1.10167163944061	11.3266	1.1198326660415	11.5037	1.12500950726957	12.6594	1.1490636568697
11.3383	1.01526314523952	11.3416	1.01435560239519	11.333	1.05307252963406	11.3361	1.06558616576729	11.6506	1.09898153273129	11.3501	1.10053930811239	11.3382	1.11971007422804	11.5152	1.12528406936781	12.6707	1.14871481031193
11.3498	1.01656320040413	11.3532	1.01455028447191	11.3445	1.05325772310075	11.3476	1.06646373440067	11.6621	1.09920201719289	11.3616	1.09948415346608	11.3497	1.11961272208463	11.5267	1.1254596401199	12.6819	1.14832451666282
11.3613	1.01778582799876	11.3647	1.01482645065626	11.356	1.05344847129752	11.3591	1.06726374859292	11.6735	1.09925455799836	11.3731	1.09855467356662	11.3612	1.11953656246742	11.5382	1.1255482076331	12.6932	1.14791580786496
11.3728	1.01884211192276	11.3762	1.01517040881213	11.3676	1.05364579084949	11.3706	1.06796700491806	11.685	1.09916928915029	11.3846	1.09778812534408	11.3727	1.11947082036203	11.5496	1.1255640552891	12.7044	1.14751376707302
11.3843	1.01965934057785	11.3877	1.01556353482901	11.3791	1.05384112958695	11.3821	1.0685611807541	11.6964	1.09897520678193	11.3961	1.09720166523718	11.3842	1.11939875205664	11.5611	1.12552121754412	12.7157	1.14714177557192
11.3957	1.02018875624722	11.3993	1.01598044864442	11.3906	1.05401472499754	11.3937	1.06904199704022	11.7079	1.09870024108272	11.4076	1.09679028555101	11.3957	1.11930133626657	11.5726	1.12543243373042	12.7269	1.14681827413633
11.4072	1.02040258699258	11.4108	1.01638839659194	11.4021	1.05413684126954	11.4052	1.06941283333298	11.7193	1.09837414489262	11.4191	1.09653204955891	11.4072	1.11916196539771	11.584	1.12530894123312	12.7382	1.14655517726454
11.4187	1.02028576387524	11.4223	1.01674987782324	11.4136	1.0541720784299	11.4167	1.0696827523857	11.7308	1.0980302037223	11.4306	1.09639714007575	11.4187	1.118969578391	11.5955	1.12516010414505	12.7494	1.14635817542826
11.4302	1.01983088693346	11.4338	1.01702874636004	11.4251	1.05408567781797	11.4282	1.0698634530924	11.7422	1.09770292650092	11.4421	1.09635603427405	11.4302	1.11871890305305	11.607	1.12499247530341	12.7607	1.14622846405398
11.4417	1.01904201207714	11.4453	1.01719753913562	11.4366	1.05384994845993	11.4397	1.06996608185918	11.7537	1.09742213223614	11.4536	1.09638387649567	11.4417	1.11840863597557	11.6184	1.12480872199688	12.7719	1.14616521599203
11.4531	1.01794566475834	11.4568	1.01724252393416	11.4481	1.05344900569347	11.4512	1.06999905749652	11.7651	1.09720679482626	11.4651	1.0964610407171	11.4532	1.11803979825868	11.6299	1.12460709023111	12.7832	1.14616809270959
11.4646	1.01660108098995	11.4683	1.01716409837005	11.4596	1.05288086271736	11.4627	1.06996787770553	11.7765	1.09706254824371	11.4766	1.09657186561709	11.4647	1.11761609586827	11.6414	1.1243816023601	12.7944	1.1462389426246
11.4761	1.01510057102525	11.4798	1.01697303810174	11.471	1.05215706410301	11.4742	1.06987710309302	11.788	1.09698454270724	11.4881	1.09670368872352	11.4762	1.11714626156326	11.6528	1.12412261463066	12.8057	1.14638171781694
11.4875	1.01355609327913	11.4913	1.0166855726415	11.4825	1.05130088464314	11.4856	1.06973358499574	11.7994	1.09696395111173	11.4995	1.09684710752826	11.4877	1.11664654116618	11.6643	1.12381744190068	12.8169	1.1466000948201
11.499	1.01207630023099	11.5028	1.01632046472788	11.494	1.05034520630732	11.4971	1.06954916564629	11.8108	1.09699419508858	11.511	1.0969970200785	11.4992	1.11614105886127	11.6757	1.12345147976534	12.8281	1.14689355577595
11.5105	1.01074409185574	11.5143	1.01589909603802	11.5055	1.04933055503636	11.5086	1.06934118057901	11.8222	1.09707335891003	11.5225	1.09715332796254	11.5107	1.11565897816537	11.6872	1.12301076124774	12.8394	1.14725412294015
11.5219	1.00960438787391	11.5258	1.01544683776678	11.517	1.04830292916152	11.5201	1.06913023632133	11.8337	1.09720192620285	11.534	1.09732040514363	11.5222	1.11522923068865	11.6986	1.12248627224683	12.8506	1.14766627469587
11.5334	1.00866591583605	11.5373	1.01499292988409	11.5285	1.04731065850987	11.5316	1.06893629170529	11.8451	1.09737803958843	11.5455	1.09750518417498	11.5337	1.11487487270001	11.7101	1.12187873159134	12.8618	1.14811100184531
11.5448	1.00791344344454	11.5488	1.0145674771139	11.54	1.04639993209206	11.543	1.06877505285806	11.8565	1.09759390222078	11.5569	1.09771446792493	11.5451	1.11460918487028	11.7215	1.12120122231071	12.873	1.14857216438561
11.5563	1.00732266252828	11.5603	1.01419672211543	11.5514	1.04560955727567	11.5545	1.06865645050935	11.8679	1.09783586180224	11.5684	1.09795245187835	11.5566	1.11443465567425	11.733	1.1204775002678	12.8843	1.14904125744055
11.5678	1.00687076037225	11.5718	1.01389929298453	11.5629	1.04496630042581	11.566	1.06858566327604	11.8793	1.09808801013416	11.5799	1.09821930638754	11.5681	1.11434467626951	11.7444	1.11973616515174	12.8955	1.14951722960532
11.5792	1.00653995921879	11.5833	1.01368541133047	11.5744	1.04448228030145	11.5774	1.0685656332852	11.8907	1.09833671624686	11.5913	1.09851114853648	11.5796	1.11432679174909	11.7558	1.11900359154184	12.9067	1.15000115058591
11.5907	1.00631562175386	11.5947	1.01355877339912	11.5859	1.04415526394563	11.5889	1.06859922247669	11.9021	1.09857302055171	11.6028	1.09882113196126	11.591	1.11436604875273	11.7673	1.11829942873316	12.9179	1.15048921249341
11.6021	1.00618246178549	11.6062	1.01351891904542	11.5973	1.04397167692054	11.6004	1.06868948052938	11.9135	1.09879146885429	11.6142	1.09914100524846	11.6025	1.11444737967968	11.7787	1.11763669197203	12.9291	1.15096901635956
11.6136	1.00612177290522	11.6177	1.01356190061153	11.6088	1.04391112655954	11.6118	1.06883763697051	11.925	1.09898647223949	11.6257	1.09946246227518	11.614	1.11455682036639	11.7901	1.11702522191805	12.9403	1.15142212872051
11.625	1.00611083155664	11.6292	1.01367885641007	11.6203	1.04395067091421	11.6233	1.06903969775467	11.9364	1.09914881777514	11.6372	1.09977785049657	11.6254	1.11468219350084	11.8016	1.11647503368212	12.9516	1.15183183832106
11.6365	1.00612425989306	11.6406	1.01385414375635	11.6317	1.04406727103141	11.6347	1.069283297709	11.9478	1.09926451213124	11.6486	1.10008014495717	11.6369	1.11481415037775	11.813	1.11599648938217	12.9628	1.15219179861742
11.6479	1.00613664352503	11.6521	1.01406534716578	11.6432	1.04423792508913	11.6462	1.0695464590817	11.9592	1.0993162177427	11.6601	1.1003624228838	11.6483	1.11494787644335	11.8244	1.1155969030898	12.974	1.15251096638144
11.6593	1.00612566450215	11.6636	1.01428627939138	11.6547	1.04443847137229	11.6576	1.06979919990904	11.9706	1.09928573155531	11.6715	1.10061731951121	11.6598	1.11508467877443	11.8358	1.11527603684749	12.9852	1.15281278789056
11.6708	1.00607488264132	11.675	1.01449201644951	11.6661	1.04464306066356	11.6691	1.07000781138946	11.9819	1.0991556803259	11.683	1.1008370111022	11.6713	1.11523196903605	11.8473	1.11502390478963	12.9964	1.15312981398945
11.6822	1.00597508375974	11.6865	1.01466361346749	11.6776	1.04482598426652	11.6805	1.07014048717357	11.9933	1.09890999432752	11.6944	1.10101402648039	11.6827	1.11540062942855	11.8587	1.11482282781261	13.0076	1.15349662683483
11.6936	1.00582330295316	11.698	1.01479037556753	11.689	1.0449658705622	11.6919	1.07017231047196	12.0047	1.09853449342433	11.7059	1.1011426549718	11.6942	1.11560034135379	11.8701	1.11465297315318	13.0188	1.15394351124287
11.7051	1.00561960565476	11.7094	1.01486911522688	11.7005	1.04505027363271	11.7034	1.0700877900553	12.0161	1.09801941603544	11.7173	1.10122019541138	11.7056	1.11583508776224	11.8815	1.11449854758781	13.03	1.15449182441553
11.7165	1.00536315076719	11.7209	1.01490155060815	11.7119	1.04507786813239	11.7148	1.06988028302051	12.0275	1.09736430309482	11.7288	1.10124721449844	11.7171	1.11610133280733	11.8929	1.11435161479229	13.0412	1.15515103765592
11.7279	1.00504999403015	11.7323	1.01489176866929	11.7234	1.0450566314938	11.7263	1.06954931034356	12.0389	1.09658332413736	11.7402	1.10122653544639	11.7285	1.11638983663272	11.9043	1.11421207468702	13.0523	1.15591745104122
11.7393	1.00467456134876	11.7438	1.01484515541594	11.7348	1.04499889869934	11.7377	1.06909803041612	12.0503	1.09570781965339	11.7516	1.10116153133921	11.7399	1.11668962894791	11.9157	1.11408455109948	13.0635	1.15677488177828
11.7508	1.0042346749888	11.7552	1.01476891322261	11.7463	1.04491626825772	11.7491	1.06853304357501	12.0616	1.09478377801825	11.7631	1.10105479450488	11.7514	1.11699115907817	11.9271	1.11397446178971	13.0747	1.15769727967008
11.7622	1.00373758025742	11.7667	1.01467315153869	11.7577	1.04481741059099	11.7606	1.06786703869236	12.073	1.09386465132634	11.7745	1.10090795823722	11.7628	1.11728631389106	11.9385	1.11388565199009	13.0859	1.15865226735094
11.7736	1.00320328816074	11.7781	1.01457121898402	11.7692	1.0447096639942	11.772	1.06712247814255	12.0844	1.09300242627491	11.7859	1.1007225630676	11.7743	1.1175654706633	11.9499	1.11382077233513	13.0971	1.15960405995303
11.785	1.00266273326592	11.7896	1.01447851706562	11.7806	1.04460237935909	11.7834	1.06633318110352	12.0958	1.09224044171952	11.7974	1.10050110996237	11.7857	1.11781420291388	11.9613	1.11378384847197	13.1083	1.16051495642862
11.7964	1.00215120179048	11.801	1.01441003740167	11.792	1.0445084853158	11.7948	1.06554148446504	12.1071	1.09160985079382	11.8088	1.10024745425627	11.7971	1.11801280498165	11.9727	1.11378316802457	13.1194	1.16134624583459
11.8078	1.00170032198013	11.8124	1.01437764606851	11.8035	1.0444419658494	11.8063	1.06479130687445	12.1185	1.09112923233261	11.8202	1.09996643967594	11.8085	1.11813998067571	11.9841	1.11383238591272	13.1306	1.16206047286218
11.8192	1.00133268904961	11.8239	1.01438825675505	11.8149	1.04441212948337	11.8177	1.06412012074577	12.1299	1.09080541514896	11.8317	1.09966346425051	11.82	1.11817918797051	11.9955	1.1139487443467	13.1418	1.16262633822504
11.8306	1.00106135297405	11.8353	1.01444348994979	11.8263	1.04441835615418	11.8291	1.06355358033544	12.1412	1.09063388514484	11.8431	1.09934477294777	11.8314	1.1181243359743	12.0068	1.11414903223215	13.153	1.16302532371955
11.842	1.00089321241462	11.8467	1.01454060371733	11.8377	1.0444491970062	11.8405	1.06310478218126	12.1526	1.09059861991955	11.8545	1.09901856780149	11.8428	1.11798203257771	12.0182	1.11444540299945	13.1641	1.1632570942741
11.8534	1.00083306194079	11.8582	1.01467391992892	11.8491	1.04448696108247	11.8519	1.06277716045957	12.1639	1.09067256444351	11.8659	1.09869615809248	11.8542	1.11776986492825	12.0296	1.11484343799027	13.1753	1.16334054128964
11.8648	1.00088519421712	11.8696	1.01483596063762	11.8606	1.04451519577362	11.8633	1.06256802607995	12.1753	1.09082023933556	11.8774	1.09839216750876	11.8657	1.11751249393944	12.041	1.11534347295247	13.1865	1.16330932463124
11.8762	1.00105180195262	11.881	1.01501798208298	11.872	1.04452452865053	11.8748	1.06247008410408	12.1867	1.09100303818726	11.8888	1.0981235146432	11.8771	1.11723806970242	12.0523	1.11594388627671	13.1976	1.16320362671576
11.8876	1.00133008658368	11.8924	1.01521018302113	11.8834	1.04451359665485	11.8862	1.06247044402684	12.198	1.09118624387745	11.9002	1.09790786449107	11.8885	1.11697638814417	12.0637	1.11664335967341	13.2088	1.1630616467865
11.899	1.00171091468782	11.9039	1.01540217572929	11.8948	1.04448524661928	11.8976	1.0625488937422	12.2094	1.09134559057447	11.9116	1.09776256197306	11.8999	1.1167584149993	12.0751	1.11743954515896	13.2199	1.16291403748383
11.9104	1.0021804385912	11.9153	1.01558415463439	11.9062	1.04444125799633	11.909	1.06267790493721	12.2207	1.09147101632829	11.923	1.09770431798732	11.9113	1.11661572204395	12.0864	1.1183241678372	13.2311	1.1627824221498
11.9217	1.00272357603937	11.9267	1.01574869707028	11.9176	1.04437939967091	11.9204	1.06282564540996	12.2321	1.09156626869133	11.9344	1.09774875622588	11.9227	1.11657864222334	12.0978	1.11927763269359	13.2422	1.16268078554693
11.9331	1.00332674016893	11.9381	1.01589260104688	11.929	1.04429454012012	11.9318	1.06296124280074	12.2434	1.09164477835618	11.9458	1.09790851203219	11.9341	1.11667310730785	12.1092	1.12026725586879	13.2534	1.16261734757867
11.9445	1.00397793383316	11.9495	1.01601793586945	11.9404	1.04418253983102	11.9432	1.0630601561433	12.2547	1.09172380470808	11.9572	1.09818954665489	11.9455	1.11691721649452	12.1205	1.12125120112376	13.2645	1.16259502754679
11.9559	1.00466458844793	11.9609	1.01613169603364	11.9518	1.04404392616857	11.9546	1.06310759668526	12.2661	1.09181939084254	11.9686	1.09858710556653	11.9569	1.11731888740806	12.1319	1.12218639108307	13.2757	1.16261019702722
11.9673	1.00537137793328	11.9723	1.0162440003031	11.9632	1.04388489735156	11.966	1.06309919428193	12.2774	1.09194382479225	11.98	1.0990838211514	11.9683	1.11787536686481	12.1432	1.12303597176163	13.2868	1.16265094247477
11.9786	1.00608014817689	11.9837	1.01636537079487	11.9746	1.04371532342628	11.9774	1.06303950810676	12.2887	1.09210559593881	11.9914	1.09965169801609	11.9797	1.11857435112307	12.1546	1.12377242396832	13.298	1.16269659228029
11.99	1.00677225076596	11.9951	1.01650397160805	11.986	1.04354544178314	11.9888	1.06293960860361	12.3001	1.09231035448549	12.0028	1.10025741713568	11.9911	1.11939563606883	12.1659	1.12437570376508	13.3091	1.16271965622415
12.0014	1.00743160481982	12.0066	1.01666365509557	11.9973	1.04338352592391	12.0002	1.06281463974153	12.3114	1.0925610870703	12.0142	1.10086822155961	12.0025	1.12031217222047	12.1773	1.12482925671013	13.3202	1.1626901209484
12.0127	1.0080463559124	12.0179	1.01684334272599	12.0087	1.04323579458703	12.0116	1.06268155332442	12.3227	1.09285676905285	12.0256	1.10145533861158	12.0139	1.12129028729992	12.1886	1.12511783040973	13.3314	1.16258099042968
12.0241	1.00860830329354	12.0293	1.01703782656351	12.0201	1.04310818314045	12.0229	1.06255681904802	12.3341	1.09319033843009	12.037	1.10199379383484	12.0253	1.12229010208017	12.2	1.12522915076542	13.3425	1.16237350021099
12.0355	1.00911110398975	12.0407	1.01723964204676	12.0315	1.04300852999276	12.0343	1.06245412748891	12.3454	1.09354777122263	12.0483	1.10246015096464	12.0367	1.12326772870758	12.2113	1.12515841329808	13.3536	1.16206061632626
12.0468	1.00954909901967	12.0521	1.01744127963791	12.0429	1.04294778079801	12.0457	1.0623825835598	12.3567	1.09390962123728	12.0597	1.10283110517659	12.048	1.12417995352319	12.2227	1.12491251548497	13.3648	1.16164807387195
12.0582	1.00991786514402	12.0635	1.01763677659559	12.0542	1.04293962675118	12.0571	1.06234604783665	12.368	1.09425493317078	12.0711	1.10308492793178	12.0594	1.12499018521621	12.234	1.12451126435989	13.3759	1.16115310978938
12.0695	1.01021601593638	12.0749	1.01782186971354	12.0656	1.04299880394136	12.0685	1.0623438652207	12.3793	1.09456600217444	12.0825	1.10320533499135	12.0708	1.12567301431501	12.2454	1.12398486915638	13.387	1.1606018979089
12.0809	1.01044667322715	12.0863	1.01799256269848	12.077	1.04313863017824	12.0799	1.06237251972376	12.3907	1.09483202117479	12.0938	1.10318537738558	12.0822	1.12621517215446	12.2567	1.12336923861712	13.3982	1.16002707937272
12.0922	1.01061721840423	12.0977	1.01814297079782	12.0884	1.04336835004662	12.0912	1.06242735829381	12.402	1.09505041098164	12.1052	1.10302892773808	12.0935	1.12661291516537	12.268	1.12270149456097	13.4093	1.15946632071467
12.1036	1.0107371720412	12.109	1.01826402681969	12.0997	1.04369084545742	12.1026	1.06250376836201	12.4133	1.09522591178471	12.1166	1.10274911750926	12.1049	1.12686820350078	12.2794	1.12201736132697	13.4204	1.15896164611338
12.1149	1.01081535945301	12.1204	1.01834437837934	12.1111	1.04410134680105	12.1139	1.06259786155721	12.4246	1.0953684157934	12.1279	1.10236514261651	12.1163	1.12698658725748	12.2907	1.12135048796058	13.4315	1.15855813795507
12.1263	1.01085796197153	12.1318	1.01837347765606	12.1225	1.04458770118635	12.1253	1.06270721592524	12.4359	1.09549059200388	12.1393	1.10189957291817	12.1276	1.12697799439399	12.302	1.1207325504638	13.4426	1.15830049463322
12.1376	1.0108683825861	12.1432	1.01834522998289	12.1338	1.04513228336418	12.1366	1.06283209018686	12.4472	1.09560583335062	12.1506	1.10137726851167	12.139	1.12685904191079	12.3134	1.1201929195756	13.4537	1.15822726550553
12.149	1.01084859798713	12.1545	1.01825984875997	12.1452	1.04571491914732	12.148	1.06297679472638	12.4585	1.09572653682204	12.162	1.10082525049386	12.1504	1.12665412943843	12.3247	1.11975757916422	13.4649	1.1583646023967
12.1603	1.01080071681623	12.1659	1.01812248300885	12.1565	1.0463157254713	12.1593	1.06315016870771	12.4698	1.09586258759858	12.1733	1.10027190952638	12.1617	1.12639344108852	12.336	1.11944793252536	13.476	1.15872249517552
12.1716	1.01072745983855	12.1773	1.01793930488152	12.1679	1.04691694704356	12.1707	1.06336408085688	12.4811	1.09602007673854	12.1847	1.09974447702994	12.1731	1.12610828164888	12.3474	1.11928031346143	13.4871	1.15929550479597
12.183	1.01063121855469	12.1886	1.01771363752241	12.1793	1.04750360097318	12.182	1.06362982689152	12.4924	1.09620038769962	12.196	1.09926515373789	12.1844	1.12582606460213	12.3587	1.11926633676572	13.4982	1.16006728823999
12.1943	1.01051257767234	12.2	1.01744495797144	12.1906	1.04806348632628	12.1934	1.0639537630428	12.5037	1.09639964738718	12.2074	1.09884744180342	12.1958	1.12556735130519	12.37	1.1194133897224	13.5093	1.16101566919329
12.2056	1.01036982075906	12.2114	1.01713187592112	12.202	1.04858732989715	12.2047	1.06433444415543	12.515	1.09660831327243	12.2187	1.09849425936941	12.2071	1.12534569991923	12.3813	1.11972442860153	13.5204	1.16211480781915
12.217	1.01020045800407	12.2227	1.01677754165985	12.2133	1.04906939395086	12.216	1.06476301816735	12.5263	1.09681069686855	12.2301	1.09819852870215	12.2185	1.12516909559482	12.3926	1.1201970169479	13.5315	1.16333366498371
12.2283	1.01000447876797	12.2341	1.01639416477866	12.2247	1.04950818094789	12.2274	1.06522669977851	12.5375	1.09698463426123	12.2414	1.09794592944057	12.2298	1.12504094471115	12.4039	1.12082252802732	13.5426	1.16463346845211
12.2396	1.00978774568546	12.2454	1.01600370858931	12.236	1.04990655266157	12.2387	1.06571300994162	12.5488	1.09710203394389	12.2527	1.09771898324793	12.2412	1.12495954142989	12.4152	1.12158659508149	13.5537	1.16596823679794
12.2509	1.00956365188342	12.2568	1.01563416791375	12.2474	1.05027097721037	12.25	1.06621175980397	12.5601	1.09713115892559	12.2641	1.09750154987416	12.2525	1.12491670638453	12.4265	1.12247081385771	13.5648	1.16729012959699
12.2623	1.00935210956211	12.2681	1.01531356991224	12.2587	1.05061043174061	12.2614	1.06671326014532	12.5714	1.09704091974058	12.2754	1.09728281492021	12.2639	1.12489744239425	12.4379	1.12345416300049	13.5758	1.16855717446416
12.2736	1.00917647362434	12.2795	1.01506507387808	12.2701	1.0509359578541	12.2727	1.06720406717522	12.5827	1.09680635927718	12.2867	1.09705982494709	12.2752	1.12488198831348	12.4492	1.12451209592476	13.5869	1.16973841499682
12.2849	1.00906003799714	12.2908	1.01490545617766	12.2814	1.05126135022676	12.284	1.0676636891743	12.5939	1.09641356360836	12.2981	1.09683784897621	12.2865	1.12484992502684	12.4605	1.12561268796187	13.598	1.17081314016342
12.2962	1.00902359793549	12.3022	1.01484666721744	12.2927	1.05160412567227	12.2953	1.06806540488088	12.6052	1.09586216775538	12.3094	1.09662858961628	12.2979	1.12478437029326	12.4717	1.12671189537213	13.6091	1.17176544498419
12.3075	1.00908448288085	12.3135	1.014897940213	12.3041	1.05198483029565	12.3066	1.06838175094651	12.6165	1.09516469357321	12.3207	1.09644733660193	12.3092	1.12467408635939	12.483	1.12775184842417	13.6202	1.17257908774241
12.3188	1.00925634934581	12.3248	1.01506571067774	12.3154	1.05242312468162	12.318	1.06859212619503	12.6277	1.09434362038322	12.332	1.09631086218514	12.3205	1.12451269370138	12.4943	1.12866531290099	13.6313	1.17323724336673
12.3302	1.00954869223042	12.3362	1.01535052342254	12.3267	1.05293118265354	12.3293	1.06868851780113	12.639	1.09342824366745	12.3434	1.09623750332391	12.3318	1.12429608825213	12.5056	1.12938602277754	13.6423	1.17372757680434
12.3415	1.00996556418802	12.3475	1.01574274754582	12.3381	1.05350746946385	12.3406	1.06867650681185	12.6503	1.09245311293559	12.3547	1.09624936451802	12.3432	1.12402019385615	12.5169	1.12986068018768	13.6534	1.17404855525287
12.3528	1.01050376836313	12.3588	1.01622034026872	12.3494	1.05413484751803	12.3519	1.0685715396127	12.6615	1.09145821804708	12.366	1.09637467345807	12.3545	1.12368070756321	12.5282	1.13005690727169	13.6645	1.17421176908816
12.3641	1.01115115836641	12.3702	1.01675099978947	12.3607	1.05478497604331	12.3632	1.06839297667641	12.6728	1.09048929037789	12.3773	1.09664732946711	12.3658	1.12327503041291	12.5395	1.12996371257195	13.6756	1.17423808362081
12.3754	1.01188554955055	12.3815	1.0172983915197	12.372	1.05542704695714	12.3745	1.06815908570341	12.6841	1.08959607946956	12.3886	1.09710162240814	12.3771	1.12280524658248	12.5507	1.1295857828662	13.6866	1.17415018813187
12.3867	1.01267456611449	12.3928	1.01782955281421	12.3833	1.05603575925584	12.3858	1.06788480072713	12.6953	1.08882783808299	12.4	1.09776285551197	12.3884	1.12228059012756	12.562	1.12893684004728	13.6977	1.17396684824963
12.398	1.01347687859216	12.4041	1.01831987841496	12.3947	1.05659364555104	12.3972	1.06758194417023	12.7066	1.08822755234097	12.4113	1.09863765497031	12.3998	1.12171828535444	12.5733	1.1280374589921	13.7088	1.173702897824
12.4093	1.01424549256845	12.4155	1.01875372651767	12.406	1.05708669199063	12.4085	1.06726026397621	12.7178	1.08782784167457	12.4226	1.0997089221265	12.4111	1.1211424037175	12.5845	1.12691879615014	13.7198	1.17337475601325
12.4205	1.01493339764445	12.4268	1.01912148852101	12.4173	1.05749708064537	12.4198	1.06692783376934	12.7291	1.08765060991577	12.4339	1.10093840875939	12.4224	1.12058100366845	12.5958	1.12562841434846	13.7309	1.17300714612101
12.4318	1.01550073133945	12.4381	1.01941599860109	12.4286	1.0577991928049	12.4311	1.06659061674111	12.7403	1.08770984233481	12.4452	1.10227566504993	12.4337	1.12006224512835	12.6071	1.12423182102615	13.7419	1.17263563387311
12.4431	1.01592130402342	12.4494	1.01963113930195	12.4399	1.05796281745338	12.4424	1.0662520980191	12.7515	1.08801436953249	12.4565	1.10366840453797	12.445	1.11961049836473	12.6183	1.12280565051275	13.753	1.17230231252392
12.4544	1.01618601734759	12.4607	1.01976362184055	12.4512	1.05796224716546	12.4537	1.0659139422685	12.7628	1.08856709960697	12.4678	1.10506888776039	12.4563	1.11924360269467	12.6296	1.1214241182392	13.7641	1.1720465510455
12.4657	1.01630197381818	12.472	1.01981658499308	12.4625	1.05778549082068	12.465	1.06557771824644	12.774	1.08935976139901	12.4791	1.10643419309378	12.4676	1.11897210535103	12.6409	1.12014526326831	13.7751	1.17189604082436
12.4769	1.016288260142	12.4833	1.01980237914852	12.4738	1.0574375833556	12.4763	1.06524675062509	12.7853	1.09036599742553	12.4904	1.10772282731944	12.4789	1.11880042644927	12.6521	1.11900391629257	13.7862	1.17186317463364
12.4882	1.0161709816973	12.4946	1.01974234499007	12.4851	1.05693615861667	12.4876	1.06492699408043	12.7965	1.09153784900151	12.5017	1.10889257203308	12.4902	1.11872883540773	12.6634	1.1180140232907	13.7972	1.17194826019256
12.4995	1.01597998407375	12.5059	1.01966310542637	12.4964	1.05630288040657	12.4989	1.06462659956032	12.8077	1.09280934401618	12.513	1.10990301392786	12.5015	1.11875459930477	12.6746	1.11717718715586	13.8082	1.17214667262811
12.5107	1.0157479665257	12.5172	1.01959078506638	12.5076	1.05555685791974	12.5101	1.06435486905799	12.819	1.09410665896029	12.5243	1.11072217582207	12.5128	1.11887120211142	12.6859	1.11649117885736	13.8193	1.17245479050177
12.522	1.01551068997672	12.5285	1.01954563447341	12.5189	1.05471400607506	12.5214	1.06412169695748	12.8302	1.09536016262657	12.5356	1.11133327064802	12.524	1.11906597214194	12.6971	1.11595353512616	13.8303	1.17287088218654
12.5333	1.01530613980167	12.5398	1.01953929764424	12.5302	1.05379138990071	12.5327	1.0639380394282	12.8414	1.09651267502025	12.5469	1.11173731851613	12.5353	1.11931791626668	12.7084	1.11555963521871	13.8414	1.17339096515974
12.5445	1.01517131250699	12.5511	1.0195755926968	12.5415	1.05281192895418	12.544	1.06381690511713	12.8526	1.09752124404456	12.5581	1.11195010574444	12.5466	1.11959797721017	12.7196	1.11529849154471	13.8524	1.17400331535976
12.5558	1.01513704530483	12.5624	1.0196538614465	12.5528	1.05180516295335	12.5553	1.06377370228023	12.8639	1.09835436451642	12.5694	1.11199541223222	12.5579	1.11987283093438	12.7308	1.11515043401663	13.8634	1.17468629295007
12.5671	1.01522273635674	12.5737	1.01977259065519	12.564	1.05080339897384	12.5666	1.06382510048926	12.8751	1.09898932633576	12.5807	1.11189809456783	12.5692	1.12011128476291	12.7421	1.11508888595745	13.8745	1.17541191932979
12.5783	1.01543303155631	12.585	1.01993088809681	12.5753	1.04983619681758	12.5778	1.06398667307639	12.8863	1.09941334773487	12.592	1.11167968140739	12.5805	1.12029064035032	12.7533	1.11508543205733	13.8855	1.17615381736919
12.5896	1.01575760992247	12.5963	1.02012671887767	12.5866	1.04892691921614	12.5891	1.06427059163493	12.8975	1.0996283898407	12.6032	1.11135683882655	12.5917	1.12040022213752	12.7646	1.11511551020734	13.8965	1.17689527561733
12.6008	1.01617382480421	12.6075	1.02035296518557	12.5978	1.04809283960882	12.6004	1.06468464121306	12.9087	1.09965608269094	12.6145	1.1109413854386	12.603	1.12044080462778	12.7758	1.1151622222286	13.9076	1.17763305663408
12.6121	1.01665097709012	12.6188	1.02059410711394	12.6091	1.0473474177321	12.6117	1.0652326782386	12.9199	1.099538530037	12.6258	1.11044058158427	12.6143	1.12042089205352	12.787	1.11521734210655	13.9186	1.17837498773487
12.6233	1.01715477626493	12.6301	1.02082641506141	12.6204	1.04670229208349	12.6229	1.06591524850329	12.9311	1.09933313263836	12.637	1.10985763590753	12.6255	1.12035225128972	12.7982	1.11528023893818	13.9296	1.17913266204509
12.6346	1.01765091411758	12.6414	1.02102267815262	12.6316	1.0461677447821	12.6342	1.06672870174898	12.9423	1.09910307240786	12.6483	1.10919324984902	12.6368	1.12024690987402	12.8095	1.11535606902475	13.9406	1.17991281756011
12.6458	1.01810724222744	12.6527	1.02115966657412	12.6429	1.04575225170673	12.6455	1.06766234873166	12.9536	1.09890735417663	12.6596	1.10844852715292	12.6481	1.12011632488023	12.8207	1.11545408471024	13.9516	1.18071121087609
12.657	1.01849456323507	12.6639	1.02122455470343	12.6542	1.04546235796412	12.6567	1.06869519503958	12.9648	1.09879409709006	12.6708	1.10762816259905	12.6593	1.11997179549273	12.8319	1.11558594641377	13.9627	1.18151135205564
12.6683	1.0187864966934	12.6752	1.0212168453893	12.6654	1.04530313804447	12.668	1.06979488525261	12.976	1.0987986146821	12.6821	1.10674201253418	12.6706	1.11982457760818	12.8431	1.11576342286705	13.9737	1.18228827648852
12.6795	1.01895925587833	12.6865	1.0211448915799	12.6767	1.04527818175492	12.6793	1.07092057590798	12.9872	1.09894525168276	12.6933	1.10580404915416	12.6819	1.11968484696525	12.8544	1.11599529165428	13.9847	1.18301552816694
12.6908	1.01899226892156	12.6977	1.02101929865435	12.6879	1.04538792557607	12.6905	1.07202903286919	12.9983	1.09925040340136	12.7046	1.10482979439418	12.6931	1.11955995188815	12.8656	1.11628428856541	13.9957	1.18367236809595
12.702	1.01887011373266	12.709	1.02084719856104	12.6992	1.04562650872171	12.7018	1.07308115000811	13.0095	1.0997242150941	12.7158	1.10383477946875	12.7044	1.11945322178759	12.8768	1.11662572112216	14.0067	1.18424830031909
12.7132	1.01858523178885	12.7203	1.0206304979584	12.7104	1.04597895775135	12.713	1.07404596084757	13.0207	1.10036982069606	12.7271	1.10283588041104	12.7156	1.11936433146019	12.888	1.11700905374958	14.0177	1.18474339565602
12.7245	1.01813992062016	12.7315	1.02036840730779	12.7217	1.04642080837652	12.7243	1.07490111779737	13.0319	1.10118075677211	12.7383	1.10185488117108	12.7269	1.11929112938719	12.8992	1.11742231139354	14.0287	1.18516506900751
12.7357	1.01754600835229	12.7428	1.02006184004906	12.7329	1.04692078762421	12.7355	1.07563119829486	13.0431	1.1021384453186	12.7495	1.10092135728486	12.7381	1.11923180845911	12.9105	1.11785734565023	14.0397	1.18552383640702
12.7469	1.01682174298745	12.754	1.01971645566	12.7442	1.04744502378648	12.7467	1.07622624296841	13.0543	1.10321174827064	12.7608	1.10007194406036	12.7494	1.11918612120375	12.9217	1.11831310411602	14.0507	1.18583102106026
12.7581	1.01598714847612	12.7653	1.01934256316026	12.7554	1.0479602175563	12.758	1.07668202803113	13.0655	1.10435953426285	12.772	1.09934540179254	12.7606	1.11915510919345	12.9329	1.11879484777075	14.0617	1.18610003507558
12.7694	1.01506014207635	12.7765	1.01895253279706	12.7667	1.04843420971644	12.7692	1.07700165368817	13.0767	1.10553559214551	12.7832	1.09877575831817	12.7718	1.11913989930472	12.9441	1.11930950672101	14.0727	1.18635046212238
12.7806	1.01405520734655	12.7878	1.01855794362125	12.7779	1.04883467102926	12.7804	1.07719667327912	13.0878	1.10669407060229	12.7945	1.09838692351168	12.7831	1.11914070079664	12.9553	1.11985971986011	14.0837	1.18661209026682
12.7918	1.01298473525992	12.799	1.01816843198052	12.7891	1.0491284214161	12.7917	1.07728614827984	13.099	1.10779361792422	12.8057	1.09819075473761	12.7943	1.11915685283245	12.9665	1.12043999265568	14.0947	1.18692548134944
12.803	1.01186158552053	12.8103	1.01779258878181	12.8004	1.04928378636069	12.8029	1.07729344221056	13.1102	1.10879945462592	12.8169	1.09818789923025	12.8055	1.11918792724915	12.9777	1.12103709730629	14.1057	1.18733698315515
12.8142	1.01070108447212	12.8215	1.01743969348176	12.8116	1.04927648692898	12.8141	1.07724213942953	13.1214	1.10968390539387	12.8281	1.09836904372983	12.8168	1.11923514903938	12.9889	1.12163411514854	14.1166	1.18788872718502
12.8254	1.00952153603007	12.8327	1.01712070266372	12.8229	1.04909716638383	12.8253	1.07715307174385	13.1325	1.11042656038709	12.8394	1.09871473949739	12.828	1.11930222721864	13.0001	1.12221524234668	14.1276	1.18860688901769
12.8367	1.00834342615784	12.844	1.01684777902007	12.8341	1.04875729641267	12.8366	1.07704365461622	13.1437	1.11101491756419	12.8506	1.099194127765	12.8392	1.11939507617737	13.0113	1.1227682918347	14.1386	1.18949291670967
12.8479	1.00718799610247	12.8552	1.01663286318124	12.8453	1.04829060340172	12.8478	1.07692911852189	13.1549	1.11144549529715	12.8618	1.0997647649423	12.8505	1.11952047815645	13.0225	1.12328383904371	14.1496	1.19052160055238
12.8591	1.00607571965193	12.8664	1.01648637227268	12.8565	1.04774898675506	12.859	1.07682388111581	13.166	1.11172467325957	12.873	1.10037572049794	12.8617	1.11968413455108	13.0337	1.12375262138457	14.1606	1.19164690990195
12.8703	1.00502498939897	12.8777	1.01641673503626	12.8678	1.04719419126529	12.8702	1.07674120268729	13.1772	1.11186837745452	12.8842	1.10097415634549	12.8729	1.11988867737779	13.0449	1.12416405276245	14.1715	1.19281292958851
12.8815	1.00405132484556	12.8889	1.01643060916608	12.879	1.04668817912509	12.8814	1.07669054224472	13.1883	1.11190018252698	12.8954	1.10151321481186	12.8841	1.12013217097051	13.0561	1.1245076621818	14.1825	1.19396509012087
12.8927	1.00316743514411	12.9001	1.01653303343196	12.8902	1.04628548364116	12.8926	1.07667386545044	13.1995	1.11184817345696	12.9067	1.10195809319631	12.8953	1.12040752950255	13.0673	1.12477683706185	14.1935	1.19505753686401
12.9039	1.00238413438096	12.9113	1.01672687962479	12.9014	1.04602965068693	12.9038	1.07668329544087	13.2106	1.1117415555591	12.9179	1.10228835139727	12.9065	1.12070308747191	13.0784	1.1249723978706	14.2044	1.19605540286033
12.9151	1.00171149596877	12.9226	1.01701161898066	12.9126	1.04595368961917	12.915	1.0767021166301	13.2218	1.1116081444436	12.9291	1.10249681870404	12.9178	1.12100423503205	13.0896	1.12510358430434	14.2154	1.19693384696836
12.9263	1.00115927413256	12.9338	1.0173820501237	12.9239	1.04608233368592	12.9262	1.07670941557231	13.233	1.1114733453114	12.9403	1.10258713770892	12.929	1.12129563974484	13.1008	1.12518575998586	14.2264	1.19767690484799
12.9375	1.00073595765991	12.945	1.01782778574117	12.9351	1.04643303615752	12.9374	1.07668661819233	13.2441	1.11136030906034	12.9515	1.10257187432567	12.9402	1.12156334449001	13.1119	1.12523609314398	14.2373	1.19827799367672
12.9486	1.00044671717707	12.9562	1.01833391972629	12.9463	1.04701365502012	12.9486	1.07662308136138	13.2552	1.11129024215499	12.9627	1.10247160104975	12.9514	1.12179615254128	13.1231	1.12526928719373	14.2483	1.1987416557338
12.9598	1.00029133918844	12.9674	1.01888272413827	12.9575	1.0478172678965	12.9598	1.0765183525902	13.2664	1.11128191124606	12.9739	1.10231388293878	12.9626	1.12198615181285	13.1343	1.12529483386882	14.2592	1.19908471570248
12.971	1.00026340052046	12.9786	1.0194558275835	12.9687	1.04881704931782	12.971	1.07638044287604	13.2775	1.11135022827762	12.9851	1.10213089838862	12.9738	1.12212869897017	13.1454	1.12531604543961	14.2702	1.19933532168447
12.9822	1.0003513055526	12.9898	1.0200362399184	12.9799	1.04996494075485	12.9822	1.07622147372126	13.2887	1.11150477099963	12.9963	1.10195554358695	12.985	1.12222235777468	13.1566	1.12533032392705	14.2811	1.19952969749995
12.9934	1.00054079179183	13.001	1.02060972064377	12.9911	1.05119622840021	12.9934	1.07605324076967	13.2998	1.11174934758267	13.0075	1.10181721635379	12.9962	1.12226907762526	13.1678	1.12533016921134	14.2921	1.19970756062717
13.0046	1.00081775002348	13.0122	1.02116521929729	13.0023	1.05243901711258	13.0046	1.07588493967863	13.3109	1.11208296187573	13.0187	1.10173887416844	13.0074	1.12227454065308	13.1789	1.1253049111803	14.303	1.19990734446303
13.0157	1.0011701493033	13.0234	1.0216944216747	13.0135	1.05362499409112	13.0158	1.07572372955008	13.3221	1.11250137745828	13.0298	1.10173611938781	13.0186	1.12224842574457	13.1901	1.12524334107536	14.314	1.20016189791678
13.0269	1.00158849331218	13.0346	1.02219079447273	13.0246	1.05469750901971	13.027	1.07557693177917	13.3332	1.1129979534948	13.041	1.10181774024853	13.0297	1.12220444272246	13.2012	1.12513695412322	14.3249	1.20049495263251
13.0381	1.00206509416207	13.0458	1.02264878052217	13.0358	1.05561495502962	13.0381	1.07545366367041	13.3443	1.11356310447616	13.0522	1.10198643470347	13.0409	1.12216015265979	13.2124	1.1249827655281	14.3359	1.20091868550718
13.0492	1.00259294375238	13.057	1.02306371824501	13.047	1.0563501833989	13.0493	1.07536423466421	13.3555	1.11418310903055	13.0634	1.10223891332031	13.0521	1.12213650575905	13.2235	1.1247844226088	14.3468	1.20143287444393
13.0604	1.00316480469483	13.0682	1.023432573635	13.0582	1.05688834751195	13.0605	1.07531732321751	13.3666	1.11483982670888	13.0746	1.10256579731396	13.0633	1.12215670506117	13.2347	1.12455111996814	14.3578	1.20202599026666
13.0716	1.00377258247916	13.0794	1.02375494502766	13.0694	1.05722532200191	13.0717	1.07531662375454	13.3777	1.11551229413615	13.0858	1.1029526391641	13.0745	1.12224387231696	13.2458	1.1242952839476	14.3687	1.20267802203746
13.0827	1.00440663907226	13.0906	1.02403349551212	13.0805	1.05736733103024	13.0829	1.07535912451551	13.3888	1.11617954327206	13.097	1.10338309556642	13.0857	1.12241750803162	13.2569	1.12403102717299	14.3796	1.20336427451967
13.0939	1.00505484662551	13.1018	1.02427326139294	13.0917	1.05733099023681	13.094	1.07543613299242	13.3999	1.11682273528717	13.1081	1.10384375407766	13.0968	1.12268978758002	13.2681	1.12377495547578	14.3906	1.20405920686677
13.105	1.00570170149095	13.113	1.02448001158252	13.1029	1.05714257535538	13.1052	1.07553638959098	13.4111	1.11742507615217	13.1193	1.10432838670163	13.108	1.12306350391927	13.2792	1.12354903167574	14.4015	1.20473963499546
13.1162	1.00632817864168	13.1241	1.02465847712071	13.114	1.05683598240248	13.1164	1.07564938803928	13.4222	1.11796982884225	13.1305	1.104838936009	13.1192	1.12353305243055	13.2903	1.12338311250812	14.4124	1.20538701563879
13.1273	1.00691278445272	13.1353	1.02481137840716	13.1252	1.05644983625473	13.1276	1.07576716291639	13.4333	1.11843854146835	13.1416	1.10538211534881	13.1304	1.12408820397903	13.3015	1.12331416647033	14.4233	1.20598881753879
13.1385	1.00743358065879	13.1465	1.02493968824376	13.1364	1.05602472605437	13.1387	1.07588407311677	13.4444	1.11881173352302	13.1528	1.10596336599095	13.1415	1.12471860119108	13.3126	1.12338083845161	14.4343	1.20653914726428
13.1496	1.00787036302238	13.1577	1.02504384048021	13.1475	1.05560122960512	13.1499	1.07599547626516	13.4555	1.11907243554057	13.164	1.10658202566962	13.1527	1.12541636976711	13.3237	1.12361505605295	14.4452	1.20703891072584
13.1608	1.00820618754302	13.1688	1.02512510375142	13.1587	1.05521851948103	13.161	1.07609667580593	13.4666	1.11921054295398	13.1752	1.10723104224164	13.1639	1.12617548834643	13.3348	1.12403467525873	14.4561	1.20749580154664
13.1719	1.0084280457987	13.18	1.02518635510432	13.1698	1.05491267685015	13.1722	1.07618292658368	13.4777	1.11922489932714	13.1863	1.10790136273457	13.175	1.12698872975336	13.3459	1.12464094080573	14.467	1.20792417351876
13.1831	1.00852721687492	13.1912	1.02523192056925	13.181	1.05471404347484	13.1834	1.07625023359624	13.4888	1.11912133313925	13.1975	1.10858741213929	13.1862	1.12784448797814	13.3571	1.12542168274008	14.4779	1.20834442379589
13.1942	1.00850009574604	13.2023	1.02526668267412	13.1922	1.05464400197951	13.1945	1.07629604942882	13.4999	1.11890769228873	13.2086	1.10928879911453	13.1973	1.12872566236512	13.3682	1.12635750630315	14.4889	1.20878125679693
13.2054	1.00834989086067	13.2135	1.02529497486207	13.2033	1.05471264295102	13.2057	1.07631919459894	13.511	1.11858918836413	13.2198	1.11000589485155	13.2085	1.12961128451156	13.3793	1.127426319803	14.4998	1.20926051210586
13.2165	1.00808873795111	13.2247	1.02531976637769	13.2145	1.05491879468873	13.2168	1.07631910368962	13.5221	1.11816733650637	13.2309	1.11073167497543	13.2196	1.1304799266382	13.3904	1.12860287689852	14.5107	1.20980508721508
13.2276	1.00773903961194	13.2358	1.02534237986087	13.2256	1.05525254978662	13.228	1.07629514512682	13.5332	1.11764336366458	13.2421	1.11144568749004	13.2308	1.1313131721293	13.4015	1.12985383668009	14.5216	1.21043127379934
13.2388	1.00733273699845	13.247	1.02536269284161	13.2368	1.05569863664382	13.2391	1.07624675719032	13.5443	1.11702386129042	13.2532	1.11211541882413	13.2419	1.13209782180208	13.4126	1.1311325462465	14.5325	1.21114687869797
13.2499	1.00690796465096	13.2581	1.02537964015852	13.2479	1.05623826811972	13.2503	1.07617451961667	13.5554	1.11632495267574	13.2644	1.11270580561275	13.2531	1.13282653123698	13.4237	1.1323786202302	14.5434	1.21195169229852
13.261	1.00650383730417	13.2693	1.02539190004513	13.259	1.05684828000267	13.2614	1.07608154453546	13.5665	1.11557244678617	13.2755	1.11319226567934	13.2642	1.13349742524715	13.4349	1.13352462755678	14.5543	1.21283979277701
13.2722	1.00615524218886	13.2804	1.02539877865238	13.2702	1.0574987307987	13.2726	1.07597427687706	13.5776	1.1147983985698	13.2866	1.11357014754469	13.2754	1.13411336191574	13.446	1.13450761784324	14.5652	1.21380258925287
13.2833	1.00588967466709	13.2916	1.02540129798187	13.2813	1.0581518549152	13.2837	1.07586213402825	13.5886	1.11403687074801	13.2978	1.11385559770007	13.2865	1.13468098780649	13.4571	1.13528002967884	14.5761	1.2148316240317
13.2944	1.00572707133348	13.3027	1.02540324168942	13.2925	1.05876487179217	13.2949	1.0757561092784	13.5997	1.11332167062666	13.3089	1.11407795918403	13.2977	1.13520917869665	13.4682	1.13581497412403	14.587	1.21592051464436
13.3055	1.00568179448663	13.3139	1.02541158282396	13.3036	1.05929676693451	13.306	1.07566701660828	13.6108	1.11268657929671	13.32	1.11426844505988	13.3088	1.13570663540801	13.4793	1.13610460485392	14.5979	1.21706553221673
13.3166	1.00576454507853	13.325	1.02543565856349	13.3147	1.05971643282127	13.3171	1.07560413305205	13.6219	1.11216608808279	13.3312	1.11445109691592	13.3199	1.13617938077567	13.4904	1.13615458990805	14.6088	1.21826430340876
13.3278	1.00598203988123	13.3362	1.02548492284482	13.3259	1.0600084112549	13.3283	1.07557463831735	13.6329	1.11179403992804	13.3423	1.1146396011285	13.3311	1.13662982409234	13.5015	1.13597960757071	14.6197	1.2195125953798
13.3389	1.00633391270257	13.3473	1.02556593298907	13.337	1.06017367452193	13.3394	1.07558377178768	13.644	1.11159935032188	13.3534	1.11483948612824	13.3422	1.13705872462896	13.5126	1.13560316297916	14.6306	1.22080030695746
13.35	1.0068085102558	13.3584	1.02567983408341	13.3481	1.06022555288228	13.3505	1.07563531768091	13.6551	1.11160065112296	13.3645	1.11505235906083	13.3533	1.1374694870161	13.5237	1.13506123059038	14.6414	1.22210888195163
13.3611	1.00738054374658	13.3696	1.02582141661875	13.3592	1.06018330875533	13.3616	1.07573197027424	13.6662	1.11180301975581	13.3757	1.11527868177331	13.3644	1.13787195339417	13.5348	1.13440601744358	14.6523	1.223412162427
13.3722	1.00801292557018	13.3807	1.02597982146975	13.3704	1.06006658009426	13.3727	1.07587522364448	13.6772	1.11219876681772	13.3868	1.11551764153395	13.3756	1.13828221426306	13.5459	1.13370567421122	14.6632	1.22468084145972
13.3833	1.00866285079491	13.3918	1.02613985011276	13.3815	1.05989275785917	13.3838	1.07606459542255	13.6883	1.11277142950301	13.3979	1.11576513940939	13.3867	1.13871699817462	13.5569	1.13303825066061	14.6741	1.22588831555015
13.3944	1.00928972246797	13.403	1.02628255758657	13.3926	1.05967725493868	13.3949	1.07629626059575	13.6993	1.11349988694946	13.409	1.11601215252416	13.3978	1.13918489040004	13.568	1.13248183174808	14.685	1.2270147645595
13.4055	1.00986148898796	13.4141	1.02638473856264	13.4037	1.05943492629393	13.4061	1.07656157791041	13.7104	1.11435972332354	13.4201	1.11624523719453	13.4089	1.13967934471946	13.5791	1.13210511542725	14.6958	1.22804761051146
13.4166	1.01035699609986	13.4252	1.02641841286883	13.4149	1.05918055480252	13.4172	1.07684638601058	13.7215	1.11532155049224	13.4312	1.11644944444271	13.42	1.14017797454736	13.5902	1.13196214073192	14.7067	1.22897914288564
13.4277	1.01076428481777	13.4363	1.02635216666231	13.426	1.05892735290322	13.4283	1.07713199697669	13.7325	1.11634894067383	13.4423	1.11661255411486	13.4311	1.14064895064075	13.6013	1.13209183731572	14.7176	1.22980396311959
13.4388	1.01107682290606	13.4474	1.02615530207658	13.4371	1.05868405508449	13.4394	1.07739825677345	13.7436	1.11739946532536	13.4534	1.1167290286113	13.4423	1.14106093506091	13.6124	1.13251968524376	14.7285	1.23051862120077
13.4499	1.01129022101497	13.4586	1.02580360540955	13.4482	1.05845233937726	13.4504	1.077628014863	13.7546	1.11843024093774	13.4645	1.11680241258623	13.4534	1.14139094749368	13.6234	1.1332575287675	14.7393	1.23112380452476
13.461	1.01140095286672	13.4697	1.02528382983521	13.4593	1.05822636617407	13.4615	1.07781141903047	13.7657	1.11940587372128	13.4756	1.11684557192834	13.4645	1.14162635463443	13.6345	1.13429953653211	14.7502	1.23162737208544
13.4721	1.01140689815053	13.4808	1.02459437960516	13.4704	1.0579952181143	13.4726	1.07794829235785	13.7767	1.12030452069931	13.4867	1.11687875406445	13.4756	1.14176146072512	13.6456	1.13561614757526	14.7611	1.23204585016365
13.4832	1.01130834039266	13.4919	1.02374230485165	13.4815	1.05774758257494	13.4837	1.07804769859061	13.7878	1.12111867370029	13.4978	1.11692592119834	13.4867	1.14179282510689	13.6566	1.137150702756	14.7719	1.23240294366264
13.4943	1.01110802626982	13.503	1.02273966368123	13.4926	1.0574768835098	13.4948	1.07812523986491	13.7988	1.12185055720967	13.5089	1.11701031303609	13.4978	1.14171782107868	13.6677	1.13882296429402	14.7828	1.23272532848428
13.5053	1.0108098333457	13.5141	1.02160297173469	13.5037	1.05718477056061	13.5059	1.07819977767017	13.8098	1.12250522307843	13.52	1.1171506731316	13.5089	1.14153794802647	13.6788	1.14053994845491	14.7936	1.23303742872077
13.5164	1.01041676068835	13.5252	1.02035682368563	13.5148	1.05688155179044	13.517	1.07829135024744	13.8209	1.12308526138843	13.5311	1.11735957112136	13.52	1.14126438528448	13.6898	1.14221007959745	14.8045	1.23335739678508
13.5275	1.00992962004251	13.5363	1.01903866942893	13.5259	1.05658353956174	13.5281	1.07842093181982	13.8319	1.12358918836438	13.5422	1.11764432342816	13.5311	1.14092128083068	13.7009	1.14375484527522	14.8154	1.23369596120308
13.5386	1.00934764303209	13.5474	1.01769963536719	13.537	1.05630871830028	13.5392	1.0786110168518	13.8429	1.12401271278231	13.5533	1.1180093685548	13.5422	1.14054368724461	13.7119	1.14511417049893	14.8262	1.2340584263941
13.5497	1.00867135592451	13.5585	1.01639837823916	13.5481	1.056072856901	13.5502	1.07888498299371	13.854	1.12435045480301	13.5643	1.11845768609374	13.5533	1.14017070081759	13.723	1.14624599222718	14.8371	1.23444851898525
13.5607	1.00790688718391	13.5696	1.01518999523786	13.5592	1.05588770288408	13.5613	1.07926371140366	13.865	1.12459634901442	13.5754	1.11898923748197	13.5643	1.13983747520125	13.734	1.14712384621036	14.8479	1.23487183195914
13.5718	1.00706984320543	13.5807	1.01411606647954	13.5703	1.05576145230558	13.5724	1.07975993337768	13.876	1.12474304384451	13.5865	1.11959668905167	13.5754	1.13957022265797	13.7451	1.14773648746408	14.8588	1.2353369699256
13.5829	1.0061865365251	13.5918	1.01320156962587	13.5814	1.05570020028028	13.5835	1.08037293774399	13.8871	1.12478215937946	13.5976	1.12026141992819	13.5865	1.13938600055767	13.7561	1.1480909114901	14.8696	1.23585400308703
13.594	1.00529110728895	13.6029	1.01245970849582	13.5924	1.05570854527076	13.5946	1.08108689295133	13.8981	1.12470684164806	13.6087	1.12095374857766	13.5976	1.13929586331195	13.7672	1.14821676234027	14.8804	1.23643150446765
13.605	1.00441891521355	13.614	1.0119001647492	13.6035	1.05578830699851	13.6056	1.08187430998901	13.9091	1.12451598158375	13.6197	1.12163919003503	13.6087	1.13930810643714	13.7782	1.1481682715169	14.8913	1.23707413470045
13.6161	1.00359870589032	13.6251	1.01153412600246	13.6146	1.05593585945281	13.6167	1.08270308818707	13.9201	1.1242176066679	13.6308	1.12228851522497	13.6197	1.13942896330524	13.7893	1.14802053289109	14.9021	1.23778211001612
13.6271	1.00284713528372	13.6361	1.01137224128547	13.6257	1.05613978887272	13.6278	1.08354336073831	13.9311	1.12382915302179	13.6419	1.12288635407676	13.6308	1.13966056059118	13.8003	1.14785954370215	14.913	1.23855264658791
13.6382	1.00216828188114	13.6472	1.01141721442674	13.6367	1.05638063575138	13.6388	1.08437070833597	13.9422	1.12337467204157	13.653	1.12343353703452	13.6419	1.13999833643922	13.8113	1.14776858037165	14.9238	1.23938262704953
13.6492	1.00155807587743	13.6583	1.01165689073403	13.6478	1.05663336863578	13.6499	1.08516498531734	13.9532	1.12288158429509	13.664	1.12394219852016	13.653	1.14043071140778	13.8224	1.14781554443915	14.9346	1.24027159548569
13.6603	1.00101077521991	13.6694	1.01206342489621	13.6589	1.05687174612415	13.661	1.08590696403299	13.9642	1.12237993587001	13.6751	1.12442712472496	13.664	1.14094212745183	13.8334	1.14804573207397	14.9455	1.24122420956487
13.6713	1.00052362510699	13.6805	1.01259974855954	13.6699	1.05707282535139	13.672	1.08657610959956	13.9752	1.12190458121944	13.6862	1.12489866409017	13.6751	1.14151784994967	13.8444	1.14848184861281	14.9563	1.24225094803689
13.6824	1.00009735531476	13.6915	1.01322935463277	13.681	1.05722006551135	13.6831	1.08715151219162	13.9862	1.12149723887137	13.6972	1.12536057372083	13.6862	1.14214726311925	13.8554	1.14912915133666	14.9671	1.24336560131499
13.6934	0.999733097811192	13.7026	1.01392316195042	13.692	1.05730447983454	13.6942	1.08761559402654	13.9972	1.12120405714365	13.7083	1.12581221984431	13.6972	1.14282321684174	13.8665	1.14998067022508	14.9779	1.24457892971692
13.7045	0.999428574812142	13.7137	1.01465946999829	13.7031	1.05732434744318	13.7052	1.08795848309609	14.0082	1.12106679980723	13.7194	1.12625174197199	13.7083	1.14353786049934	13.8775	1.15101772985281	14.9888	1.24589018679625
13.7155	0.999176551542826	13.7247	1.01541801489852	13.7141	1.05728444820612	13.7163	1.08818081150462	14.0192	1.12111058184668	13.7304	1.12667707272187	13.7193	1.14427817368753	13.8885	1.15220487369743	14.9996	1.24728060388081
13.7265	0.998966728307476	13.7358	1.01617321647565	13.7252	1.05719551653611	13.7274	1.08829378110173	14.0302	1.12133464705884	13.7415	1.12708440191275	13.7304	1.14502483585331	13.8995	1.15348347075612	15.0104	1.2487131356579
13.7376	0.998789939489778	13.7469	1.01689200885993	13.7362	1.05707401436867	13.7384	1.08831667675372	14.0412	1.12171200090288	13.7525	1.12746627660129	13.7414	1.1457557077658	13.9105	1.15477098265614	15.0212	1.25013975594211
13.7486	0.99864228691576	13.7579	1.01753819433124	13.7473	1.05694187563015	13.7495	1.08827289858467	14.0522	1.12219882462101	13.7636	1.12781191192223	13.7525	1.14645181771673	13.9215	1.155970556852	15.032	1.25151301712523
13.7597	0.998527215497986	13.769	1.01808074518579	13.7583	1.05682574450269	13.7605	1.08818586895735	14.0632	1.1227487116623	13.7746	1.12811035419142	13.7636	1.14710197976286	13.9325	1.15698932655431	15.0428	1.25279582130515
13.7707	0.998454934630628	13.78	1.01850108601726	13.7694	1.05675528555509	13.7716	1.08807597674423	14.0742	1.12332397656739	13.7857	1.1283546920804	13.7746	1.14770331867672	13.9436	1.15775777503542	15.0537	1.25396469955171
13.7817	0.998439923627071	13.7911	1.01879546413482	13.7804	1.05676026500961	13.7826	1.08795919507991	14.0852	1.12389858606124	13.7967	1.12854459879966	13.7856	1.14825800865482	13.9546	1.15824119857107	15.0645	1.2550065042655
13.7927	0.998497810372289	13.8021	1.018971867754	13.7915	1.05686641307363	13.7936	1.0878472995615	14.0961	1.12445305804891	13.8078	1.12868576102722	13.7967	1.14876905443386	13.9656	1.15843883871663	15.0753	1.2559128172747
13.8038	0.998642665922559	13.8132	1.01904407879987	13.8025	1.05709075594555	13.8047	1.08774898293202	14.1071	1.12496693253874	13.8188	1.12878708051201	13.8077	1.14923820144517	13.9766	1.15837354604826	15.0861	1.25667731712124
13.8148	0.99888516825393	13.8242	1.01902645927707	13.8135	1.05743795531738	13.8157	1.0876709248325	14.1181	1.12541555797834	13.8298	1.1288580627636	13.8188	1.14966718901646	13.9876	1.15807979282612	15.0969	1.25729838527701
13.8258	0.999231601577237	13.8353	1.01893178533721	13.8246	1.05789950109485	13.8267	1.08761817805545	14.1291	1.12577436534499	13.8409	1.12890840131652	13.8298	1.15006116312175	13.9986	1.15759722054955	15.1077	1.25778490047726
13.8369	0.999683408560156	13.8463	1.01877211631856	13.8356	1.05845666747295	13.8378	1.08759387693848	14.14	1.12602821404382	13.8519	1.12894982170028	13.8408	1.150431760494	14.0096	1.15697156428891	15.1185	1.25816075422464
13.8479	1.00023690448487	13.8574	1.01856089823643	13.8466	1.05908610696604	13.8488	1.08759881001559	14.151	1.12617971972147	13.8629	1.12899828395585	13.8519	1.15079770062139	14.0206	1.15625887048809	15.1293	1.25846459665914
13.8589	1.00088273708309	13.8684	1.01831416556987	13.8577	1.05976510300506	13.8598	1.08763144311225	14.162	1.12625107244307	13.8739	1.1290741461919	13.8629	1.15118212602349	14.0316	1.15552660177142	15.1401	1.25874453812652
13.8699	1.00160486385287	13.8794	1.01804970858361	13.8687	1.06047343916809	13.8709	1.08768852266992	14.173	1.12627802569719	13.885	1.12919922857932	13.8739	1.15160749901385	14.0425	1.15484777174944	15.1509	1.25905047883821
13.8809	1.00237935044631	13.8905	1.01778457903801	13.8797	1.06119108393881	13.8819	1.08776582453281	14.1839	1.12629947904899	13.896	1.12939190316609	13.885	1.15208991706039	14.0535	1.15428943050651	15.1617	1.25942754438649
13.8919	1.003173984896	13.9015	1.01753234630857	13.8907	1.06189408261823	13.8929	1.0878584419302	14.1949	1.12634830682582	13.907	1.12966276286569	13.896	1.15263493896389	14.0645	1.15390081529794	15.1725	1.25991264505485
13.9029	1.00394999457279	13.9125	1.01730155106727	13.9018	1.0625527852716	13.9039	1.08796041642747	14.2059	1.12644764056874	13.918	1.13001308028352	13.907	1.15323638303203	14.0755	1.15370672605298	15.1832	1.26053378741972
13.9139	1.00466653685415	13.9236	1.01709595672617	13.9128	1.0631352688112	13.9149	1.0880642009235	14.2168	1.1266129659736	13.929	1.13043647681269	13.918	1.1538783027099	14.0865	1.15370843725561	15.194	1.26131012102064
13.9249	1.00528721561267	13.9346	1.0169161077956	13.9238	1.06361524009708	13.926	1.0881608114921	14.2278	1.12685679666867	13.94	1.13092238190339	13.929	1.15453901710466	14.0975	1.15389023450976	15.2048	1.26225079103077
13.9359	1.00578650731142	13.9456	1.01676107646474	13.9348	1.0639803924759	13.937	1.08824118351782	14.2387	1.12719159898701	13.951	1.13145929531529	13.9401	1.15519535394716	14.1085	1.15422725093571	15.2156	1.26335231160961
13.9469	1.00615368323672	13.9566	1.01662945812228	13.9458	1.06423656284474	13.948	1.08829835461486	14.2497	1.12762857229232	13.9621	1.13203677022588	13.9511	1.15582554036785	14.1195	1.15469088914278	15.2264	1.26459618859325
13.9579	1.00639292838955	13.9677	1.01651944717727	13.9568	1.06440551956441	13.959	1.08832929920612	14.2606	1.12817334346388	13.9731	1.1326463880196	13.9621	1.15641022946296	14.1304	1.15525083504173	15.2371	1.26594937628451
13.9689	1.00652019080139	13.9787	1.01642859142775	13.9678	1.06451796341091	13.97	1.08833519342244	14.2716	1.12882213232054	13.9841	1.13328254617322	13.9731	1.15693227083342	14.1414	1.15587535592072	15.2479	1.26736898221389
13.9799	1.00655863721509	13.9897	1.01635401860488	13.9789	1.06460574797061	13.981	1.0883197531463	14.2825	1.12956171367112	13.9951	1.13394330490153	13.9841	1.15737632486634	14.1524	1.15653241094103	15.2587	1.26880999427726
13.9909	1.00653465657122	14.0007	1.0162934115892	13.9899	1.06469699390744	13.992	1.08828654174451	14.2935	1.13037377676559	14.0061	1.13463067223864	13.9951	1.15772908576434	14.1634	1.15719280600379	15.2695	1.27023254732008
14.0019	1.00647532856344	14.0117	1.01624617662399	14.0009	1.06481527362969	14.003	1.08823692504077	14.3044	1.13124117489079	14.0171	1.13534961422752	14.0061	1.15798010110527	14.1743	1.15783449092707	15.2802	1.27160524880625
14.0129	1.00640705634066	14.0227	1.01621377525892	14.0119	1.06498130227745	14.0139	1.08817004705165	14.3154	1.1321524354466	14.028	1.13610590036607	14.0171	1.1581226009562	14.1853	1.158445895035	15.291	1.27290365078743
14.0239	1.00635448381242	14.0337	1.01619852928616	14.0229	1.06521437161859	14.0249	1.08808492817845	14.3263	1.13310248186371	14.039	1.13690370745753	14.0281	1.15815379313356	14.1963	1.1590267358752	15.3018	1.27410631356132
14.0349	1.00633908472347	14.0447	1.01620120680174	14.0339	1.06553161432224	14.0359	1.08798335606965	14.3372	1.1340903220077	14.05	1.1377437458958	14.0391	1.15807464395671	14.2072	1.15958630037212	15.3125	1.27519244976494
14.0458	1.00637750556562	14.0557	1.01621865363402	14.0449	1.06594519716215	14.0469	1.0878716379899	14.3482	1.13511617014422	14.061	1.13862168302978	14.0501	1.15788971194695	14.2182	1.16014033157172	15.3233	1.27614361193165
14.0568	1.00648027077644	14.0667	1.01624289463705	14.0559	1.06645918770248	14.0579	1.08775997658499	14.3591	1.1361799924725	14.072	1.13952601432563	14.0611	1.15760759664717	14.2291	1.16070757887506	15.3341	1.27694850782933
14.0678	1.00665145258174	14.0777	1.01626230204501	14.0669	1.06706803016277	14.0689	1.08765980852676	14.37	1.13728172403353	14.083	1.14043525832911	14.0721	1.15724192098133	14.2401	1.16130633211508	15.3448	1.27760751526683
14.0788	1.00688940676557	14.0887	1.01626418208276	14.0778	1.06775733234988	14.0798	1.087580842008	14.381	1.13842216871716	14.094	1.14131600643154	14.083	1.15681198750659	14.251	1.16195099313972	15.3556	1.27813370345035
14.0897	1.00718802752023	14.0997	1.01623739172276	14.0888	1.06850606605729	14.0908	1.08752975483207	14.3919	1.13960365004687	14.1049	1.1421243254518	14.094	1.15634205006439	14.262	1.16264931657215	15.3663	1.27854971506957
14.1007	1.00753765129371	14.1107	1.01617390372773	14.0998	1.06928858520282	14.1018	1.08751134395654	14.4028	1.14083004888289	14.1159	1.14281196680366	14.105	1.15585882569142	14.2729	1.16340153876197	15.3771	1.27888252469933
14.1117	1.00792505518878	14.1217	1.01606928873665	14.1108	1.07007556401911	14.1127	1.08753111319274	14.4137	1.1421058492668	14.1269	1.14333610119799	14.116	1.1553879988729	14.2839	1.16420212224968	15.3878	1.27915894593895
14.1226	1.00833285003363	14.1327	1.0159229641338	14.1218	1.07083437723525	14.1237	1.0875971022482	14.4247	1.14343330943985	14.1379	1.1436687440938	14.127	1.15495117857438	14.2948	1.16504329341325	15.3986	1.27940361347472
14.1336	1.00873938088597	14.1436	1.0157390117008	14.1328	1.07153030336967	14.1347	1.08771909722494	14.4356	1.14480714976524	14.1488	1.14380162306103	14.1379	1.15456449905862	14.3058	1.16591826608602	15.4093	1.27963931710472
14.1446	1.00912030624831	14.1546	1.01552745574902	14.1437	1.07212945303748	14.1456	1.08790508049272	14.4465	1.1462079648941	14.1598	1.14374448751639	14.1489	1.15423904556082	14.3167	1.16682236088131	15.4201	1.27988836724631
14.1555	1.00945207642393	14.1656	1.01530498870102	14.1547	1.07260292685036	14.1566	1.08815675749248	14.4574	1.14759781339666	14.1708	1.14351846203935	14.1599	1.15398235638863	14.3276	1.16775201452462	15.4308	1.28017352062616
14.1665	1.0097161306036	14.1766	1.01509416261636	14.1657	1.07293064126595	14.1676	1.08846687512147	14.4683	1.14892177958707	14.1817	1.14314876653708	14.1709	1.15380007533019	14.3386	1.16870330521222	15.4416	1.28051746292885
14.1774	1.00990184305427	14.1876	1.01492114988791	14.1766	1.0731034482562	14.1785	1.08882018470839	14.4792	1.1501165167285	14.1927	1.14266124397545	14.1818	1.15369734533048	14.3495	1.16967155488673	15.4523	1.28094051514578
14.1884	1.01000680538934	14.1985	1.01481341019776	14.1876	1.07312337106384	14.1895	1.08919782744054	14.4901	1.15112237455583	14.2037	1.14208447930962	14.1928	1.15368006635599	14.3604	1.17065194417293	15.463	1.28145705126002
14.1993	1.0100346698756	14.2095	1.01479876604361	14.1986	1.07300282478292	14.2004	1.0895829656509	14.501	1.1518930536268	14.2146	1.1414553711304	14.2038	1.15375607148029	14.3714	1.17163961613905	15.4738	1.28207202935034
14.2103	1.0099923363151	14.2205	1.01490608891749	14.2095	1.07276366075199	14.2114	1.08996487438271	14.512	1.152398220544	14.2256	1.1408232187985	14.2147	1.15393568408432	14.3823	1.17262804436405	15.4845	1.28277951951739
14.2212	1.0098885509865	14.2314	1.01516598987797	14.2205	1.07243595054776	14.2223	1.09033979210244	14.5229	1.15261941459077	14.2365	1.14024759765791	14.2257	1.15423075739614	14.3932	1.17360630898519	15.4952	1.28356446480375
14.2322	1.00973471757774	14.2424	1.01560924840974	14.2314	1.07205569659088	14.2333	1.09070889247727	14.5338	1.15254435283363	14.2475	1.1397886608932	14.2366	1.15465187773964	14.4041	1.17455754272834	15.506	1.28440711967593
14.2431	1.00954679939763	14.2534	1.01626208701348	14.2424	1.07166099674992	14.2443	1.09107547415397	14.5447	1.15216578620057	14.2585	1.13949316197029	14.2476	1.15520480610861	14.415	1.17546049665713	15.5167	1.28528778212936
14.254	1.00934605876759	14.2643	1.01713991378138	14.2533	1.07128739368925	14.2552	1.09144374863444	14.5556	1.151487444573	14.2694	1.13938257060373	14.2585	1.15588833394374	14.426	1.1762940415852	15.5274	1.28618907362571
14.265	1.00915694371011	14.2753	1.01824268644338	14.2643	1.07096408822405	14.2661	1.09182018923067	14.5665	1.15053384067981	14.2804	1.13944911701967	14.2695	1.15669529900085	14.4369	1.17704225135499	15.5381	1.28709468056441
14.2759	1.00900235661981	14.2862	1.01955409155342	14.2752	1.07071243695173	14.2771	1.092216165589	14.5773	1.1493569360184	14.2913	1.13966160887835	14.2804	1.15761638875637	14.4478	1.17769731777758	15.5489	1.28798605768563
14.2868	1.0088984599856	14.2972	1.02104395648205	14.2862	1.07054678332761	14.288	1.09264910734612	14.5882	1.14803373941404	14.3023	1.13997779783273	14.2914	1.15864399051645	14.4587	1.17825915817921	15.5596	1.28884015429394
14.2977	1.00885168527192	14.3081	1.02267117649254	14.2971	1.07047626617687	14.299	1.09313998110118	14.5991	1.14665423985148	14.3132	1.14035698631697	14.3023	1.15977281050999	14.4696	1.17873279066749	15.5703	1.28963054565232
14.3087	1.00885932842013	14.3191	1.02438496915947	14.308	1.07050590482445	14.3099	1.09370732070058	14.61	1.14530502943817	14.3241	1.14076725259352	14.3133	1.16099619036789	14.4805	1.17912565411828	15.581	1.29033197649999
14.3196	1.0089129570644	14.33	1.02612499166472	14.319	1.07063617633752	14.3209	1.09436075797142	14.6209	1.14405641987832	14.3351	1.14118550266233	14.3242	1.16230058675589	14.4914	1.17944643074207	15.5917	1.29092603725764
14.3305	1.00900234947062	14.341	1.02782309813835	14.3299	1.07086166370566	14.3318	1.09509781414465	14.6318	1.14295819784621	14.346	1.14159299358427	14.3351	1.16366268858639	14.5023	1.17970537265101	15.6025	1.29140507258424
14.3414	1.00911781524337	14.3519	1.02940890068036	14.3408	1.07117008899944	14.3427	1.09590574954808	14.6427	1.1420434815314	14.357	1.14197125397585	14.3461	1.16505217978522	14.5132	1.17991496408115	15.6132	1.29177268294632
14.3524	1.009250264276	14.3629	1.03081815508403	14.3518	1.0715426975438	14.3537	1.09676683499934	14.6535	1.14133554853283	14.3679	1.1423022706525	14.357	1.16643909207042	14.5241	1.18008974395839	15.6239	1.29204124895333
14.3633	1.00939008107515	14.3738	1.03200014545573	14.3627	1.07195598908231	14.3646	1.09766313849181	14.6644	1.14085199463613	14.3788	1.14257340254313	14.3679	1.16780120024941	14.535	1.18024505332754	15.6346	1.29222836896439
14.3742	1.00952652374184	14.3847	1.03292040680305	14.3736	1.07238406414642	14.3755	1.09857764191241	14.6753	1.14060391458649	14.3898	1.14278407190921	14.3789	1.16912684284048	14.5459	1.18039550240762	15.6453	1.29235418591716
14.3851	1.00964866518302	14.3957	1.03355835319137	14.3845	1.0728008591792	14.3865	1.09949165662145	14.6862	1.14059202471053	14.4007	1.14294993536006	14.3898	1.17041192743827	14.5568	1.18055426419423	15.656	1.2924404831152
14.396	1.00974749660543	14.4066	1.03390301538166	14.3955	1.07318204032064	14.3974	1.10038156044134	14.697	1.14080367495228	14.4116	1.14310153485506	14.4007	1.17165393176757	14.5677	1.18073366321235	15.6667	1.29251101019358
14.4069	1.00981778942975	14.4175	1.0339511246935	14.4064	1.07350669682187	14.4083	1.10121844592331	14.7079	1.14121356780275	14.4225	1.14327733235334	14.4117	1.17284729513293	14.5785	1.18094639885925	15.6774	1.29259168080048
14.4178	1.00985834728212	14.4285	1.03370939440318	14.4173	1.07375888149069	14.4192	1.10197204263214	14.7188	1.14178821749433	14.4335	1.14351378334556	14.4226	1.17398286764527	14.5894	1.18120599477812	15.6881	1.29270953764922
14.4287	1.00987027835246	14.4394	1.03319899891622	14.4282	1.07392872583293	14.4301	1.10261713465875	14.7296	1.14249205239593	14.4444	1.1438363193246	14.4335	1.17505088113892	14.6003	1.18152540937722	15.6988	1.29289045478083
14.4396	1.00985418315959	14.4503	1.03245799100126	14.4391	1.0740127938087	14.4411	1.10313900845594	14.7405	1.14329279242632	14.4553	1.14425441718071	14.4444	1.17604483533293	14.6112	1.18191415116914	15.7095	1.2931566148746
14.4505	1.0098078942304	14.4612	1.03153849593065	14.45	1.07401368770997	14.452	1.10353523809719	14.7514	1.14416479575633	14.4662	1.14476189621576	14.4553	1.17696384987317	14.6221	1.18237578130325	15.7202	1.29352500953824
14.4614	1.00972619238437	14.4722	1.03049914226148	14.461	1.07393932418307	14.4629	1.10381346177828	14.7622	1.14509018600633	14.4771	1.14534125406652	14.4662	1.17781254947778	14.633	1.18290805956093	15.7309	1.29400737692779
14.4723	1.00960286163899	14.4831	1.02939657157414	14.4719	1.07380227815519	14.4738	1.10398696901966	14.7731	1.14605803997275	14.488	1.1459692867287	14.4772	1.17859891100139	14.6438	1.18350656814409	15.7415	1.29461081565706
14.4832	1.00943407735352	14.494	1.02828041420267	14.4828	1.07361910056853	14.4847	1.10407064824682	14.7839	1.14706205546765	14.4989	1.14662114539598	14.4881	1.17933106774029	14.6547	1.18417018373805	15.7522	1.29533786442077
14.4941	1.00922119022439	14.5049	1.0271934184933	14.4937	1.07340904713799	14.4956	1.10407905209451	14.7948	1.14809749252022	14.5098	1.1472714253905	14.499	1.18001419304897	14.6656	1.18490505708675	15.7629	1.29618557879084
14.505	1.00897107075631	14.5158	1.02617459087311	14.5046	1.07319177551618	14.5065	1.10402678821179	14.8056	1.14915868967767	14.5207	1.14789312576554	14.5099	1.18064870080106	14.6765	1.18572428433243	15.7736	1.2971444294305
14.5159	1.00869342125063	14.5267	1.0252612436197	14.5155	1.07298431283556	14.5174	1.10393009128799	14.8165	1.15023832572472	14.5316	1.1484570469521	14.5208	1.18123088940393	14.6874	1.18664306880761	15.7843	1.29819843875601
14.5268	1.00839627471664	14.5376	1.0244871984903	14.5264	1.07279837008393	14.5283	1.10380790942377	14.8273	1.15132839239893	14.5425	1.14893422357883	14.5317	1.18175635100907	14.6982	1.18767202586107	15.7949	1.29932719194982
14.5377	1.00808222325675	14.5486	1.02387783829755	14.5373	1.07263916960125	14.5392	1.10368129574956	14.8382	1.15242128551141	14.5534	1.14930209968935	14.5426	1.18222505443369	14.7091	1.18881224664525	15.8056	1.30050883066885
14.5486	1.00774780769048	14.5595	1.0234454066407	14.5482	1.072506200352	14.5501	1.10357100197036	14.849	1.15350901369292	14.5643	1.14955240413335	14.5535	1.18264584437509	14.72	1.19005417319144	15.8163	1.30172230077974
14.5595	1.00738681003729	14.5704	1.02318788424928	14.5591	1.07239529108245	14.561	1.1034942834012	14.8599	1.15458006960429	14.5752	1.14969684122197	14.5644	1.18303807413662	14.7308	1.19137964407989	15.827	1.30294783495194
14.5703	1.00699583885696	14.5813	1.02309218056878	14.57	1.07230090623355	14.5718	1.10346240385894	14.8707	1.15561605513988	14.5861	1.14976710622637	14.5753	1.18342932895383	14.7417	1.1927648242037	15.8376	1.30416628423795
14.5812	1.00657907345391	14.5922	1.02313944528035	14.5809	1.07221794539026	14.5827	1.10347993774689	14.8815	1.1565914794933	14.5969	1.14980835100151	14.5862	1.1838499537537	14.7526	1.19418218108662	15.8483	1.30535888734358
14.5921	1.00614941159224	14.6031	1.02330920796371	14.5918	1.07214312320304	14.5936	1.10354602218616	14.8924	1.15747869773414	14.6078	1.14986863379909	14.597	1.18432640883618	14.7634	1.19560134719869	15.859	1.30650841361819
14.603	1.00572538861641	14.614	1.02358038935329	14.6027	1.07207641485147	14.6045	1.10365685761626	14.9032	1.15825638642264	14.6187	1.14998906501541	14.6079	1.18487579979657	14.7743	1.19698987499524	15.8696	1.3076009863987
14.6138	1.00532574897872	14.6248	1.02392975419129	14.6136	1.07202264882916	14.6153	1.10380845589401	14.9141	1.1589169094547	14.6296	1.15019888247836	14.6188	1.18550330499134	14.7851	1.19831467538863	15.8803	1.30862696885164
14.6247	1.00496480013399	14.6357	1.02433017583554	14.6245	1.07199246923933	14.6262	1.10399887576623	14.9249	1.159467947023	14.6405	1.15051666093755	14.6297	1.18620301747616	14.796	1.19954399244475	15.891	1.30958007758896
14.6356	1.00465088322185	14.6466	1.02475096861031	14.6353	1.07200144185077	14.6371	1.10422957512699	14.9357	1.15992715516749	14.6513	1.15095503592555	14.6406	1.1869614180569	14.8069	1.20064933057951	15.9016	1.31045566309428
14.6465	1.00438807126169	14.6575	1.0251608096351	14.6462	1.07206666906336	14.648	1.10450572032109	14.9465	1.16031308010762	14.6622	1.15152419492224	14.6515	1.18776183285118	14.8177	1.20160718311938	15.9123	1.31125008803571
14.6573	1.00417910938985	14.6684	1.02553180506994	14.6571	1.07220172033668	14.6588	1.10483534942408	14.9573	1.16063791008917	14.6731	1.15223058387349	14.6623	1.18858822587242	14.8286	1.20240092384204	15.9229	1.3119622815084
14.6682	1.00402700725529	14.6793	1.02584247121998	14.668	1.07241200630088	14.6697	1.10522747240608	14.9682	1.16090628400758	14.6839	1.15307120842873	14.6732	1.18942750306247	14.8394	1.20302293394846	15.9336	1.31259653826536
14.6791	1.00393386292362	14.6902	1.02607822051696	14.6789	1.07269286840274	14.6806	1.10568963003758	14.979	1.16112036405451	14.6948	1.15402785478585	14.6841	1.1902705402614	14.8503	1.20347610188494	15.9442	1.3131642585748
14.6899	1.00389753155803	14.701	1.02622959413651	14.6897	1.07303129377614	14.6914	1.1062258453559	14.9898	1.16128753667798	14.7057	1.15506644625976	14.695	1.19111258086611	14.8611	1.20377335620011	15.9549	1.31368279794508
14.7008	1.00390827742503	14.7119	1.02628968889032	14.7006	1.07341006963203	14.7023	1.10683579693422	15.0006	1.16142590402778	14.7166	1.15614359740186	14.7058	1.19195323335363	14.8719	1.20393470992011	15.9655	1.31417150704873
14.7116	1.00394764045297	14.7228	1.02625223642691	14.7115	1.07381178392096	14.7131	1.10751526989836	15.0114	1.16156465406751	14.7274	1.1572173661595	14.7167	1.1927956646912	14.8828	1.20398297939319	15.9762	1.31464683237345
14.7225	1.00399047974425	14.7337	1.02611090006743	14.7223	1.07422043329806	14.724	1.10825698900998	15.0222	1.1617398921562	14.7383	1.15825607320637	14.7276	1.19364466318592	14.8936	1.20394047496917	15.9868	1.31511872471306
14.7333	1.00400942391855	14.7445	1.02585950038009	14.7332	1.07462036697043	14.7348	1.10905064324973	15.0331	1.16198919924788	14.7491	1.15924035742249	14.7384	1.1945042080809	14.9044	1.20382843288529	15.9975	1.31558952558984
14.7442	1.00397985108296	14.7554	1.02549274849891	14.7441	1.07499448760037	14.7457	1.10988168459942	15.0439	1.16234839034481	14.76	1.1601584266339	14.7493	1.19537608679943	14.9153	1.20366901532178	16.0081	1.31605499252016
14.755	1.00388361142167	14.7663	1.02500748708352	14.7549	1.07532437117603	14.7566	1.11072982961474	15.0547	1.1628516365501	14.7709	1.16099904790263	14.7601	1.19626071854245	14.9261	1.20348779681549	16.0187	1.31650627435763
14.7659	1.0037107467788	14.7771	1.02440465736021	14.7658	1.07559358617969	14.7674	1.11156901107448	15.0655	1.16353285317456	14.7817	1.16174777423251	14.771	1.19715956265866	14.9369	1.20331424777344	16.0294	1.31693180297965
14.7767	1.00345962924253	14.788	1.02369172075293	14.7766	1.07579293173269	14.7783	1.11237004357962	15.0763	1.1644243845517	14.7926	1.16238880353516	14.7819	1.19807674104858	14.9477	1.20317912244452	16.04	1.31731878504242
14.7876	1.0031364510949	14.7989	1.02288442573808	14.7875	1.07592449343525	14.7891	1.11310570886063	15.0871	1.16555026260184	14.8034	1.16291044246404	14.7927	1.19901760835154	14.9586	1.20310980524772	16.0506	1.31765456829954
14.7984	1.00275465121544	14.8097	1.02200657369098	14.7983	1.0760017728777	14.8	1.1137564035078	15.0979	1.16691540969282	14.8143	1.16330983500257	14.8036	1.19998433425639	14.9694	1.20312600526741	16.0613	1.31792823925605
14.8092	1.00233412180966	14.8206	1.02108739676945	14.8092	1.07604550396514	14.8108	1.11431397624634	15.1087	1.16849646090334	14.8251	1.16359378645923	14.8144	1.20097138091201	14.9802	1.2032378487157	16.0719	1.31813245604534
14.8201	1.001899605567	14.8314	1.02015779898067	14.82	1.07607745399159	14.8216	1.11478221928085	15.1195	1.17024085410931	14.836	1.16377572116829	14.8253	1.20196454098238	14.991	1.20344680107163	16.0825	1.31826508216746
14.8309	1.00147792951983	14.8423	1.01924768240139	14.8309	1.07611561698539	14.8325	1.11517413220844	15.1303	1.17207680512276	14.8468	1.16387137876764	14.8361	1.20294494751582	15.0018	1.20374822372604	16.0932	1.31832999864686
14.8417	1.00109440720628	14.8531	1.01838586261559	14.8417	1.07617302465478	14.8433	1.11550763509413	15.141	1.17392989779603	14.8577	1.16389612078492	14.8469	1.20389578878229	15.0126	1.20413385532304	16.1038	1.31833668462581
14.8526	1.00076932081531	14.864	1.01760201683571	14.8525	1.07625984422378	14.8542	1.11580206415649	15.1518	1.17573725450727	14.8685	1.16386504141527	14.8578	1.20480735987983	15.0234	1.20459327861001	16.1144	1.31829866302626
14.8634	1.00051546965733	14.8748	1.01692827022323	14.8634	1.07638632187343	14.865	1.11607715162187	15.1626	1.17745165429432	14.8794	1.16379506732001	14.8686	1.20567734717992	15.0342	1.20511467115689	16.125	1.31823142215403
14.8742	1.00033736158309	14.8857	1.0163979387247	14.8742	1.07656386645984	14.8758	1.11635447017932	15.1734	1.17903505441509	14.8902	1.16370727466768	14.8795	1.20650686929486	15.045	1.20568575910892	16.1356	1.31815063357653
14.885	1.00023204437915	14.8965	1.01604078588215	14.885	1.07680323784705	14.8867	1.11665941071536	15.1842	1.18044865396498	14.901	1.16362801342897	14.8903	1.20729584572473	15.0558	1.20629543550045	16.1463	1.31807126865808
14.8958	1.00019111089735	14.9074	1.01587659814116	14.8959	1.07711117875988	14.8975	1.11702096134636	15.195	1.18164907764126	14.9119	1.16358843082672	14.9011	1.20804139210226	15.0666	1.20693549331813	16.1569	1.31800771344925
14.9067	1.00020316265068	14.9182	1.0159101906973	14.9067	1.07748821629647	14.9083	1.11746775223151	15.2057	1.18259555723206	14.9227	1.16362278502652	14.912	1.20874030065986	15.0774	1.20760139239734	16.1675	1.31797449685876
14.9175	1.00025598491441	14.929	1.01613029750464	14.9175	1.07792970749185	14.9192	1.11802154234911	15.2165	1.183264703096	14.9335	1.16376613140736	14.9228	1.20939355228611	15.0882	1.20829152258928	16.1781	1.31798700198362
14.9283	1.00033791683614	14.9399	1.01651272848191	14.9283	1.07842987244495	14.93	1.11869166046045	15.2273	1.18366370327742	14.9444	1.16405169036347	14.9336	1.21000954650446	15.099	1.20900560089703	16.1887	1.31806154138471
14.9391	1.00043842300892	14.9507	1.01702607052279	14.9392	1.07898618607224	14.9408	1.11947383971404	15.2381	1.18383350986581	14.9552	1.16450786831835	14.9445	1.21060387030083	15.1098	1.2097435108523	16.1993	1.31821433721664
14.9499	1.00054850607107	14.9615	1.01763725548774	14.95	1.07960094514757	14.9516	1.12035406623686	15.2488	1.18383985111035	14.966	1.1651548611005	14.9553	1.21119567211968	15.1206	1.21050530418568	16.2099	1.31845922390931
14.9607	1.00066189843451	14.9724	1.01831490309051	14.9608	1.08027872882353	14.9625	1.12131449310763	15.2596	1.18375713684184	14.9768	1.16600112615443	14.9661	1.21180239918468	15.1314	1.21129168708321	16.2205	1.3188043726724
14.9715	1.00077751482903	14.9832	1.01902997115867	14.9716	1.08102154697249	14.9733	1.12233707589431	15.2704	1.18365380670389	14.9877	1.16704058943095	14.9769	1.21243505923709	15.1422	1.21210348256707	16.2311	1.31924902916758
14.9823	1.00090248536196	14.994	1.01975490829704	14.9824	1.08182530087938	14.9841	1.12340266836413	15.2811	1.18358568154511	14.9985	1.16825181282667	14.9877	1.2130956097392	15.153	1.21293932228441	16.2417	1.31978183365247
14.9931	1.00105392670397	15.0048	1.02046321857687	14.9932	1.08268013575935	14.9949	1.12448724924455	15.2919	1.1835982287533	15.0093	1.16960004305281	14.9986	1.21377716797558	15.1638	1.21379273943098	16.2523	1.32038216406455
15.0039	1.00125743930779	15.0157	1.02113072515064	15.0041	1.08357401769749	15.0057	1.12555942418513	15.3027	1.18373304329102	15.0201	1.17104198504242	15.0094	1.21446679343124	15.1745	1.21465118420437	16.2629	1.32102474578933
15.0147	1.0015416695063	15.0265	1.02173833277531	15.0149	1.08449606728823	15.0165	1.12658227072798	15.3134	1.18403153046916	15.0309	1.17253183834078	15.0202	1.21514973267167	15.1853	1.21549874797354	16.2735	1.32168592516232
15.0255	1.00193060482056	15.0373	1.02227481435955	15.0257	1.08543628714104	15.0273	1.12751894655645	15.3242	1.18453094905144	15.0417	1.17402653001252	15.031	1.21581349427235	15.1961	1.21632176288666	16.2841	1.32234870052076
15.0363	1.00243709406421	15.0481	1.02273796764871	15.0365	1.08638141609582	15.0381	1.12833843130962	15.3349	1.18525331709638	15.0525	1.17548877835008	15.0418	1.21645027098573	15.2069	1.21711394511002	16.2947	1.32300400205722
15.0471	1.00306090595412	15.0589	1.02313342720589	15.0473	1.0873102110287	15.0489	1.12901785753658	15.3457	1.18619307237694	15.0633	1.17688819220643	15.0526	1.21705707127237	15.2176	1.21787756781373	16.3053	1.32364788041462
15.0579	1.0037921685607	15.0697	1.0234716543056	15.0581	1.08819247390228	15.0597	1.12954087914848	15.3564	1.1873114470013	15.0741	1.17820179963855	15.0634	1.21763399390888	15.2284	1.21861972127082	16.3158	1.32427685485472
15.0687	1.00461767926998	15.0805	1.02376426520936	15.0689	1.08899367134742	15.0705	1.1298947966599	15.3672	1.18854263685282	15.0849	1.17941516471206	15.0742	1.21818177410566	15.2392	1.21934618017459	16.3264	1.32488481311819
15.0795	1.00552568031383	15.0914	1.02402067464064	15.0797	1.0896829998043	15.0813	1.13007002313435	15.3779	1.18981040431605	15.0957	1.18052383806018	15.085	1.21869978583849	15.25	1.22005706803202	16.337	1.32546364723169
15.0903	1.00650580350782	15.1022	1.02424554850391	15.0905	1.09024038620031	15.0921	1.13006335749776	15.3887	1.19104764889481	15.1065	1.18153366877687	15.0958	1.21918527721659	15.2607	1.22074711009667	16.3476	1.32600713890031
15.1011	1.00754441616293	15.113	1.02443739618703	15.1013	1.09065890112085	15.1029	1.12988321963488	15.3994	1.19220971216708	15.1173	1.18245874732874	15.1066	1.21963403541769	15.2715	1.22140997248544	16.3582	1.32651546933886
15.1118	1.00861906859938	15.1238	1.02458884306895	15.1121	1.0909423906414	15.1137	1.12955307706158	15.4102	1.19327605302325	15.1281	1.18331733033462	15.1174	1.22004208323305	15.2823	1.22204355127066	16.3688	1.32699759733865
15.1226	1.00969660242751	15.1346	1.02468917260542	15.1229	1.09110112159823	15.1245	1.12911015609882	15.4209	1.19424194594076	15.1389	1.18412762002502	15.1282	1.22040751939746	15.293	1.22265288841746	16.3793	1.32747043379284
15.1334	1.01073709663357	15.1454	1.0247290860791	15.1337	1.09114877804005	15.1353	1.12859950332923	15.4316	1.19510741380555	15.1496	1.18490535791111	15.139	1.22073148469014	15.3038	1.22324936339188	16.3899	1.32795571240054
15.1442	1.01170198695634	15.1562	1.02470640144393	15.1445	1.09110224233834	15.146	1.12806640321132	15.4424	1.1958712007222	15.1604	1.18566378455839	15.1498	1.22101772110181	15.3146	1.223847149663	16.4005	1.32847627123167
15.155	1.01256215239658	15.1669	1.02463039425268	15.1553	1.0909830189445	15.1568	1.12755103422686	15.4531	1.19653319236427	15.1712	1.18641482813816	15.1606	1.22127114908314	15.3253	1.22445903526514	16.411	1.32905290518834
15.1657	1.01330211866625	15.1777	1.02452259472188	15.1661	1.09081787641481	15.1676	1.12708751924481	15.4638	1.19710252258664	15.182	1.18716974231578	15.1714	1.22149665651883	15.3361	1.22509333544988	16.4216	1.32970192942069
15.1765	1.01391916837683	15.1885	1.0244133869241	15.1768	1.09063699244798	15.1784	1.12670646755451	15.4746	1.19760473660627	15.1928	1.18793814712707	15.1821	1.22169915123068	15.3469	1.22575260806598	16.4322	1.33043307320422
15.1873	1.01441899251322	15.1993	1.02433601323225	15.1876	1.09046977755622	15.1891	1.12643784714458	15.4853	1.19808203810726	15.2035	1.18872581161567	15.1929	1.22188481952199	15.3576	1.22643407356321	16.4427	1.33124749013247
15.1981	1.01481076318665	15.2101	1.02432118386041	15.1984	1.09034016673901	15.1999	1.12631107008143	15.496	1.19858508719623	15.2143	1.18953255724134	15.2037	1.22206227535589	15.3684	1.22713125407594	16.4533	1.33213605421454
15.2088	1.01510380971345	15.2209	1.02439520482237	15.2092	1.09026352080372	15.2107	1.12635138962245	15.5068	1.19916011422201	15.2251	1.19035180651751	15.2145	1.22224198444932	15.3791	1.22783618501353	16.4639	1.33307829799365
15.2196	1.0153064449431	15.2317	1.02458219302869	15.22	1.09024637152509	15.2214	1.12657450867204	15.5175	1.19983805411595	15.2358	1.19117257392171	15.2253	1.22243342266145	15.3899	1.22854152169875	16.4744	1.33404237328586
15.2304	1.01542620753314	15.2425	1.02490779614418	15.2308	1.09028880955306	15.2322	1.12698277129963	15.5282	1.20063123779225	15.2466	1.19198345927317	15.236	1.22264117468165	15.4006	1.22924205940442	16.485	1.33498648340367
15.2411	1.01547049493428	15.2532	1.02539999276282	15.2415	1.09038817813754	15.243	1.12756550509412	15.5389	1.20153855740382	15.2574	1.19277702796802	15.2468	1.22286225646988	15.4113	1.22993555460332	16.4955	1.3358622648247
15.2519	1.01544701347118	15.264	1.02608367778005	15.2523	1.09054237536127	15.2537	1.12830358833011	15.5496	1.20255473682646	15.2681	1.19355253728248	15.2576	1.22308645372956	15.4221	1.23062297429691	16.5061	1.336620232955
15.2626	1.0153640227692	15.2748	1.02696967823413	15.2631	1.09075151504928	15.2645	1.12917581423023	15.5603	1.20367682684309	15.2789	1.19431576864345	15.2683	1.22329966531981	15.4328	1.23130817891442	16.5166	1.33721651479697
15.2734	1.01523055111002	15.2856	1.02804330520387	15.2738	1.09101766601206	15.2752	1.13016372215048	15.5711	1.20490320112087	15.2897	1.19507646943237	15.2791	1.22348837638179	15.4436	1.23199679320017	16.5272	1.33761911080181
15.2841	1.01505663616254	15.2963	1.02925936058859	15.2846	1.09134339995934	15.286	1.13125272608682	15.5818	1.20622593291611	15.3004	1.19584543437054	15.2899	1.22364276081566	15.4543	1.23269412847357	16.5377	1.33781163973574
15.2949	1.01485351059616	15.3071	1.03054791476026	15.2954	1.09173040415148	15.2967	1.13242966374159	15.5925	1.20762260008946	15.3112	1.1966332791449	15.3006	1.22375695288857	15.465	1.23340266158593	16.5483	1.33779339552464
15.3056	1.01463372038831	15.3179	1.03182935805094	15.3061	1.09217914112225	15.3075	1.1336787800038	15.6032	1.20905442394862	15.3219	1.1974512484066	15.3114	1.22382699394802	15.4757	1.23412025880986	16.5588	1.33757627403026
15.3164	1.01441132405613	15.3286	1.03303188778433	15.3169	1.09268963788031	15.3182	1.13497865189695	15.6139	1.21047338817348	15.3327	1.19831226490934	15.3221	1.22384850000548	15.4865	1.23484031891941	16.5694	1.33718071120428
15.3271	1.01420228963878	15.3394	1.03410333398009	15.3276	1.09326260181003	15.329	1.13630175762704	15.6246	1.21183472121038	15.3435	1.19922977622989	15.3329	1.22381616626834	15.4972	1.23555405276855	16.5799	1.33663314694286
15.3379	1.01402486099328	15.3501	1.03501293733149	15.3384	1.09389984663673	15.3397	1.13761704838026	15.6353	1.21310753998868	15.3542	1.20021361245743	15.3436	1.2237258113431	15.5079	1.23625381578353	16.5904	1.33596628409119
15.3486	1.01389925126701	15.3609	1.03574482847829	15.3492	1.09460357832989	15.3505	1.13889462701339	15.646	1.21427805550072	15.365	1.2012648462224	15.3544	1.22357780215091	15.5186	1.2369357359824	16.601	1.33522120868989
15.3594	1.01384596494207	15.3717	1.03628943802578	15.3599	1.09537489695372	15.3612	1.14011070192055	15.6567	1.21534496328289	15.3757	1.20237322775684	15.3652	1.22337978401384	15.5294	1.23760036486816	16.6115	1.33444870409437
15.3701	1.01388257107365	15.3824	1.03663916453693	15.3706	1.09621224365017	15.372	1.14125058449906	15.6674	1.21631136438677	15.3864	1.2035196744027	15.3759	1.22314740397259	15.5401	1.23825137221695	16.6221	1.33370713680085
15.3808	1.01401961679018	15.3932	1.03679070834878	15.3814	1.09711030392238	15.3827	1.1423080830275	15.6781	1.21717860849276	15.3972	1.20468320455168	15.3866	1.22290357985624	15.5508	1.23889350686749	16.6326	1.33305628354948
15.3916	1.01425705185323	15.4039	1.03675142546325	15.3921	1.09805949231818	15.3934	1.14328143314285	15.6888	1.21794487950431	15.4079	1.20584886635488	15.3974	1.22267822493157	15.5615	1.23953140869567	16.6431	1.33254915459182
15.4023	1.01458258578752	15.4147	1.03654417134715	15.4029	1.09904604185245	15.4042	1.14416814051279	15.6995	1.21860778725472	15.4187	1.20701256139214	15.4081	1.22250974310066	15.5722	1.24017025482379	16.6536	1.33222533677395
15.413	1.01497275763038	15.4254	1.03620603171422	15.4136	1.10005284180709	15.4149	1.14496220050495	15.7102	1.21916828935206	15.4294	1.20818040056819	15.4189	1.22244713361803	15.5829	1.24081805043921	16.6642	1.33210848971827
15.4238	1.01539647539354	15.4362	1.03578026938826	15.4243	1.10106107811486	15.4257	1.14565589494169	15.7208	1.21963358059672	15.4402	1.20936300611712	15.4296	1.22254910412482	15.5936	1.24148819050339	16.6747	1.33220792633067
15.4345	1.01581984861294	15.4469	1.03530516684092	15.4351	1.10205224580705	15.4364	1.14624527610979	15.7315	1.22001798780806	15.4509	1.21056739485525	15.4404	1.22287671324888	15.6043	1.24220025113039	16.6852	1.33252163147531
15.4452	1.01621070028234	15.4577	1.03480548361231	15.4458	1.10300964095815	15.4471	1.14673568853176	15.7422	1.22034201959392	15.4616	1.21178992947231	15.4511	1.22347969647386	15.615	1.24297729140403	16.6957	1.33303752393024
15.4559	1.01654142177877	15.4684	1.0342907478157	15.4565	1.10391860196457	15.4579	1.14714341843317	15.7529	1.22063012776237	15.4724	1.21301327609573	15.4618	1.2243817850228	15.6258	1.24383948060876	16.7062	1.33373168908247
15.4666	1.01678976735054	15.4791	1.03376059386888	15.4672	1.10476563565991	15.4686	1.14749209486598	15.7636	1.22090784947839	15.4831	1.21420865268591	15.4725	1.22557301931837	15.6365	1.2447961242076	16.7168	1.33456529571504
15.4774	1.01693836820204	15.4899	1.03321345001094	15.478	1.10553747040777	15.4793	1.14780594089057	15.7742	1.22119914580365	15.4938	1.21534238458288	15.4833	1.22701434044036	15.6471	1.24583979832609	16.7273	1.33548371080166
15.4881	1.01697451584728	15.5006	1.03265350691265	15.4887	1.10622121050482	15.49	1.14810383695862	15.7849	1.22152473326516	15.5046	1.21638381052665	15.494	1.22865257433255	15.6578	1.24694586009446	16.7378	1.3364205104552
15.4988	1.01689152974771	15.5113	1.03209268233174	15.4994	1.10680592864681	15.5008	1.14839722012241	15.7956	1.22190167396503	15.5153	1.21731104414305	15.5047	1.23043717701026	15.6685	1.24807786201113	16.7483	1.33730614054144
15.5095	1.01669175260865	15.5221	1.03154773923481	15.5101	1.10728486179581	15.5115	1.1486920230598	15.8063	1.22234361398256	15.526	1.21811253928552	15.5155	1.23232908570875	15.6792	1.24919601309357	16.7588	1.33807798991315
15.5202	1.01638962657451	15.5328	1.0310354061705	15.5208	1.10765679529485	15.5222	1.14899231535691	15.8169	1.22286055631466	15.5367	1.21878503846864	15.5262	1.234297987621	15.6899	1.25026428483815	16.7693	1.33868774725196
15.5309	1.01601251497002	15.5435	1.03056873882101	15.5316	1.1079256864876	15.5329	1.14930269151554	15.8276	1.22345753037611	15.5475	1.21933052475442	15.5369	1.23631299647276	15.7006	1.25125329171922	16.7798	1.33910372496127
15.5416	1.01559765920515	15.5542	1.03015627088083	15.5423	1.10809874965795	15.5436	1.14962786017989	15.8382	1.22413275783495	15.5582	1.21975483136957	15.5476	1.23833642723173	15.7113	1.25213946947597	16.7903	1.33930898417188
15.5523	1.01518559791625	15.565	1.02980328723178	15.553	1.10818424851269	15.5543	1.14997007075546	15.8489	1.22487693219806	15.5689	1.2200687148779	15.5583	1.24032742975794	15.7219	1.25290361027955	16.8008	1.33929830157639
15.563	1.01481230901476	15.5757	1.0295133890677	15.5637	1.10819039318515	15.5651	1.15032645444051	15.8596	1.22567508309352	15.5796	1.22028998359961	15.569	1.24225409201121	15.7326	1.25353160997403	16.8113	1.33907679972094
15.5737	1.01450299854959	15.5864	1.02928896176026	15.5744	1.1081259059923	15.5758	1.15068826786742	15.8702	1.22651112354117	15.5903	1.22044431992552	15.5798	1.24410569566957	15.7433	1.25401783379313	16.8218	1.33866079336666
15.5844	1.01426945736248	15.5971	1.02913052826449	15.5851	1.10800158879068	15.5865	1.15104270490711	15.8809	1.22737346029262	15.601	1.22056323490944	15.5905	1.24589625742696	15.754	1.25436905214252	16.8323	1.33807896023592
15.5951	1.01411098742487	15.6078	1.02903606338786	15.5958	1.1078314781428	15.5972	1.1513763862164	15.8916	1.22825911867207	15.6117	1.22067935609958	15.6012	1.24765631313858	15.7647	1.25460632582949	16.8428	1.33737123516594
15.6058	1.01401733368787	15.6186	1.02900131653117	15.6065	1.10763248360121	15.6079	1.15167885750342	15.9022	1.22917428036379	15.6224	1.22082072677122	15.6119	1.24941748757543	15.7753	1.25476356980916	16.8533	1.33658435452062
15.6165	1.01397169295673	15.6293	1.02902117845522	15.6172	1.10742257250135	15.6186	1.1519448094536	15.9129	1.23013074537057	15.6331	1.22100620918073	15.6226	1.25119851872482	15.786	1.25488332335329	16.8638	1.33576547709564
15.6272	1.01395263065988	15.64	1.02909106256297	15.6279	1.10721871633183	15.6293	1.15217483470722	15.9235	1.23113984176642	15.6438	1.22124343638161	15.6333	1.25299988844267	15.7967	1.25501111479356	16.8743	1.33495675720963
15.6379	1.01393489375483	15.6507	1.02920713067672	15.6386	1.10703601867778	15.64	1.15237543847362	15.9342	1.23220676497788	15.6545	1.22152955787383	15.644	1.25480867804641	15.8073	1.25518959043741	16.8848	1.33419297499445
15.6486	1.01388994892414	15.6614	1.02936514090834	15.6493	1.10688848185715	15.6507	1.15255901647627	15.9448	1.23332836381403	15.6652	1.22185389179182	15.6547	1.25660933290488	15.818	1.2554531476609	16.8953	1.33350197187685
15.6592	1.01378731510205	15.6721	1.02955892848025	15.66	1.10679047347444	15.6613	1.15274368492474	15.9555	1.23449564679777	15.6759	1.22220101724087	15.6654	1.25839298569786	15.8287	1.25582386486049	16.9058	1.3329056150354
15.6699	1.01359745982291	15.6828	1.02977993414827	15.6707	1.10675728760403	15.672	1.15295202470321	15.9661	1.2356994110993	15.6866	1.22255304471834	15.6761	1.26015935750036	15.8393	1.25630981501803	16.9162	1.33241895439889
15.6806	1.01329631840395	15.6935	1.03001836542739	15.6814	1.1068038822048	15.6827	1.1532079035358	15.9767	1.23693512411206	15.6973	1.22289066680034	15.6868	1.26191021386718	15.85	1.25690657127904	16.9267	1.33204714357477
15.6913	1.01287051627454	15.7042	1.03026518942773	15.6921	1.10694242198019	15.6934	1.15353174600336	15.9874	1.23820332916932	15.7079	1.22319362409368	15.6975	1.26363900809169	15.8607	1.25760152318943	16.9372	1.33178199942213
15.702	1.01232147050348	15.7149	1.0305134053263	15.7028	1.10718039447034	15.7041	1.15393608298272	15.998	1.23950477531943	15.7186	1.22344178334727	15.7081	1.26532407997138	15.8713	1.25837918200564	16.9477	1.33160094425506
15.7127	1.01166630856141	15.7256	1.03075755816799	15.7135	1.10752080072128	15.7148	1.15442364218778	16.0086	1.24083334673305	15.7293	1.22361770956026	15.7188	1.26693054231573	15.882	1.25922510134223	16.9581	1.33146987411122
15.7233	1.01093443705297	15.7363	1.03099178872151	15.7242	1.10796441054566	15.7254	1.1549889957982	16.0193	1.24217178016841	15.74	1.2237105569178	15.7295	1.26842010235878	15.8927	1.26012691104952	16.9686	1.3313491435138
15.734	1.01016043381648	15.747	1.03120776558843	15.7349	1.10851254585775	15.7361	1.15562255948536	16.0299	1.24349345532027	15.7506	1.22371993725006	15.7402	1.26976269753214	15.9033	1.26107269943417	16.9791	1.33120000338947
15.7447	1.0093757697517	15.7576	1.03139385120412	15.7456	1.10916857568562	15.7468	1.15631418132759	16.0405	1.24476940626388	15.7613	1.22365791099726	15.7509	1.27094295718401	15.914	1.26204842932166	16.9896	1.33098864805602
15.7554	1.00860254957204	15.7683	1.03153595260631	15.7563	1.10993743782684	15.7574	1.15705396851305	16.0512	1.24597629799646	15.772	1.22354779033807	15.7616	1.27195870834121	15.9246	1.26303643669834	17	1.33068658249981
15.766	1.00785150626545	15.779	1.03161951753003	15.7669	1.11082395489671	15.7681	1.15783018330922	16.0618	1.24710098001838	15.7827	1.22341983930433	15.7722	1.27281463608205	15.9353	1.26401631672161	17.0105	1.33026837860471
15.7767	1.00712444313751	15.7897	1.03163176491692	15.7776	1.11183115087159	15.7788	1.158626379424	16.0724	1.24814015762004	15.7934	1.22330547230937	15.7829	1.27351720327635	15.9459	1.26496814165923	17.021	1.32970969078177
15.7874	1.00641936793888	15.8004	1.03156355754361	15.7883	1.1129589320997	15.7894	1.15942067162037	16.083	1.24909711940893	15.804	1.22323235035391	15.7936	1.27407496282813	15.9566	1.26587654915363	17.0314	1.3289884968218
15.798	1.00573568802674	15.811	1.03141083133582	15.799	1.1142024638352	15.8001	1.1601886261737	16.0937	1.2499787234683	15.8147	1.22322235321388	15.8043	1.27450341318557	15.9672	1.26673335837686	17.0419	1.32809060662906
15.8087	1.00507727850681	15.8217	1.03117567719897	15.8096	1.1155496937059	15.8108	1.16090881197016	16.1043	1.25079451423275	15.8253	1.22329289140357	15.8149	1.27482966520612	15.9779	1.26753661767146	17.0523	1.32701746131075
15.8194	1.00445255354564	15.8324	1.03086694092064	15.8203	1.11697884584814	15.8214	1.16156828636665	16.1149	1.25155757577226	15.836	1.22346013057179	15.8256	1.27509227724322	15.9885	1.26828565358204	17.0628	1.32579203210436
15.83	1.00387215822311	15.8431	1.03049993624416	15.831	1.11845792380572	15.8321	1.16216525727853	16.1255	1.25228547648454	15.8467	1.22374145794091	15.8363	1.27533522536152	15.9992	1.26897417929252	17.0732	1.32445894756193
15.8407	1.00334593616547	15.8537	1.03009496552818	15.8416	1.11994776612483	15.8427	1.16270766008155	16.1361	1.25299999188963	15.8573	1.22415477635341	15.8469	1.27559909796979	16.0098	1.26958530979609	17.0837	1.32307795699116
15.8513	1.00288103552708	15.8644	1.02967487000097	15.8523	1.12140802665576	15.8534	1.16320838732	16.1467	1.25372537774009	15.868	1.22471412216401	15.8576	1.27591423490359	16.0204	1.27009194478686	17.0941	1.32171358792956
15.862	1.00248229561928	15.875	1.02926239822234	15.863	1.12280338205797	15.864	1.16367936352724	16.1573	1.25448578956602	15.8786	1.22542377929714	15.8682	1.27629887049969	16.031	1.27046327763714	17.1046	1.32042573504979
15.8726	1.00215469385164	15.8857	1.02887829995739	15.8736	1.12410718044177	15.8747	1.16412702042116	16.1679	1.25530270920211	15.8893	1.22627480284312	15.8789	1.27676198111596	16.0417	1.2706747376979	17.115	1.31926462327491
15.8833	1.00190628969684	15.8964	1.02854055018877	15.8843	1.12530173851759	15.8853	1.16455098521266	16.1785	1.25619315114688	15.9	1.22724714243183	15.8896	1.27730794832406	16.0523	1.27071670237334	17.1255	1.31827023445978
15.8939	1.00174957235784	15.907	1.02826432469086	15.8949	1.12637680620899	15.896	1.16494633477608	16.1891	1.25716905604101	15.9106	1.22831730995104	15.9002	1.27793982581695	16.0629	1.27059808690314	17.1359	1.31747345529792
15.9046	1.00169983368316	15.9177	1.02806187087834	15.9056	1.12732842443824	15.9066	1.16530821875922	16.1997	1.25823752878352	15.9213	1.22946769964766	15.9109	1.27865971560807	16.0735	1.27034386676755	17.1464	1.31689581545744
15.9152	1.00177085817494	15.9284	1.02794163327276	15.9162	1.12815919443627	15.9172	1.16563670164886	16.2103	1.2594007192889	15.9319	1.23069208052503	15.9215	1.2794670728315	16.0842	1.26998882165627	17.1568	1.31654661554471
15.9259	1.00196989294985	15.939	1.02790675665978	15.9269	1.12887919019182	15.9279	1.16593972774389	16.2209	1.2606539963151	15.9426	1.23199397752248	15.9322	1.28035713742265	16.0948	1.26957142021465	17.1672	1.3164187656568
15.9365	1.0022944862926	15.9497	1.0279538373244	15.9375	1.12950592573462	15.9385	1.16623307790762	16.2315	1.26198225231579	15.9532	1.23337932174236	15.9428	1.28132138333504	16.1054	1.26913100442432	17.1777	1.31648601354039
15.9471	1.00273290589329	15.9603	1.02807294971332	15.9482	1.13006233722134	15.9492	1.16653751096104	16.2421	1.2633561612232	15.9638	1.23484845686682	15.9534	1.28235022685357	16.116	1.26870888835183	17.1881	1.31670385419537
15.9578	1.00326795919351	15.971	1.02824939904021	15.9588	1.13057293460822	15.9598	1.16687435261663	16.2527	1.26473140555963	15.9745	1.23639252558696	15.9641	1.28343642355868	16.1266	1.26835117556772	17.1985	1.3170148534721
15.9684	1.00388226986955	15.9816	1.02846671383086	15.9695	1.13105920365009	15.9704	1.16726127032397	16.2633	1.26605298526616	15.9851	1.23799564286768	15.9747	1.28457693777534	16.1372	1.26810963183643	17.209	1.31735734206663
15.979	1.00456245085345	15.9923	1.02870971297749	15.9801	1.13153564012094	15.9811	1.16770982789067	16.2739	1.26726403598068	15.9958	1.23964013696201	15.9854	1.28577214296666	16.1478	1.26803772423556	17.2194	1.31767515499534
15.9896	1.00530039584688	16.0029	1.0289664710763	15.9907	1.13200759023221	15.9917	1.16822570922016	16.2845	1.2683159595879	16.0064	1.24131068823353	15.996	1.28702323149782	16.1584	1.26818167948651	17.2298	1.31792567513656
16.0003	1.00609146459988	16.0135	1.02922861783475	16.0014	1.13247153405956	16.0023	1.16881131568201	16.2951	1.26917597890323	16.017	1.24299502209216	16.0066	1.28832999964271	16.169	1.26856967878816	17.2403	1.31808402760615
16.0109	1.00693070880571	16.0242	1.02949021940204	16.012	1.13291766032559	16.013	1.16946908373606	16.3056	1.26982984165005	16.0277	1.24468178247367	16.0173	1.28969054010223	16.1796	1.26920413878974	17.2507	1.31814272425623
16.0215	1.00780889446973	16.0348	1.02974603529471	16.0226	1.13333372239435	16.0236	1.1702030851003	16.3162	1.27028005114845	16.0383	1.24635776579848	16.0279	1.29110232042515	16.1902	1.27006104289577	17.2611	1.31810780484288
16.0321	1.00870994191757	16.0455	1.0299900076655	16.0332	1.13370862296571	16.0342	1.17101710013174	16.3268	1.27054194443392	16.0489	1.24800619846939	16.0385	1.29256258691937	16.2008	1.27109672722802	17.2715	1.3179936911458
16.0427	1.0096108290631	16.0561	1.03021452728869	16.0439	1.13403434150632	16.0448	1.17190951085627	16.3374	1.27064024768232	16.0596	1.24960652558605	16.0492	1.29406660463622	16.2114	1.2722584180624	17.2819	1.31781889928042
16.0533	1.0104841605662	16.0667	1.03041060419913	16.0545	1.13430573600966	16.0555	1.17286786957248	16.348	1.2706076287298	16.0702	1.2511356516163	16.0598	1.29560453344548	16.222	1.27349288888735	17.2923	1.31760353862147
16.064	1.01130254825041	16.0774	1.03056877637598	16.0651	1.13451898596579	16.0661	1.17386697534769	16.3585	1.27048507307059	16.0808	1.25257066932503	16.0704	1.29715956706067	16.2326	1.27474934628361	17.3028	1.31736803438452
16.0746	1.01204296608458	16.088	1.03068047564914	16.0757	1.1346702902677	16.0767	1.17487262802649	16.3691	1.27032245206321	16.0914	1.25389280166364	16.081	1.29870942345629	16.2432	1.27597704611999	17.3132	1.31713178077904
16.0852	1.01268897993159	16.0986	1.03073955905023	16.0863	1.13475633311879	16.0873	1.17584978458376	16.3797	1.27017705334985	16.1021	1.25509122284721	16.0917	1.30023066544343	16.2538	1.27712214388927	17.3236	1.31691085999759
16.0958	1.01322973504769	16.1092	1.03074369967068	16.097	1.13477693017806	16.0979	1.17677100712558	16.3902	1.27010851014686	16.1127	1.25616466605804	16.1023	1.30170297194356	16.2644	1.27812903690965	17.334	1.31671505648155
16.1064	1.01365652418744	16.1199	1.03069529221969	16.1076	1.13473873107578	16.1085	1.17762095232875	16.4008	1.27017046981393	16.1233	1.25711951310526	16.1129	1.3031105307294	16.2749	1.27894840819373	17.3444	1.3165452465006
16.117	1.01395945348336	16.1305	1.03060155265833	16.1182	1.1346578009071	16.1192	1.17839528219148	16.4114	1.27040165653633	16.1339	1.25796523071064	16.1235	1.30444014023063	16.2855	1.27954947789629	17.3548	1.31639231094545
16.1276	1.0141268518358	16.1411	1.03047370261789	16.1288	1.13455906768319	16.1298	1.17909581671409	16.4219	1.2708202144282	16.1445	1.25870985865115	16.1341	1.30567823306332	16.2961	1.27993073579185	17.3652	1.31623815947852
16.1382	1.01414831736089	16.1517	1.03032553532848	16.1394	1.13447204622561	16.1404	1.17972562436543	16.4325	1.2714241242051	16.1551	1.25935812941358	16.1447	1.3068096616909	16.3067	1.28012356608486	17.3756	1.31605879273794
16.1488	1.01401976180532	16.1623	1.03017206074249	16.15	1.13442417857765	16.151	1.1802870447068	16.4431	1.27219726930499	16.1657	1.25991275855546	16.1554	1.30781941613246	16.3173	1.28018630089923	17.386	1.31582887711353
16.1594	1.01374729539685	16.1729	1.03002898749381	16.1606	1.13443444990569	16.1616	1.18078319991563	16.4536	1.27311734636967	16.1763	1.26037719078947	16.166	1.30869612401093	16.3279	1.28019041914453	17.3964	1.3155269840744
16.17	1.01334742772866	16.1836	1.02991330100095	16.1712	1.13450986777214	16.1722	1.18122115280032	16.4642	1.27416080478819	16.1869	1.26075737109344	16.1766	1.30943511650844	16.3384	1.28020378106227	17.4068	1.31514031024983
16.1806	1.01284342900833	16.1942	1.0298442968783	16.1818	1.13464597342973	16.1828	1.18161391634693	16.4747	1.27530243930862	16.1975	1.26106125147736	16.1872	1.31003954448786	16.349	1.28027677041009	17.4172	1.31466752225929
16.1912	1.01226007902226	16.2048	1.02984369275956	16.1924	1.13483060444381	16.1934	1.18197935702348	16.4853	1.276511588355	16.2081	1.26129657674973	16.1978	1.31051950569047	16.3596	1.28043579434265	17.4276	1.31411876458284
16.2018	1.01161967172244	16.2154	1.02993352963072	16.203	1.13504872996676	16.204	1.18233601843493	16.4958	1.27774983325871	16.2187	1.26146856637479	16.2084	1.31089010019795	16.3701	1.28068534468911	17.438	1.31351293978925
16.2124	1.01094060528774	16.226	1.03013172376177	16.2136	1.13528605066787	16.2146	1.18269785424344	16.5064	1.27897422203319	16.2293	1.26157886027811	16.219	1.31116932230957	16.3807	1.28101598274593	17.4483	1.31287359120901
16.2229	1.01023747588199	16.2366	1.03044679987801	16.2242	1.13553016807457	16.2252	1.18307066132684	16.5169	1.28014587921265	16.2399	1.26162605064552	16.2296	1.31137620206921	16.3913	1.28141293724393	17.4587	1.31222522033402
16.2335	1.00952038584663	16.2472	1.03087439156161	16.2348	1.13576976528938	16.2357	1.18345210691243	16.5275	1.28123960769244	16.2505	1.26160723749367	16.2402	1.31152928381346	16.4019	1.28186011270892	17.4691	1.31159121455231
16.2441	1.00879231398218	16.2578	1.03139757478952	16.2454	1.13599342330779	16.2463	1.18383512874978	16.538	1.28224902617805	16.2611	1.26151992397969	16.2508	1.31164554875671	16.4124	1.28233757705375	17.4795	1.31099321638063
16.2547	1.00804597796208	16.2684	1.03199107831056	16.256	1.13618975408657	16.2569	1.18421250737439	16.5485	1.28318461218157	16.2717	1.26136410735595	16.2613	1.31173999475235	16.423	1.28281540498336	17.4899	1.31045080356419
16.2653	1.00726329993685	16.279	1.03262717167757	16.2666	1.13634949024769	16.2675	1.18457993609142	16.5591	1.28406639887433	16.2822	1.26114497594254	16.2719	1.311826014286	16.4335	1.28325006337583	17.5002	1.30998053266194
16.2759	1.00641956168944	16.2896	1.03328020715772	16.2772	1.13646872694661	16.2781	1.18493627327138	16.5696	1.28491574029003	16.2928	1.26087648511428	16.2825	1.31191646557729	16.4441	1.28358878060556	17.5106	1.30959450453139
16.2864	1.00549110294365	16.3002	1.03392804100296	16.2878	1.13655157650186	16.2887	1.18528180684226	16.5801	1.28574997746922	16.3034	1.26058504057733	16.2931	1.31202506349595	16.4547	1.28378253020126	17.521	1.30929960172679
16.297	1.00446260599062	16.3107	1.03455091934488	16.2983	1.13661062407265	16.2992	1.18561666538952	16.5907	1.28658109963961	16.314	1.26031119738053	16.3037	1.31216752918444	16.4652	1.2838023036828	17.5314	1.30909845893139
16.3076	1.00333018931383	16.3213	1.03513002927921	16.3089	1.1366646363336	16.3098	1.18594110157149	16.6012	1.28741696310869	16.3245	1.26010692366379	16.3143	1.31236186812913	16.4758	1.28365032119572	17.5417	1.30899200784122
16.3182	1.00209980661383	16.3319	1.03564760953223	16.3195	1.13673431660169	16.3204	1.18625778774302	16.6118	1.28826289240554	16.3351	1.26002753822447	16.3249	1.31262729886333	16.4863	1.28336001931722	17.5521	1.30898203278284
16.3287	1.00078412039172	16.3425	1.03608875327207	16.3301	1.13683778333735	16.3309	1.18657487321303	16.6223	1.2891224210475	16.3457	1.26012052665748	16.3354	1.31298185353146	16.4969	1.28298482439981	17.5625	1.30907179187375
16.3393	0.999401843586757	16.3531	1.03644343579951	16.3407	1.13698747777133	16.3415	1.18690829571946	16.6328	1.28999733521311	16.3562	1.26041613972074	16.346	1.31343941147816	16.5075	1.28258187928428	17.5728	1.30926388461696
16.3499	0.997980668624676	16.3637	1.03670714074612	16.3513	1.13718943851931	16.3521	1.18728252158267	16.6433	1.29088793781197	16.3668	1.26092463656431	16.3566	1.31400741819844	16.518	1.28219912809459	17.5832	1.30955649216895
16.3605	0.99656078498476	16.3743	1.03687963544642	16.3618	1.13744470714047	16.3626	1.18772962227022	16.6538	1.29179417695918	16.3774	1.26164148627189	16.3671	1.31468622687033	16.5285	1.28187128717037	17.5935	1.30994045881702
16.371	0.995194316576422	16.3848	1.03696274337119	16.3724	1.13775158381847	16.3732	1.18828686811615	16.6644	1.29271730971799	16.3879	1.26255670695432	16.3777	1.31546987359713	16.5391	1.28162439824815	17.6039	1.31039932976696
16.3816	0.993938444634015	16.3954	1.03695828122271	16.383	1.13810706569625	16.3837	1.18899316036408	16.6749	1.29366087541978	16.3985	1.26366148212523	16.3883	1.31634698939612	16.5496	1.28148368293078	17.6143	1.3109125341154
16.3921	0.992844660277223	16.406	1.03686664504072	16.3936	1.13850637540599	16.3943	1.1898851804287	16.6854	1.29462974045624	16.4091	1.26494691865586	16.3988	1.3173005428545	16.5602	1.28147819416061	17.6246	1.31145974763202
16.4027	0.991949719428268	16.4165	1.0366857653576	16.4041	1.13894083949409	16.4048	1.19099486247749	16.6959	1.29562717040442	16.4196	1.26639557790203	16.4094	1.31830646272785	16.5707	1.28163860746352	17.635	1.31202368741843
16.4132	0.991272950752748	16.4271	1.03641019167098	16.4147	1.1393957419519	16.4154	1.192349571802	16.7064	1.29665159282606	16.4302	1.26797217580103	16.42	1.31933285498822	16.5812	1.28198926462779	17.6453	1.31258980128628
16.4238	0.990820350464547	16.4377	1.03603086821987	16.4253	1.13985019294208	16.4259	1.1939744436288	16.7169	1.29769550266118	16.4408	1.26962119139676	16.4305	1.32034191562052	16.5918	1.28253921148553	17.6557	1.31314364830213
16.4343	0.990591632030074	16.4482	1.03553676565434	16.4358	1.14028005841215	16.4365	1.19589373325241	16.7274	1.29874777968766	16.4513	1.27127477480327	16.4411	1.32129511428908	16.6023	1.28327736898375	17.666	1.31366850050141
16.4449	0.990585127092579	16.4588	1.03491896051094	16.4464	1.14066312808637	16.447	1.19812729352301	16.7379	1.29979810386738	16.4619	1.27286741213479	16.4517	1.32215986502667	16.6128	1.2841742065691	17.6764	1.31414555648767
16.4554	0.990797780080859	16.4694	1.03417606520337	16.4569	1.14098421097552	16.4576	1.20068119752379	16.7485	1.30084021589595	16.4724	1.27434940725094	16.4622	1.32291464683225	16.6234	1.28518838094207	17.6867	1.31455724902291
16.466	0.991221416491884	16.4799	1.03331838257202	16.4675	1.14123780412953	16.4681	1.20353665851464	16.759	1.30187135779037	16.483	1.27569250353903	16.4728	1.323550461491	16.6339	1.28627436979203	17.6971	1.31489180766528
16.4765	0.991839074767703	16.4905	1.03236831534772	16.4781	1.14142743457887	16.4787	1.2066445296045	16.7695	1.3028881855136	16.4935	1.27688661560159	16.4833	1.32406885834467	16.6444	1.28738755751221	17.7074	1.31514611518109
16.4871	0.992624801128485	16.501	1.03135671658947	16.4886	1.1415627331619	16.4892	1.20993025429721	16.78	1.30388245797086	16.5041	1.27793224072011	16.4939	1.32447865145187	16.6549	1.28848580655814	17.7177	1.31532474670264
16.4976	0.993547575192957	16.5116	1.03031757329321	16.4992	1.14165646582385	16.4997	1.21330714842258	16.7905	1.30484028052664	16.5146	1.2788347312526	16.5044	1.32479357339122	16.6654	1.28952911730266	17.7281	1.3154353843036
16.5081	0.994577197638698	16.5221	1.02928447081411	16.5097	1.14172341517159	16.5103	1.21668977025754	16.801	1.30574607029977	16.5252	1.27960371270905	16.515	1.32503167207018	16.676	1.29047972327605	17.7384	1.31548310399622
16.5187	0.995689044892154	16.5327	1.02829064860218	16.5202	1.14178144409922	16.5208	1.21999932155553	16.8115	1.30658876784977	16.5357	1.28025631541172	16.5255	1.32521559533541	16.6865	1.29130375138295	17.7488	1.31546686326386
16.5292	0.996865858015358	16.5433	1.02737129709006	16.5308	1.14185328710921	16.5313	1.22315980198388	16.8219	1.30736608354994	16.5463	1.28082003796646	16.536	1.32537223528994	16.697	1.29197383101864	17.7591	1.31538027556463
16.5397	0.99809679524237	16.5538	1.02656460735705	16.5413	1.14196674585485	16.5419	1.22609147940395	16.8324	1.30808407787501	16.5568	1.28133153552202	16.5466	1.32553075446416	16.7075	1.29247130513568	17.7694	1.31521614858627
16.5503	0.999375171133167	16.5643	1.02590877085207	16.5519	1.14215167261198	16.5524	1.22871049781802	16.8429	1.30875284663344	16.5673	1.28183045580385	16.5571	1.3257191715424	16.718	1.29278733095259	17.7798	1.31497189928142
16.5608	1.00069613108831	16.5749	1.02543518057809	16.5624	1.1424341587925	16.5629	1.23093827223552	16.8534	1.30938178626097	16.5779	1.28235047515859	16.5677	1.32596063538473	16.7285	1.29292320908142	17.7901	1.31465238523614
16.5713	1.00205473987226	16.5854	1.02516116499734	16.5729	1.14283049844249	16.5735	1.23271614631867	16.8639	1.3099779235569	16.5884	1.28291124666539	16.5782	1.32627078216435	16.739	1.29289060883356	17.8004	1.31426832898036
16.5818	1.0034445509719	16.596	1.02508635905368	16.5835	1.14334421751019	16.584	1.23401632611282	16.8744	1.31054833859492	16.599	1.28351458378557	16.5887	1.32665708745591	16.7495	1.29271170897443	17.8107	1.31383135825586
16.5924	1.00485676912009	16.6065	1.02519472214673	16.594	1.14396793607675	16.5945	1.23484263390426	16.8849	1.31110471886843	16.6095	1.28414630658033	16.5993	1.32712015654717	16.76	1.29241842563935	17.8211	1.31334892013429
16.6029	1.00628003685948	16.617	1.02546077082725	16.6045	1.14468886866077	16.6051	1.2352217355536	16.8953	1.31166659374254	16.62	1.28478268032574	16.6098	1.32765595404239	16.7705	1.2920498149259	17.8314	1.31282251961496
16.6134	1.00770038549852	16.6276	1.02585618095828	16.615	1.14549445394487	16.6156	1.23519155881933	16.9058	1.31226061553932	16.6306	1.28539838765631	16.6203	1.32825766543096	16.781	1.29164766073156	17.8417	1.31225072586482
16.6239	1.00910054423108	16.6381	1.02635309469741	16.6256	1.14637477915788	16.6261	1.23479443121217	16.9163	1.31291569954035	16.6411	1.2859725128696	16.6308	1.3289165189433	16.7915	1.29125149396567	17.852	1.3116354156897
16.6344	1.01045833847588	16.6486	1.02692300692232	16.6361	1.14732107226697	16.6366	1.23407802091561	16.9268	1.31365636869856	16.6516	1.28649043453261	16.6414	1.32962208164478	16.802	1.29089483240415	17.8623	1.31098761710872
16.6449	1.01174519825101	16.6592	1.02753324587553	16.6466	1.14832254060563	16.6471	1.23310108569442	16.9372	1.31449776145279	16.6621	1.28694207350886	16.6519	1.33036327551982	16.8125	1.2906037998293	17.8726	1.31032940968883
16.6555	1.01292667461867	16.6697	1.02814471595566	16.6571	1.14936486216968	16.6576	1.23193762334492	16.9477	1.31544472047242	16.6726	1.28731905324215	16.6624	1.33113080450288	16.823	1.29039791155274	17.883	1.30969059714268
16.666	1.01396620504469	16.6802	1.02871369812022	16.6676	1.15043204152224	16.6682	1.23067435750816	16.9582	1.31649472195741	16.6832	1.28761363662071	16.6729	1.33192008669314	16.8335	1.29029169173119	17.8933	1.30910189014175
16.6765	1.01483134345257	16.6907	1.02919774771709	16.6781	1.1515106611739	16.6787	1.22940129200645	16.9687	1.31764182628032	16.6937	1.28782066790444	16.6834	1.33273252278737	16.8439	1.29029570700555	17.9036	1.30858821431528
16.687	1.01549979400562	16.7013	1.02956297301008	16.6887	1.15259402271227	16.6892	1.22819979309164	16.9791	1.31887825413443	16.7042	1.28794137914099	16.694	1.33357341176263	16.8544	1.2904165544058	17.9139	1.3081653603909
16.6975	1.01596245573715	16.7118	1.02978904015691	16.6992	1.15368416975295	16.6997	1.22713406111044	16.9896	1.3201922631933	16.7147	1.28798648156038	16.7045	1.33444707385287	16.8649	1.29065653134201	17.9242	1.30784091420963
16.708	1.01622253302545	16.7223	1.02986969197141	16.7097	1.15479133694918	16.7102	1.22624921210652	17	1.32156428001249	16.7252	1.28797639135463	16.715	1.33535209416979	16.8754	1.29101414195612	17.9345	1.30761783881201
16.7185	1.01629222735889	16.7328	1.0298093293462	16.7202	1.15593138832399	16.7207	1.22557468457296	17.0105	1.32296507946355	16.7357	1.28793835162431	16.7255	1.33627999339283	16.8859	1.29148582902141	17.9448	1.30749783810529
16.729	1.01618975691781	16.7433	1.02961840215817	16.7307	1.15712179006315	16.7312	1.22512864888126	17.021	1.32435855949537	16.7462	1.28790224990719	16.736	1.33721848181292	16.8964	1.29206791402332	17.9551	1.3074822699609
16.7395	1.01593862649053	16.7538	1.02931057088685	16.7412	1.15837646220735	16.7417	1.22491951675086	17.0314	1.32570827241993	16.7567	1.28789768592166	16.7465	1.33815731910563	16.9069	1.29275688589546	17.9654	1.3075702098613
16.75	1.01556893833877	16.7643	1.02890284465473	16.7517	1.1597004356772	16.7522	1.22494385395827	17.0419	1.32698418570928	16.7672	1.28795375167247	16.757	1.33909311900985	16.9173	1.29354684925749	17.9757	1.30775504847076
16.7605	1.01511871747061	16.7749	1.02841753039347	16.7622	1.16108630913241	16.7627	1.22518340210696	17.0523	1.32816634392174	16.7777	1.28810068191471	16.7675	1.34003039956709	16.9278	1.2944249354609	17.986	1.30802178566105
16.771	1.01463294698259	16.7854	1.02788354386703	16.7727	1.1625146466133	16.7732	1.22560502613224	17.0628	1.32924475654708	16.7882	1.2883705398273	16.778	1.34097879039498	16.9383	1.29536740644771	17.9963	1.30834672122957
16.7815	1.01415931342001	16.7959	1.02733523723078	16.7832	1.16395871467314	16.7837	1.22616555593165	17.0732	1.33021739807741	16.7987	1.28879395264519	16.7885	1.34194843890435	16.9487	1.29633942148522	18.0066	1.30869991931068
16.792	1.01374157522234	16.8064	1.02680877663218	16.7937	1.16539118637502	16.7942	1.22682011482975	17.0837	1.33108853736102	16.8092	1.28939211830166	16.799	1.34294600269703	16.9592	1.29729949531544	18.0169	1.3090493410795
16.8025	1.01341280397466	16.8169	1.02633776697122	16.8042	1.16678888169444	16.8047	1.22753003458488	17.0941	1.33186792673514	16.8197	1.29016678565087	16.8095	1.34397259057254	16.9697	1.29820675808588	18.0272	1.30936464851898
16.8129	1.01319085680781	16.8274	1.02595010183899	16.8147	1.16813290457527	16.8152	1.22826655596638	17.1046	1.33256977412344	16.8302	1.29109341702941	16.82	1.34502388265012	16.9802	1.29902734635143	18.0374	1.30961890640707
16.8234	1.0130774280595	16.8379	1.02566690560162	16.8252	1.16940497408007	16.8256	1.22900910925406	17.115	1.3332105693081	16.8407	1.29212226814334	16.8305	1.346092066695	16.9906	1.29973697471987	18.0477	1.30978775878089
16.8339	1.01306052580273	16.8484	1.02550295614645	16.8357	1.17058368153143	16.8361	1.22974027623164	17.1254	1.3338063465876	16.8511	1.29318845432099	16.841	1.34716883213965	17.0011	1.30031944840659	18.058	1.30984745158143
16.8444	1.01311895185327	16.8589	1.02546726434451	16.8462	1.17164445268538	16.8466	1.23044135705684	17.1359	1.33437095518658	16.8616	1.29422726631323	16.8515	1.34824808324129	17.0116	1.30076353582371	18.0683	1.3097741844412
16.8549	1.01322686079051	16.8694	1.02556291463113	16.8567	1.17256412633876	16.8571	1.23109169363957	17.1463	1.33491611544375	16.8721	1.29518812830947	16.862	1.34932673246605	17.022	1.3010612690797	18.0786	1.30954676744439
16.8654	1.01335689939854	16.8798	1.02578630167354	16.8672	1.17332757364952	16.8676	1.2316722111907	17.1568	1.33545217637946	16.8826	1.29604158978993	16.8725	1.35040276758769	17.0325	1.30120903031099	18.0889	1.30915244557915
16.8758	1.0134815392205	16.8903	1.02612664927482	16.8777	1.17393231300419	16.878	1.23217088738189	17.1672	1.33598753645556	16.8931	1.2967779260311	16.8829	1.35147170190239	17.0429	1.30121020783279	18.0991	1.30859322836006
16.8863	1.01357340873167	16.9008	1.02656666960014	16.8881	1.17438847233533	16.8885	1.23258675738145	17.1776	1.33652582733887	16.9035	1.29740048143165	16.8934	1.35252408412136	17.0534	1.30107683954647	18.1094	1.30788890037228
16.8968	1.01360599483083	16.9113	1.02708459479552	16.8986	1.17471438730553	16.899	1.23293010949503	17.188	1.33706232846267	16.914	1.29791894486765	16.9039	1.35354637193077	17.0638	1.30082847965197	18.1197	1.3070741963877
16.9073	1.01355560590378	16.9218	1.02765716909862	16.9091	1.17493043860341	16.9094	1.23321887610422	17.1985	1.33758249293899	16.9245	1.29834637555896	16.9144	1.35452511238294	17.0743	1.30048868128301	18.1299	1.30619085528528
16.9177	1.01340423662732	16.9323	1.02826294457203	16.9196	1.17505414615009	16.9199	1.23347336603786	17.2089	1.33806447848619	16.9349	1.29870042574333	16.9248	1.35545184872019	17.0848	1.30008112037156	18.1402	1.30527834540602
16.9282	1.01314185833723	16.9427	1.02888530639928	16.9301	1.17509827705101	16.9303	1.2337121853174	17.2193	1.338484848346	16.9454	1.29900629662086	16.9353	1.35632556640823	17.0952	1.29962722945968	18.1505	1.30436780645868
16.9387	1.01276664659768	16.9532	1.02951469634251	16.9406	1.17507193285413	16.9408	1.23395114941523	17.2297	1.33882437049304	16.9559	1.29929817749964	16.9458	1.3571512378294	17.1057	1.29914562862583	18.1607	1.30348157307018
16.9491	1.01228295794463	16.9637	1.03014935720314	16.951	1.17498330927258	16.9513	1.23420495964618	17.2401	1.33907093268419	16.9663	1.29961723217368	16.9563	1.3579355756759	17.1161	1.2986521917016	18.171	1.30263706005756
16.9596	1.01169856608187	16.9742	1.03079392318818	16.9615	1.17484247280878	16.9617	1.23448974985268	17.2506	1.33921889395513	16.9768	1.30000634478103	16.9667	1.35868248187596	17.1265	1.29815954515706	18.1813	1.30185129813958
16.97	1.01102332359307	16.9846	1.03145579863319	16.972	1.17466288956648	16.9722	1.23482439906489	17.261	1.33926679410477	16.9873	1.30050343962406	16.9772	1.35939019161659	17.137	1.29767600745373	18.1915	1.30114258165873
16.9805	1.01027028251756	16.9951	1.03214042597013	16.9824	1.17446117965384	16.9826	1.23522978439004	17.2714	1.33921619448907	16.9977	1.30113556536121	16.9877	1.36005068608563	17.1474	1.29720507704851	18.2018	1.30052808347216
16.9909	1.00945815394544	17.0056	1.03284741446352	16.9929	1.17425533438017	16.9931	1.23572680166339	17.2818	1.33907298790884	17.0082	1.30191522051171	16.9981	1.36065091009026	17.1578	1.29674637830666	18.212	1.30001904872003
17.0014	1.00861260003091	17.0161	1.03356916354195	17.0034	1.17406224527484	17.0035	1.23633458864847	17.2922	1.33885009245046	17.0186	1.3028392201539	17.0086	1.36117517407612	17.1683	1.29629764381231	18.2223	1.29961656497032
17.0119	1.00776451685858	17.0265	1.03429204457205	17.0138	1.17389572056018	17.014	1.23706946685296	17.3026	1.33856901442498	17.0291	1.30388948309383	17.0191	1.36160832718617	17.1787	1.29585622849942	18.2325	1.299310422568
17.0223	1.00694573305312	17.037	1.03499853787312	17.0243	1.17376605427817	17.0244	1.23794366161672	17.313	1.33825842641461	17.0395	1.30503495771357	17.0295	1.36193920830256	17.1891	1.2954190469469	18.2428	1.29908188591282
17.0328	1.00618453495721	17.0474	1.0356683521377	17.0348	1.1736815659261	17.0349	1.23896249956598	17.3234	1.33795009079695	17.05	1.30623448001941	17.04	1.36216348019458	17.1996	1.29498152197878	18.253	1.29890932155097
17.0432	1.00550345307343	17.0579	1.03627785391335	17.0452	1.17365149230031	17.0453	1.24012020025883	17.3338	1.33767444804632	17.0604	1.3074410413885	17.0504	1.36228479154897	17.21	1.29453759344464	18.2633	1.29877434973491
17.0536	1.00491982901709	17.0683	1.03679903945899	17.0557	1.17368867600475	17.0557	1.24139645751737	17.3442	1.33745842565279	17.0709	1.30860786348726	17.0609	1.36231376620644	17.2204	1.29408253354953	18.2735	1.29866591952693
17.0641	1.00444750633495	17.0788	1.03720018655298	17.0661	1.17381029151706	17.0662	1.24275669838534	17.3546	1.33732625733323	17.0814	1.3096955333841	17.0713	1.36226545097088	17.2308	1.29361817470959	18.2838	1.29858058523796
17.0745	1.00409737906135	17.0893	1.03744946114771	17.0766	1.17403571570519	17.0766	1.24415717271171	17.365	1.33730158858923	17.0918	1.31067800601091	17.0818	1.36215682818053	17.2412	1.29315776323442	18.294	1.29851902049348
17.0849	1.00387588386177	17.0997	1.03752079022511	17.087	1.17438224375413	17.0871	1.24555298229081	17.3754	1.33740778026881	17.1023	1.31154493667942	17.0922	1.36200603291334	17.2517	1.29272701333533	18.3043	1.29848067749132
17.0954	1.00378255833718	17.1102	1.03739971878074	17.0974	1.17486070822638	17.0975	1.24690523470842	17.3858	1.33766430756431	17.1127	1.31229931222476	17.1026	1.36183374915312	17.2621	1.29235982547797	18.3145	1.29845945906082
17.1058	1.00380875379042	17.1206	1.03708683609975	17.1079	1.17547316817147	17.1079	1.24818430230642	17.3962	1.3380800570323	17.1232	1.31295190763871	17.1131	1.36166547491586	17.2725	1.29209040103707	18.3248	1.29844269400877
17.1163	1.00393875200391	17.1311	1.03659766416939	17.1183	1.17621344273641	17.1184	1.24936902009862	17.4066	1.33864723252324	17.1336	1.31351579599649	17.1235	1.36153211485463	17.2829	1.29194584823381	18.335	1.2984138790732
17.1267	1.00415270865356	17.1415	1.03595969068025	17.1288	1.1770692632666	17.1288	1.25044426708658	17.417	1.33934030200605	17.144	1.31400360855296	17.134	1.36146675017122	17.2933	1.29194309037185	18.3452	1.29835765874975
17.1371	1.00442960558008	17.1519	1.03520835687349	17.1392	1.17802377470852	17.1392	1.25139981138178	17.4273	1.34012206490618	17.1545	1.31442789326275	17.1444	1.36149756348211	17.3037	1.29209103605421	18.3555	1.29826450535538
17.1475	1.00474872286725	17.1624	1.03438368576494	17.1496	1.17905504504937	17.1496	1.2522315276272	17.4377	1.34095473892	17.1649	1.31480266686732	17.1548	1.36163960562064	17.3141	1.29239546837045	18.3657	1.29813299677412
17.1579	1.00508965279843	17.1728	1.03352812362951	17.1601	1.18013458135435	17.1601	1.25294375652234	17.4481	1.34181070184945	17.1754	1.31514381579139	17.1653	1.36188954305441	17.3245	1.29286239198159	18.3759	1.29796903335676
17.1684	1.0054322206178	17.1833	1.03268494774938	17.1705	1.18122765498136	17.1705	1.25355048246657	17.4585	1.34267754429877	17.1858	1.31546748105119	17.1757	1.3622264964509	17.3349	1.29349688741811	18.3862	1.29778287021143
17.1788	1.00575771592137	17.1937	1.03189613952064	17.1809	1.18229771843026	17.1809	1.25407377210189	17.4689	1.34355557390017	17.1962	1.31578751199683	17.1861	1.36261897236486	17.3453	1.29429794384723	18.3964	1.2975856818485
17.1892	1.00605159698692	17.2041	1.03119918433227	17.1913	1.18331438890776	17.1914	1.2545397683712	17.4792	1.34445054051119	17.2066	1.31611390670393	17.1966	1.36303461626276	17.3557	1.29525280319876	18.4066	1.29738725050589
17.1996	1.00630640165122	17.2146	1.0306233109179	17.2018	1.18426146275786	17.2018	1.25497408498932	17.4896	1.34536694350471	17.2171	1.31645343448398	17.207	1.36344818973322	17.3661	1.29633481519552	18.4168	1.2971955144945
17.21	1.00652316361239	17.225	1.03018637567774	17.2122	1.18514068537247	17.2122	1.25539869276141	17.5	1.34630615908176	17.2275	1.31681217792111	17.2174	1.36384461003377	17.3764	1.29750640672741	18.427	1.29701764647509
17.2204	1.00671047256093	17.2354	1.02989345747337	17.2226	1.18596927016309	17.2226	1.25583125086268	17.5104	1.34726982910121	17.2379	1.3171986285807	17.2278	1.36421702164967	17.3868	1.29872540299141	18.4373	1.29686158107795
17.2308	1.00688167112949	17.2458	1.0297374785267	17.233	1.18677276739198	17.233	1.25628612882357	17.5207	1.3482652788754	17.2483	1.31762569487317	17.2382	1.36456258634037	17.3972	1.2999511320247	18.4475	1.29673679989284
17.2412	1.00705149305593	17.2563	1.02970142503312	17.2434	1.1875771834227	17.2434	1.25677527436578	17.5311	1.34930852766318	17.2587	1.31811032567424	17.2487	1.36487933800777	17.4076	1.30114762579054	18.4577	1.29665369260297
17.2516	1.00723325674775	17.2667	1.02976145052319	17.2538	1.18840381752051	17.2538	1.25730741149407	17.5415	1.35042206601893	17.2692	1.31867014824092	17.2591	1.36516595624553	17.418	1.30228375780725	18.4679	1.2966216106943
17.2621	1.00743694140715	17.2771	1.02989028156802	17.2642	1.18926788868736	17.2642	1.257885596439	17.5518	1.35162759138603	17.2796	1.31931756343899	17.2695	1.36542397944611	17.4284	1.30333218812277	18.4781	1.2966463552856
17.2724	1.00766786857711	17.2875	1.03006060182646	17.2746	1.19017967725423	17.2747	1.25850476009595	17.5622	1.35293654260873	17.29	1.32005310639397	17.2799	1.36566042798005	17.4387	1.30426914320282	18.4883	1.29672800419874
17.2829	1.00792572195408	17.2979	1.03024822212357	17.2851	1.19114605866153	17.285	1.25915124184597	17.5725	1.35434248349819	17.3004	1.32086096307285	17.2903	1.36588882395615	17.4491	1.30507567224836	18.4985	1.29685972889185
17.2932	1.00820405897831	17.3083	1.03043483646645	17.2955	1.19217093919475	17.2954	1.25980513866923	17.5829	1.35581884884082	17.3108	1.32170931322652	17.3007	1.36612777906205	17.4595	1.30573950950704	18.5087	1.29702786386042
17.3036	1.00849075288952	17.3188	1.03061012483553	17.3059	1.19325426386857	17.3058	1.26044449334527	17.5933	1.35732344083301	17.3212	1.32255611911922	17.3111	1.36639766437884	17.4699	1.30625617072356	18.5189	1.29721321019066
17.314	1.00876961400501	17.3292	1.03077297816922	17.3163	1.19439017477941	17.3162	1.26104937033675	17.6036	1.35880804051696	17.3316	1.32335797878251	17.3215	1.36671660870401	17.4803	1.30662848355113	18.5292	1.29739338170107
17.3244	1.00902290393774	17.3396	1.03093168722431	17.3267	1.19556539774212	17.3266	1.2616043890136	17.614	1.36022899954016	17.342	1.32407771893463	17.3319	1.36709709092516	17.4907	1.30686467894486	18.5394	1.29754577553088
17.3348	1.00923401357984	17.35	1.03110301539528	17.3371	1.19675907399334	17.337	1.26209966561351	17.6243	1.36155431460574	17.3524	1.32468720462115	17.3423	1.36754401765777	17.501	1.3069757538269	18.5496	1.29765043145527
17.3452	1.00938955486745	17.3604	1.03131013475685	17.3475	1.19794485722793	17.3474	1.26253105842812	17.6347	1.36276496427408	17.3628	1.32516517773913	17.3527	1.368054696383	17.5114	1.30697287745446	18.5598	1.29769188644555
17.3556	1.00948049946397	17.3708	1.0315794747787	17.3579	1.1990950017933	17.3578	1.26290041607384	17.645	1.36385179866362	17.3732	1.32549357985482	17.3631	1.3686205887714	17.5218	1.30686540210042	18.57	1.29765947644078
17.366	1.00950247520286	17.3812	1.03193669939516	17.3683	1.20018482123194	17.3682	1.26321566089299	17.6553	1.36481155758875	17.3836	1.32565704703704	17.3735	1.36923019519621	17.5322	1.30665986013797	18.5801	1.29754639301976
17.3764	1.00945559217748	17.3916	1.03240234930019	17.3787	1.20119533092608	17.3786	1.26349007087047	17.6657	1.36564515004977	17.394	1.32564800718911	17.3839	1.36987206314094	17.5425	1.30636026548383	18.5903	1.29734862853099
17.3868	1.00934411519552	17.402	1.03298803309288	17.3891	1.20211285090285	17.389	1.26374057531791	17.676	1.36635886522381	17.4043	1.32547549925485	17.3943	1.37053697120721	17.5529	1.30596992967162	18.6005	1.29706499783323
17.3972	1.0091760703439	17.4124	1.03369409242409	17.3995	1.20292637266576	17.3994	1.26398573752645	17.6864	1.36696685201939	17.4147	1.32517246057293	17.4047	1.3712188137214	17.5633	1.30549461484553	18.6107	1.29669845730714
17.4076	1.00896268731602	17.4228	1.03450913664554	17.4099	1.20362507518724	17.4097	1.26424436696395	17.6967	1.3674925989984	17.4251	1.32479617047046	17.4151	1.37191429390038	17.5736	1.30494614805921	18.6209	1.29625758028613
17.4179	1.00871755777955	17.4332	1.03541093846945	17.4203	1.20419818872644	17.4201	1.26453501237371	17.7071	1.36796811556451	17.4355	1.32441994805227	17.4255	1.37262185078283	17.584	1.30434494889843	18.6311	1.29575639704645
17.4283	1.00845548839895	17.4435	1.03636759286462	17.4307	1.2046375355307	17.4305	1.26487559971463	17.7174	1.36843077017362	17.4458	1.32411892988971	17.4358	1.3733402070565	17.5943	1.30371987034536	18.6413	1.29521152602991
17.4387	1.00819112663025	17.4539	1.03733820144863	17.4411	1.20494099064187	17.4408	1.26528226535943	17.7277	1.3689183733899	17.4562	1.32395585521587	17.4462	1.37406674520731	17.6047	1.30310469027558	18.6515	1.29463720672097
17.4491	1.0079374776009	17.4643	1.03827352412618	17.4514	1.20511441526927	17.4512	1.26576731481748	17.738	1.36946328253129	17.4666	1.32397240440222	17.4566	1.37479587850243	17.6151	1.30253222639737	18.6616	1.29404033153386
17.4594	1.00770446873768	17.4747	1.03911806577152	17.4618	1.20517074733812	17.4616	1.26633737928649	17.7484	1.37008665931467	17.477	1.32418815132726	17.467	1.37551771792885	17.6254	1.30202842288232	18.6718	1.29341787614303
17.4698	1.00749782892784	17.4851	1.03981490585906	17.4722	1.20512688827123	17.4719	1.2669930201536	17.7587	1.3707945366467	17.4873	1.32460489493579	17.4774	1.37621745925322	17.6358	1.30160890339506	18.682	1.29275813711692
17.4802	1.00731868251075	17.4955	1.04031311513032	17.4826	1.20500030517085	17.4823	1.26772992064062	17.769	1.37157731473576	17.4977	1.32521176491031	17.4877	1.37687581350347	17.6461	1.3012791776319	18.6922	1.29204555390067
17.4905	1.00716422456712	17.5058	1.04057582375407	17.493	1.20480708514692	17.4927	1.26854040339582	17.7794	1.3724131349224	17.5081	1.32598744279024	17.4981	1.37747048388672	17.6565	1.30103772137174	18.7023	1.29126741333092
17.5009	1.00702949296319	17.5162	1.04058620471301	17.5034	1.20456192675992	17.503	1.26941374331949	17.7897	1.37327371397328	17.5185	1.32689923517072	17.5085	1.37797833250687	17.6668	1.30087977869562	18.7125	1.29041990956545
17.5113	1.00690968752651	17.5266	1.04034938445109	17.5137	1.20427930361308	17.5134	1.27033499202481	17.8	1.37412995562439	17.5288	1.32790201668921	17.5189	1.37837769359541	17.6772	1.30079979254437	18.7227	1.28951112390236
17.5216	1.00680207553016	17.537	1.03989007936704	17.5241	1.20397463088496	17.5237	1.27128369795094	17.8103	1.37495504180558	17.5392	1.32894077100541	17.5292	1.37865034179443	17.6875	1.30079168728053	18.7329	1.28855962649905
17.532	1.00670662875288	17.5473	1.03924748310938	17.5345	1.20366476156413	17.5341	1.27223442467897	17.8206	1.37572457964665	17.5495	1.32995804721193	17.5396	1.37878286708867	17.6979	1.30084782491862	18.743	1.28758936731681
17.5423	1.00662519013295	17.5577	1.03846967790185	17.5448	1.20336792618144	17.5444	1.27315982442052	17.8309	1.37641541968629	17.5599	1.33090392698697	17.5499	1.37876752323315	17.7082	1.30095824477511	18.7532	1.2866234488601
17.5527	1.00655978029878	17.5681	1.03760934358176	17.5552	1.20310360182569	17.5548	1.27403520515539	17.8413	1.37700552040129	17.5702	1.33174388976591	17.5603	1.37860288066457	17.7186	1.3011113109305	18.7634	1.28568001752361
17.5631	1.00651108863922	17.5784	1.03672118497575	17.5656	1.20289249722236	17.5651	1.27484254842082	17.8516	1.37747624756661	17.5806	1.33246094474754	17.5707	1.37829466260702	17.7289	1.30129555837078	18.7735	1.28477219420928
17.5734	1.00647796712967	17.5888	1.03586010163113	17.5759	1.2027562153194	17.5755	1.27557241218116	17.8619	1.3778165577911	17.591	1.33305180706953	17.581	1.37785686876746	17.7392	1.30150136348694	18.7837	1.28391136216246
17.5838	1.0064580316309	17.5992	1.03507850744286	17.5863	1.20271586709775	17.5858	1.27622343550433	17.8722	1.37802700080955	17.6013	1.33352017820099	17.5914	1.37731276736503	17.7496	1.3017209698361	18.7938	1.28311098958997
17.5941	1.00644876187334	17.6095	1.03442177577678	17.5966	1.20278940833425	17.5962	1.27680014851804	17.8825	1.37812134311069	17.6117	1.33387105244935	17.6018	1.3766949058787	17.7599	1.30194651628512	18.804	1.28238799537245
17.6044	1.00644822125397	17.6199	1.03392223612763	17.607	1.20298856437402	17.6065	1.27731000588209	17.8928	1.37812483579503	17.622	1.33410814548617	17.6121	1.37604334868831	17.7702	1.30216724744927	18.8141	1.28176052366199
17.6148	1.00645481469514	17.6302	1.03359360879179	17.6174	1.20331706355562	17.6169	1.27776035586103	17.9031	1.37806986672211	17.6324	1.33423383498491	17.6224	1.37540202079328	17.7805	1.30236784377323	18.8243	1.28124344929785
17.6251	1.00646614507587	17.6406	1.03342830198622	17.6277	1.20377160319072	17.6272	1.27815595640607	17.9134	1.37799089696129	17.6427	1.33424967391105	17.6328	1.3748139727127	17.7909	1.30252911432134	18.8345	1.28084426837269
17.6355	1.00647763850344	17.6509	1.03339920754268	17.6381	1.20434533736411	17.6375	1.27849769496784	17.9237	1.37792056494978	17.6531	1.33415638578144	17.6431	1.37431697512563	17.8012	1.30263061472845	18.8446	1.28056151453105
17.6458	1.0064818799359	17.6613	1.0334658746992	17.6484	1.2050316849328	17.6479	1.27878297292211	17.934	1.37788777314811	17.6634	1.33395407230202	17.6535	1.37394067158607	17.8115	1.30265340935624	18.8548	1.28038613026519
17.6561	1.00646941827816	17.6716	1.03358313678392	17.6587	1.20582553469101	17.6582	1.2790075494031	17.9443	1.37791722285612	17.6738	1.33364412795082	17.6638	1.37370564809034	17.8218	1.30258132291099	18.8649	1.28030460619093
17.6665	1.00643123556051	17.682	1.03370936960245	17.6691	1.20672044716058	17.6686	1.27916783443547	17.9546	1.3780291737327	17.6841	1.33323310496515	17.6742	1.37362376909866	17.8321	1.30240054959435	18.8751	1.28030210994498
17.6768	1.00636232150519	17.6923	1.03381204998986	17.6794	1.20770345426696	17.6789	1.27926233648588	17.9649	1.3782386474236	17.6945	1.33273653264054	17.6845	1.3736986175724	17.8424	1.30209911471863	18.8852	1.28036432053723
17.6871	1.00626512740229	17.7027	1.0338698512146	17.6898	1.20875131141121	17.6892	1.27929157466521	17.9752	1.378554446727	17.7048	1.33217962618433	17.6949	1.3739251644894	17.8528	1.30166796381612	18.8953	1.28047769578327
17.6975	1.00615140141628	17.713	1.03387222607339	17.7001	1.20983156432611	17.6996	1.27925694078655	17.9855	1.37897914194867	17.7151	1.3315932678176	17.7052	1.37428865315079	17.8631	1.30110407840335	18.9055	1.28062876895009
17.7078	1.00604128862102	17.7234	1.03381827276482	17.7104	1.21090860858729	17.7099	1.27915990692008	17.9958	1.37951071064163	17.7255	1.33100682164865	17.7155	1.37476353424291	17.8734	1.30041412098062	18.9156	1.28080343096605
17.7181	1.00595962467807	17.7337	1.0337162306879	17.7208	1.21195135949107	17.7202	1.27900288430659	18.0061	1.38014502312996	17.7358	1.330441828206	17.7259	1.37531357979592	17.8837	1.29961630671226	18.9258	1.2809869782009
17.7284	1.0059306751864	17.7441	1.03358365039525	17.7311	1.21293800579949	17.7305	1.2787918873154	18.0163	1.380877146227	17.7462	1.32991032364905	17.7362	1.37589390203814	17.894	1.29873914203439	18.9359	1.28116518057151
17.7388	1.0059734311569	17.7544	1.03344710316927	17.7414	1.21385550798719	17.7409	1.27853967122443	18.0266	1.38169981144699	17.7565	1.32941846225648	17.7465	1.37645482768306	17.9043	1.29781754952541	18.946	1.28132601879104
17.7491	1.00609929136536	17.7647	1.03334004309214	17.7517	1.21469526369552	17.7512	1.27826725942922	18.0369	1.38259940049594	17.7668	1.32897248844313	17.7569	1.37694695056268	17.9146	1.29688822187171	18.9562	1.28146132934412
17.7594	1.00631249571073	17.775	1.03329823546149	17.7621	1.21544877029196	17.7615	1.27800240789887	18.0472	1.38355195737087	17.7772	1.32858256953154	17.7672	1.37732649955207	17.9249	1.29598598354983	18.9663	1.28156757949579
17.7697	1.00661188070981	17.7854	1.03335346987838	17.7724	1.21610650729377	17.7718	1.27777528926716	18.0575	1.38452222314086	17.7875	1.32826164120091	17.7775	1.37756031418185	17.9352	1.29514186209136	18.9764	1.28164540365095
17.78	1.006991712681	17.7957	1.03352730847883	17.7827	1.21666046716773	17.7822	1.27761340644858	18.0677	1.38546696691351	17.7978	1.32801998389824	17.7878	1.37762987073323	17.9455	1.29438249265817	18.9865	1.28169817630033
17.7903	1.00744028995165	17.806	1.03382681819725	17.793	1.21710814352617	17.7925	1.2775382580314	18.078	1.38634123274416	17.8081	1.32785920912052	17.7981	1.37753375983521	17.9558	1.2937300465212	18.9967	1.28173042763864
17.8006	1.00793714134832	17.8164	1.0342435188059	17.8033	1.21745517224272	17.8028	1.27756512971311	18.0883	1.38710455637104	17.8185	1.32776975427112	17.8085	1.37728794656206	17.966	1.29320201892549	19.0068	1.28174698889772
17.811	1.00845136520843	17.8267	1.03475551876381	17.8137	1.21771521793528	17.8131	1.27770527039428	18.0985	1.387724797223	17.8288	1.32773377749217	17.8188	1.3769234183028	17.9763	1.29281055737998	19.0169	1.28175326898438
17.8213	1.00894347243104	17.837	1.03533168196239	17.824	1.21790767896018	17.8234	1.27796805332126	18.1088	1.38817929017505	17.8391	1.32773211768471	17.8291	1.37648157836855	17.9866	1.2925613965073	19.027	1.28175623694357
17.8316	1.00937096962807	17.8473	1.03593626353012	17.8343	1.21805489297081	17.8337	1.27836072996398	18.1191	1.38845482151538	17.8494	1.32775179616302	17.8394	1.37600863201772	17.9969	1.29245292518773	19.0371	1.28176501951795
17.8419	1.00969537371593	17.8576	1.03653292422331	17.8446	1.2181803159308	17.844	1.27888517976296	18.1293	1.38854816686673	17.8597	1.32779054803451	17.8497	1.37555058940785	18.0072	1.29247632185781	19.0473	1.2817900249889
17.8522	1.00988735418967	17.868	1.03708791843234	17.8549	1.21830815546602	17.8543	1.27953348283862	18.1396	1.38846765935145	17.87	1.32785677110103	17.86	1.37514997697784	18.0175	1.29261764244578	19.0574	1.28184032237393
17.8625	1.00992806757002	17.8783	1.03757283960452	17.8652	1.21846396646299	17.8646	1.2802854664585	18.1499	1.38823466614187	17.8803	1.32796570983745	17.8704	1.37484413764722	18.0278	1.29286191757378	19.0675	1.28192022841525
17.8728	1.00980748226347	17.8886	1.03796719941081	17.8755	1.21867524936922	17.8749	1.28111051806321	18.1601	1.38788322075452	17.8906	1.32813424176908	17.8807	1.37466389727426	18.0381	1.2931979518603	19.0776	1.28202689407625
17.8831	1.00952251864563	17.8989	1.03826057543929	17.8859	1.21897121212685	17.8852	1.28197339147069	18.1704	1.38745682324951	17.901	1.32837669343118	17.891	1.37463116683174	18.0483	1.29362144818609	19.0877	1.28215047768294
17.8934	1.00907760076947	17.9092	1.03845369477998	17.8962	1.21938141950292	17.8955	1.2828412638872	18.1807	1.38700299106579	17.9113	1.32870303757671	17.9013	1.37475497231629	18.0586	1.29413420348344	19.0978	1.28227723040162
17.9037	1.00848787621707	17.9195	1.03855800711879	17.9065	1.21993375755538	17.9058	1.28368875673871	18.1909	1.3865674279317	17.9215	1.32911944608039	17.9116	1.37502694594331	18.0689	1.29473875160297	19.1079	1.28239421720952
17.914	1.00778268012365	17.9298	1.03859385253818	17.9168	1.22065253323708	17.9161	1.28449938097387	18.2012	1.38618985870871	17.9318	1.32963015295163	17.9219	1.37541851217717	18.0792	1.2954303218681	19.118	1.28249345148201
17.9243	1.0070058811403	17.9401	1.03858776782558	17.9271	1.22155720968467	17.9264	1.28526448225531	18.2114	1.38590257627841	17.9421	1.33023913119441	17.9322	1.375882009603	18.0895	1.29618994738264	19.1281	1.2825735219207
17.9346	1.00621138417414	17.9504	1.03856951395929	17.9374	1.22266134679145	17.9367	1.28598216137193	18.2217	1.38573118256259	17.9524	1.3309501719457	17.9425	1.37635659591811	18.0997	1.29698258818298	19.1382	1.28263813271656
17.9449	1.00545514917027	17.9607	1.03856917906601	17.9477	1.22397057654326	17.947	1.28665781678923	18.2319	1.38569579078537	17.9627	1.33176458482686	17.9528	1.37677762111896	18.11	1.29776178094346	19.1483	1.28269253449607
17.9552	1.00478733848035	17.971	1.03861452280969	17.958	1.22547886694865	17.9573	1.2873057201764	18.2422	1.38581080564894	17.973	1.33267692179098	17.9631	1.37708643194301	18.1203	1.29847869361625	19.1584	1.28273973427303
17.9654	1.00424792882645	17.9813	1.03872871282888	17.9683	1.2271640289851	17.9676	1.28794929025502	18.2524	1.38608247816875	17.9833	1.33367052109592	17.9733	1.3772373902541	18.1306	1.29909080197943	19.1685	1.28277825203724
17.9757	1.00386657063385	17.9916	1.03892862688021	17.9786	1.22898514851591	17.9778	1.28861787241743	18.2627	1.38650520262834	17.9936	1.33471545563282	17.9836	1.37720051351879	18.1408	1.29956568981815	19.1786	1.28280226310832
17.986	1.00366465130846	18.0019	1.0392237892454	17.9889	1.23088462765845	17.9881	1.289339776228	18.2729	1.38705892807219	18.0039	1.33577083389243	17.9939	1.37696068470214	18.1511	1.29987882381131	19.1887	1.28280378890663
17.9963	1.00365657133716	18.0122	1.03961582044535	17.9992	1.23279523356715	17.9984	1.29013373143181	18.2831	1.38771008097189	18.0141	1.33679133414115	18.0042	1.37651621755012	18.1614	1.30000843398064	19.1988	1.28277571472773
18.0066	1.00384872954336	18.0225	1.04009823007449	18.0095	1.23464948044098	18.0087	1.29100225596146	18.2934	1.38841681059055	18.0244	1.33773548253516	18.0145	1.37587937478984	18.1717	1.2999327728909	19.2089	1.28271412353166
18.0169	1.00423722385383	18.0328	1.04065659370395	18.0197	1.23638729450005	18.0189	1.2919298814674	18.3036	1.38913705002295	18.0347	1.33857212219845	18.0248	1.37507918680246	18.1819	1.29963330295967	19.219	1.28261880280901
18.0271	1.00480666158721	18.0431	1.04126944385223	18.03	1.23795946105523	18.0292	1.29288703886266	18.3138	1.3898363244983	18.045	1.33928260809399	18.0351	1.37416407842161	18.1922	1.29910282497609	19.2291	1.28249167800894
18.0374	1.00553167064377	18.0533	1.04191021773293	18.0403	1.23932756452805	18.0394	1.29383781414314	18.3241	1.39049245678332	18.0553	1.33985882035756	18.0453	1.37320049461234	18.2025	1.298353471018	19.2392	1.282334037316
18.0477	1.00638054158009	18.0636	1.04255019972147	18.0506	1.24046333391251	18.0497	1.29474816578955	18.3343	1.39109610331074	18.0655	1.34029934894599	18.0556	1.37226516334062	18.2127	1.29741892429287	19.2492	1.28214423277549
18.0579	1.00731885184419	18.0739	1.04316184348827	18.0609	1.24134980308553	18.06	1.29559146425733	18.3445	1.39164815359325	18.0758	1.3406066435173	18.0659	1.37143218030831	18.223	1.29634873563932	19.2593	1.28191753693697
18.0682	1.00831126940696	18.0842	1.04372162475012	18.0712	1.24198418301993	18.0702	1.29635016102377	18.3548	1.3921561404168	18.0861	1.34078640659295	18.0762	1.37075947066116	18.2332	1.29519764500221	19.2694	1.28164878334463
18.0785	1.00932160837962	18.0945	1.04421184810361	18.0815	1.24238009263483	18.0805	1.29701470994125	18.365	1.39263148602804	18.0963	1.34084833229538	18.0864	1.37028006362215	18.2435	1.29401568437242	19.2795	1.28133674459581
18.0887	1.01031287099284	18.1048	1.04462133028541	18.0917	1.24256659123264	18.0907	1.29758201181172	18.3752	1.39308815599903	18.1066	1.34080615231682	18.0967	1.37000131143479	18.2537	1.29284353867317	19.2896	1.28098788016008
18.099	1.01124894240901	18.115	1.04494513743361	18.102	1.24258327054703	18.101	1.29805501344419	18.3854	1.39354202811378	18.1169	1.34067566307161	18.107	1.36991111886909	18.264	1.29171344262352	19.2996	1.28061707444151
18.1093	1.01209787436623	18.1253	1.04518342236081	18.1123	1.24247302066159	18.1112	1.29844341262476	18.3956	1.39400970769738	18.1271	1.34047132508771	18.1172	1.36998694110507	18.2742	1.29065220790673	19.3097	1.28024447686046
18.1195	1.01283488687542	18.1356	1.04533921623719	18.1225	1.2422754142456	18.1215	1.29876413114213	18.4059	1.39450585758929	18.1374	1.34020356506369	18.1275	1.37020266874752	18.2845	1.28968252430742	19.3198	1.27988971716006
18.1298	1.01344301633068	18.1458	1.04541523801884	18.1328	1.2420233072006	18.1317	1.29904022618071	18.4161	1.39503913625822	18.1477	1.3398787677577	18.1378	1.37053069788046	18.2947	1.28882133419707	19.3299	1.27956624045555
18.14	1.01391102114658	18.1561	1.0454104529671	18.1431	1.24174360751247	18.142	1.29929795831727	18.4263	1.39560802487168	18.1579	1.33950213498621	18.148	1.37093994083369	18.3049	1.28807724588677	19.3399	1.27927836819655
18.1503	1.0142303487986	18.1664	1.0453177603932	18.1533	1.24146113191947	18.1522	1.29956283141503	18.4365	1.39619849269779	18.1682	1.33908146806759	18.1583	1.3713931110481	18.3152	1.2874499696129	19.35	1.27902210662629
18.1605	1.01439382106929	18.1766	1.04512415424768	18.1636	1.24120302496765	18.1625	1.29985580593615	18.4467	1.39678508601198	18.1785	1.33862916903014	18.1686	1.37184685442772	18.3254	1.28693311017356	19.36	1.278788781194
18.1708	1.01439743718553	18.1869	1.04481372305878	18.1738	1.24100103381551	18.1727	1.30019057877553	18.4569	1.39733564275437	18.1887	1.33816098753443	18.1788	1.37225624616333	18.3356	1.28651907133896	19.3701	1.27856945174659
18.181	1.01424424746616	18.1972	1.04437238947724	18.1841	1.24089013861336	18.183	1.30057234002409	18.4671	1.39781813937477	18.199	1.33769233656356	18.1891	1.37258225789027	18.3459	1.28620350814176	19.3802	1.27835824490504
18.1913	1.01394747997755	18.2074	1.04379229341441	18.1943	1.2409040364967	18.1932	1.30099813532183	18.4773	1.39820719170513	18.2092	1.3372346019888	18.1993	1.37279889086435	18.3561	1.28598746517788	19.3902	1.27815382068698
18.2015	1.01353035512212	18.2177	1.04307399831983	18.2046	1.24106966453445	18.2035	1.301458802506	18.4875	1.39848810390861	18.2195	1.33679363402341	18.2096	1.372896862981	18.3663	1.28587704133858	19.4003	1.27795932523645
18.2117	1.01302212416936	18.2279	1.04222623902692	18.2149	1.24140332178678	18.2137	1.30194214160686	18.4977	1.39865782137597	18.2297	1.33637087852536	18.2198	1.37288270792336	18.3765	1.2858815570942	19.4103	1.27778170795723
18.222	1.01245227614219	18.2382	1.0412647193198	18.2251	1.24190981776389	18.224	1.30243650615369	18.5079	1.39872368459083	18.24	1.33596584201348	18.2301	1.37277448619359	18.3867	1.28601108636301	19.4204	1.27763108665674
18.2322	1.01184585769186	18.2484	1.04021210584275	18.2353	1.24258423404598	18.2342	1.30293371496277	18.5182	1.39870150238262	18.2502	1.33557807267174	18.2403	1.37259657798105	18.397	1.28627346807714	19.4305	1.27752027951723
18.2425	1.01122182363344	18.2587	1.03910013549254	18.2456	1.24341459367498	18.2444	1.30343042617585	18.5284	1.3986139401176	18.2605	1.33520770539837	18.2506	1.37237569152723	18.4072	1.28667062784021	19.4405	1.27746416621655
18.2527	1.01059419026112	18.2689	1.03797239644613	18.2558	1.24438375972479	18.2547	1.30392782193683	18.5385	1.3984891964823	18.2707	1.33485490643609	18.2608	1.37213883791459	18.4174	1.28719469149129	19.4506	1.27747845092185
18.2629	1.00997415709566	18.2792	1.03688469536615	18.2661	1.24546998173901	18.2649	1.30443013929819	18.5487	1.39835932622422	18.281	1.33451919585865	18.271	1.37191267250141	18.4276	1.28782535720177	19.4606	1.27757761337546
18.2732	1.00937139274169	18.2894	1.03590055063338	18.2763	1.24664670080347	18.2751	1.30494277939002	18.5589	1.39825774387607	18.2912	1.33419932078766	18.2813	1.37172308689533	18.4378	1.28853022263418	19.4706	1.27777211040682
18.2834	1.00879406460984	18.2997	1.03508216567437	18.2865	1.24788268429178	18.2854	1.30547043373304	18.5691	1.39821605242664	18.3014	1.33389364080003	18.2915	1.37159434065226	18.448	1.28926867831474	19.4807	1.27806509101087
18.2936	1.00824861438937	18.3099	1.03448036505002	18.2968	1.24914320579656	18.2956	1.30601532755344	18.5793	1.39826072704922	18.3117	1.33360060801079	18.3017	1.37154781651882	18.4582	1.28999815136981	19.4907	1.27844908965487
18.3039	1.00774052504078	18.3202	1.0341280839196	18.307	1.25039233594249	18.3058	1.3065757086352	18.5895	1.39841007892475	18.3219	1.33331914228223	18.312	1.37160097806709	18.4684	1.29068020638463	19.5008	1.27890349719608
18.3141	1.00727625121681	18.3304	1.03404010143521	18.3172	1.25159594339274	18.3161	1.30714501603323	18.5997	1.39867165949047	18.3322	1.33304915990931	18.3222	1.37176693569943	18.4786	1.29128424154663	19.5108	1.27939396088102
18.3243	1.00686506571453	18.3406	1.03421797724294	18.3275	1.25272479693089	18.3263	1.30771224850717	18.6099	1.39904033167414	18.3424	1.33279264913148	18.3324	1.3720543914896	18.4888	1.29178806911746	19.5209	1.27987482371819
18.3346	1.0065190603136	18.3509	1.03465613636042	18.3377	1.25375706069239	18.3365	1.30826356935042	18.62	1.39949765813518	18.3526	1.332555259937	18.3427	1.37246725039437	18.4991	1.2921763929685	19.5309	1.28029490946139
18.3448	1.00625046312708	18.3611	1.03534484095257	18.3479	1.2546795157516	18.3467	1.30878441671912	18.6302	1.40001347639293	18.3629	1.3323476981757	18.3529	1.37300340658155	18.5092	1.29243895172183	19.5409	1.28060555079427
18.355	1.00606721535787	18.3713	1.03626851356817	18.3582	1.25548721005516	18.357	1.30926105016793	18.6404	1.40054996323876	18.3731	1.33218588812101	18.3631	1.37365309689812	18.5194	1.29256961672266	19.5509	1.28076850340108
18.3652	1.00596913503357	18.3816	1.03740156880312	18.3684	1.25618191637731	18.3672	1.30968100150782	18.6506	1.40106724265361	18.3833	1.33208929013666	18.3733	1.3743980553084	18.5296	1.29256664629322	19.561	1.2807611691105
18.3754	1.00594697033484	18.3918	1.03870590175366	18.3786	1.25677031777414	18.3774	1.31003294923519	18.6608	1.40152856426312	18.3935	1.33207775254031	18.3836	1.37521265523495	18.5398	1.2924334513321	19.571	1.28057766355989
18.3857	1.00598516171947	18.402	1.04013305095969	18.3888	1.25726273106205	18.3876	1.31030718851398	18.6709	1.40190325461946	18.4038	1.33216817688678	18.3938	1.37606712148559	18.55	1.29217905059683	19.581	1.28022615201563
18.3959	1.00606712973563	18.4122	1.04163071496458	18.399	1.25767241848001	18.3978	1.31049747146365	18.6811	1.40216714067023	18.414	1.3323724267668	18.404	1.37693152218043	18.5602	1.29181777963875	19.5911	1.27972447108049
18.4061	1.00618064198005	18.4225	1.0431503075425	18.4093	1.25801477487114	18.4081	1.31060379164645	18.6913	1.4023019358968	18.4242	1.33269717445438	18.4142	1.37777878599836	18.5704	1.29136839816991	19.6011	1.27909647482362
18.4163	1.00632098510787	18.4327	1.04465176873531	18.4195	1.25830565587123	18.4183	1.3106346368216	18.7014	1.40229571544593	18.4344	1.33314523340731	18.4244	1.37858588044658	18.5806	1.29085314786686	19.6111	1.27837059318566
18.4265	1.0064909923128	18.4429	1.04610401049047	18.4297	1.25855893753627	18.4285	1.31060720181422	18.7116	1.40214542205048	18.4446	1.33371709336718	18.4347	1.37933377230881	18.5908	1.29029728533183	19.6211	1.27758034571455
18.4367	1.00669850246943	18.4531	1.04748226528752	18.4399	1.25878437043097	18.4387	1.31054510715043	18.7218	1.40186014768642	18.4548	1.33441134167687	18.4449	1.38000751921269	18.601	1.28972911304517	19.6312	1.27676503237086
18.4469	1.00695269568631	18.4633	1.0487650474188	18.4501	1.25898699668853	18.4489	1.31047457233043	18.7319	1.40146251654115	18.465	1.33522342326629	18.4551	1.38059715940903	18.6112	1.28917986097742	19.6412	1.27596846315469
18.4571	1.00726074099919	18.4736	1.04993276308405	18.4603	1.25916854060295	18.4591	1.31042080042983	18.7421	1.40098623604764	18.4752	1.33614335475622	18.4653	1.38109865699302	18.6214	1.28868250087356	19.6512	1.27523467491675
18.4673	1.00762566525791	18.4838	1.05096829335198	18.4706	1.25932987373277	18.4693	1.3104060621472	18.7523	1.40047050809071	18.4854	1.33715393168324	18.4755	1.38151343637891	18.6316	1.28826908673251	19.6612	1.27460150230846
18.4775	1.00804575421492	18.494	1.05185865442395	18.4808	1.25947293645808	18.4795	1.31044984857847	18.7624	1.39995455611371	18.4956	1.33823103656095	18.4857	1.38184579339632	18.6417	1.28796726935207	19.6712	1.27409439533122
18.4877	1.00851529624001	18.5042	1.05259670472135	18.491	1.25960097423441	18.4897	1.31057019284754	18.7726	1.39947579680425	18.5058	1.33934661270653	18.4959	1.3820991339113	18.6519	1.28779740964613	19.6812	1.27372299789985
18.4979	1.00902605429295	18.5144	1.05318230527316	18.5012	1.25971729741978	18.4999	1.31078457536531	18.7827	1.3990725197168	18.516	1.3404731817511	18.5061	1.38227312751599	18.6621	1.28777148420814	19.6912	1.27348166146188
18.5081	1.00956861099116	18.5246	1.05362263029323	18.5114	1.25982397587879	18.5101	1.31110912442485	18.7929	1.39878805511634	18.5262	1.34158756662394	18.5163	1.38236345926441	18.6723	1.28789377864216	19.7012	1.27335322232747
18.5183	1.01013295082456	18.5348	1.0539313679767	18.5216	1.25992199365701	18.5202	1.31155597642723	18.803	1.39867134886783	18.5364	1.34267178453557	18.5265	1.38236416787629	18.6825	1.28816210780485	19.7112	1.27331422596098
18.5285	1.01070839001763	18.545	1.05412674195532	18.5318	1.26001325737585	18.5304	1.31213001846189	18.8132	1.39877064727231	18.5466	1.34371090796571	18.5367	1.3822708754151	18.6926	1.28856804439824	19.7213	1.273339870883
18.5387	1.01128375019474	18.5552	1.05422882073224	18.542	1.2601032565606	18.5406	1.31282691068202	18.8233	1.39912183127247	18.5568	1.3446898009627	18.5469	1.38208281021553	18.7028	1.28909570568005	19.7312	1.2734078149336
18.5489	1.01184870896744	18.5654	1.05425709317018	18.5522	1.26020230318495	18.5508	1.31363369731819	18.8335	1.39973743580731	18.567	1.34559138468713	18.5571	1.38180267868874	18.713	1.28972026584796	19.7412	1.2735007484843
18.5591	1.01239623911467	18.5756	1.05422921960607	18.5624	1.26032389108879	18.561	1.31453174426157	18.8436	1.40060295686695	18.5772	1.34639782626632	18.5673	1.38143523640462	18.7232	1.29040821343076	19.7512	1.27360779330901
18.5693	1.01292467129607	18.5858	1.05416111924608	18.5726	1.26048053725287	18.5712	1.31550030956045	18.8538	1.40168276098728	18.5874	1.34709371717156	18.5775	1.38098646177515	18.7333	1.29112062581876	19.7612	1.27372458537187
18.5794	1.0134374735167	18.596	1.05406766460872	18.5828	1.26067928640088	18.5813	1.31651892745117	18.8639	1.40293159818124	18.5975	1.34766870592728	18.5877	1.38046471910363	18.7435	1.29181879816274	19.7712	1.27385194246757
18.5896	1.01394004814786	18.6062	1.05396292459171	18.593	1.26091953667706	18.5915	1.31756809741906	18.874	1.40430407839118	18.6077	1.34811740221254	18.5978	1.37988358780383	18.7537	1.29246984753156	19.7812	1.27399355076766
18.5998	1.01443500444141	18.6164	1.05385937906498	18.6032	1.26119451238457	18.6017	1.31862933832683	18.8842	1.40575645656872	18.6179	1.34843643166132	18.608	1.37926443150913	18.7638	1.29304975731616	19.7912	1.27415370772645
18.61	1.01491875917354	18.6265	1.05376641342729	18.6134	1.26149542269664	18.6119	1.31968597693309	18.8943	1.40724134457698	18.6281	1.34862080997756	18.6182	1.37863654830146	18.774	1.29354288792104	19.8012	1.27433613569938
18.6202	1.01538164700571	18.6367	1.05368900768909	18.6236	1.26181572047661	18.622	1.32072473926041	18.9045	1.40870173888132	18.6383	1.34866266843053	18.6284	1.37803411827986	18.7842	1.29393909246171	19.8112	1.27454397518136
18.6303	1.01581130648282	18.6469	1.0536274499953	18.6338	1.26215308345244	18.6322	1.32173659579782	18.9146	1.41007151959391	18.6484	1.34855407905884	18.6386	1.37749117085974	18.7943	1.2942306816427	19.8212	1.27477985828313
18.6405	1.01619676880315	18.6571	1.0535782741853	18.6439	1.26250856042196	18.6424	1.3227151755063	18.9247	1.41128477343154	18.6586	1.34829300752039	18.6488	1.37703696935324	18.8045	1.29441091031359	19.8312	1.27504450084644
18.6507	1.0165302974488	18.6673	1.05353595164736	18.6541	1.2628843029733	18.6525	1.32365287858319	18.9349	1.41228970838253	18.6688	1.34788903218007	18.6589	1.37669372295802	18.8146	1.29447409077769	19.8412	1.27533318779919
18.6608	1.01680597896138	18.6775	1.05349460058478	18.6643	1.26328191489989	18.6627	1.32453710315138	18.945	1.41305956452823	18.679	1.34736515457632	18.6691	1.37647678102475	18.8248	1.29441625548123	19.8511	1.27563142461343
18.671	1.0170168334275	18.6877	1.05344916911873	18.6745	1.26370236827863	18.6728	1.32534958093386	18.9551	1.41359500821594	18.6891	1.34675425987211	18.6793	1.37639574755133	18.8349	1.29423536977339	19.8611	1.27591252087039
18.6812	1.01715356924586	18.6978	1.05339592447623	18.6847	1.26414674841961	18.683	1.32606990094033	18.9652	1.41391800472119	18.6993	1.34609223154269	18.6894	1.37645451656805	18.8451	1.29393114152712	19.8711	1.27613962028024
18.6913	1.01720690076087	18.708	1.05333232447279	18.6948	1.26461633737725	18.6932	1.32668129804064	18.9753	1.41406183871827	18.7095	1.34541197093864	18.6996	1.37664937730903	18.8552	1.29350536080616	19.8811	1.27627251144313
18.7015	1.01717247867477	18.7182	1.05325638859057	18.705	1.26511132341139	18.7033	1.32717513650736	18.9855	1.41406279015561	18.7197	1.34474185983562	18.7098	1.37696623397511	18.8654	1.29296348985115	19.8911	1.276276734816
18.7116	1.01705522091916	18.7283	1.0531656942423	18.7152	1.26562890618786	18.7135	1.32755154914378	18.9956	1.41395621081436	18.7298	1.34410885452697	18.7199	1.37737924777968	18.8755	1.29231698237834	19.901	1.27613101813701
18.7218	1.01687001738086	18.7385	1.05305626580863	18.7253	1.26616229708508	18.7236	1.3278165315233	19.0057	1.41377606824326	18.74	1.34354278064012	18.7301	1.37785286542712	18.8856	1.29158461467777	19.911	1.27583009997066
18.732	1.01663831810584	18.7487	1.05292183087257	18.7355	1.26670141447996	18.7338	1.32797817654363	19.0158	1.41355511559908	18.7502	1.34307722161548	18.7403	1.37834739245567	18.8958	1.29079116002713	19.921	1.27538294575556
18.7421	1.01638302546671	18.7589	1.05275392191645	18.7457	1.26723465362765	18.7439	1.32804494071096	19.0259	1.41332350861876	18.7603	1.3427446719819	18.7504	1.37882617598658	18.9059	1.28996330126596	19.931	1.27480914293936
18.7523	1.01612510171287	18.769	1.05254292664404	18.7558	1.26775037797917	18.7541	1.32802693342001	19.0361	1.4131057490164	18.7705	1.34256781810254	18.7606	1.37926148551941	18.916	1.28912471334051	19.9409	1.27413684687657
18.7624	1.01588362365092	18.7792	1.05227960453757	18.766	1.26823742671126	18.7642	1.32793883960464	19.0462	1.4129174838176	18.7806	1.34255192946779	18.7707	1.37963694098126	18.9262	1.28829313781033	19.9509	1.27340359577596
18.7726	1.01567802831983	18.7893	1.05195624823138	18.7761	1.26868528924425	18.7744	1.3278019820392	19.0563	1.412763920162	18.7908	1.34268312585286	18.7809	1.3799462596134	18.9363	1.28748114325597	19.9608	1.27265819223763
18.7827	1.01552938476631	18.7995	1.05156693603433	18.7863	1.26908525788309	18.7845	1.32764381625737	19.0664	1.41264067488113	18.801	1.34293383586012	18.791	1.38018985278284	18.9464	1.2866998164992	19.9708	1.27196005649286
18.7928	1.01545818515228	18.8096	1.05110709720509	18.7964	1.26943310542653	18.7947	1.32749500783887	19.0765	1.41253671454028	18.8111	1.3432724388301	18.8012	1.38037133610601	18.9565	1.28596264817238	19.9808	1.27137342383724
18.803	1.01547886131227	18.8198	1.05057331767803	18.8066	1.26973227344039	18.8048	1.32738569661939	19.0866	1.41243840876486	18.8213	1.34367180377713	18.8114	1.38049522057939	18.9667	1.28528681815836	19.9907	1.27095689530738
18.8131	1.01559392488499	18.8299	1.04996433733646	18.8167	1.26999561830073	18.815	1.32734259702105	19.0967	1.412333706434	18.8314	1.34411262016749	18.8215	1.38056576103941	18.9768	1.28469091700552	20.0007	1.27075205020112
18.8233	1.01579131338278	18.8401	1.04928339735033	18.8269	1.27024431010695	18.8251	1.32738737268327	19.1068	1.41221566779971	18.8416	1.34458106741154	18.8316	1.38058618011565	18.9869	1.28419044717641	20.0107	1.27077597117899
18.8334	1.01604672537183	18.8502	1.04854102652999	18.837	1.27050409980171	18.8353	1.32753539379999	19.1169	1.4120847212274	18.8517	1.34506390576941	18.8418	1.38055772712608	18.997	1.28379364250262	20.0206	1.27102085919776
18.8435	1.01632975982021	18.8604	1.04775681762597	18.8472	1.27080058294407	18.8454	1.32779376365144	19.127	1.4119491161882	18.8619	1.34554520920639	18.8519	1.38047887532238	19.0071	1.2834996503097	20.0306	1.27146038798918
18.8537	1.01661056850081	18.8705	1.04695917601682	18.8573	1.27115532431776	18.8555	1.32815869175554	19.1371	1.41182341027773	18.872	1.3460072504378	18.8621	1.38034553461581	19.0172	1.28329958917965	20.0405	1.27205910886327
18.8638	1.016863811493	18.8807	1.04618309494888	18.8674	1.27158382107897	18.8657	1.32861392268333	19.1472	1.411725546096	18.8822	1.34643497902946	18.8722	1.38015281822853	19.0274	1.28317957421941	20.0505	1.27278001897995
18.8739	1.01706873427272	18.8908	1.04546690995713	18.8776	1.27209513863391	18.8758	1.32913243134283	19.1573	1.4116737709257	18.8923	1.34682124717821	18.8823	1.37989780341785	19.0375	1.28312423757808	20.0604	1.27358710664809
18.8841	1.01720668671956	18.901	1.04484908785111	18.8877	1.27269245300789	18.8859	1.32968211789705	19.1673	1.4116847001446	18.9025	1.34716969463364	18.8925	1.37958175472082	19.0476	1.28311957133078	20.0704	1.27444328993602
18.8942	1.01725873009058	18.9111	1.0443655138091	18.8978	1.2733738377042	18.8961	1.33023356863562	19.1774	1.41177295129134	18.9126	1.34749374388014	18.9026	1.37921038155246	19.0577	1.28315461062954	20.0803	1.27530736956376
18.9043	1.01720541352655	18.9212	1.04404712169137	18.908	1.27413304999764	18.9062	1.33076612164486	19.1875	1.41195147424494	18.9227	1.34781225385496	18.9128	1.37879203921404	19.0678	1.28322206234818	20.0903	1.27613423236118
18.9144	1.0170289148644	18.9314	1.04391765427644	18.9181	1.27496038427717	18.9163	1.33126917291926	19.1976	1.41223103146472	18.9329	1.34814386178951	18.9229	1.37833543334028	19.0779	1.28331822167386	20.1002	1.27688008060642
18.9246	1.01671593584788	18.9415	1.04399177501671	18.9282	1.27584372570867	18.9265	1.33173868148552	19.2077	1.41261798397439	18.943	1.34850238794184	18.933	1.37784897256164	19.088	1.28344243463642	20.1101	1.27751064003071
18.9347	1.01625926727034	18.9517	1.04427405809445	18.9384	1.27676982956221	18.9366	1.33217204637019	19.2178	1.41311126208288	18.9531	1.34889495873889	18.9431	1.377342744374	19.0981	1.28359616227475	20.1201	1.27800786400233
18.9448	1.01565708944715	18.9618	1.04475905158946	18.9485	1.27772565709032	18.9467	1.33256546962919	19.2279	1.41370074701628	18.9633	1.34932309748097	18.9533	1.37683188283636	19.1082	1.28378160862036	20.13	1.27837132752755
18.9549	1.01491096189854	18.9719	1.04543185898177	18.9586	1.27869942603483	18.9568	1.33291583408969	19.2379	1.41436892519713	18.9734	1.34978552240932	18.9634	1.37633854635789	19.1183	1.28399998926443	20.1399	1.27861372284739
18.9651	1.0140246418642	18.982	1.04626835731808	18.9688	1.27968104962644	18.9669	1.33322560109236	19.248	1.41509558178966	18.9835	1.35028054230021	18.9735	1.37589017364363	19.1284	1.28424973175465	20.1499	1.27875328515575
18.9752	1.01300535931873	18.9922	1.04723487774003	18.9789	1.28066194815653	18.9771	1.3335069359047	19.2581	1.41586302648156	18.9936	1.35080637054347	18.9836	1.37551398724096	19.1385	1.28452500163707	20.1598	1.27880730826252
18.9853	1.01186724573315	19.0023	1.04828851221909	18.989	1.28163461454591	18.9872	1.33378177173844	19.2682	1.41665880474604	19.0037	1.35135928726229	18.9938	1.3752302778867	19.1486	1.28481483273937	20.1697	1.27878953212047
18.9954	1.01063468516679	19.0124	1.04937987699882	18.9991	1.2825923691985	18.9973	1.33407721649933	19.2782	1.41747462445093	19.0139	1.35193131893274	19.0039	1.37504800407348	19.1587	1.28510293501539	20.1797	1.27871136193226
19.0055	1.00934299528001	19.0225	1.05045912834513	19.0093	1.28352926745441	19.0074	1.33441847322129	19.2883	1.4183029316202	19.024	1.35250960746207	19.014	1.37496500806008	19.1688	1.28536817567759	20.1896	1.27858464363154
19.0156	1.0080354695928	19.0327	1.05148367843838	19.0194	1.28443957601329	19.0175	1.33482248700231	19.2984	1.41913398250989	19.0341	1.3530783695996	19.0241	1.37497257412452	19.1789	1.28558582199761	20.1995	1.27842341350581
19.0257	1.00675827454181	19.0428	1.05242418739296	19.0295	1.28531634255187	19.0276	1.33529458191478	19.3084	1.41995528438304	19.0442	1.35362221376241	19.0342	1.37506182918137	19.189	1.28572966647038	20.2094	1.2782435231895
19.0358	1.00555606845128	19.0529	1.05326574490807	19.0396	1.28614951716341	19.0377	1.33582853668625	19.3185	1.42075292624028	19.0543	1.35412832933798	19.0443	1.37522884254882	19.1991	1.28577488393429	20.2194	1.27806099026616
19.046	1.00447035004411	19.063	1.05400380301821	19.0497	1.28692504545498	19.0478	1.33640917140631	19.3286	1.42151276501217	19.0644	1.35458580500045	19.0544	1.37547630255268	19.2092	1.28570099231005	20.2293	1.27789084462383
19.0561	1.00354005120278	19.0731	1.05463757403345	19.0598	1.2876262529453	19.0579	1.33701609958924	19.3386	1.42222001676874	19.0745	1.35498255533403	19.0646	1.37581147884787	19.2193	1.28549407307395	20.2392	1.27774751745369
19.0662	1.00280174551161	19.0832	1.0551649737274	19.07	1.28823745958263	19.068	1.33762749226523	19.3487	1.42285783931472	19.0846	1.35530227063966	19.0747	1.37624180425996	19.2294	1.28514784457681	20.2491	1.27764611502626
19.0763	1.00228685056674	19.0933	1.05558180514329	19.0801	1.28874815333901	19.0781	1.33822298323386	19.3587	1.42340698003771	19.0947	1.35552390648783	19.0848	1.37677021210369	19.2394	1.28466406499817	20.259	1.2776026748876
19.0864	1.00201554630245	19.1034	1.05588481477067	19.0902	1.28915560697558	19.0882	1.33878509362483	19.3688	1.42384805627392	19.1048	1.35562443711796	19.0949	1.37739221350064	19.2495	1.28405327827541	20.269	1.27763185225686
19.0965	1.00199013762289	19.1135	1.05607569364277	19.1003	1.28946493887472	19.0983	1.33929901850474	19.3789	1.42416595315046	19.1149	1.35558336530968	19.105	1.37809573082165	19.2596	1.28333641031829	20.2789	1.2777423542196
19.1066	1.00219195736089	19.1236	1.05616271342482	19.1104	1.28968729812214	19.1084	1.33975140196291	19.3889	1.42435399035687	19.125	1.35538654986435	19.1151	1.37886325372009	19.2697	1.28254636020387	20.2888	1.27793249331303
19.1166	1.00258441686897	19.1338	1.05615856837229	19.1205	1.28983767975945	19.1185	1.34012944437039	19.399	1.42441549709529	19.1351	1.35502789932703	19.1252	1.37967455639937	19.2798	1.28172762513004	20.2987	1.27818882143695
19.1267	1.00312131621853	19.1439	1.05607575315338	19.1306	1.28993332880136	19.1285	1.34042169349391	19.409	1.42436221375393	19.1452	1.35450941861893	19.1353	1.38050780873235	19.2898	1.28093231241777	20.3086	1.27848923628386
19.1368	1.0037563855319	19.154	1.05592259072304	19.1407	1.28999253482079	19.1386	1.34062088853295	19.4191	1.42421101556316	19.1553	1.35384127957731	19.1453	1.38133792539751	19.2999	1.28021274042068	20.3185	1.27880914790915
19.1469	1.00444946526109	19.164	1.05570268334873	19.1508	1.29003303835914	19.1487	1.34072773849582	19.4291	1.42398120180732	19.1654	1.35304301537812	19.1554	1.38213305191628	19.31	1.27961302584855	20.3284	1.27912721633465
19.157	1.00516718158046	19.1741	1.05541832990217	19.1609	1.29006974810108	19.1588	1.34075351512661	19.4391	1.42369358747092	19.1755	1.35214516831954	19.1655	1.38285190001888	19.3201	1.27916297925708	20.3383	1.27942741541449
19.1671	1.00587972144069	19.1842	1.05507579836209	19.171	1.29011242324636	19.1689	1.34071959836051	19.4492	1.423370855162	19.1856	1.35118938497089	19.1756	1.3834448407993	19.3301	1.27887653730958	20.3482	1.27969671189137
19.1771	1.00655769949123	19.1943	1.05468903295209	19.1811	1.29016443838427	19.1789	1.3406535649203	19.4592	1.42303755660469	19.1957	1.35022534402638	19.1857	1.38385985576313	19.3402	1.27875454464304	20.3581	1.27992076778501
19.1872	1.00717249809563	19.2044	1.05427930405281	19.1912	1.29022326483031	19.189	1.34058318194833	19.4693	1.4227185614975	19.2057	1.34930481834934	19.1958	1.3840516786596	19.3503	1.27878955080253	20.368	1.2800815791354
19.1973	1.00770044267064	19.2145	1.05387085363515	19.2013	1.29028229517357	19.1991	1.34053067290991	19.4793	1.42243618316385	19.2158	1.34847507987243	19.2059	1.38399053087225	19.3603	1.27896970874088	20.3779	1.28015975852223
19.2074	1.00812808401148	19.2246	1.05348501265614	19.2114	1.29033294000747	19.2092	1.34050930273586	19.4894	1.42220744848555	19.2259	1.34777421614726	19.216	1.38366703860049	19.3704	1.27928003816251	20.3878	1.28014102042117
19.2174	1.00845495243973	19.2347	1.05313594411895	19.2215	1.29036605205935	19.2192	1.34052297120808	19.4994	1.42204305463568	19.236	1.34722950789539	19.226	1.38309209492503	19.3804	1.27970132228164	20.3977	1.28002343936143
19.2275	1.00869191774798	19.2448	1.0528297355705	19.2315	1.29037247516764	19.2293	1.34056799014978	19.5094	1.4219484429884	19.2461	1.34685801011016	19.2361	1.38229317901881	19.3905	1.28020842957033	20.4076	1.27982118788217
19.2376	1.00885622518169	19.2548	1.05256615019513	19.2416	1.29034320552105	19.2394	1.34063542564971	19.5194	1.42192601120027	19.2562	1.34666742997284	19.2462	1.38131021530566	19.4005	1.28077004425119	20.4175	1.27956228483518
19.2477	1.00896617432278	19.2649	1.05234069444079	19.2517	1.29026975519222	19.2494	1.34071265244215	19.5295	1.42197685347263	19.2662	1.34665594309387	19.2563	1.38019347073791	19.4106	1.2813507532946	20.4274	1.27928122178802
19.2577	1.00903805551464	19.275	1.05214489156588	19.2618	1.29014487174048	19.2595	1.34078378365471	19.5395	1.42210103391539	19.2763	1.34681111396475	19.2663	1.37900367733614	19.4206	1.28191503657783	20.4372	1.27901011455704
19.2678	1.00908590715485	19.2851	1.05196451649665	19.2719	1.28996330875956	19.2696	1.34082971941351	19.5495	1.42229675649084	19.2864	1.34710934838062	19.2764	1.37781212320436	19.4307	1.28243188238199	20.4471	1.27877258715844
19.2778	1.00912259926011	19.2952	1.05177766700248	19.2819	1.28972233417185	19.2796	1.34082908026435	19.5596	1.42255980817507	19.2965	1.34751742831751	19.2865	1.37669763823188	19.4407	1.28287881557907	20.457	1.27858270210667
19.2879	1.00916016166597	19.3052	1.0515553663526	19.292	1.28942205910692	19.2897	1.34076098019899	19.5696	1.42288445146425	19.3065	1.34799665718788	19.2966	1.37573892432544	19.4508	1.28324464248591	20.4669	1.27844815535646
19.298	1.00920839810848	19.3153	1.05126622641278	19.3021	1.28906596797046	19.2997	1.34060959241545	19.5796	1.42326560607957	19.3166	1.34850869496897	19.3066	1.37500364934109	19.4608	1.28353053647225	20.4768	1.27837458093841
19.308	1.00927262976923	19.3254	1.05088420045931	19.3121	1.28866178996335	19.3098	1.34036923100774	19.5896	1.42370072770682	19.3267	1.34902118491745	19.3167	1.37453818745462	19.4709	1.28374905823976	20.4867	1.27836755450897
19.3181	1.00935245660729	19.3354	1.05039625357516	19.3222	1.28822221788121	19.3199	1.34004785754103	19.5997	1.42418952608131	19.3368	1.34951131913611	19.3268	1.37436218628398	19.4809	1.28392079163371	20.4965	1.27843080304726
19.3281	1.00944293378313	19.3455	1.04980643238584	19.3323	1.28776460004217	19.3299	1.33966708796168	19.6097	1.42473100368006	19.3468	1.34996650738372	19.3368	1.37447002365101	19.4909	1.28406897880311	20.5064	1.2785619410056
19.3382	1.00953794354691	19.3556	1.04913471038473	19.3423	1.28730914753108	19.34	1.33925808250174	19.6197	1.42531938595352	19.3569	1.35038273003371	19.3469	1.37483795510531	19.501	1.28421367912438	20.5163	1.27874896819589
19.3482	1.00963403596882	19.3656	1.04841193143549	19.3524	1.28687622703251	19.35	1.33885463178963	19.6297	1.42594175073865	19.367	1.35076221119477	19.3569	1.3754332386562	19.511	1.28436766256678	20.5261	1.27897057539569
19.3583	1.00973272452817	19.3757	1.04767416646137	19.3624	1.2864841132576	19.3601	1.33848626017004	19.6397	1.42657944276614	19.377	1.3511121727742	19.367	1.37622111049873	19.521	1.28453563419217	20.536	1.27920113577898
19.3683	1.00984029634041	19.3857	1.0469594470332	19.3725	1.28614837109545	19.3702	1.33817425305611	19.6497	1.42721300850046	19.3871	1.3514455018528	19.3771	1.3771672724123	19.531	1.28471655167364	20.5459	1.27941847333207
19.3784	1.00996574120497	19.3958	1.04630746028424	19.3825	1.28588285018526	19.3802	1.33793196076238	19.6597	1.42782801748918	19.3972	1.35178256803189	19.3871	1.37823641273983	19.5411	1.28490689255708	20.5557	1.27961081437993
19.3884	1.01011823771545	19.4059	1.04576018024303	19.3926	1.28570097028288	19.3902	1.33776836374004	19.6697	1.42841844598981	19.4072	1.35215198987512	19.3972	1.37938951465824	19.5511	1.28510217986165	20.5656	1.27977972151209
19.3985	1.01030525640202	19.4159	1.04536051485841	19.4026	1.28561559855751	19.4003	1.33769214862535	19.6797	1.4289857870696	19.4173	1.35258785970453	19.4072	1.38058301672235	19.5611	1.28529546205647	20.5755	1.27993793104015
19.4085	1.0105312891851	19.426	1.04514749485481	19.4127	1.28563674318931	19.4103	1.33771355489564	19.6897	1.42953466255445	19.4273	1.3531224148595	19.4173	1.38177120915412	19.5711	1.28547394733474	20.5853	1.28010350654856
19.4185	1.01079655577103	19.436	1.0451492386358	19.4227	1.28576793228559	19.4204	1.33784301532702	19.6997	1.4300676615582	19.4374	1.35377597484755	19.4273	1.38291082798835	19.5811	1.28561687480521	20.5952	1.28029317527239
19.4286	1.01109538524415	19.4461	1.0453769127341	19.4328	1.28600337454382	19.4304	1.33808793439066	19.7097	1.43058223087023	19.4474	1.35454851692951	19.4373	1.38396536303146	19.5912	1.28569751233075	20.605	1.28051754806948
19.4386	1.01141494457692	19.4561	1.04582270649027	19.4428	1.28632791072186	19.4405	1.3384502114779	19.7197	1.43107087560298	19.4575	1.35541749762373	19.4474	1.38490703866238	19.6012	1.2856898029099	20.6149	1.28077957580197
19.4487	1.01173555346493	19.4662	1.04646249665127	19.4529	1.28672030602374	19.4505	1.33892642522131	19.7297	1.43152394219425	19.4675	1.35634359070801	19.4574	1.38571618509956	19.6112	1.28557707281314	20.6247	1.28107601922784
19.4587	1.01203326140733	19.4762	1.04726098581975	19.4629	1.28715848521917	19.4605	1.33951051288242	19.7397	1.43193312731086	19.4776	1.35728134244196	19.4675	1.3863792794369	19.6212	1.28535842294664	20.6346	1.28140067659984
19.4687	1.01228394933078	19.4862	1.04817576386521	19.473	1.28762414604006	19.4706	1.34019694179082	19.7497	1.4322940205692	19.4876	1.35818850721074	19.4775	1.38688716120408	19.6312	1.28504923506986	20.6444	1.28174784941142
19.4788	1.01246706999486	19.4963	1.04915810526359	19.483	1.28810462568004	19.4806	1.3409822073666	19.7597	1.43260693854002	19.4976	1.35902866599519	19.4876	1.38723397603813	19.6412	1.28467523019745	20.6543	1.28211483422764
19.4888	1.0125672805861	19.5063	1.05015151459179	19.493	1.28859167593321	19.4907	1.34186400169398	19.7697	1.43287621075749	19.5077	1.35976653769053	19.4976	1.3874164358224	19.6512	1.28426288768841	20.6641	1.28250281505582
19.4988	1.01257368026665	19.5164	1.05109161005903	19.5031	1.28907871191433	19.5007	1.34283916928946	19.7797	1.43310846306464	19.5177	1.36036099278238	19.5076	1.38743298719647	19.6613	1.28383076830447	20.674	1.28291619404886
19.5089	1.01247808877402	19.5264	1.05191061529498	19.5131	1.28955882757795	19.5107	1.34390207945713	19.7897	1.43331041935098	19.5278	1.36076307117258	19.5176	1.38728330209931	19.6713	1.28338552249217	20.6838	1.28336098541771
19.5189	1.01227444008321	19.5364	1.05254640506024	19.5231	1.29002500064738	19.5207	1.34504408943549	19.7997	1.43348667754557	19.5378	1.36092331649001	19.5277	1.38696905170504	19.6813	1.28292378911745	20.6937	1.28384320517486
19.5289	1.01196035530902	19.5465	1.05295215906337	19.5332	1.29047218291987	19.5308	1.34625354178319	19.8096	1.43363800186216	19.5478	1.36080624954255	19.5377	1.38649629218277	19.6913	1.2824383621997	20.7035	1.28436802720681
19.5389	1.01154002160191	19.5565	1.05310145431001	19.5432	1.29089966124674	19.5408	1.34751553271476	19.8196	1.43376075928754	19.5578	1.36040425348597	19.5477	1.38587828582765	19.7013	1.28192530261658	20.7133	1.28493984670832
19.549	1.01102614967919	19.5665	1.05298640788939	19.5532	1.29131198510533	19.5508	1.34881153618794	19.8296	1.43384793271648	19.5679	1.35974255243221	19.5578	1.38513658226101	19.7113	1.28138865396155	20.7232	1.28556261085914
19.559	1.01043914856523	19.5765	1.05261140814727	19.5633	1.29171773970134	19.5608	1.35011970884944	19.8396	1.43389156747876	19.5779	1.35887203381213	19.5678	1.38429890453347	19.7213	1.28084084856168	20.733	1.28623933671756
19.569	1.00980356886855	19.5866	1.0519882385296	19.5733	1.29212670111604	19.5708	1.35141633152733	19.8496	1.43388579068862	19.5879	1.35785411986328	19.5778	1.38339456748937	19.7313	1.28029904688951	20.7428	1.28697001344819
19.579	1.00914388726036	19.5966	1.05113724892581	19.5833	1.2925466883769	19.5809	1.3526777054559	19.8595	1.43382911892873	19.5979	1.35674663622732	19.5878	1.38245009102217	19.7413	1.27977961656603	20.7527	1.28774805509169
19.589	1.00848222345366	19.6066	1.05009423745093	19.5933	1.29298144567706	19.5909	1.35388122408062	19.8695	1.43372498143352	19.6079	1.3555983063705	19.5978	1.38148759280023	19.7513	1.27929379746642	20.7625	1.28855666248878
19.5991	1.00783911310467	19.6166	1.04891752342206	19.6034	1.29343029451632	19.6009	1.35500511056396	19.8795	1.43358022254004	19.6179	1.35445301502523	19.6079	1.38052633074681	19.7613	1.27884679977479	20.7723	1.28936714373274
19.6091	1.00723609736854	19.6267	1.04768832610249	19.6134	1.29388942070081	19.6109	1.35602780442963	19.8895	1.4334024014694	19.628	1.35335796920623	19.6179	1.3795851796932	19.7713	1.27844047269842	20.7822	1.29014085730979
19.6191	1.00669745666494	19.6367	1.04650129837945	19.6234	1.29435388014225	19.6209	1.35692870644335	19.8994	1.43319737240684	19.638	1.35236738392783	19.6279	1.37868308633819	19.7813	1.27807749411144	20.792	1.2908349503764
19.6291	1.00624901121888	19.6467	1.04544838137086	19.6334	1.29481910016179	19.6309	1.35769109796918	19.9094	1.43296845659856	19.648	1.35153704390765	19.6379	1.37783632134746	19.7913	1.27776417939824	20.8018	1.29141016529014
19.6391	1.0059140482393	19.6567	1.04460354541859	19.6435	1.29528105380749	19.6409	1.35830620721554	19.9194	1.43271753650488	19.658	1.35091214669767	19.6479	1.3770541828615	19.8013	1.27751008203975	20.8116	1.29183778224202
19.6491	1.00570848501393	19.6667	1.04401531093693	19.6535	1.29573523766188	19.6509	1.35877614515098	19.9293	1.43244716732312	19.668	1.35051597023627	19.6579	1.37633635572802	19.8113	1.27732478074551	20.8214	1.29210307337621
19.6591	1.00563788043026	19.6767	1.0437087289586	19.6635	1.29617548781959	19.6609	1.35911381862821	19.9393	1.43216211306193	19.678	1.35034649557513	19.6679	1.37567419038394	19.8213	1.2772140268081	20.8313	1.29220436188961
19.6691	1.00569764486586	19.6867	1.04369253232251	19.6735	1.29659384998021	19.6709	1.35933963265414	19.9492	1.431869097603	19.688	1.35038274882935	19.6779	1.37505555156367	19.8312	1.2771775438261	20.8411	1.29214891046879
19.6791	1.00587581875447	19.6967	1.04396467727329	19.6835	1.29698198600891	19.6809	1.35947655133889	19.9592	1.43157484751091	19.698	1.35059640044886	19.6879	1.37447065119756	19.8412	1.27720933808032	20.8509	1.29194818442989
19.6891	1.00615650907426	19.7068	1.04451206981952	19.6935	1.29733347948174	19.6909	1.35954575049629	19.9692	1.43128383784898	19.708	1.35096146414635	19.6979	1.37391595805562	19.8512	1.27729964820116	20.8607	1.29161492673633
19.6991	1.00652224176056	19.7168	1.04530577001771	19.7035	1.29764574885979	19.7008	1.35956443546395	19.9791	1.4309975357248	19.718	1.3514572824426	19.7079	1.37339483186539	19.8612	1.27743699084105	20.8705	1.29116320901109
19.7091	1.00695475344286	19.7268	1.04629717975182	19.7135	1.29792056973799	19.7108	1.35954605695979	19.9891	1.43071597048088	19.728	1.35206524289684	19.7179	1.3729155955658	19.8712	1.27760946240926	20.8803	1.29061098827735
19.7191	1.00743503471233	19.7368	1.04742052771983	19.7235	1.29816316064862	19.7208	1.35950203229164	19.999	1.43044074994887	19.738	1.35276389238279	19.7279	1.37248888033361	19.8811	1.27780565518459	20.8901	1.28998346792829
19.7291	1.00794379611842	19.7467	1.0486026398455	19.7336	1.29838063637259	19.7308	1.35944369980769	20.009	1.43017743906639	19.748	1.35352748327344	19.7379	1.37212574130372	19.8911	1.27801598999206	20.8999	1.28931514543364
19.7391	1.00846282537486	19.7567	1.04977589356045	19.7435	1.29858079114743	19.7408	1.35938357057976	20.0189	1.42993550259446	19.758	1.35432961565425	19.7479	1.37183686356993	19.9011	1.2782345184054	20.9097	1.28864889256244
19.749	1.00897665797718	19.7667	1.05088820490625	19.7535	1.29877167694948	19.7508	1.35933559313246	20.0289	1.42972569896269	19.768	1.35514929809589	19.7579	1.37163220547275	19.9111	1.27846006575626	20.9195	1.28803157467409
19.759	1.00947352136973	19.7767	1.05190619346652	19.7635	1.29896179531032	19.7607	1.35931468060211	20.0388	1.42955673253467	19.778	1.35597467707884	19.7679	1.37152030200388	19.921	1.27869526288918	20.9293	1.28750717709635
19.769	1.00994497062442	19.7867	1.05281224750812	19.7735	1.29916040750922	19.7707	1.35933591291055	20.0488	1.42943370190215	19.788	1.35680129583742	19.7779	1.37150703069364	19.931	1.27894313746608	20.9391	1.28710959091888
19.779	1.01038452197563	19.7967	1.05359948791428	19.7835	1.29937757758491	19.7807	1.35941361047963	20.0587	1.42935978506424	19.798	1.35762566774221	19.7879	1.37159428470719	19.941	1.27920278646403	20.9489	1.28685753119825
19.7889	1.01078610690688	19.8067	1.05426843499171	19.7935	1.29962386279903	19.7907	1.35956007436741	20.0687	1.42934031570066	19.808	1.35843821117098	19.7979	1.37177915715053	19.9509	1.27946672376558	20.9587	1.28675323492439
19.7989	1.01114296517602	19.8167	1.05482630139043	19.8035	1.29990980129626	19.8007	1.35978353448679	20.0786	1.42938645027828	19.818	1.35921985878057	19.8079	1.37205387085794	19.9609	1.27972178461687	20.9685	1.28678489673232
19.8089	1.01144702492252	19.8267	1.05528699864753	19.8135	1.30024542751259	19.8106	1.36008506502757	20.0885	1.42951542035143	19.828	1.3599439642334	19.8178	1.37240619260401	19.9708	1.27995333730992	20.9783	1.28693109857747
19.8189	1.01168850278698	19.8367	1.05566939423452	19.8235	1.30063997752399	19.8206	1.36045499830571	20.0985	1.42974626536307	19.8379	1.36058165845505	19.8278	1.37281990711583	19.9808	1.28015049751178	20.9881	1.28716479220164
19.8288	1.0118556444129	19.8466	1.05599314186748	19.8335	1.30110171995773	19.8306	1.36087032914402	20.1084	1.43009290156082	19.8479	1.3611070838538	19.8378	1.37327522486352	19.9907	1.28030950036115	20.9979	1.28745524226096
19.8388	1.01193491436962	19.8566	1.05627372057551	19.8434	1.30163750634151	19.8406	1.36129503607912	20.1183	1.4305584730428	19.8579	1.36149989354706	19.8478	1.37374946550742	20.0007	1.28043366808863	21.0077	1.28776828359991
19.8488	1.01191204723371	19.8666	1.05651922305578	19.8534	1.3022514278309	19.8505	1.36168452738519	20.1283	1.43113454934146	19.8679	1.36174493370911	19.8577	1.37421853933724	20.0106	1.28053054456003	21.0175	1.28806697609597
19.8587	1.0117740041966	19.8766	1.05673039138978	19.8634	1.30294226647031	19.8605	1.36199359880842	20.1382	1.43180581354445	19.8779	1.36183106192203	19.8677	1.37465940102852	20.0206	1.28060833083778	21.0272	1.28831489967152
19.8687	1.01151130241145	19.8866	1.05690340544841	19.8734	1.30370033466482	19.8705	1.3621852640485	20.1481	1.43255722336058	19.8878	1.36175125388467	19.8777	1.37505297237202	20.0305	1.28067388937424	21.037	1.28848258561996
19.8787	1.01111986839071	19.8965	1.05703348545367	19.8833	1.30450528625487	19.8804	1.36223690722567	20.158	1.4333788205027	19.8978	1.36150471232245	19.8877	1.37538652486532	20.0405	1.28073343795277	21.0468	1.2885550195931
19.8886	1.01060181701012	19.9065	1.05711729688112	19.8933	1.30532665945533	19.8904	1.36214124453084	20.168	1.43426491267616	19.9078	1.36109995492708	19.8976	1.37565460245741	20.0504	1.28079543935071	21.0566	1.28853663416364
19.8986	1.00996527222341	19.9165	1.05715318986924	19.9033	1.30612778044559	19.9004	1.36190224841001	20.1779	1.43520833349918	19.9178	1.3605571097268	19.9076	1.37585824765989	20.0604	1.28087394124377	21.0664	1.28845098657961
19.9085	1.00922402344823	19.9265	1.05713959846352	19.9132	1.30687176961507	19.9103	1.36152899619575	20.1878	1.43619404985169	19.9277	1.35990823423515	19.9176	1.37600313201695	20.0703	1.28099018374521	21.0761	1.28833503037274
19.9185	1.00839786197016	19.9364	1.05707274425203	19.9232	1.30752710246606	19.9203	1.36103156822356	20.1977	1.43719687057712	19.9377	1.35919568981312	19.9275	1.37609762964313	20.0802	1.28117077756417	21.0859	1.28823073597249
19.9285	1.00751365586956	19.9464	1.05694494546568	19.9331	1.30807057043728	19.9303	1.36042170524237	20.2076	1.43818505890663	19.9477	1.35846941256653	19.9375	1.37615164947	20.0902	1.28144207085501	21.0957	1.28817783773899
19.9384	1.0066060849688	19.9563	1.05674452241875	19.9431	1.30848737673988	19.9402	1.3597176566216	20.2176	1.43912750777691	19.9577	1.35778380371226	19.9475	1.37617636001636	20.1001	1.28182214455429	21.1055	1.28821000842176
19.9484	1.00571641023244	19.9663	1.05645771093097	19.9531	1.3087700722503	19.9502	1.35894957041254	20.2275	1.43999987167469	19.9676	1.35719429648874	19.9574	1.37618429528899	20.11	1.2823134718446	21.1152	1.28835390371678
19.9583	1.00488835748168	19.9763	1.05607220393275	19.963	1.30891854482618	19.9601	1.35816102696474	20.2374	1.44078615375546	19.9776	1.35675327108057	19.9674	1.37618915046296	20.12	1.28289965339781	21.125	1.28862839702779
19.9683	1.0041618694698	19.9862	1.05558105514957	19.973	1.3089419216002	19.9701	1.3574045506879	20.2473	1.4414756334387	19.9875	1.356505386732	19.9773	1.37620494656185	20.1299	1.28354815648992	21.1348	1.28904152881381
19.9782	1.00356698352204	19.9962	1.05498512120675	19.9829	1.30886109250053	19.98	1.35673273159662	20.2572	1.44205805709628	19.9975	1.35648323762459	19.9873	1.37624486677772	20.1398	1.28421811231172	21.1445	1.2895851324215
19.9882	1.00312029112082	20.0062	1.05429257646317	19.9929	1.30870929835645	19.99	1.35618933485085	20.2671	1.44252064562368	20.0075	1.35670465119701	19.9972	1.37632046752403	20.1497	1.28486957137427	21.1543	1.29023000605891
19.9981	1.00282513887858	20.0161	1.0535155177508	20.0028	1.30852885619398	19.9999	1.3558045535397	20.277	1.44284861405882	20.0174	1.35717231760473	20.0072	1.37644181081504	20.1597	1.28546998245589	21.1641	1.29092567398652
20.0081	1.0026748318776	20.0261	1.05266563453018	20.0128	1.30836423251487	20.0099	1.3555955618742	20.2869	1.44302823287765	20.0274	1.35787507629591	20.0171	1.37661842279792	20.1696	1.28599563500533	21.1738	1.29160715629809
20.018	1.00265685156287	20.036	1.05175202368303	20.0227	1.30825388770055	20.0198	1.35556996746138	20.2968	1.44304997333482	20.0373	1.35878916504091	20.0271	1.37686033698381	20.1795	1.28642915640221	21.1836	1.2922076417637
20.0279	1.00275615209345	20.046	1.05078336712368	20.0327	1.3082241467738	20.0298	1.35572821768886	20.3067	1.4429098124689	20.0473	1.35987809278079	20.037	1.37717838595662	20.1895	1.28675659389279	21.1933	1.29267277740748
20.0379	1.00295664965857	20.0559	1.04977399771505	20.0426	1.30828729451527	20.0397	1.35606253918891	20.3166	1.44260857276145	20.0572	1.36109152998964	20.047	1.37758350204785	20.1994	1.28696746134498	21.2031	1.2929714470467
20.0478	1.00324121912281	20.0659	1.04875045535853	20.0526	1.30844384107764	20.0497	1.35655333542126	20.3265	1.44215066690615	20.0672	1.36236548407673	20.0569	1.37808557686441	20.2093	1.28705855796761	21.2128	1.29309977294199
20.0578	1.00359118193611	20.0758	1.04775409782041	20.0625	1.30868686529649	20.0596	1.35716658606864	20.3364	1.44154370991012	20.0771	1.36362636502115	20.0669	1.37869264063197	20.2192	1.28703922481319	21.2226	1.29307827628683
20.0677	1.00398627775201	20.0858	1.04683723257304	20.0725	1.30900572154376	20.0695	1.35785572081549	20.3463	1.44079933266732	20.087	1.36479966056819	20.0768	1.37941045136757	20.2291	1.2869341648455	21.2323	1.29294473618441
20.0776	1.0044057430503	20.0957	1.04605407861814	20.0824	1.30938746428428	20.0795	1.35856875871871	20.3562	1.43993432964147	20.097	1.36582090444833	20.0867	1.38024163904837	20.2391	1.28678098953898	21.2421	1.29274614549546
20.0876	1.00483065165587	20.1056	1.04545110108322	20.0924	1.30981629010981	20.0894	1.35925816469309	20.3661	1.4389710142029	20.1069	1.36664466437643	20.0967	1.38118340388085	20.249	1.28662250611825	21.2518	1.29253239851595
20.0975	1.0052471522668	20.1156	1.04506156001782	20.1023	1.31027278802491	20.0993	1.35988920101012	20.376	1.43793634673383	20.1168	1.36724801931833	20.1066	1.38222391453111	20.2589	1.2864965821483	21.2616	1.29235280300459
20.1074	1.00564961662657	20.1255	1.04490613915885	20.1123	1.31073486041134	20.1093	1.36044351820096	20.3859	1.43686021573639	20.1268	1.36762806494432	20.1165	1.38333920171526	20.2688	1.28642758852613	21.2713	1.29225494310059
20.1174	1.00604218190776	20.1354	1.04499728867765	20.1222	1.31118087994275	20.1192	1.36091744666326	20.3958	1.43577347725229	20.1367	1.36779619621024	20.1265	1.38449295564941	20.2787	1.28642245899129	21.2811	1.29228422809793
20.1273	1.00643724430598	20.1454	1.04534242880997	20.1321	1.31159395883543	20.1291	1.36131702085741	20.4056	1.4347060977601	20.1466	1.36777299628991	20.1364	1.38564031187032	20.2886	1.28647210828703	21.2908	1.29248196892065
20.1372	1.00685057779178	20.1553	1.04594224186069	20.1421	1.31196530506724	20.139	1.36165275481265	20.4155	1.43368562082676	20.1566	1.36758593287293	20.1463	1.38673422931288	20.2985	1.28655668970595	21.3005	1.29288045230073
20.1471	1.00729464856157	20.1652	1.04678423004322	20.152	1.31229506565975	20.1489	1.36193640333722	20.4254	1.43273644512172	20.1665	1.36726921947605	20.1563	1.38773137684852	20.3084	1.28665202588295	21.3103	1.29349536459764
20.157	1.00777323307956	20.1752	1.04783575456222	20.1619	1.3125904114617	20.1588	1.36218023189058	20.4353	1.43188055193509	20.1764	1.36686340482395	20.1662	1.38859502089285	20.3183	1.28673479296057	21.32	1.29431829974382
20.167	1.0082802865187	20.1851	1.04904199308936	20.1719	1.31286194789099	20.1688	1.36239774752741	20.4452	1.43113969920345	20.1863	1.36641272968818	20.1761	1.38929483722051	20.3282	1.28678523598514	21.3298	1.29531339857198
20.1769	1.00880378433437	20.195	1.05033168961586	20.1818	1.31312006511526	20.1787	1.3626041287408	20.4551	1.43053783725199	20.1963	1.3659603569182	20.186	1.38980586503115	20.3381	1.28678761930844	21.3395	1.29642108250719
20.1868	1.00933220285318	20.2049	1.05162891954598	20.1917	1.31337243768687	20.1886	1.36281494576029	20.4649	1.43010167362182	20.2062	1.36554338065261	20.1959	1.39010909073709	20.348	1.28672968690792	21.3492	1.29756856864533
20.1967	1.00985955677911	20.2148	1.05286552046223	20.2017	1.31362301090761	20.1985	1.36304297093302	20.4748	1.42985797956317	20.2161	1.36518962972497	20.2059	1.39019426661738	20.3579	1.28660281619214	21.3589	1.29868334340017
20.2066	1.01038588794197	20.2248	1.05398875129111	20.2116	1.31387207569302	20.2084	1.36329433717242	20.4847	1.42982828955045	20.226	1.36491683855341	20.2158	1.39006321663722	20.3678	1.2864041657749	21.3687	1.2997044057504
20.2165	1.01091323416149	20.2347	1.05496207583201	20.2215	1.31411677512514	20.2183	1.36356616222928	20.4945	1.43002365656484	20.2359	1.36473320161195	20.2257	1.38973107480944	20.3777	1.28614094774573	21.3784	1.30058778158622
20.2264	1.01144016003572	20.2446	1.05576130499661	20.2314	1.31435155086849	20.2282	1.3638473385529	20.5044	1.43044241224812	20.2458	1.36463802648047	20.2356	1.3892242352473	20.3876	1.28583529016738	21.3881	1.30130623698258
20.2363	1.01195869431996	20.2545	1.05637068132649	20.2413	1.31456836843532	20.2381	1.36412253624468	20.5143	1.43107197818572	20.2558	1.3646222401485	20.2455	1.38857604024522	20.3975	1.28552676845796	21.3978	1.30184582034666
20.2462	1.01245554507763	20.2644	1.05678242477286	20.2513	1.31475683337432	20.248	1.36437751236389	20.5241	1.43189298741537	20.2657	1.36466968793981	20.2554	1.38782248312715	20.4074	1.28526962552324	21.4076	1.30220222563355
20.2561	1.01291634485066	20.2743	1.05699982450099	20.2612	1.31490445965687	20.2579	1.36460288110099	20.534	1.43288245347131	20.2756	1.36476019488059	20.2654	1.38699956335703	20.4173	1.28512360384529	21.4173	1.30237836818292
20.266	1.01332973108963	20.2842	1.0570407915082	20.2711	1.31499739959519	20.2678	1.36479434288166	20.5439	1.43401375229444	20.2855	1.36487407083072	20.2753	1.38614218941295	20.4272	1.28514060316427	21.427	1.30238276103112
20.2759	1.01368854349264	20.2942	1.05693813605546	20.281	1.31502189569477	20.2777	1.36494958996731	20.5537	1.43525403587284	20.2954	1.36499627761833	20.2852	1.38528333156694	20.4371	1.28535222031184	21.4367	1.30222777430413
20.2858	1.01398772105811	20.3041	1.05673502254388	20.2909	1.31496651472988	20.2875	1.36506430079536	20.5636	1.43656211570428	20.3053	1.36511825961649	20.2951	1.38445244856763	20.4469	1.28576353621471	21.4464	1.30192768897457
20.2957	1.01422079290969	20.314	1.05647735772244	20.3008	1.3148248504847	20.2974	1.36513033667636	20.5734	1.43788984906149	20.3152	1.36523687867499	20.305	1.38367354526817	20.4568	1.28635554562478	21.4561	1.30149739698665
20.3056	1.01437759228815	20.3239	1.05620686575645	20.3107	1.31459795508569	20.3073	1.3651379184407	20.5833	1.43918760441522	20.3251	1.36535194085086	20.3149	1.38296416492362	20.4667	1.28709386938387	21.4658	1.30095243617855
20.3155	1.01444467968228	20.3338	1.05595792799748	20.3206	1.31429555489016	20.3172	1.36508097713689	20.5931	1.44041146221186	20.335	1.36546475983783	20.3248	1.38233625193337	20.4765	1.2879379130555	21.4756	1.30030977962563
20.3254	1.01440799020647	20.3437	1.05575851767043	20.3305	1.31393538824123	20.3271	1.36496268194718	20.603	1.44152873176458	20.3449	1.36557911780041	20.3347	1.38179848768187	20.4864	1.28884499799234	21.4853	1.29958769863211
20.3353	1.0142559314296	20.3536	1.05563278521641	20.3404	1.31354076378386	20.337	1.36479779392775	20.6128	1.44251979609262	20.3548	1.36570356089948	20.3446	1.38135862726416	20.4963	1.28976824122959	21.495	1.29880348588522
20.3452	1.01398141022682	20.3635	1.05560203269326	20.3503	1.313137287619	20.3469	1.3646102569366	20.6227	1.4433768128968	20.3647	1.3658521470338	20.3545	1.38102447817037	20.5062	1.29065225183373	21.5047	1.29796991249753
20.355	1.01358264407822	20.3734	1.05568247810571	20.3602	1.31275006250494	20.3568	1.36442721490285	20.6325	1.44410131315033	20.3746	1.36604126133474	20.3643	1.38080329992961	20.516	1.29143315385267	21.5144	1.29709333677426
20.3649	1.01306381331501	20.3833	1.05588108221695	20.3701	1.31240220342442	20.3666	1.36427265017058	20.6424	1.44470235253524	20.3845	1.36628289906316	20.3742	1.38070053898349	20.5259	1.29204694882601	21.5241	1.29617626299499
20.3748	1.01243653143361	20.3931	1.05619264354442	20.38	1.31211452152923	20.3765	1.36416379410819	20.6522	1.44519542905554	20.3944	1.3665779119492	20.3841	1.38071901273416	20.5357	1.2924442665198	21.5338	1.29522431932842
20.3847	1.01172183194086	20.403	1.05660087112152	20.3899	1.31190545495392	20.3864	1.36411146891489	20.662	1.44560138802479	20.4043	1.36691358916754	20.394	1.38085887471628	20.5456	1.29260428629265	21.5435	1.29425398202582
20.3946	1.01095110574469	20.4129	1.05708349125417	20.3998	1.31179039707647	20.3963	1.36412297626831	20.6719	1.44594469068781	20.4142	1.36726758919549	20.4039	1.38111773338938	20.5554	1.2925399355557	21.5532	1.2932959488279
20.4044	1.01016445600858	20.4228	1.0576185523911	20.4097	1.3117804324407	20.4062	1.36420476462948	20.6817	1.44625119439385	20.4241	1.36761613919822	20.4138	1.38149006581822	20.5653	1.29229109171222	21.5629	1.29239140650718
20.4143	1.00940640534113	20.4327	1.05818816833938	20.4195	1.31188137696992	20.4161	1.36436271833477	20.6915	1.44654602241769	20.434	1.36794157208015	20.4237	1.38196577745053	20.5751	1.29190936792124	21.5726	1.29158307757716
20.4242	1.00872061390778	20.4426	1.05877779080408	20.4294	1.31209409348998	20.4259	1.36459993913076	20.7014	1.44685183520939	20.4439	1.36823484632832	20.4335	1.3825287771071	20.585	1.29144252949527	21.5823	1.29090639684224
20.434	1.00814577340779	20.4524	1.05937241119564	20.4393	1.31241613440849	20.4358	1.36491381686502	20.7112	1.44718731437042	20.4537	1.36849231155827	20.4434	1.38315684438235	20.5948	1.29092581993816	21.5919	1.2903858074675
20.4439	1.00771370285166	20.4623	1.05995335216636	20.4492	1.31284356287067	20.4457	1.36529468179802	20.721	1.44756558820081	20.4636	1.36870997007813	20.4533	1.38382346211674	20.6047	1.29038235832941	21.6016	1.29003729690407
20.4538	1.0074488910204	20.4722	1.06049877649539	20.459	1.31337140127778	20.4556	1.36572718959437	20.7309	1.44799277469957	20.4735	1.36887995919378	20.4632	1.38450110608231	20.6145	1.28982908282022	21.6113	1.28987391023385
20.4636	1.00736786604086	20.4821	1.06098813019243	20.4689	1.31399210397049	20.4654	1.36619378438673	20.7407	1.4484672835506	20.4834	1.36899200983702	20.473	1.38516462641836	20.6244	1.28928227337104	21.621	1.28990933324252
20.4735	1.0074775593065	20.492	1.0614076868481	20.4788	1.31469319493734	20.4753	1.36667843907249	20.7505	1.44898041503418	20.4933	1.36903884250713	20.4829	1.38579342534435	20.6342	1.28875863469306	21.6307	1.29015677115861
20.4834	1.00777352997039	20.5018	1.06175345265158	20.4887	1.31545636928636	20.4852	1.36716904342919	20.7603	1.44951808240408	20.5032	1.36902164722926	20.4928	1.38637200194733	20.644	1.28827220968401	21.6404	1.29062442883241
20.4932	1.00823992043781	20.5117	1.06202952007982	20.4985	1.31625976817633	20.495	1.36765790660838	20.7702	1.4500627493159	20.513	1.36895183856409	20.5026	1.38688940631407	20.6539	1.28783061210562	21.6501	1.29131171214227
20.5031	1.0088522386453	20.5216	1.06224311149188	20.5084	1.31708292723341	20.5049	1.36814091217592	20.78	1.45059460759622	20.5229	1.36884788274964	20.5125	1.3873385769727	20.6637	1.2874341049464	21.6597	1.29220964577495
20.513	1.00958194983971	20.5314	1.06239977407861	20.5183	1.31791163325242	20.5148	1.36861624587075	20.7898	1.45109175671429	20.5328	1.36872914068986	20.5224	1.38771627542292	20.6736	1.28707844492196	21.6694	1.29330543661931
20.5228	1.0104001475356	20.5413	1.06250199204616	20.5281	1.31873949046997	20.5246	1.36908334371385	20.7996	1.45153009646432	20.5426	1.36861022335757	20.5322	1.3880237156296	20.6834	1.28675956140068	21.6791	1.2945874363988
20.5327	1.01127789493958	20.5512	1.06255205843064	20.538	1.31956501854402	20.5345	1.36954223896226	20.8094	1.45188398570636	20.5525	1.36849853973701	20.5421	1.38826746094193	20.6932	1.28647718464778	21.6888	1.29604600714834
20.5425	1.01218326896908	20.561	1.06255704242554	20.5478	1.32038620788579	20.5444	1.36999316982355	20.8192	1.452128150835	20.5624	1.36839542006431	20.552	1.3884599529548	20.7031	1.2862358215441	21.6984	1.29766874762821
20.5524	1.01307794707601	20.5709	1.06253210656757	20.5577	1.32119625345632	20.5542	1.3704361777785	20.829	1.45224036166585	20.5722	1.36829909815053	20.5618	1.38861909795608	20.7129	1.28604358207985	21.7081	1.29943293695714
20.5622	1.01391706900815	20.5808	1.06249939631945	20.5676	1.32198320810049	20.5641	1.37087040893161	20.8388	1.45220391986107	20.5821	1.36820716334917	20.5717	1.38876654677671	20.7227	1.28591053040631	21.7178	1.30130032378422
20.5721	1.01465412342067	20.5906	1.06248268080693	20.5774	1.32273330498431	20.5739	1.37129298085827	20.8486	1.45200945314496	20.5919	1.36811694942788	20.5815	1.38892464279866	20.7325	1.28584775709588	21.7275	1.3032176799008
20.5819	1.01524904264417	20.6005	1.06250089415592	20.5873	1.32343508237459	20.5838	1.37169766889665	20.8584	1.45165640533504	20.6018	1.36802390308307	20.5914	1.38911252555857	20.7424	1.28586695041405	21.7371	1.30512234740171
20.5918	1.01567515204954	20.6103	1.06256456971318	20.5971	1.3240812282192	20.5936	1.37207412384586	20.8683	1.45115496620925	20.6116	1.36791927815318	20.6012	1.38934244872175	20.7522	1.28597923950746	21.7468	1.30694889932296
20.6016	1.01592106599776	20.6202	1.06267715359358	20.607	1.32466722195652	20.6035	1.37240842544057	20.8781	1.45052843177967	20.6215	1.36778895502059	20.6111	1.38961761590075	20.762	1.28619239253287	21.7564	1.30863344082141
20.6115	1.01598680997755	20.63	1.06283967157457	20.6168	1.3251884607143	20.6133	1.37268520174348	20.8879	1.44981462259262	20.6313	1.36761474476944	20.6209	1.38993233090545	20.7719	1.28650686039343	21.7661	1.31011524340486
20.6213	1.01587715359747	20.6399	1.06305476754759	20.6267	1.32563851272762	20.6231	1.37289053804785	20.8977	1.44906428809756	20.6412	1.36737846123339	20.6308	1.39027403578456	20.7817	1.28691254091734	21.7758	1.31133826280242
20.6312	1.01559678867538	20.6497	1.06332659904942	20.6365	1.32600991512113	20.633	1.37301419012775	20.9075	1.44833534294072	20.651	1.3670677001957	20.6406	1.39062562746778	20.7915	1.28738831664504	21.7854	1.31225517188418
20.641	1.01515051894384	20.6596	1.06365619830581	20.6464	1.32629680461799	20.6428	1.37304988126984	20.9172	1.44768400300463	20.6609	1.36668114464846	20.6505	1.39096637265429	20.8013	1.2879050763392	21.7951	1.31283402097286
20.6508	1.01454813090967	20.6694	1.06403541138441	20.6562	1.32649743005826	20.6527	1.37299372103311	20.927	1.44715590233454	20.6707	1.36623094026626	20.6603	1.39127120711132	20.8111	1.28843091563485	21.8047	1.31306485634544
20.6607	1.01381048223857	20.6793	1.06444384579673	20.6661	1.32661501690076	20.6625	1.37284224871244	20.9368	1.44678052099062	20.6805	1.36574071183464	20.6701	1.391510321923	20.821	1.28893597074216	21.8144	1.31296284062759
20.6705	1.01297256362815	20.6891	1.06485144061227	20.6759	1.32665686105864	20.6723	1.37259216966171	20.9466	1.44657042122442	20.6904	1.36523989103953	20.68	1.39165190890548	20.8308	1.28939479310571	21.8241	1.3125660675719
20.6803	1.01208119359773	20.6989	1.06522567760342	20.6858	1.32663263974839	20.6821	1.37224289474778	20.9564	1.44652411732698	20.7002	1.36475708785069	20.6898	1.39166948290118	20.8406	1.28978598500036	21.8337	1.3119289999787
20.6902	1.01118818624319	20.7088	1.06553964756179	20.6956	1.32655300419294	20.692	1.37180095454012	20.9662	1.4466297478416	20.71	1.36431583292292	20.6996	1.3915518625939	20.8504	1.2900906315668	21.8433	1.31111443861608
20.7	1.01034224892572	20.7186	1.06577702374257	20.7055	1.32642882439655	20.7018	1.3712835987016	20.976	1.44686714174464	20.7199	1.36393450132982	20.7095	1.39131098325856	20.8602	1.29029160950243	21.853	1.3101870569235
20.7098	1.00958318439064	20.7284	1.06593231437434	20.7153	1.32627077798926	20.7116	1.37071879327537	20.9858	1.44720790081066	20.7297	1.36362943808007	20.7193	1.39098267151368	20.87	1.29037489674459	21.8626	1.30920992835981
20.7196	1.00894028757198	20.7383	1.0660077038386	20.7251	1.32608886105779	20.7214	1.37014070965085	20.9956	1.44761519585755	20.7395	1.36341814723409	20.7291	1.39061891567199	20.8798	1.29033243677699	21.8723	1.30824322106043
20.7294	1.00843436470427	20.7481	1.06600930878543	20.735	1.32589177790261	20.7312	1.36958250581196	21.0053	1.44804561529016	20.7493	1.36331945898235	20.739	1.39027502757971	20.8897	1.2901650803969	21.8819	1.3073427616946
20.7393	1.008081028362	20.7579	1.06594504614791	20.7448	1.32568657220784	20.741	1.36906985192026	21.0151	1.44845422287321	20.7592	1.36334987861361	20.7488	1.38999814106272	20.8995	1.28988416470566	21.8916	1.30655645229757
20.7491	1.00789269205307	20.7678	1.06582443240074	20.7546	1.32547890135178	20.7509	1.36861807499043	21.0249	1.4488018456933	20.769	1.36351822272249	20.7586	1.38982250670935	20.9093	1.28951105892167	21.9012	1.30591843907827
20.7589	1.00787791635749	20.7776	1.0656590959461	20.7644	1.32527400838698	20.7607	1.3682334555502	21.0347	1.44906197888017	20.7788	1.36382207053478	20.7684	1.38977251903775	20.9191	1.28907482746297	21.9109	1.30544324700622
20.7687	1.00803859018951	20.7874	1.06546256653708	20.7743	1.32507800069108	20.7705	1.36791683525096	21.0444	1.4492246092397	20.7886	1.36424846361913	20.7782	1.38986928666502	20.9289	1.28860862368773	21.9205	1.30512320007221
20.7785	1.00836678071852	20.7972	1.0652487954489	20.7841	1.32489883164581	20.7803	1.36766689128752	21.0542	1.44929572929971	20.7985	1.36477846479901	20.7881	1.39013424813159	20.9387	1.28814558882595	21.9301	1.30493147519551
20.7883	1.00884323006604	20.807	1.06502989034569	20.7939	1.32474652751236	20.7901	1.36748148645099	21.064	1.44929337015368	20.8083	1.36539267764008	20.7979	1.39058544390795	20.9485	1.28771510619714	21.9397	1.30483056132314
20.7981	1.00943846046975	20.8169	1.06481395369913	20.8037	1.32463257783994	20.7999	1.36735733066119	21.0738	1.44924238738039	20.8181	1.36607444141952	20.8077	1.39122728375683	20.9582	1.28734027842297	21.9494	1.30478323464593
20.8079	1.01011600472251	20.8267	1.06460367938816	20.8136	1.32456874650864	20.8097	1.36728936988034	21.0835	1.44917026435635	20.8279	1.36680936443952	20.8175	1.392039602434	20.968	1.28703726131029	21.959	1.30476195743084
20.8177	1.01083633700163	20.8365	1.064396012382	20.8234	1.3245656632119	20.8195	1.36727118617532	21.0933	1.44910501612448	20.8377	1.36758258610126	20.8273	1.39297317129133	20.9778	1.28681647781363	21.9686	1.30475349517174
20.8275	1.01156014286167	20.8463	1.06418306836674	20.8332	1.32463141756724	20.8293	1.3672966679161	21.1031	1.44907471221712	20.8476	1.36837655301093	20.8371	1.39395559362971	20.9876	1.28668495240846	21.9783	1.30475792504385
20.8373	1.01225044442501	20.8561	1.06395445920376	20.843	1.32477019325174	20.8391	1.36736223691016	21.1128	1.44910712425775	20.8574	1.36917119041607	20.8469	1.39490564716169	20.9974	1.28664852356912	21.9879	1.30478372343569
20.8471	1.01287407991596	20.8659	1.06370072892159	20.8528	1.32498096761528	20.8489	1.36746866493199	21.1226	1.44922807937676	20.8672	1.36994608660769	20.8567	1.39574939142333	21.0072	1.28671289068741	21.9975	1.30484197735572
20.8569	1.01340342446713	20.8757	1.0634167543791	20.8626	1.32525652640869	20.8587	1.36762192888937	21.1323	1.44945818416529	20.877	1.37068267625521	20.8665	1.39643073512312	21.0169	1.28688326506586	22.0071	1.30494244664425
20.8667	1.01381877244796	20.8855	1.06310336546403	20.8724	1.32558331038872	20.8685	1.3678330875144	21.1421	1.44980903611527	20.8868	1.37136470706154	20.8763	1.39691292523916	21.0267	1.2871632833579	22.0168	1.30509262273695
20.8765	1.01411085899496	20.8953	1.06276593024878	20.8822	1.32594261014132	20.8783	1.36811730823991	21.1519	1.45028094437228	20.8966	1.37197704721392	20.8861	1.39717301662975	21.0365	1.28755416447296	22.0264	1.30529907628695
20.8863	1.01428233371134	20.9051	1.06241031268675	20.892	1.32631318453202	20.8881	1.36849194060049	21.1616	1.45086380719626	20.9064	1.37250445410231	20.8959	1.39719524340006	21.0463	1.28805461962891	22.036	1.30556920607467
20.8961	1.01434722086912	20.9149	1.06203842466464	20.9018	1.32667467597684	20.8979	1.36897341150902	21.1714	1.45154113236117	20.9162	1.37293193208447	20.9057	1.39696909911282	21.056	1.28866117617398	22.0456	1.30591146218186
20.9059	1.01432841760797	20.9247	1.0616461007491	20.9116	1.3270106817922	20.9077	1.36957316859745	21.1811	1.45229518390954	20.926	1.37324687308106	20.9155	1.3964941864843	21.0658	1.28936811450215	22.0552	1.30633309775095
20.9157	1.01425430748386	20.9345	1.06122460816324	20.9214	1.32731041738162	20.9175	1.37029377083678	21.1909	1.45311035574228	20.9358	1.37344164023949	20.9253	1.39578899051586	21.0756	1.29016659625727	22.0648	1.30683598834331
20.9254	1.01415571737786	20.9443	1.06076466891816	20.9312	1.32756858172824	20.9273	1.3711267309666	21.2006	1.45397301047727	20.9456	1.37351492424938	20.9351	1.39489766157115	21.0853	1.29104346605858	22.0745	1.30741236284591
20.9352	1.01406359519007	20.9541	1.06026024670975	20.941	1.32778388918351	20.937	1.37205308662344	21.2104	1.45486860381473	20.9554	1.37347126616372	20.9449	1.3938894700855	21.0951	1.2919807708906	22.0841	1.30804278959388
20.945	1.01400675809246	20.9639	1.05970978087047	20.9508	1.32795722174246	20.9468	1.37304605102581	21.2201	1.45577903079161	20.9652	1.37331962023184	20.9547	1.39284946909216	21.1049	1.29295664319341	22.0937	1.30869810531667
20.9548	1.01400893853532	20.9737	1.05911462629233	20.9606	1.32809023825076	20.9566	1.37407365541614	21.2298	1.45668296799946	20.975	1.37307247941169	20.9645	1.39186377943059	21.1146	1.29394711604557	22.1033	1.30934532656398
20.9646	1.01408538015428	20.9835	1.05847645224069	20.9704	1.32818475650919	20.9664	1.37509940522683	21.2396	1.45755945644884	20.9848	1.37274638946381	20.9743	1.39100584813038	21.1244	1.29492768584503	22.1129	1.30995567971713
20.9744	1.01424047130008	20.9933	1.05779573620269	20.9801	1.32824273960419	20.9762	1.37608086513505	21.2493	1.45839204210537	20.9946	1.37236322163542	20.984	1.39032919059905	21.1341	1.29587379530914	22.1225	1.31051174251077
20.9841	1.01446800732224	21.0031	1.05707222484812	20.9899	1.32826655105071	20.986	1.37696842392154	21.2591	1.45916997239433	21.0044	1.37195053497117	20.9938	1.38986802463358	21.1439	1.29676063284117	22.1321	1.31101099573239
20.9939	1.01475421822155	21.0128	1.05630668484961	20.9997	1.32825922900302	20.9958	1.37770727951872	21.2688	1.45988509813033	21.0142	1.37153960564469	21.0036	1.38964247919412	21.1536	1.29756359976732	22.1417	1.3114647093398
21.0037	1.01508171547305	21.0226	1.05550279027308	21.0095	1.32822460641036	21.0055	1.3782439814898	21.2785	1.46052658612372	21.024	1.37116113030956	21.0134	1.38966281279973	21.1634	1.29826050500674	22.1513	1.31189311330261
21.0134	1.01543172996022	21.0324	1.0546686742711	21.0193	1.32816704572182	21.0153	1.37853570468873	21.2883	1.46107743962802	21.0337	1.37084024380361	21.0232	1.38992876828081	21.1731	1.29883512690858	22.1609	1.31231913077908
21.0232	1.01578332849763	21.0422	1.05381839415402	21.029	1.32809052699247	21.0251	1.37855816445119	21.298	1.46151553505395	21.0435	1.37059316741974	21.0329	1.39042459728213	21.1829	1.2992804042409	22.1705	1.3127630057818
21.033	1.01611089503687	21.052	1.05297333712531	21.0388	1.3279970954244	21.0349	1.37830857311166	21.3077	1.4618184421049	21.0533	1.37042701796878	21.0427	1.39111427904668	21.1926	1.2995993711319	22.1801	1.31323917548704
21.0428	1.01638302457699	21.0617	1.05216268904883	21.0486	1.32788524669843	21.0447	1.37780311424829	21.3175	1.46196851829728	21.0631	1.37034254087726	21.0525	1.39194216672025	21.2024	1.29980321089551	22.1897	1.31375544388053
21.0525	1.01656549321788	21.0715	1.05142174507778	21.0584	1.32774930862548	21.0544	1.37707188385373	21.3272	1.46195488686542	21.0729	1.37033792890757	21.0623	1.3928411577147	21.2121	1.29990749731467	22.1993	1.31431358727258
21.0623	1.0166282592325	21.0813	1.05078787513039	21.0681	1.32758073498252	21.0642	1.37615549187391	21.3369	1.46177175255206	21.0826	1.37041148227281	21.072	1.39374569080714	21.2219	1.29992855015401	22.2089	1.31491026413945
21.0721	1.01655341370119	21.091	1.05029574244811	21.0779	1.32737131554164	21.074	1.37510547357159	21.3466	1.46141570358234	21.0924	1.37056191011231	21.0818	1.39460378859771	21.2316	1.29988131144508	22.2184	1.31553747030389
21.0818	1.01633988833487	21.1008	1.04997426764803	21.0877	1.32711712080484	21.0837	1.37398675891744	21.3564	1.46088558421552	21.1022	1.3707868495022	21.0916	1.39538308502074	21.2414	1.29977880569753	22.228	1.31618252616981
21.0916	1.01600245999157	21.1106	1.04984673567424	21.0974	1.32682138313325	21.0935	1.37287766160106	21.3661	1.46018644479232	21.112	1.37108145977585	21.1013	1.39606961826692	21.2511	1.29963218788048	22.2376	1.31682832654779
21.1013	1.01556598090338	21.1204	1.04993294744133	21.1072	1.32649497971381	21.1033	1.37186348344239	21.3758	1.45933564066819	21.1217	1.37143880832693	21.1111	1.39666230123262	21.2609	1.29945036924125	22.2472	1.31745487839727
21.1111	1.01505841420112	21.1301	1.05025038872108	21.117	1.32615445545704	21.113	1.37102369019197	21.3855	1.45836705088912	21.1315	1.37185227706057	21.1209	1.39716763412422	21.2706	1.29923909872571	22.2568	1.31804272660182
21.1209	1.01450633730399	21.1399	1.05081177867653	21.1267	1.32581873779466	21.1228	1.37041704867259	21.3952	1.45733021848946	21.1412	1.37231847393393	21.1306	1.39759768749294	21.2803	1.29900033091495	22.2663	1.31857789537415
21.1306	1.01393422216234	21.1496	1.05161909897091	21.1365	1.32550607781369	21.1325	1.37007097833234	21.405	1.45628428468821	21.151	1.37283848140866	21.1404	1.39797123025225	21.2901	1.29873290575175	22.2759	1.31905704539817
21.1404	1.0133659074016	21.1594	1.05265736170533	21.1463	1.32523220278093	21.1423	1.36997939465414	21.4147	1.45528957567525	21.1608	1.37341625862102	21.1501	1.39831547935755	21.2998	1.2984348432743	22.2855	1.31949121327562
21.1501	1.01282539642119	21.1692	1.05389242545552	21.156	1.32500973327206	21.152	1.37010897179114	21.4244	1.45440053480469	21.1705	1.37405492699284	21.1599	1.39866567034601	21.3096	1.29810648651384	22.2951	1.31990680891851
21.1599	1.01233519515754	21.1789	1.05527498277549	21.1658	1.32484827796312	21.1618	1.37040997195153	21.4341	1.45366207309063	21.1803	1.37475307131896	21.1696	1.39906118298596	21.3193	1.29775311814125	22.3047	1.32034310377355
21.1696	1.01191276772532	21.1887	1.0567488066598	21.1756	1.3247545536404	21.1715	1.37082676780761	21.4438	1.4531088270183	21.19	1.37550307802866	21.1794	1.3995389889885	21.329	1.29738593751765	22.3142	1.32084597909403
21.1794	1.01156742365178	21.1984	1.05825851408317	21.1853	1.32473220668945	21.1813	1.37130497340384	21.4535	1.45276521453886	21.1998	1.37629208015045	21.1891	1.40012653716033	21.3388	1.29702117518872	22.3238	1.32145843908123
21.1891	1.01129982851921	21.2082	1.0597528300075	21.1951	1.32478138277987	21.191	1.37179497176501	21.4632	1.4526445293897	21.2095	1.37710442332952	21.1989	1.40083639622739	21.3485	1.29667800757508	22.3334	1.32220965614588
21.1988	1.01110459405867	21.2179	1.06118317911096	21.2048	1.32489829641238	21.2008	1.37225360148366	21.4729	1.45274702945724	21.2193	1.3779238513922	21.2086	1.40166419394051	21.3582	1.29637630208125	22.3429	1.32310574596378
21.2086	1.01097439692541	21.2277	1.06250132524109	21.2146	1.32507508873113	21.2105	1.37264593707104	21.4826	1.45305856030764	21.229	1.37873419736626	21.2184	1.40259004638164	21.3679	1.29613497478579	22.3525	1.32412587005644
21.2183	1.01090316582446	21.2374	1.06366049286066	21.2243	1.32530021375185	21.2202	1.37294791963083	21.4923	1.45355143820787	21.2388	1.37951870478498	21.2281	1.40358231821749	21.3777	1.29597115357354	22.3621	1.32522557633532
21.2281	1.0108865770686	21.2472	1.06462132210219	21.2341	1.32555950311928	21.23	1.37314918523007	21.502	1.45418796829132	21.2485	1.38025924745878	21.2379	1.40460182836804	21.3874	1.29589977598864	22.3716	1.32634592683837
21.2378	1.01091987162656	21.2569	1.06535968126795	21.2438	1.32583791821999	21.2397	1.37325469902005	21.5117	1.45492515647665	21.2582	1.38093692439268	21.2476	1.40560498409502	21.3971	1.29593297573494	22.3812	1.32742400963155
21.2475	1.01099471914368	21.2667	1.06587133258124	21.2536	1.32612178925214	21.2494	1.37328397802109	21.5214	1.4557183647943	21.268	1.38153466772529	21.2574	1.40654566005522	21.4068	1.29607872600852	22.3907	1.32840017647915
21.2573	1.01109748731626	21.2764	1.06617028120452	21.2633	1.32640109108884	21.2592	1.37326749518411	21.5311	1.45652258664786	21.2777	1.38204115119772	21.2671	1.40737708213982	21.4165	1.29633868037461	22.4003	1.32922028041495
21.267	1.01121048925181	21.2861	1.06628176097547	21.2731	1.32667111798369	21.2689	1.37324086846664	21.5408	1.45729203361959	21.2875	1.38245431360512	21.2768	1.40805543850316	21.4263	1.29670580293685	22.4099	1.32983531083742
21.2767	1.01131607193511	21.2959	1.06623400932196	21.2828	1.32693295017786	21.2786	1.37323828971218	21.5505	1.45798022548627	21.2972	1.38278287987757	21.2866	1.40854593222727	21.436	1.29716288994241	22.4194	1.33020303676398
21.2865	1.01140178093699	21.3056	1.06605305916027	21.2925	1.32719246504417	21.2883	1.37328705062229	21.5602	1.45854246734104	21.3069	1.38304532348597	21.2963	1.40883007980105	21.4457	1.29768311511321	22.429	1.33029474862062
21.2962	1.01146420452216	21.3154	1.06576207070297	21.3023	1.32745823314443	21.2981	1.37340473425691	21.5699	1.45894058884071	21.3167	1.38326698438583	21.306	1.40891152298195	21.4554	1.2982331449156	22.4385	1.330105850945
21.3059	1.01150976254138	21.3251	1.06538352824934	21.312	1.32773910853228	21.3078	1.37359960320811	21.5795	1.45914763629625	21.3264	1.38347661176709	21.3158	1.4088175478307	21.4651	1.29877837087344	22.4481	1.32966495714537
21.3156	1.01155223173535	21.3348	1.06494122123769	21.3218	1.32804228198978	21.3175	1.37387327527986	21.5892	1.45914965431745	21.3361	1.383703136291	21.3255	1.40859506465149	21.4748	1.29928884629725	22.4576	1.32903531259199
21.3253	1.01160833546446	21.3445	1.06445996980911	21.3315	1.32837196514272	21.3272	1.37422368484513	21.5989	1.45894342980604	21.3458	1.38397256964852	21.3352	1.40830217220645	21.4845	1.29974403746747	22.4672	1.32830569739188
21.3351	1.01169349578977	21.3543	1.06396334538975	21.3412	1.32872817475444	21.3369	1.37464633413969	21.6086	1.45853198793693	21.3556	1.38430452866408	21.3449	1.40799832434683	21.4942	1.30013473860322	22.4767	1.32757347624108
21.3448	1.01181950642161	21.364	1.06347126775927	21.351	1.32910499201416	21.3467	1.37513310797393	21.6183	1.45792154317273	21.3653	1.38470843982943	21.3547	1.40773651723663	21.5039	1.30046143378097	22.4862	1.32692663799415
21.3545	1.01199464861409	21.3737	1.06299920857921	21.3607	1.32948848030211	21.3564	1.37566974736115	21.6279	1.45712285105379	21.375	1.3851805291265	21.3644	1.40755958777876	21.5136	1.30072976854467	22.4958	1.32643177738815
21.3642	1.01222528327684	21.3834	1.06255920679584	21.3704	1.32985564384993	21.3661	1.37623424712406	21.6376	1.45615670424507	21.3848	1.38570322719452	21.3741	1.40750033170981	21.5233	1.30094512412252	22.5053	1.32613100694384
21.3739	1.01251703266706	21.3932	1.06216143622727	21.3801	1.33017631025378	21.3758	1.37679809969583	21.6473	1.45505985892869	21.3945	1.38624795566491	21.3838	1.40758300144827	21.533	1.3011088912632	22.5149	1.32604550350005
21.3836	1.01287390614835	21.4029	1.06181485480667	21.3898	1.33041883968535	21.3855	1.37733061922253	21.657	1.45388661967877	21.4042	1.38678068690001	21.3935	1.40782311153872	21.5427	1.3012183673699	22.5244	1.32618038127156
21.3933	1.01329510640462	21.4126	1.06152650810923	21.3996	1.33055839688742	21.3952	1.377804664498	21.6667	1.45270368599386	21.4139	1.38726824631921	21.4033	1.40822391172339	21.5524	1.30127033001058	22.5339	1.32652668186434
21.403	1.01377099771316	21.4223	1.06130029666254	21.4093	1.33058455581157	21.4049	1.37820121079093	21.6763	1.45158009211765	21.4236	1.38768305384571	21.413	1.40877071921374	21.5621	1.30126620343759	22.5435	1.32706028257501
21.4127	1.01428068385974	21.4321	1.061136349963	21.419	1.33050475779863	21.4146	1.37851091708612	21.686	1.45057705974049	21.4334	1.38800506269379	21.4227	1.40942682944567	21.5718	1.3012156845232	22.553	1.32774117625155
21.4224	1.01479307679679	21.4418	1.06103141347177	21.4287	1.3303420828776	21.4243	1.37873254813937	21.6957	1.44974217179618	21.4431	1.38822128952785	21.4324	1.41013514103724	21.5814	1.30113655227169	22.5625	1.32851704742833
21.4321	1.01527151047502	21.4515	1.06097966216866	21.4384	1.33012881728378	21.434	1.37886969047593	21.7053	1.44910898163378	21.4528	1.38832445868507	21.4421	1.41082726959278	21.5911	1.30105073749762	22.5721	1.32933209100219
21.4418	1.01568005288004	21.4612	1.06097307563613	21.4481	1.32989943901018	21.4437	1.37892773230781	21.715	1.44869968706926	21.4625	1.38831226095936	21.4518	1.41143793850842	21.6008	1.3009790953187	22.5816	1.3301379959319
21.4515	1.01598896197112	21.4709	1.06100116117024	21.4578	1.3296864362066	21.4534	1.3789124285848	21.7246	1.44852739286989	21.4722	1.38818773785978	21.4615	1.41191923417005	21.6105	1.30093815362642	22.5911	1.33090208281307
21.4612	1.01617760041665	21.4806	1.06105070460473	21.4675	1.32951997247869	21.4631	1.37883015331398	21.7343	1.4485961706209	21.4819	1.38796009913684	21.4712	1.41224899879671	21.6201	1.30094084200967	22.6006	1.33160917502569
21.4709	1.01623480948532	21.4903	1.06110644573435	21.4772	1.32942948266091	21.4728	1.37868898322391	21.744	1.44889979644335	21.4917	1.38764466390008	21.4809	1.41243051155715	21.6298	1.30100060442704	22.6102	1.3322575870672
21.4806	1.01615797469545	21.5	1.06115285018455	21.4869	1.32944385961218	21.4825	1.37849955898539	21.7536	1.44942143454338	21.5014	1.38726093939583	21.4906	1.41248493745612	21.6395	1.30113593163268	22.6197	1.33285272052326
21.4903	1.01595203589192	21.5097	1.06117612021858	21.4966	1.32958795650652	21.4922	1.37827514766146	21.7633	1.45013577710306	21.5111	1.38682890089057	21.5003	1.41244120194866	21.6492	1.30137164407851	22.6292	1.33340201400221
21.5	1.015628779515	21.5194	1.0611652373483	21.5063	1.32987597005838	21.5019	1.37803099228527	21.7729	1.45101322506375	21.5208	1.38636466759454	21.51	1.41232824183422	21.6588	1.30173474616712	22.6387	1.3339126393846
21.5097	1.01520586981019	21.5291	1.0611115784803	21.516	1.33030495520116	21.5116	1.37778339212554	21.7826	1.45202431189222	21.5305	1.38587731316317	21.5197	1.41217214031725	21.6685	1.30224571691527	22.6482	1.33439063127092
21.5194	1.01470501326162	21.5388	1.06100793057801	21.5257	1.33085240469632	21.5213	1.37754887162098	21.7922	1.45314268680388	21.5402	1.38536818444375	21.5294	1.41199723529845	21.6782	1.30290911466399	22.6578	1.33483935470945
21.5291	1.01414935886472	21.5485	1.06084842063973	21.5354	1.33147994911365	21.531	1.37734350243466	21.8019	1.45434617223939	21.5499	1.38483305541508	21.5391	1.41182802709899	21.6878	1.30370852443049	22.6673	1.33525677999003
[truncated: 5,506 more rows]
