# Supplementary material for: Double dome structure of the Bose–Einstein condensation in diluted S = 3/2 quantum magnets
Source: Nat Commun. 2023 Mar 10;14:1260. doi: 10.1038/s41467-023-36725-4 (PMC10006222; doi:10.1038/s41467-023-36725-4)
Supplement: Supplementary file 5 — Source Data [file 41467_2023_36725_MOESM5_ESM.zip › data/fig3_f.txt]

field 0.3T_N 0.4T_N 0.6T_N 0.7T_N 0.9T_N 1.0T_N 1.1T_N
0.1	0.049663076637187706	0.04995814471259845	0.05065752330268621	0.05183780447065144	0.053527740478179986	0.056490577551657185	0.05512827557606208
0.15000000000000002	0.0496657370181567	0.04996130312362977	0.05066190084845653	0.05184244743209072	0.05353627097328395	0.0575130484620565	0.05514563246776859
0.20000000000000004	0.04966797655484648	0.04996485715860616	0.050665358908506125	0.05184839193037062	0.05354732542153708	0.05889664099981537	0.05516992672789837
0.25000000000000006	0.04967220754106896	0.049969448694402174	0.05067086208046766	0.05185606212344575	0.0535627424871378	0.06059861071472543	0.05520115282915171
0.30000000000000004	0.049677387274646434	0.04997507373507987	0.05067760800548278	0.051864205356318485	0.0535801792572	0.06257030319042185	0.05523929351938518
0.3500000000000001	0.04968352034794982	0.04998173537816078	0.050685597458321324	0.05187658787265126	0.05360252240978643	0.06476042652695957	0.05528433857703485
0.40000000000000013	0.04969061118762358	0.0499894371849649	0.05069483301844355	0.05188946270446165	0.053626387267062536	0.06711793016704888	0.055336272535341506
0.45000000000000007	0.0496986598923721	0.04999817926929356	0.0507028967127468	0.05190594625051753	0.05365453593360811	0.0695942889129029	0.05539507759474789
0.5000000000000001	0.04970767001995016	0.050007967005242376	0.05071973440867669	0.05192043336980229	0.053686071267753516	0.07214512294700445	0.05546073364353347
0.5500000000000002	0.04971764307864848	0.050018797460994746	0.05073004992872873	0.05194083639071187	0.05372245266259679	0.07473118797886769	0.05553322009057731
0.6000000000000002	0.04972858510699646	0.05003068196503396	0.05074430289316659	0.05195842138355569	0.0537593885608971	0.07731883676233726	0.055612508805976985
0.6500000000000001	0.04974049442480061	0.0500436182784364	0.05076330299360332	0.051980066806870534	0.053801219140540285	0.079880066203907	0.055698554742410186
0.7000000000000002	0.04975338405380503	0.050057609078910104	0.05078036033885486	0.052003489926034235	0.0538446933938494	0.08239227297114263	0.0557913672093688
0.7500000000000002	0.04976724189149767	0.05007265817290191	0.050794674622327285	0.05202870130479875	0.05389536430774958	0.08483781590154611	0.05589089638960306
0.8000000000000002	0.04978207791481726	0.05008878028337077	0.05081401964826676	0.05205570959675304	0.05394774206094327	0.08720347446978474	0.0559971133814473
0.8500000000000002	0.04979791039246284	0.05010596431777592	0.050834649693008715	0.0520845301593284	0.05400370332511589	0.08947985561825211	0.05610997566198835
0.9000000000000002	0.04981470997259957	0.05012422738444322	0.05085657894912249	0.05211516862491661	0.054063285748395806	0.09166080719230277	0.05622944637461469
0.9500000000000003	0.04983252257280968	0.050143569888125294	0.05087980979762291	0.052147638551781894	0.054126530000063455	0.09374286102657123	0.05635549048562955
1.0000000000000004	0.04985131164173262	0.05016400482333039	0.050904341588776936	0.05218195907737144	0.054196088584221314	0.09572471718258943	0.056488067560021955
1.0500000000000003	0.04987111027281166	0.05018551862668863	0.05093018468656507	0.05221376213545986	0.054264181318541826	0.0976067889742366	0.05662710985979133
1.1000000000000005	0.04989191668000187	0.05020813554940662	0.0509573625548293	0.05226074256963337	0.05433868315534024	0.09939082774426491	0.05677261998122764
1.1500000000000004	0.049913755586404596	0.050231852132012755	0.05098586342727196	0.052296131691959014	0.05442003350285135	0.1010795628406169	0.05692449338260616
1.2000000000000004	0.04993658501127041	0.05025667743583928	0.05101571746852357	0.0523379765947532	0.05449930020793303	0.10267645586706436	0.057082733893206304
1.2500000000000004	0.049960474705135205	0.05028260731534395	0.051053580634245754	0.052381747447366456	0.05458223617795105	0.10418544641678139	0.057247260884880004
1.3000000000000005	0.04998537669544667	0.05030969315978906	0.05107947660839829	0.052427467507742964	0.05467578310693749	0.10561079049815263	0.05741803338535967
1.3500000000000005	0.05001131709848616	0.05033789853040038	0.051113421735854425	0.05247514393019043	0.054770130430685515	0.10695690697049068	0.05759495152092175
1.4000000000000006	0.05003830903762274	0.05036724779928503	0.0511487355594864	0.052530588350545304	0.05486863768726924	0.10822827304023949	0.0577780467518142
1.4500000000000006	0.050066340355583994	0.05039774557175636	0.05118546217697528	0.05257646249929582	0.0549713758635717	0.10942933081993028	0.057967208296403096
1.5000000000000004	0.05009544607734451	0.05042940047303157	0.051223582165910164	0.05263014505050012	0.05507842116327516	0.11056443774366449	0.058162400805060355
1.5500000000000005	0.05012563989409968	0.05046220542082036	0.051263134381657194	0.0526858736657837	0.05519387492507605	0.111637801971352	0.058363515284851064
1.6000000000000005	0.05015690580981724	0.05049621183123021	0.05130409749981579	0.05274368457161838	0.05530575147575656	0.11265347565312307	0.058570561281788426
1.6500000000000006	0.05018926781713007	0.050531396794056826	0.05134652494123704	0.052803579313326354	0.055426207791735294	0.1136153045385538	0.05878339364264121
1.7000000000000006	0.05022270102534032	0.050567802654055694	0.05139040559675734	0.052865597759510496	0.05555130897383215	0.11452695406721364	0.05900205596314397
1.7500000000000007	0.05025725589997976	0.05060539676607079	0.0514357663792403	0.05292976831804963	0.05568115518004846	0.11539186053701302	0.059226382786446846
1.8000000000000007	0.05029292488670234	0.05064420280710691	0.051482622595885874	0.052996108277017506	0.0558158421329627	0.1162132726449105	0.059456311482224404
1.8500000000000008	0.050329722633857266	0.05068424878726663	0.05153099934836758	0.05306466550073774	0.055955479005109776	0.11699422917620252	0.05969189258737007
1.9000000000000008	0.05036769252119433	0.0507255752240976	0.05158088939502259	0.05313544748578869	0.05610017143264229	0.11773756958669954	0.059932936354563295
1.9500000000000006	0.050406782109502224	0.05076812204508341	0.05163230690302667	0.053208503633586646	0.05625003728630673	0.11844595688785793	0.060179398702874164
2.0000000000000004	0.05044701872163049	0.05081192745324259	0.051685308972401756	0.05328385339437025	0.056405195499398264	0.1191218433994416	0.060431275423644626
2.0500000000000007	0.050488442373480824	0.05085706121481237	0.0517398755254056	0.05336154745654298	0.05656577285053088	0.11976754383459397	0.06068839838042218
2.100000000000001	0.050531086409422166	0.05090346648036759	0.05179604074344035	0.05344159937606119	0.05673190095404901	0.12038519762585728	0.060950777924257585
2.150000000000001	0.05057490331247527	0.05095122059625423	0.051853827717623924	0.053524064504933966	0.05690371793515836	0.12097680005527592	0.06121825229405782
2.2000000000000006	0.05061992952803962	0.05100024471821896	0.0519132566730085	0.05360897187100533	0.057081366645325704	0.12154418085998031	0.0614908914548283
2.250000000000001	0.05066619258127236	0.05105064862198916	0.05197433476900326	0.05369636675011946	0.057265000185463544	0.1220890745380392	0.061768506058752004
2.3000000000000007	0.050713701431431835	0.05110243752417809	0.05203711491625629	0.0537862780834536	0.05745477358313489	0.12261307828455975	0.062051039620897495
2.350000000000001	0.05076245324383555	0.05115553572535847	0.05210156277468958	0.05387875887198634	0.05765085503342815	0.12311765375564786	0.06233842670330611
2.400000000000001	0.050812488780188625	0.051210103421500675	0.05216778557262658	0.05397384820893525	0.05785341448262815	0.12360419665528219	0.06263060199213459
2.450000000000001	0.050863801558054256	0.05126605593960276	0.05223572996984893	0.05407160482566453	0.058062637139161266	0.12407396714480463	0.06292752585584893
2.500000000000001	0.050916424272445804	0.05132342569387216	0.052305455451120975	0.05417205073316167	0.05827870719413153	0.12452816780923909	0.06322905898489732
2.5500000000000007	0.0509703910207826	0.051382260626042786	0.05237699742285662	0.054275254310040544	0.058501825101681115	0.12496790052642517	0.06353515664509542
2.600000000000001	0.05102567786761103	0.051442554251163175	0.05245035960512179	0.054381259391800274	0.058732199896421866	0.1253941772869226	0.06384576914782128
2.650000000000001	0.05108228805728032	0.05150434466003051	0.05252558778557903	0.054490117313293895	0.05897004860171695	0.12580798210753216	0.06416078552518745
2.700000000000001	0.051140322183329534	0.051567652939193964	0.05260272688421552	0.05460188170861302	0.05921559867141657	0.12621019433263625	0.06448015624774432
2.750000000000001	0.051199744082819354	0.05163247507588009	0.05268174624921129	0.05471661829613006	0.05946908644016147	0.12660160269545695	0.06480383606363704
2.800000000000001	0.051260571654215825	0.0516988991234979	0.05276272975962004	0.054834373824966254	0.05973076200933569	0.12698302859454522	0.06513161099000637
2.850000000000001	0.05132281514554915	0.05176684531198461	0.052845671534368366	0.05495520486424876	0.06000088821350724	0.1273551808373012	0.06546355980543055
2.900000000000001	0.051386530083175064	0.05183642335089833	0.052930674114581855	0.05507919115517457	0.06027974270089442	0.1277187248769416	0.0657995326897282
2.950000000000001	0.05145174334897917	0.051907623146568715	0.053017685745221366	0.05520638903183939	0.0605676073889283	0.1280742866983083	0.06613950570743955
3.000000000000001	0.05151842482401525	0.05198050944698607	0.053106810821407224	0.055336865093263965	0.06086479225405339	0.12842246497416712	0.066483382440965
3.050000000000001	0.05158665282697372	0.052055034684495016	0.05319803069729345	0.05547067020558738	0.06117160901617791	0.12876377249352697	0.06683102552693547
3.100000000000001	0.051656458432208785	0.05213127712166976	0.05329139302073238	0.055607911757127315	0.06148839534425854	0.1290987625402084	0.06718249271398745
3.1500000000000012	0.05172775010222619	0.05220925563297896	0.05338696338160753	0.05574863553080012	0.061815495436812196	0.12942790530733056	0.0675375650491021
3.200000000000001	0.05180069738141002	0.052288991819038344	0.053484792269498094	0.05589294413346768	0.06215328178783286	0.12975162015281047	0.06789626304076705
3.2500000000000013	0.05187529263684376	0.05237054613874137	0.053584871818274094	0.05604089203218865	0.06250213764123491	0.130070365106441	0.06825858186712377
3.300000000000001	0.0519515396378456	0.05245392468884447	0.05368727192906486	0.05619257222048146	0.06286247370813347	0.1303845193241358	0.06862426914992605
3.350000000000001	0.052029407100973035	0.052539117691652315	0.0537920414925841	0.056348068155820386	0.0632347196149824	0.13069447090550945	0.06899342661174444
3.4000000000000012	0.05210896537604093	0.05262623909038644	0.053899191909040356	0.056507475928041506	0.06361931324506964	0.13100051460420498	0.06936583417534024
3.450000000000001	0.05219034543595402	0.052715253216550906	0.05400882250670702	0.05667088505399431	0.06401674721733253	0.1313030606068942	0.0697415193314482
3.5000000000000013	0.052273444088601906	0.05280621246352424	0.05412094957293889	0.05683838577116296	0.06442750512483664	0.13160234524225972	0.07012047670193948
3.550000000000001	0.0523584134165922	0.05289917636258634	0.05423561777484487	0.05701007807246694	0.06485212408385843	0.13189869772843554	0.0705024779514001
3.6000000000000014	0.052445118891514264	0.05299421785308622	0.05435289290823264	0.05718605941937294	0.06529116336862761	0.13219240894465525	0.07088753946120299
3.6500000000000012	0.05253373039689757	0.05309128685829223	0.054472821901402346	0.057366447171158796	0.06574520322977784	0.132483650962452	0.07127561844049725
3.7000000000000015	0.05262429667838853	0.0531904722038512	0.05459545598622273	0.05755135036531467	0.06621486430891943	0.13277276215674802	0.0716665759644624
3.7500000000000013	0.05271672964342611	0.053291783055881004	0.05472086829590994	0.05774087208001988	0.06670080201586492	0.13305994731445295	0.07206052383939206
3.800000000000001	0.052811168466060376	0.05339531306643441	0.054849086528779845	0.05793514219525342	0.06720371876283715	0.13334537002443683	0.07245719732409048
3.8500000000000014	0.0529076052382893	0.05350108384538643	0.05498022729908403	0.058134282259059145	0.06772433887187179	0.13362932231152816	0.0728565079393493
3.9000000000000012	0.05300611699455282	0.05360911409503788	0.0551142886781153	0.05833840096831078	0.06826344349145086	0.1339119248254829	0.07325855799966388
3.9500000000000015	0.053106738532510134	0.05371946110385717	0.05525139465710205	0.058547661564400943	0.06882185177400357	0.13419339613307738	0.07366328602808542
4.000000000000001	0.0532094332987898	0.05383215405826425	0.055391554662898024	0.058762175035625974	0.06940044486301866	0.13447395867395104	0.07407044847152643
4.050000000000002	0.05331433583883882	0.05394733331455792	0.05553483127206382	0.058982108010724454	0.07000014384622721	0.13475365339280337	0.07448012892556569
4.100000000000001	0.05342147079632209	0.05406498884623634	0.05568137803321216	0.05920758175232965	0.0706219347451742	0.13503275738928144	0.07489239200166942
4.150000000000001	0.05353087912699506	0.05418510993404624	0.055831212019602505	0.05943877690843258	0.07126687328588843	0.13531134244606127	0.07530682314966546
4.200000000000001	0.05364266841111354	0.054307839149470016	0.0559843926008996	0.059675824891103346	0.07193606216075732	0.13558959714279273	0.07572373669291368
4.250000000000001	0.053756756303441344	0.05443321183539185	0.05614104500479278	0.059918914938361656	0.07263068149321872	0.1358676213154405	0.07614291374764377
4.300000000000001	0.05387327558494803	0.05456121998528296	0.056301214273746236	0.06016821241052184	0.07335202303356547	0.13614555354438748	0.07656422799599398
4.350000000000001	0.053992266752755924	0.05469201535006074	0.05646497980075216	0.06042388222732287	0.07410141735204323	0.13642353130165807	0.07698776575560583
4.400000000000001	0.05411378109360654	0.05482562574296579	0.05663247485170886	0.060686130288756246	0.07488029525932194	0.13670175577498234	0.0774133720490201
4.450000000000001	0.054237936316364754	0.0549621923563004	0.0568037289969181	0.06095514911345079	0.07569021948587995	0.13698011496398985	0.07784114328890604
4.500000000000001	0.05436466639179294	0.05510159052701247	0.05697890089806923	0.06123112286861021	0.07653283733217997	0.1372588616950936	0.07827088720046825
4.550000000000001	0.0544941238275809	0.05524406584141439	0.05715802931219871	0.06151426968004081	0.0774098923853106	0.13753813592160302	0.07870256100727899
4.600000000000001	0.05462636096088547	0.05538958214632017	0.057341260205096	0.06180480678925626	0.07832329498991542	0.13781793637519435	0.07913611149264717
4.650000000000001	0.05476138044387957	0.05553826559301922	0.0575286541982023	0.06210297233656403	0.07927506451442246	0.13809846711187224	0.0795715422665904
4.700000000000001	0.05489930340586424	0.055690142516756636	0.057720341946976284	0.062408985563411346	0.0802674225471367	0.13837969289873342	0.08000884110275933
4.750000000000001	0.05504022232358796	0.05584535525013923	0.05791643984794925	0.06272309884549632	0.08130267265180624	0.1386617557382334	0.08044794189021001
4.800000000000002	0.05518415947931565	0.05600399217743357	0.05811701586252993	0.06304557555958934	0.08238338908692078	0.13894469409993845	0.08088876664952424
4.850000000000001	0.05533120411748693	0.05616609588203203	0.0583222647706938	0.06337667370652222	0.0835122813768241	0.13922873634421504	0.08133114825702821
4.900000000000001	0.05548142893221364	0.056331689597732826	0.05853224733382012	0.06371666783613894	0.08469232639737034	0.1395138146067469	0.08177537166276722
4.950000000000001	0.05563496736178397	0.05650101708905009	0.058747100630307525	0.06406586336105136	0.08592670908733058	0.13980003201354357	0.08222113903633585
5.000000000000001	0.05579179980244042	0.05667399765200143	0.05896700620460771	0.0644245461738302	0.08721889530461657	0.14008736444121084	0.08266847746472306
5.050000000000002	0.05595208045240385	0.05685085373994814	0.05919203863489764	0.06479304108338857	0.08857267044413697	0.14037612220858578	0.08311729098403216
5.100000000000001	0.056115888392227475	0.05703163660891186	0.05942235368868176	0.06517167749352515	0.08999210668297342	0.14066615214843997	0.08356763670790618
5.150000000000001	0.05628331804828912	0.057216429839068716	0.05965813955495225	0.06556079419298144	0.0914816698843468	0.14095763974196393	0.08401951223221676
5.200000000000001	0.056454408968964476	0.057405400593352196	0.05989946976420191	0.06596074393462881	0.09304624605725453	0.14125051107827982	0.08447262272393692
5.250000000000002	0.056629296390464656	0.05759853568492734	0.06014659208765094	0.06637191384867291	0.09469112831146931	0.14154499578951973	0.0849273414731888
5.300000000000002	0.056808081813208844	0.057796121087105856	0.06039958401807821	0.06679469754769518	0.0964221478539612	0.14184105351120108	0.0853834631345968
5.350000000000001	0.056990861426087225	0.05799813414135713	0.060658687254883104	0.06722948792328709	0.09824568343185236	0.1421387178405127	0.08584074997619885
5.400000000000001	0.05717781609287931	0.05820475294702199	0.060924032578202336	0.06767672799320446	0.10016879479811946	0.14243805113657929	0.08629911234150317
5.450000000000001	0.057368887934994284	0.058416070935618514	0.061195800076774276	0.06813686520825701	0.1021992345687811	0.14273915918483146	0.08675917481569337
5.500000000000002	0.05756436125298192	0.05863230911014039	0.06147422794181012	0.0686103561200524	0.10434557565654479	0.1430420203322632	0.08722014870864583
5.550000000000002	0.05776424243401079	0.05885343057773218	0.06175943254043137	0.06909769997097692	0.10661728408583315	0.1433467864057875	0.08768256129719453
5.600000000000001	0.05796872977666956	0.059079756840962894	0.06205167976520709	0.06959941307862483	0.10902489639502133	0.14365340674933033	0.08814600685061985
5.650000000000001	0.0581779563087248	0.05931135346555205	0.06235119497903785	0.07011603024022484	0.1115801761883306	0.1439618997710047	0.08861065017853154
5.700000000000001	0.05839198325249262	0.05954829534341455	0.06265815673077157	0.07064811058620224	0.11429621377232468	0.14427240404469704	0.08907645129035395
5.750000000000002	0.05861094687161783	0.05979088834480173	0.06297278918679927	0.07119625140951102	0.11718769399036155	0.14458493074731882	0.08954323897373444
5.800000000000002	0.058835061689277435	0.06003918436392475	0.06329532796681137	0.07176107634303541	0.12027113633626407	0.14489948267869282	0.09001124110750566
5.850000000000001	0.05906446164753998	0.06029340873948685	0.06362605298544932	0.07234322942881177	0.12356512551850163	0.145216127989646	0.09048023626179053
5.900000000000001	0.05929926397539864	0.060553655737571876	0.06396523542831489	0.07294339800302807	0.12709075896894795	0.14553494777263012	0.09095026202810992
5.950000000000002	0.05953919585151013	0.06082018652077137	0.0643130862693353	0.07356230103190975	0.13087193105705275	0.14585592973401953	0.0914213239135761
6.000000000000002	0.05978577683207753	0.06109320065155188	0.06466987567730897	0.07420069420795428	0.13493593606468124	0.14617907007741918	0.0918932617878309
6.050000000000002	0.06003775013616597	0.06137281823200835	0.0650359561015057	0.07485936793621417	0.13931404676012504	0.1465044715674069	0.09236631515357001
6.100000000000001	0.060295902471563245	0.061659249289336415	0.06541156766265988	0.07553916175274122	0.14404230481905866	0.14683218785629853	0.0928402472665836
6.150000000000001	0.06056028866886498	0.06195273025844106	0.06579706355110959	0.0762409510908113	0.14916228510527263	0.14716208528609556	0.0933151196620319
6.200000000000002	0.06083119272910498	0.0622535151493242	0.06619273909830303	0.07696566316737208	0.15472240132755888	0.14749453088713554	0.0937909213884798
6.250000000000002	0.0611087099674501	0.06256175953189835	0.06659892873176476	0.07771427520965046	0.1607793487008069	0.14782928657005942	0.09426764043137985
6.300000000000002	0.06139310369260853	0.06287772143341863	0.0670160217982052	0.07848781736810029	0.16739966448087729	0.14816648266712484	0.09474513060486744
6.350000000000001	0.06168463109929023	0.06320160541363196	0.06744432522476362	0.07928736918929591	0.1746623783232648	0.1485061408437638	0.09522350691317034
6.400000000000002	0.06198342018292058	0.0635337508724021	0.06788427833996913	0.08011407433363149	0.1826615533128323	0.14884806786738003	0.09570281192234129
6.450000000000002	0.06228974911610674	0.06387436745939334	0.06833625822214584	0.08096915118561143	0.1915222500510183	0.14919269103233396	0.09618297992491671
6.500000000000002	0.06260394402449743	0.0642237056211914	0.06880067115286881	0.08185387403989441	0.20135824016238868	0.14953980798711772	0.09666386811125825
6.550000000000002	0.06292610462471648	0.06458206533871413	0.06927795003643933	0.08276958858535188	0.21233643050087014	0.14988950320204153	0.09714556533489184
6.600000000000001	0.06325653608396653	0.06494865017688811	0.06976851148154939	0.08371773930825888	0.2246906140153715	0.15024182624997393	0.09762814668524544
6.650000000000002	0.06359554204961038	0.065327059103093	0.07027289118923807	0.08469982249052488	0.23866778127493715	0.15059662548716124	0.09811139291975325
6.700000000000002	0.06394341627570244	0.06571431777030456	0.07079153352254064	0.0857174544707684	0.2545967834151508	0.15095426427571362	0.09859529704075846
6.750000000000002	0.06430040072663568	0.06611181908646735	0.07132495249622117	0.08677234348022922	0.27290002162915494	0.15131440948770924	0.09908045551175944
6.800000000000002	0.06466682403833968	0.06651996929859516	0.07187368098660052	0.08786627731264263	0.2941274624172263	0.15167735711770103	0.09956586558432054
6.850000000000002	0.0650430226756038	0.06693904717116617	0.0724382736820739	0.08900118578753502	0.3190079338061258	0.15204305632633555	0.10005231265758456
6.900000000000002	0.06542928185704344	0.06736951757017051	0.0730193284040892	0.09017910336033275	0.34852339426278967	0.15241144726880354	0.10053938659824559
6.950000000000002	0.0658260239873476	0.06781168869341991	0.07361741949120093	0.0914021912041374	0.3840379697924057	0.15278264510627862	0.10102689442326783
7.000000000000002	0.06623350267197514	0.06826597757577657	0.07423320733704886	0.0926727694579077	0.42746985591831377	0.15315666652174403	0.10151578262541788
7.050000000000002	0.06665207974286824	0.0687328124537312	0.07486732863766221	0.09399328860774103	0.4816004457061013	0.15353350690349088	0.10200480137971181
7.100000000000002	0.06708222774129968	0.06921264509565095	0.07552049785135573	0.09536636917713004	0.5505761731800451	0.15391324939384468	0.10249472925228849
7.150000000000002	0.06752431522049074	0.06970587344795609	0.07619341010488556	0.09679480817618158	0.6407498597589643	0.15429583739057864	0.10298535235979667
7.200000000000002	0.0679787664140119	0.07021303984409144	0.07688580220339691	0.09828160480020998	0.7620614734342126	0.15468124979062456	0.10347668829917686
7.250000000000002	0.06844599843850441	0.07073459085031875	0.07760044800582122	0.09982993520974981	0.9299929940100732	0.15506960079069287	0.1039687112529242
7.3000000000000025	0.06892646574521155	0.07127105482136464	0.07833840155140326	0.10144323911197017	1.1663713221462646	0.15546101126871512	0.10446134468197535
7.350000000000002	0.0694206335705716	0.07182293980217969	0.07909822579617032	0.10312517140714239	1.48727239278455	0.15585547667080019	0.10495462715226836
7.400000000000002	0.06992896882047628	0.07239082991571388	0.07988195419188493	0.10487967267688303	1.8369434127504172	0.1562527420688781	0.10544873011233494
7.450000000000002	0.07045204699163143	0.07297529563665694	0.0806905204072228	0.10671095106882245	2.009973428021903	0.15665316930224582	0.1059434513851518
7.500000000000002	0.0709903563855585	0.07357690361476932	0.08152490595609851	0.10862354029656518	1.9092500948323292	0.15705645815734176	0.10643882730608356
7.5500000000000025	0.071544427437642	0.07419633288529015	0.08238617435079032	0.1106446333569655	1.6876098513743714	0.15746293007091033	0.1069348703848317
7.600000000000002	0.07211490681603427	0.07483422607708068	0.08327538445851435	0.1127109385052616	1.4683834279994215	0.15787256874978775	0.107431507158033
7.650000000000002	0.07270236111848183	0.07549124298514842	0.08419369523939846	0.11489832604181793	1.2866694231426121	0.15828511358014083	0.10792881777500322
7.700000000000002	0.07330736323729603	0.07616811298221116	0.08514229967367948	0.11718899613831768	1.1424471686083721	0.1587009924691136	0.10842682543140336
7.750000000000002	0.07393062580318688	0.07686555197319311	0.08612244535632918	0.11958630014490823	1.0281884047052336	0.15911998181402692	0.1089255352530257
7.8000000000000025	0.07457284052297952	0.07758434932035874	0.08713545724643446	0.12210321669164914	0.9366271284518943	0.15954207941324017	0.10942478370071321
7.850000000000002	0.07523465000732754	0.07832530985263375	0.08818271747200734	0.12474666261823586	0.8621517649574142	0.1599673074727439	0.10992473909173617
7.900000000000002	0.07591688233805627	0.07908927702817703	0.08926566774818401	0.12752373206403322	0.8006613866495595	0.16039586412178578	0.11042528165618197
7.950000000000002	0.0766202018131934	0.07987710858221586	0.09038584110444559	0.13044362767979378	0.7491850821743817	0.160827602246345	0.11092648309635866
8.000000000000004	0.07734551715475879	0.08068973518579048	0.09154482753243043	0.13351646532856476	0.705554154975316	0.16126247149784254	0.1114283705682491
8.050000000000002	0.07809357806785044	0.08152811315089714	0.09274431100813052	0.1367542546705347	0.6681642061820425	0.1617008652843736	0.11193095279049683
8.100000000000003	0.07886528176478391	0.08239322252689973	0.09398606145178956	0.14016547285624625	0.63581004048155	0.16214235837357713	0.11243393921830805
8.150000000000002	0.07966155840377631	0.08328608160659279	0.09527192818237218	0.1437657469039455	0.607572117148965	0.16258710893013262	0.11293788631107952
8.200000000000003	0.08048331210889215	0.08420778639741666	0.09660387291535733	0.14756960052586532	0.5827387519238907	0.16303538091758063	0.1134422937894296
8.250000000000002	0.0813315370481793	0.08515948475562585	0.0979839505895641	0.15159294405376889	0.560751777700912	0.163486894878013	0.11394744397982343
8.300000000000002	0.08220729787604686	0.08614230750554341	0.09941431696145475	0.15585352981976608	0.5411673648370905	0.16394184962568045	0.11445300539344697
8.350000000000003	0.08311161784281262	0.08715750489349805	0.10089725482099743	0.16037079440638924	0.5236289618848669	0.1644001551545642	0.11495951754193755
8.400000000000002	0.08404561782642261	0.08820633935155975	0.10243516849797185	0.16516640696060958	0.5078468309996749	0.1648618069829091	0.1154665143475584
8.450000000000003	0.08501045821778241	0.08929014977002714	0.10403057378937097	0.17026439659487136	0.4935832888280733	0.1653267008074504	0.11597406011938656
8.500000000000002	0.08600735404979964	0.09041033990780933	0.10568613255783621	0.17569164326249886	0.48064161955218954	0.16579526478006967	0.1164825439085331
8.550000000000002	0.0870375533501555	0.09156833452195201	0.1074046561348796	0.18147801461469992	0.4688577961445517	0.1662672529176779	0.11699145923211123
8.600000000000003	0.08810239112375662	0.09276564069071735	0.10918910583868069	0.18765724717129673	0.45809368370838716	0.1667427090059254	0.11750102298688807
8.650000000000002	0.08920318356256951	0.0940038402108434	0.11104260247438713	0.1942670421438364	0.44823245592929384	0.16722164918010163	0.11801115063512618
8.700000000000003	0.09034136799004333	0.09528456871673585	0.11296844402092221	0.20135007831810214	0.4391746712065103	0.16770403037247997	0.11852223359480882
8.750000000000002	0.09151841133403504	0.09660953577129705	0.11497010152118348	0.20895468722362254	0.4308347194645608	0.1681898546384951	0.11903369270705805
8.800000000000002	0.0927358489239416	0.09798051690242948	0.1170512589269257	0.21713573294578348	0.42313923169737405	0.16867942915108933	0.1195457652331626
8.850000000000003	0.09399527139856145	0.0993993767864243	0.11921578161250279	0.2259559520457144	0.41602425669778353	0.16917233884543295	0.12005890731012947
8.900000000000002	0.09529833685644196	0.10086802377533566	0.12146776596279052	0.23548714782898328	0.40943433427358356	0.16966901514679456	0.12057194098633842
8.950000000000003	0.0966467555889361	0.1023884773889705	0.12381156774237123	0.245812093122888	0.4033208920122769	0.17016897983645718	0.12108633965177862
9.000000000000002	0.09804232014420933	0.10396282924741707	0.12625175430234226	0.25702640695011714	0.39764124531157946	0.17067279935056143	0.1216009368220331
9.050000000000002	0.09948686583535205	0.10559324793832925	0.12879316764868864	0.26924134818462897	0.3923577709517296	0.17118017731988444	0.1221167914410797
9.100000000000003	0.10098232237739646	0.10728199987373177	0.1314409437925823	0.2825871401456237	0.3874371486653691	0.17169112229157682	0.1226325278654397
9.150000000000002	0.10253066741408023	0.10903142325661141	0.1342005110547384	0.2972167990287655	0.38284965779143	0.17220573955988439	0.12314923510115038
9.200000000000003	0.1041339679795028	0.11084397852333394	0.1370776319281397	0.3133114459175246	0.3785690841585234	0.17272406197235854	0.12366660227983343
9.250000000000004	0.1057943626230573	0.11272217931527218	0.14007837970659853	0.3310870635765517	0.37457178534449603	0.17324592265636257	0.12418478647065116
9.300000000000002	0.10751403842158558	0.11466866846028267	0.1432092173247912	0.3508029388025524	0.370836398934873	0.17377152279461072	0.12470352920063013
9.350000000000003	0.10929526807087475	0.11668616181852443	0.14647694348066675	0.37277282494572184	0.3673442104974705	0.17430094565019094	0.1252228330064705
9.400000000000002	0.11114041389832519	0.11877750255708808	0.14988884776175881	0.3973797318908179	0.3640778452968065	0.17483389448547546	0.12574282695867223
9.450000000000003	0.11305188615031714	0.12094559329495214	0.15345262944242988	0.4250956298208264	0.36102194830941514	0.17537055643156624	0.1262636774099679
9.500000000000004	0.11503218192322473	0.12319346645385254	0.15717640518253528	0.45650790610130554	0.35816240044939496	0.17591097162859093	0.12678495031985967
9.550000000000002	0.11708384691917484	0.12552425529848144	0.1610688391294135	0.4923551439874718	0.3554863409882131	0.17645522251279244	0.12730695961719632
9.600000000000003	0.11920953619317665	0.1279411963619248	0.1651391648380962	0.5335781057523747	0.35298232834384324	0.17700320174802722	0.12782952457343066
9.650000000000002	0.12141191721338762	0.13044759085801827	0.16939707179091656	0.5813919060421391	0.3506396395369112	0.17755444701779816	0.12835304761296218
9.700000000000003	0.12369374976342051	0.13304687228959944	0.17385299940010368	0.6373837964184254	0.3484485461677006	0.17811018337254209	0.12887705692362977
9.750000000000004	0.1260578704325277	0.13574257090728237	0.178517847744869	0.7036589527118053	0.34640045685956783	0.17866960103256652	0.12940150974493475
9.800000000000002	0.12850711210429244	0.13853831202522704	0.18340339614962842	0.7830514413549761	0.3444867674150235	0.17923221279752943	0.12992689270169216
9.850000000000003	0.1310444091397911	0.14143777086005338	0.18852200622254123	0.8794313105386531	0.34270045019679923	0.1797991191117152	0.13045281842553835
9.900000000000002	0.1336726928126919	0.14444476371472392	0.19388694060033518	0.9981465852631793	0.34103431082030694	0.18036975845696343	0.13097938658691446
9.950000000000003	0.13639493247109558	0.14756310601369282	0.19951218801966264	1.146628222809154	0.3394822207488398	0.18094431703040856	0.13150659393809025
10.000000000000004	0.13921416330729963	0.15079676842972844	0.20541268610706487	1.335092992430048	0.33803827043247203	0.18152254402219956	0.1320343836471069
10.050000000000002	0.14213334540263967	0.15414974377947477	0.21160429380895907	1.5768783350829292	0.33669702592503487	0.1821047096824008	0.13256303119208174
10.100000000000003	0.14515550207176986	0.1576260584381206	0.21810392799717082	1.886519585393126	0.33545340402309987	0.18269066962961666	0.13309234849321738
10.150000000000002	0.14828357926544022	0.1612297437843191	0.22492940271074957	2.26957423130499	0.33430297210488574	0.18328041307826295	0.13362205030368024
10.200000000000003	0.15152053381628505	0.1649649351886051	0.2320998398100238	2.6922672120573363	0.33324121667131407	0.18387412086219582	0.13415259182080608
10.250000000000004	0.15486922521298352	0.16883569283374644	0.2396355162300856	3.040941299957747	0.3322641790641275	0.18447164523844709	0.13468371619902308
10.300000000000002	0.15833243798533125	0.17284609245514782	0.2475578836438619	3.174781478667268	0.3313681911853569	0.18507301824328487	0.13521550126254644
10.350000000000003	0.16191282886934832	0.17700008681426072	0.2558898356130157	3.080772805613345	0.33054969483265567	0.18567835614029085	0.13574776108064035
10.400000000000004	0.16561294485082367	0.18130163571098423	0.2646556336172168	2.8613845143439844	0.3298055956074792	0.18628735514393488	0.1362807536305255
10.450000000000003	0.1694351570236119	0.1857546192740145	0.2738810113223078	2.610450903317047	0.32913265362578203	0.186900408613743	0.1368144683469086
10.500000000000004	0.17338161568949406	0.19036260520387538	0.28359327660600897	2.3743421184615334	0.32852826327270723	0.18751727495518253	0.13734859981352243
10.550000000000002	0.17745426345988635	0.19512917078212677	0.29382141531081873	2.1679983552291384	0.32798969062818295	0.1881380825330008	0.1378835932192006
10.600000000000003	0.18165473104632124	0.20005756879075687	0.30459599227997125	1.9925541773691597	0.3275144727191896	0.18876277050606394	0.13841911475658858
10.650000000000004	0.1859842926753119	0.2051508174311767	0.31594945268522134	1.8444890220406518	0.3271003691239641	0.18939142975517015	0.1389550126411518
10.700000000000003	0.19044393972107443	0.21041154026691933	0.3279160715788265	1.7193464263999776	0.3267449311543887	0.19002372857980598	0.13949170014180215
10.750000000000004	0.1950341724691218	0.21584205015658942	0.34053185155934473	1.6130118762981112	0.32644656316874954	0.19065993744029733	0.14002885322305192
10.800000000000002	0.19975502870087647	0.22144415229277126	0.3538348354721055	1.5220402737579364	0.32620296345970007	0.1913002012437472	0.14056683260286948
10.850000000000003	0.20460598479413727	0.22721926005290216	0.36786490227112	1.4436525468780221	0.32601264082299825	0.19194470144751394	0.14110534126872568
10.900000000000004	0.20958597844601412	0.23316802855118945	0.38266399333553025	1.3756359040274078	0.3258736788477566	0.19259227716253774	0.14164440052969443
10.950000000000003	0.21469326612229	0.23929057642569918	0.3982757386523983	1.316231969645624	0.32578465904992165	0.19324427789391882	0.14218397718368353
11.000000000000004	0.2199253515459687	0.2455862551685395	0.41474566899510346	1.2640387129805308	0.32574366759580137	0.19389999878104597	0.14272390004991722
11.050000000000002	0.22527904270891463	0.25205357452837696	0.4321210284166266	1.2179319250157639	0.32574985565605424	0.19455970583145651	0.1432647177456127
11.100000000000003	0.23075016334894727	0.25869013713875066	0.4504505678302184	1.1770032401243204	0.32580163447365285	0.19522312094562644	0.14380597921393776
11.150000000000004	0.23633379804298693	0.2654925128592889	0.4697844567369269	1.1405131006663232	0.32589786227965395	0.19589059117834712	0.1443475861680143
11.200000000000003	0.24202396355746947	0.27245630834282775	0.49017364350778525	1.1078550048855274	0.3260372441818385	0.19656186676639964	0.1448898821619415
11.250000000000004	0.24781365305177605	0.2795757688497713	0.5116698569524014	1.0785275030671018	0.3262186173990264	0.19723710972033237	0.1454327969824713
11.300000000000002	0.2536948552896101	0.28684407107849585	0.5343250014295919	1.052113019974256	0.32644098999361537	0.19791609954712044	0.14597595448855077
11.350000000000003	0.2596583539317243	0.29425284078357095	0.5581903080885575	1.028261552208981	0.32670332463406776	0.19859883016731675	0.14651976487204005
11.400000000000004	0.2656937917087987	0.3017924096205493	0.583315922418981	1.0066780149775976	0.3270046826061489	0.19928562490734691	0.147064182560538
11.450000000000003	0.2717897451021245	0.30945162530030546	0.6097497922793571	0.987111562033584	0.3273443083479875	0.19997599598556803	0.14760894294561158
11.500000000000004	0.27793345050050045	0.3172176889747358	0.6375366447788022	0.9693482838720733	0.3277211128144173	0.20067039301951609	0.14815405053609682
11.550000000000004	0.28411097409098973	0.3250762864343115	0.6667166376370437	0.9532045484169163	0.32813456352588516	0.20136851036267595	0.14869972477110874
11.600000000000003	0.29030730524681747	0.33301137515749923	0.6973242168696214	0.9385218844852226	0.3285837345417374	0.2020703322599287	0.14924554945957003
11.650000000000004	0.29650619049516047	0.34100534630673307	0.7293859568276939	0.9251630299917635	0.3290678297250026	0.20277609763650123	0.1497922799134381
11.700000000000003	0.30269033049429295	0.34903893138296116	0.7629191654510981	0.9130084987292092	0.32958634598178	0.2034854713192439	0.15033904543540702
11.750000000000004	0.30884143976064315	0.3570912521052627	0.7979294728317765	0.9019539755808467	0.33013845250566304	0.20419875602060827	0.15088654532174778
11.800000000000004	0.3149402379717836	0.3651399707298164	0.8344087228138508	0.8919078318675028	0.3307235335344048	0.2049156625168987	0.15143427764743406
11.850000000000003	0.32096658586694415	0.3731611185870565	0.872332585885699	0.882789466541538	0.3313413353997298	0.20563626740615726	0.15198236378334049
11.900000000000004	0.32689988788729973	0.3811295749869048	0.9116578650606721	0.8745280413920151	0.3319907923839204	0.20636069585550257	0.1525306166320789
11.950000000000003	0.3327188568755135	0.3890189320874704	0.952320218547692	0.867060095563476	0.3326719403900587	0.20708865668207355	0.15307941383289644
12.000000000000004	0.33840188560259055	0.39680179363561496	0.9942315409554592	0.8603301487050186	0.33338369492228936	0.207820434003823	0.15362863911175362
12.050000000000004	0.343927304800995	0.4044499750078978	1.037277621677668	0.8542882303937578	0.3341260464887254	0.20855574055920278	0.15417805939406354
12.100000000000003	0.34927346757996913	0.41193471649418334	1.081316164077617	0.8488900754746851	0.33489814305821647	0.20929474969180228	0.1547277671992354
12.150000000000004	0.35441900317019215	0.4192269967119744	1.1261754397961787	0.8440960621741718	0.3356999161901929	0.21003733118474666	0.1552777178096293
12.200000000000003	0.3593430079929738	0.42629765108779805	1.1716534447397953	0.8398705636572263	0.33653063617305656	0.21078343810318387	0.15582794928636814
12.250000000000004	0.36402543048548175	0.4331179843317323	1.217517632029036	0.8361817258629828	0.3373900735718978	0.21153316401816644	0.1563784137266595
12.300000000000004	0.3684470883985824	0.43965982913121704	1.263505755598665	0.8330012818704203	0.3382776909250997	0.21228593250585365	0.1569289248750895
12.350000000000003	0.3725901129963405	0.44589586968254435	1.3093275901625623	0.8303032176001212	0.3391935158383837	0.21304281155485089	0.15747992257791335
12.400000000000004	0.37643792431459877	0.4518001462320176	1.3546680480273077	0.8280646887944783	0.3401367313364467	0.21380282765525613	0.15803097309438308
12.450000000000005	0.3799755609459887	0.4573482438164356	1.3991912414002716	0.8262649302696382	0.341107306068672	0.21456638645701737	0.1585822630791222
12.500000000000004	0.38318986264641586	0.46251747495051343	1.442545766986647	0.8248851898072727	0.3421049273867665	0.21533354829573345	0.15913336143164036
12.550000000000004	0.3860695165900374	0.46728743196753353	1.4843709397535543	0.8239086073561535	0.3431289992084319	0.21610389758741438	0.15968481838211815
12.600000000000003	0.388605365727257	0.47164006914364176	1.5243037717506958	0.8233204755678616	0.34417935760157425	0.21687760021122546	0.1602363758940513
12.650000000000004	0.39079030595176034	0.47555979105265433	1.5619866808088023	0.8231068110108047	0.34525588314146577	0.21765461042069098	0.16078793662299848
12.700000000000005	0.3926194025117069	0.47903385526880116	1.5970754038646895	0.8232558413096999	0.3463581083354604	0.21843470788591113	0.16133968397139428
12.750000000000004	0.3940899434993872	0.4820525280754273	1.629246752129393	0.8237565750124413	0.34748603972424486	0.21921829755839928	0.16189135996169396
12.800000000000004	0.3952013656542741	0.48460881400074207	1.6582063690891546	0.8245993226149452	0.3486391609115738	0.22000486255158322	0.16244317085255
12.850000000000003	0.39595530044826965	0.4866988176012943	1.6836953898510532	0.8257756543957372	0.34981737423408366	0.2207948076993403	0.16299454786577097
12.900000000000004	0.3963554998958507	0.4883217270675311	1.7054965795795518	0.8272778642689466	0.3510202093260716	0.22158768847712687	0.16354613941504864
12.950000000000005	0.39640763578747684	0.4894795571928401	1.7234389757189994	0.8290993874544125	0.3522478436411917	0.22238356816272595	0.16409764841807703
13.000000000000004	0.39611922070568184	0.49017718426712653	1.7374014913999758	0.8312344111405977	0.3534996093277586	0.22318269155439086	0.16464901909600285
13.050000000000004	0.3954994767312425	0.49042215217918184	1.7473149848024172	0.8336780189443708	0.35477548714378754	0.223984675918158	0.16520038811277138
13.100000000000003	0.39455920503865816	0.49022448898113913	1.7531627598836252	0.8364258719680436	0.3560753759284749	0.2247895091408053	0.1657515033397993
13.150000000000004	0.3933105137701176	0.4895966837415555	1.7549797893562313	0.8394745503234121	0.3573989641096749	0.22559729351818342	0.1663025565873779
13.200000000000005	0.39176676061757343	0.48855310263437035	1.752850566025993	0.8428210610157407	0.3587461632851155	0.22640784432166883	0.1668531230764316
13.250000000000004	0.38994226423364475	0.48711015235670674	1.7469055733955574	0.8464634243198124	0.3601164267549703	0.22722126569042364	0.167403472499362
13.300000000000004	0.3878521303076643	0.48528560706415647	1.7373169064349103	0.8503998405093262	0.36150998822803593	0.22803731322070625	0.16795367839004866
13.350000000000003	0.3855121190680322	0.4830987010421173	1.7242927108015005	0.8546295308899341	0.3629265687942539	0.22885612968105581	0.1685035293374755
13.400000000000004	0.3829384081862064	0.4805697630499983	1.7080714475251335	0.8591516602666025	0.364365554451523	0.2296773443437453	0.16905308669885355
13.450000000000005	0.38014750226164074	0.4777197435478997	1.6889151966427929	0.863966662714939	0.3658272450795738	0.2305013364938096	0.16960234471665883
13.500000000000004	0.37715592905823714	0.47457026152794013	1.6671033963838733	0.8690747799889665	0.3673114858031882	0.2313278045481907	0.17015119865460115
13.550000000000004	0.3739802813886084	0.4711433468729598	1.6429261689519081	0.8744773575634244	0.36881773238254817	0.23215649963412593	0.17069961142708276
13.600000000000005	0.37063693506038664	0.4674608769200672	1.6166782698567916	0.8801758130107606	0.3703461521115256	0.23298774641574393	0.17124725697281248
13.650000000000004	0.36714199687024607	0.46354487690228874	1.5886533468379538	0.8861722221094428	0.37189634544851663	0.23382117040316228	0.1717946588821814
13.700000000000005	0.36351119389269604	0.45941706101985114	1.559138972015961	0.8924691380486927	0.3734680946824606	0.2346569307413949	0.1723415300253108
13.750000000000004	0.3597597275157405	0.45509852504721504	1.5284121729696731	0.8990695399900893	0.3750613683427317	0.23549473195171405	0.17288781141843987
13.800000000000004	0.35590231676938533	0.4506100905163013	1.4967359390724355	0.9059768892438763	0.37667602961799246	0.23633476608314732	0.17343351931903606
13.850000000000005	0.35195313307608833	0.44597158134751513	1.4643564982450619	0.91319511175977	0.3783115749819575	0.23717670686177897	0.17397865471149299
13.900000000000004	0.34792551131311855	0.44120235764975035	1.4315011706562908	0.9207286142071311	0.3799682421466557	0.2380205091099585	0.17452316638279713
13.950000000000005	0.3438322117266024	0.4363206598155811	1.3983775002068377	0.928582194786392	0.38164566523791005	0.2388664776664445	0.17506685156850513
14.000000000000004	0.3396853593046756	0.4313440555525405	1.3651723271593585	0.9367612263836183	0.3833434500579447	0.2397141585006992	0.1756096718255604
14.050000000000004	0.3354961590819716	0.42628889305815765	1.3320517975977164	0.9452716665332496	0.38506148890874725	0.24056339057552095	0.1761517233418715
14.100000000000005	0.331275328234959	0.421170858520048	1.2991617738697947	0.954119534570881	0.3867999840916414	0.24141442463737522	0.17669306930864445
14.150000000000004	0.32703266983090673	0.41600438153003294	1.266628434537126	0.9633118065042239	0.3885582820475353	0.24226690788179459	0.1772335422459521
14.200000000000005	0.3227772789063832	0.4108030449424205	1.2345596020741534	0.972855563492184	0.3903362251140463	0.24312081029090082	0.17777313188338903
14.250000000000004	0.3185176912060439	0.4055793255215101	1.203045763763455	0.9827589132002246	0.3921339891133709	0.24397634468255955	0.17831178352766258
14.300000000000004	0.3142616604776882	0.4003449668016468	1.1721615986989231	0.9930297877172299	0.39395087950274754	0.24483309352864896	0.17884956003245436
14.350000000000005	0.31001626777409363	0.3951106105371305	1.1419674176786077	1.0036775224554293	0.3957869320226532	0.24569100288717233	0.1793862640229319
14.400000000000004	0.3057879844630351	0.3898858760348345	1.1125105533060176	1.0147112260090492	0.39764180007601496	0.24654992019123803	0.17992173810115308
14.450000000000005	0.30158269869731136	0.3846797771063004	1.0838267931104706	1.026140955038007	0.3995152902815347	0.2474098369510943	0.18045623060757604
14.500000000000005	0.29740573275258697	0.379500401057109	1.055941812966038	1.0379773768354554	0.4014074167338595	0.2482708855635427	0.18098947435301374
14.550000000000004	0.2932618102120643	0.37435490630672863	1.0288725411225774	1.0502316504503477	0.4033176937863912	0.24913283603163025	0.18152165715958402
14.600000000000005	0.2891552271878761	0.36924984200381594	1.0026281080958488	1.0629156851765826	0.40524585124909135	0.24999531038931164	0.18205257309902292
14.650000000000004	0.28508979503516496	0.36419105559037934	0.97721124796607	1.076042109141112	0.4071915963360288	0.2508585643235305	0.1825822399552551
14.700000000000005	0.28106872970451446	0.35918372945795696	0.952619128012866	1.0896241069335062	0.4091549614769871	0.2517220071227055	0.18311064001007724
14.750000000000005	0.2770950131545602	0.35423232544949945	0.9288442420008258	1.1036756939029064	0.4111354375850572	0.2525864068101883	0.183637628065753
14.800000000000004	0.27317115690971283	0.34934084351838646	0.9058754831681615	1.118211670046149	0.4131328483921784	0.253450884313045	0.18416329995230127
14.850000000000005	0.2692993838044222	0.3445127846154361	0.8836984039299001	1.1332475295438453	0.4151467605130298	0.254315587807361	0.1846874193826993
14.900000000000004	0.2654814668070271	0.33975099357643757	0.8622961741476809	1.1487995123656027	0.4171770160391409	0.2551805485935481	0.18520996051025262
14.950000000000005	0.2617189527425623	0.3350580738257114	0.8416499975993363	1.1648851648602687	0.4192232759834035	0.25604526619468704	0.18573095395436656
15.000000000000005	0.2580131922072515	0.3304360602077505	0.8217395713129183	1.181522456973279	0.4212850916634637	0.2569100073247191	0.1862504633385459
15.050000000000004	0.25436507033068656	0.32588660933956515	0.8025436199532998	1.1987307641808327	0.42336248804297605	0.257774354936228	0.18676833697991335
15.100000000000005	0.2507754271549478	0.3214111532612196	0.7840400849632778	1.216530000156069	0.4254549125374805	0.25863843664710173	0.1872845285811006
15.150000000000004	0.24724486946380297	0.31701067842070385	0.7662063207773517	1.2349416355429295	0.4275617985969017	0.2595020737390648	0.1877990334386851
15.200000000000005	0.24377371948947069	0.31268601677595376	0.7490196355875556	1.2539879702050503	0.4296832820629941	0.26036561673820996	0.18831171416760698
15.250000000000005	0.2403621858698246	0.30843765670612866	0.732457185809765	1.2736927284690396	0.4318187199234759	0.26122784733702403	0.18882264931065784
15.300000000000004	0.23701036873511327	0.3042658450155056	0.7164964788956896	1.2940805442994188	0.4339676983569188	0.2620892944690215	0.18933161577335986
15.350000000000005	0.23371811891836902	0.3001706402387283	0.7011150601127225	1.3151777102970603	0.4361299232554002	0.2629499318452908	0.18983858397595574
15.400000000000004	0.23048524407800475	0.2961519125870393	0.6862910693519408	1.3370118344477013	0.4383049749335701	0.2638093916077739	0.1903436641805725
15.450000000000005	0.2273114624100403	0.29220945356184247	0.6720030008005362	1.3596118275130722	0.44049244453061825	0.26466771783616994	0.1908466204941271
15.500000000000005	0.2241963697364291	0.2883427672701333	0.6582298518963636	1.3830085171018303	0.4426919110414383	0.2655247429618611	0.19134779459031667
15.550000000000004	0.22113941459915853	0.28455130996097866	0.6449514261020362	1.4072341402269213	0.44490282601127445	0.2663802709339022	0.19184647669594485
15.600000000000005	0.2181400453677318	0.2808344180201483	0.6321479556937737	1.4323225929445988	0.4471249746868214	0.26723431057431496	0.19234320238806885
15.650000000000006	0.2151975892088709	0.277191322889192	0.6198003561804777	1.4583099612954138	0.44935788861957193	0.2680865906102974	0.19283766169663952
15.700000000000005	0.2123114289126038	0.27362114823170636	0.607890260972388	1.4852340420811505	0.45160082791482986	0.2689369997929945	0.19332957118152197
15.750000000000005	0.2094806882396716	0.27012298869368845	0.5963999065963899	1.5131347945997626	0.45385352268348417	0.2697851778031576	0.1938194219930417
15.800000000000004	0.20670465320125064	0.2666958221499316	0.5853123669546378	1.5420543945451286	0.45611542024733426	0.2706313575921263	0.19430722396059058
15.850000000000005	0.2039824782279931	0.2633386078882305	0.5746111984307523	1.5720375566850335	0.45838604533738814	0.27147527090598006	0.1947921916082373
15.900000000000006	0.20131332589958806	0.2600502229759938	0.5642806935584166	1.6031310924253992	0.4606647837972341	0.27231663840760334	0.19527491004621678
15.950000000000005	0.19869633376496942	0.25682959118129567	0.5543057975160526	1.6353847052119743	0.4629511603706501	0.27315560766742397	0.19575483840049224
16.000000000000007	0.19613054721419054	0.2536755396350898	0.5446720837953944	1.6688509229594444	0.4652446070179586	0.27399184538931065	0.19623226899312501
16.050000000000004	0.1936150722335439	0.2505868924968624	0.5353657641379628	1.7035852063583112	0.4675445553126276	0.2748251770356334	0.1967069249667874
16.10000000000001	0.1911490534074467	0.24756241861683126	0.5263736263028562	1.739646087218545	0.4698504224896666	0.2756555569043934	0.19717905871629218
16.150000000000006	0.18873146685118858	0.24460089887097247	0.5176830654617826	1.7770955384604388	0.4721616113535671	0.2764825732972878	0.19764809837466532
16.200000000000006	0.18636141282630803	0.2417011970534233	0.5092819616889233	1.8159989587205427	0.4744775102035549	0.2773064304847987	0.19811470231324863
16.250000000000007	0.1840379960753591	0.23886200390930146	0.5011588339995376	1.8564256939195847	0.47679738105022146	0.27812680564067666	0.1985783998827451
16.300000000000008	0.18176022112099677	0.23608216178299113	0.4933025683112713	1.8984488179261607	0.47912080714997207	0.2789436665396075	0.19903949948755403
16.35000000000001	0.17952718827369818	0.2333604463551131	0.48570275071943003	1.9421458361591346	0.4814470206139451	0.2797566523142454	0.19949741890825057
16.400000000000006	0.17733797333618906	0.23069561370527847	0.47834927921168724	1.9875985971027836	0.4837753513486871	0.28056575682953483	0.19995223015183422
16.450000000000006	0.17519171025810465	0.22808651514036882	0.4712326566517211	2.0348936101755513	0.4861051146680187	0.28137088717456826	0.20040369244560102
16.500000000000007	0.17308740170429715	0.22553194936156817	0.46434359176686923	2.0841223115613094	0.48843561133806135	0.28217168756178895	0.20085250763351745
16.550000000000008	0.17102419238761435	0.22303070727638374	0.4576734660661108	2.1353813901619207	0.4907660093466815	0.282967969920747	0.2012975413671341
16.60000000000001	0.16900124307155373	0.22058169418701645	0.45121391781596243	2.188773021619287	0.4930958180285574	0.28375979354965	0.20173995169663006
16.650000000000006	0.16701761580262264	0.21818370528245978	0.44495700332856103	2.2444050294760576	0.49542417586279885	0.2845469745578406	0.20217890295579688
16.700000000000006	0.16507247818102755	0.21583568425553867	0.43889504324345907	2.30239124557247	0.49775032634041233	0.28532918472603136	0.20261451889576984
16.750000000000007	0.16316498733637275	0.2135364762651193	0.43302087382969257	2.3628516949675946	0.5000734989824345	0.28610656734778567	0.20304679576624635
16.800000000000008	0.16129437154988047	0.21128499483491492	0.42732758700119167	2.4259127432955503	0.5023929095308018	0.286878740447703	0.20347557877232786
16.85000000000001	0.15945967748092205	0.20908024630907907	0.42180853616148317	2.4917073731112813	0.5047078605512307	0.28764558558997233	0.20390086626223464
16.900000000000006	0.1576602077197231	0.20692110012521248	0.4164574060303905	2.5603752280324894	0.5070173394577896	0.2884069268840126	0.20432254382065734
16.950000000000006	0.15589516121112812	0.20480660066912737	0.4112681606242119	2.6320627149385647	0.5093208442271552	0.28916251628278283	0.20474068280776186
17.000000000000007	0.15416382536823647	0.20273572131335182	0.4062351807689324	2.706922947601792	0.511617094015235	0.28991218416499387	0.20515516679445828
17.050000000000008	0.15246533535351325	0.20070747903280228	0.40135275775953216	2.7851155701390886	0.5139052647357822	0.290655997271464	0.20556581594339723
17.10000000000001	0.15079899735270796	0.19872089992978292	0.39661586065529164	2.8668066746881977	0.5161848914257243	0.2913937410055385	0.20597288535601654
17.150000000000006	0.14916413549215246	0.1967751364866377	0.39201933570444103	2.9521678036958026	0.518454902122458	0.29212501016811965	0.2063760903754363
17.200000000000006	0.1475599996787036	0.19486919412243786	0.38755851241933925	3.0413756915717474	0.520714412502442	0.2928499927819587	0.20677549317144073
17.250000000000007	0.1459859660829732	0.19300220439129046	0.38322870781011265	3.1346110985462396	0.5229625274367304	0.29356827395533686	0.20717091276468627
17.300000000000008	0.14444128622030927	0.19117329307158926	0.3790255987773161	3.232057354175554	0.5251983414681577	0.2942798427527249	0.2075623483072925
17.35000000000001	0.14292532570205907	0.18938160154500228	0.3749450365451601	3.333898295830785	0.5274209393186522	0.2949842458655338	0.20794977797282438
17.400000000000006	0.14143747829606923	0.1876264031890118	0.37098300919871097	3.440316088609009	0.5296293964268268	0.29568165106360356	0.20833307538636608
17.450000000000006	0.13997707467148235	0.18590673638438915	0.3671356125225067	3.551487901654344	0.5318227795156594	0.29637180581788325	0.208712386178606
17.500000000000007	0.13854355467091128	0.18422194612566223	0.36339925893353886	3.667581962523952	0.5340002087456147	0.29705458673229546	0.20908744479747593
17.550000000000008	0.1371362968644263	0.18257125458447376	0.3597705067594603	3.7887524525452867	0.536160611279776	0.29772960862831427	0.2094582788384688
17.60000000000001	0.13575476462466263	0.1809538596014626	0.3562459061960066	3.9151332905820078	0.5383030937714484	0.29839698388442776	0.2098246255103014
17.650000000000006	0.1343983382468883	0.1793690793886693	0.3528223896751781	4.046830605866476	0.5404265791981672	0.2990564958751771	0.21018686861648717
17.700000000000006	0.13306649142763582	0.17781623807135993	0.34949676367515004	4.183913729249506	0.5425303323267415	0.2997079427575782	0.21054473767936568
17.750000000000007	0.13175872545900802	0.17629460152670529	0.3462661814906287	4.326403789832673	0.5446132643224114	0.30035110950453664	0.21089825503252654
17.800000000000008	0.13047448795178163	0.174803523177669	0.34312780880880744	4.474261531074551	0.5466743992866689	0.30098578951990884	0.21124725430824876
17.85000000000001	0.12921326036974268	0.17334230785015503	0.34007896235075386	4.627371679283643	0.5487127582026476	0.3016120814971872	0.21159170535112637
17.900000000000006	0.1279745688036682	0.17191046386562103	0.337117134502396	4.785526747277815	0.5507273597592302	0.30222964491231974	0.21193158917914007
17.950000000000006	0.12675792788046092	0.17050727775391739	0.33423982326643564	4.948407896027058	0.5527172644985601	0.3028383660724086	0.21226685857952984
18.000000000000007	0.12556290544865067	0.1691322067905121	0.33144461350915755	5.115564394625096	0.5546814018595047	0.3034380598982485	0.2125974394124991
18.050000000000008	0.12438901119142809	0.1677846530628857	0.3287293863044827	5.286393855742243	0.5566188073976177	0.30402869278901223	0.2129234003178704
18.10000000000001	0.1232358118293142	0.1664639958582681	0.32609190015513434	5.460119961071377	0.5585284651230036	0.3046099597818329	0.21324454654324
18.150000000000006	0.12210285170526358	0.16516983908501093	0.32353008153795937	5.635774967696433	0.560409592695481	0.305181743278655	0.21356078028406658
18.200000000000006	0.12098975207652796	0.163901550102441	0.3210419627025285	5.812184117841322	0.5622610243837449	0.30574400151664927	0.2138722625536766
18.250000000000007	0.11989609663149992	0.1626586690375742	0.3186257595405362	5.987957792650585	0.5640818395328878	0.30629658946667915	0.21417896356598398
18.300000000000008	0.11882150739430664	0.16144067869887646	0.31627951396475673	6.161491649874352	0.5658710709261293	0.30683933243710443	0.21448064051347884
18.35000000000001	0.11776547272521753	0.1602470351103502	0.31400152054321673	6.330981864562325	0.5676277574593355	0.30737198764862855	0.21477735779308402
18.40000000000001	0.11672782155838224	0.15907738273213123	0.3117902319238919	6.494451650552126	0.5693509794530572	0.3078943861910912	0.21506905936136658
18.450000000000006	0.11570813583128281	0.15793124382772472	0.3096439104291582	6.649801956630887	0.5710397217650969	0.3084066270912121	0.21535570357598513
18.500000000000007	0.11470596426315094	0.1568080947484951	0.3075611072366202	6.7948748655498585	0.5726930152754774	0.308908430740997	0.2156372062212024
18.550000000000008	0.11372100174220634	0.15570766609578346	0.3055404071956591	6.927540045706375	0.5743100701862092	0.30939961965498536	0.21591366267708717
18.60000000000001	0.11275293954955412	0.15462945186681676	0.30358035969215713	7.0457949826247255	0.5758898975572487	0.3098801849686598	0.2161849120251625
18.65000000000001	0.11180156730523638	0.15357306876702115	0.3016796142801814	7.147872192752278	0.5774316505920417	0.31034994524132026	0.21645079273079978
18.700000000000006	0.11086645017668317	0.15253804262342907	0.29983700555229476	7.232349410729784	0.5789343465538374	0.3108085366976584	0.21671155341223486
18.750000000000007	0.10994727024093987	0.1515241186196281	0.29805123048549653	7.2982475021705655	0.5803970625393156	0.311256544750399	0.21696701856417133
18.800000000000008	0.10904358533121439	0.15053096219617146	0.2963211151941536	7.345103628163583	0.581819117186608	0.3116931586590402	0.21721715511811066
18.85000000000001	0.10815548887159743	0.1495581598609741	0.2946456233593686	7.373013531497186	0.5831995935138584	0.31211842050264144	0.21746195226770268
18.90000000000001	0.10728247250890721	0.1486053960367162	0.29302370729022975	7.382632553926715	0.5845375404304697	0.31253223694440885	0.21770132050697646
18.950000000000006	0.10642425600388972	0.14767222668479185	0.29145424699561495	7.375134329550451	0.5858324528709233	0.31293464089544965	0.2179352529162864
19.000000000000007	0.10558051813154279	0.1467585479238087	0.28993642302994616	7.3521345438899735	0.587083320914076	0.313325351725956	0.2181637157762079
19.050000000000008	0.10475121922886022	0.14586383380199575	0.28846921207412723	7.315584819237558	0.5882893454756003	0.3137042300418803	0.21838667617000312
19.10000000000001	0.10393580158649662	0.144988033425264	0.28705176936600907	7.267650271703427	0.5894497483577453	0.3140713549833043	0.21860408571313253
19.15000000000001	0.10313438280376008	0.1441305955037997	0.2856832715180113	7.210599048046587	0.5905640270815641	0.31442657455184986	0.21881594658917525
19.200000000000006	0.10234647476092817	0.14329153322751864	0.28436296365661473	7.1466854673775755	0.5916313888216601	0.31476960319874464	0.21902225231022482
19.250000000000007	0.10157205887595389	0.14247036061976193	0.2830900650442558	7.0780671426151045	0.59265109277647	0.3151005946500716	0.21922278716402419
19.300000000000008	0.10081077217722889	0.14166683513934242	0.2818638801407758	7.0067399513640884	0.5936224767226673	0.3154194452347174	0.21941782755628245
19.35000000000001	0.10006225532204205	0.14088075640450448	0.28068379788119824	6.934498429829087	0.5945450112998218	0.315725789699933	0.21960711867377328
19.40000000000001	0.09932666760610331	0.14011200855026384	0.2795490815113544	6.862915894403981	0.5954180528173911	0.31601981590297845	0.21979071144374715
19.450000000000006	0.09860343542671401	0.13936016362845471	0.27845914885444856	6.79334208984404	0.5962411336331643	0.31630135170811907	0.21996856868294226
19.500000000000007	0.09789276689273763	0.13862514647424717	0.2774135741930639	6.726867792475974	0.5970135393012531	0.3165702311465683	0.2201406652208207
19.550000000000008	0.0971941886381611	0.1379066311421706	0.27641169808689803	6.664516396021392	0.5977347426963862	0.31682655713032076	0.22030694680223753
19.60000000000001	0.09650747288678652	0.13720459141757235	0.27545304045233365	6.607028553258501	0.5984044741002423	0.3170701605267739	0.22046745157612074
19.65000000000001	0.09583272608888471	0.1365185833547944	0.2745372148466263	6.555033953038985	0.5990219952395401	0.3173010184684856	0.22062216603076684
19.700000000000006	0.09516947210634896	0.13584857827673158	0.273663780613842	6.509061560119575	0.5995874449823386	0.31751898803742623	0.2207709725147523
19.750000000000007	0.09451767641959208	0.13519450920593812	0.2728322879479439	6.469477558934905	0.6000996525518574	0.3177240446479799	0.22091388777746196
19.800000000000008	0.09387731852972259	0.1345559241587857	0.27204240964344706	6.436629328223431	0.6005588892527401	0.31791611332315495	0.2210509447589555
19.85000000000001	0.09324803465879938	0.13393294407029188	0.2712938475947668	6.410784157033292	0.6009646947516918	0.3180951088803989	0.22118204409149436
19.90000000000001	0.09262976423158875	0.13332517288597856	0.2705863113244611	6.392162965493645	0.6013163264264666	0.3182610992821422	0.22130728623163293
19.950000000000006	0.09202251524107474	0.13273257850707765	0.2699194372240754	6.380952584818495	0.6016140064409672	0.3184139317798999	0.22142655917842896
20.000000000000007	0.09142598934004376	0.13215512101185656	0.26929304878893223	6.377315575062922	0.6018575268824926	0.31855368049818517	0.22153987111402557
20.050000000000008	0.09083996376841874	0.13159247350824632	0.2687070123734925	6.381397660630156	0.602046527498659	0.318680167041881	0.2216472073202109
20.10000000000001	0.09026441900319426	0.1310446115499353	0.2681609971256105	6.393332883075575	0.6021807793272235	0.31879345132912873	0.22174855406557661
20.15000000000001	0.08969928957376361	0.13051138507607085	0.26765493429490306	6.413246603923087	0.6022604425108549	0.3188933101983825	0.22184389860980766
20.200000000000006	0.08914446948171673	0.12999283121402083	0.26718873385693787	6.44125625825118	0.6022850806105956	0.31897997468771333	0.22193322102260232
20.250000000000007	0.088599671930778	0.12948861740795792	0.26676229949660346	6.4774697491349595	0.6022548847125951	0.3190533101759316	0.22201653132632262
20.300000000000008	0.08806492475339489	0.1289987357034894	0.2663754824178577	6.521981277617386	0.6021698392279841	0.3191132702219412	0.22209380303452336
20.35000000000001	0.08754016302248147	0.12852322398222427	0.2660283569358768	6.574864237240918	0.6020297718336202	0.31915993287188044	0.22216498852627814
20.40000000000001	0.08702515393284038	0.12806179938429363	0.26572081458628993	6.636160713593525	0.6018348777882636	0.3191931646995654	0.22223019271132785
20.45000000000001	0.08651992091270877	0.1276144884649888	0.26545296637878746	6.70586699121939	0.6015852314892142	0.31921299370795314	0.2222893134625639
20.500000000000007	0.08602436288747128	0.12718116633487764	0.2652249109229121	6.783914372461658	0.6012808915815191	0.31921937783567045	0.22234237080473682
20.550000000000008	0.08553842733909356	0.12676182462036945	0.2650366070935606	6.8701251962658	0.6009221030877997	0.31921242280283824	0.22238936003075035
20.60000000000001	0.08506180651202122	0.12635648840251257	0.2648882001597075	6.964264302768686	0.6005090069211764	0.3191920534566397	0.22243027744370575
20.65000000000001	0.08459465272703248	0.12596492372503043	0.2647799052740485	7.065869876315831	0.600041699806256	0.31915830358295466	0.22246511142553052
20.70000000000001	0.08413683484551626	0.12558718210149422	0.2647119217077609	7.174301024986135	0.5995206480915014	0.3191112232391405	0.22249387865383802
20.750000000000007	0.08368828639269132	0.12522321342802734	0.2646842528299054	7.288695273653947	0.598945896873833	0.3190507357531659	0.22251656901347416
20.800000000000008	0.08324904676277889	0.12487299957943954	0.26469741325718665	7.407776610785802	0.5983179861800024	0.31897676103536204	0.22253317711302656
20.85000000000001	0.08281886782435244	0.12453648900048186	0.2647515214171392	7.530023562275287	0.5976371174283546	0.31888955704390504	0.2225437267860718
20.90000000000001	0.08239764328252797	0.124213748987545	0.2648468736911713	7.653451280211431	0.5969036947096381	0.31878903709268946	0.2225481922306583
20.95000000000001	0.08198543195176988	0.12390466131853017	0.2649838921944925	7.775620791890997	0.5961181347782346	0.318675221693926	0.22254658821401385
21.000000000000007	0.0815823298179641	0.1236092660746646	0.265162865251356	7.893630509780869	0.5952808719669298	0.31854818953154834	0.2225389510359028
21.050000000000008	0.08118813447812734	0.12332758580733127	0.2653843388018329	8.004146329221964	0.5943923628400808	0.31840794556603474	0.22252515878904197
21.10000000000001	0.08080287530982666	0.12305963590044655	0.265648609508351	8.1034834161132	0.5934530519307272	0.3182544285615472	0.22250537808532383
21.15000000000001	0.08042648728161517	0.12280542937528338	0.2659562162455664	8.187749815794335	0.5924635822585365	0.31808776951547846	0.2224795511860258
21.20000000000001	0.08005865641456111	0.12256495576088433	0.26630772296813987	8.253050734448127	0.5914243152120756	0.3179080713923545	0.222447686394542
21.250000000000007	0.07969997006394003	0.12233833729577981	0.2667036058585426	8.295738485628751	0.5903359483548118	0.3177153000649583	0.22240985909357686
21.300000000000008	0.07934967815539373	0.12212533797431036	0.26714458226113624	8.312686464051858	0.5891989930015865	0.3175095614018537	0.22236581468282549
21.35000000000001	0.07900841906760547	0.12192630154954642	0.2676312671448855	8.301541325847793	0.588014107602538	0.3172908689753462	0.2223158417687083
21.40000000000001	0.07867578696170163	0.12174120689580903	0.26816431256331263	8.260924414286931	0.586781843113166	0.317059292442108	0.22226004707477925
21.45000000000001	0.07835181816915338	0.1215700610068815	0.26874443001119186	8.19054291804484	0.5855029840282017	0.3168148109737556	0.22219815148020483
21.500000000000007	0.07803660552645475	0.1214129994611568	0.26937245869851356	8.091199375911868	0.5841782149687804	0.3165576385434942	0.2221302973934179
21.550000000000008	0.07773008123366232	0.12127004501798488	0.2700492264807286	7.964699996862838	0.5828080817036588	0.3162877734576443	0.22205644189976442
21.60000000000001	0.0774320520562366	0.12114125262847608	0.27077564375457275	7.81368178641105	0.5813934603269278	0.3160052828085421	0.22197669955914073
21.65000000000001	0.07714302958130581	0.12102676190033357	0.27155258368751767	7.641388331302743	0.5799349874391717	0.31571027604261553	0.22189104854756073
21.70000000000001	0.07686240413429246	0.12092669488348307	0.27238113486929283	7.451426064106466	0.5784334703705561	0.3154027829101017	0.22179951067542045
21.750000000000007	0.07659059282532077	0.12084105485401508	0.2732622366040438	7.247532103204814	0.5768896694713658	0.3150828561005266	0.22170204983568415
21.800000000000008	0.07632754014181842	0.12077007219115643	0.2741970965590035	7.0333722626471795	0.5753042724991134	0.3147506486104249	0.2215986553391718
21.85000000000001	0.0760733027167948	0.12071377705207276	0.2751868408351843	6.8123853892103545	0.5736782177384677	0.31440619625535	0.22148947173146982
21.90000000000001	0.0758275900408556	0.12067222782627951	0.2762327270804166	6.587674994488539	0.5720121756416549	0.314049625396839	0.22137448689787137
21.95000000000001	0.07559077606518194	0.12064579339203796	0.27733610086750904	6.361945487358331	0.5703070840236989	0.31368101694146555	0.22125377825693476
22.000000000000007	0.07536283985976056	0.12063452214232662	0.2784983657527773	6.137479430623539	0.5685636895982146	0.313300363656995	0.2211272121922759
22.050000000000008	0.07514340389707108	0.12063854568653554	0.279720867671851	5.916142987568521	0.5667828944568011	0.3129079690230366	0.22099479366670974
22.10000000000001	0.07493314407365226	0.12065793026976301	0.28100532481694085	5.6994126989491845	0.5649654912836162	0.3125038920714247	0.22085679115256268
22.15000000000001	0.0747317490681354	0.1206930553713903	0.2823532076362101	5.48841476799338	0.5631123910965491	0.3120880873742354	0.22071300358950802
22.20000000000001	0.07453932593968204	0.12074397940073922	0.28376631509789974	5.283970887694615	0.5612244094754064	0.3116606864385018	0.22056366016666315
22.250000000000007	0.0743556877753182	0.12081103276293526	0.28524649463292917	5.086644856500378	0.5593024631045876	0.3112218576914914	0.22040852021067886
22.300000000000008	0.07418135440317997	0.12089421145837775	0.2867956349163814	4.896787666091586	0.5573473448272004	0.3107716539064071	0.22024783101810028
22.35000000000001	0.0740161365007097	0.12099382510619705	0.28841581862903976	4.714578454422291	0.5553600321573249	0.31031026745101953	0.2200815496516394
22.40000000000001	0.07386006693339553	0.12111017773062116	0.2901090991764388	4.54006038421645	0.5533413953355065	0.3098377017880655	0.21990972621444252
22.45000000000001	0.07371304119390132	0.12124347272424174	0.29187773065812994	4.373171740827828	0.5512922706059322	0.30935422526062867	0.2197323485420562
22.500000000000007	0.07357556210383365	0.12139394709520523	0.29372418251771837	4.213771503502768	0.5492136190903113	0.30885979640274563	0.21954946977244755
22.550000000000008	0.07344753350166933	0.12156179579361215	0.295650906733691	4.061660704899567	0.5471062255596927	0.308354667288536	0.219361121708427
22.60000000000001	0.07332890540414638	0.12174746342128451	0.2976605929575715	3.9165993647369577	0.5449710701952979	0.30783883378045435	0.21916733687152973
22.65000000000001	0.07321973082730082	0.12195116364788205	0.2997560914072439	3.778320295717737	0.542808973185636	0.30731249076307504	0.21896814848914917
22.70000000000001	0.07312044901812698	0.12217320610132809	0.3019403906216134	3.6465395224786894	0.5406208454005224	0.3067757434273412	0.21876359048124094
22.75000000000001	0.07303072026800805	0.12241382615325591	0.3042165222743698	3.5209647499972676	0.5384075960120146	0.3062287165669089	0.21855369744710795
22.800000000000008	0.07295096293962189	0.12267349905084046	0.30658793676077156	3.4013015215198643	0.5361700631633426	0.3056715365053613	0.2183384933621587
22.85000000000001	0.0728812893050712	0.12295243215079132	0.3090581169512552	3.2872579092903274	0.5339091440378029	0.3051043310255427	0.21811803756150144
22.90000000000001	0.07282154597825219	0.1232511916277268	0.31163086581047494	3.178547971450237	0.5316257188115703	0.30452723816739113	0.21789235441573504
22.95000000000001	0.07277206123896818	0.12357004148237927	0.3143100618413497	3.074894235309034	0.5293206444634773	0.3039403697984227	0.2176614893323633
23.00000000000001	0.07273298049650379	0.1239092726051716	0.31710000006557326	2.976029295218564	0.526994768609752	0.30334386749438175	0.21742546679309802
23.050000000000008	0.07270448884990621	0.12426956385120924	0.3200050419540412	2.881696944788187	0.5246489690347561	0.30273786132450353	0.21718433193363162
23.10000000000001	0.0726863849316306	0.12465124602818456	0.32302999712090497	2.7916527778965623	0.5222840846260747	0.30212249131883406	0.21693811606916796
23.15000000000001	0.07267934126531372	0.1250546976741873	0.32617992382619754	2.7056644585530103	0.5199009562907965	0.30149788969456237	0.21668686125186037
23.20000000000001	0.07268296630891236	0.1254804719219127	0.32946020146327193	2.6235117615436785	0.5175004207507506	0.30086419644161594	0.2164306169862543
23.25000000000001	0.07269788796788745	0.1259290202620722	0.33287642582437993	2.5449863671206026	0.5150832973606799	0.3002215372635902	0.21616942202690834
23.300000000000008	0.07272393330426397	0.12640104675494257	0.3364348994238098	2.469891598821641	0.512650396969549	0.2995700629617561	0.2159033037407213
23.35000000000001	0.07276161668854364	0.1268968610050436	0.34014189274584883	2.3980420017057082	0.5102025365645995	0.29890990210232654	0.21563231950038295
23.40000000000001	0.0728108415680051	0.12741723353588696	0.34400446508480176	2.3292628746309547	0.5077405170892595	0.29824119943737015	0.21535650416689384
23.45000000000001	0.07287193818510396	0.12796274499145	0.34802987049440404	2.263389787871322	0.5052651105439073	0.29756409326222477	0.2150759011853682
23.50000000000001	0.07294506382589105	0.12853385857121147	0.3522262393704789	2.200268062153507	0.5027770933415291	0.29687871995148685	0.21479055131967267
23.550000000000008	0.07303032697500988	0.12913145336739262	0.35660186275017214	2.139752246514335	0.5002772428662933	0.296185223421781	0.2145005048494789
23.60000000000001	0.07312831429420186	0.12975599901272616	0.36116578163771784	2.0817055983476203	0.4977663054906701	0.29548374678537664	0.21420579391721595
23.65000000000001	0.07323874154425702	0.1304083944113632	0.36592793809364643	2.0259995690398105	0.49524502592131575	0.2947744329531501	0.2139064755694597
23.70000000000001	0.0733623964106922	0.13108939625521288	0.37089861639469923	1.9725133195986395	0.4927141397365442	0.29405742468142343	0.21360259022968958
23.75000000000001	0.07349908565577046	0.13179979053226099	0.3760889751992291	1.9211332405738708	0.4901743578666075	0.29333285575406637	0.2132941820655244
23.800000000000008	0.07364929044522128	0.13254024962310318	0.381511333058282	1.8717524905313678	0.4876264179386932	0.29260087937074053	0.21298130210680755
23.85000000000001	0.07381338408918303	0.13331185806584323	0.3871785858328147	1.8242706167463838	0.4850709638003586	0.29186163359455314	0.2126639985027776
23.90000000000001	0.07399132857486279	0.1341152977522686	0.3931047917909991	1.7785930876228078	0.48250872044018006	0.2911152627336525	0.2123422867502299
23.95000000000001	0.07418369401950287	0.13495180977254329	0.3993051940672787	1.7346309412835936	0.47994035704485877	0.29036190812929136	0.2120162608036746
24.00000000000001	0.07439077810622585	0.13582211283793555	0.4057962408842153	1.6923004307862435	0.4773665148441464	0.2896017213072274	0.21168592691446397
24.050000000000008	0.07461290107273477	0.13672750665465472	0.4125956972004241	1.6515226882079879	0.4747878176844387	0.2888348202817697	0.21135136645261543
24.10000000000001	0.07485026233648995	0.1376688580055241	0.41972312258575784	1.6122233908274208	0.4722049615928943	0.28806137895410266	0.21101259478697645
24.15000000000001	0.07510350142188038	0.13864743364888632	0.42719938713833283	1.5743325081023132	0.46961849619040336	0.2872815196629534	0.21066970502575927
24.20000000000001	0.07537266204389326	0.13966456413578854	0.4350475053799263	1.5377839875552075	0.46702908005384475	0.2864953945006527	0.21032267118041847
24.25000000000001	0.07565827121442936	0.14072143004808524	0.44329251084236354	1.502515446338944	0.46443726422737036	0.28570313865986746	0.20997162191555638
24.300000000000008	0.07596080424892016	0.14181924280114444	0.45196189537932696	1.468468126935765	0.46184366461191667	0.2849048949869142	0.20961654282678574
24.35000000000001	0.076280688210284	0.14295965039070602	0.4610854321173363	1.435586440135077	0.4592488008427755	0.28410080475943017	0.20925753438199496
24.40000000000001	0.07661835388659277	0.14414390285963918	0.47069622804929434	1.403817860996026	0.4566532829569151	0.28329102095948755	0.20889461218434033
24.45000000000001	0.07697413813962939	0.14537380730548222	0.4808304735550939	1.3731128302628166	0.45405761215496565	0.28247566310907474	0.20852782644725085
24.50000000000001	0.07734865712656358	0.14665077403668292	0.49152825143243817	1.3434243560772616	0.4514623654534475	0.28165488138204925	0.20815727129217518
24.550000000000008	0.07774249987915205	0.14797669376971356	0.5028334858853123	1.3147080696203453	0.44886796167064885	0.2808288251896104	0.20778293211918705
24.60000000000001	0.0781559763608719	0.1493533442674888	0.5147953373023872	1.2869219003941759	0.4462749890556962	0.27999761246318045	0.20740486435317224
24.65000000000001	0.07858979210144668	0.1507827278164786	0.5274681446727492	1.260026035831941	0.44368389632366045	0.27916141452015303	0.2070231658257825
24.70000000000001	0.0790444456745476	0.15226673957866588	0.5409124342619753	1.233982767132303	0.44109517821352406	0.2783203225438837	0.2066378340156666
24.75000000000001	0.07952059835547587	0.15380769452173482	0.555196000243785	1.2087562769874927	0.43850930077007294	0.2774745121437302	0.206248978500932
24.80000000000001	0.08001907627828153	0.1554076697116269	0.5703947047188684	1.1843126540376507	0.4359266499671179	0.276624080672967	0.20585661081224615
24.85000000000001	0.08054022225336688	0.15706930128560614	0.5865940249349277	1.1606196187748208	0.43334773745664	0.27576916089695114	0.20546076456061851
24.90000000000001	0.08108488538480785	0.1587950239335889	0.6038900545538795	1.137646696445397	0.4307729772992657	0.27490998413361317	0.20506155526052688
24.95000000000001	0.08165373384692032	0.1605875167337345	0.6223921304187474	1.1153647108744769	0.42820282221079625	0.27404661566188776	0.20465897721654558
25.00000000000001	0.08224767186595372	0.16244959252835756	0.6422241688817554	1.0937461994235107	0.42563753267541354	0.2731791549896204	0.20425308214020968
25.05000000000001	0.08286750374639773	0.16438436147998559	0.6635279824189766	1.0727648139115695	0.42307763198098736	0.2723077634417688	0.20384390450663686
25.10000000000001	0.08351384009364082	0.1663950772488043	0.6864659337845858	1.0523955965076692	0.42052346741513946	0.27143255449511594	0.20343155485808825
25.15000000000001	0.08418790398474485	0.16848518406851198	0.7112253064126106	1.032614850310495	0.41797531968532076	0.2705536449989297	0.20301604502856557
25.20000000000001	0.08489038342518462	0.17065825134543466	0.7380227581563314	1.0133997475954706	0.41543364297774	0.2696712916952979	0.2025974284820511
25.25000000000001	0.08562237533720207	0.17291813785873522	0.7671108924609538	0.9947289424707292	0.4128988133862184	0.2687855426022846	0.20217577215496246
25.30000000000001	0.0863848135696621	0.1752690553725067	0.7987854907309355	0.9765818011141472	0.4103709353075296	0.26789644527843387	0.20175113400639844
25.35000000000001	0.08717889242180199	0.17771549795586594	0.8333949465563872	0.9589388038870763	0.4078505924430779	0.26700418756214706	0.20132348590249857
25.40000000000001	0.08800574910856618	0.18026187843336317	0.8713529691374289	0.9417811673121634	0.40533799163513057	0.26610879815918276	0.20089297823674665
25.45000000000001	0.08886659995765989	0.18291356835951067	0.9131540013672224	0.9250912213253433	0.40283337454277934	0.26521056177163577	0.200459644146993
25.50000000000001	0.08976261090860582	0.18567578335844104	0.9593936877509313	0.9088518150842921	0.4003371138397544	0.2643095800413228	0.20002349243396375
25.55000000000001	0.09069519077011812	0.18855435683156063	1.0107964599153751	0.8930468023130815	0.39784944018424023	0.26340586714486247	0.19958458338315285
25.60000000000001	0.09166577042387658	0.191555413457567	1.0682509628275438	0.8776606270293681	0.39537060731617557	0.26249975275903104	0.1991429410375562
25.65000000000001	0.0926757875454598	0.19468568882243797	1.132859068487957	0.8626784277543712	0.3929008892481242	0.26159108412351884	0.19869868692157858
25.70000000000001	0.09372697418710274	0.19795228769214912	1.2060032963314926	0.8480859956318229	0.3904405821420348	0.2606800795752975	0.19825182811745784
25.75000000000001	0.09482073486966058	0.201362963404339	1.2894395306877748	0.8338699525243125	0.3879898703352768	0.25976703861030975	0.19780241187845074
25.80000000000001	0.0959590237231911	0.20492593352394728	1.3854302140425045	0.8200172135487134	0.385548894746346	0.25885170222874626	0.19735051274499
25.85000000000001	0.09714367187410033	0.20865014307727137	1.496935425809831	0.8065152827617659	0.3831179582252389	0.25793451852826466	0.19689616900096593
25.90000000000001	0.09837661510676554	0.21254535120391882	1.6278975071978952	0.7933523743790089	0.3806974457884037	0.2570154385161563	0.19643939584027006
25.95000000000001	0.09965991671578855	0.2166222241216209	1.7836678784128868	0.7805170601624916	0.3782873742686652	0.25609467921687895	0.19598029897161226
26.00000000000001	0.10099591360615001	0.22089177716702046	1.9716707946686785	0.7679983690993454	0.3758877514520805	0.25517227081973565	0.19551892777567179
26.05000000000001	0.10238701572884423	0.22536660548866383	2.2024549373212743	0.7557859753770636	0.37349927887821266	0.25424826763565656	0.1950552756609899
26.10000000000001	0.10383551179176109	0.2300600786797169	2.4914006612593464	0.7438697654126023	0.3711214903394983	0.25332295531697846	0.19458942629834317
26.15000000000001	0.10534426446984213	0.2349869264176796	2.8615399065284652	0.7322401281346371	0.36875505778930634	0.2523963406578274	0.1941214335912148
26.20000000000001	0.10691598761130017	0.24016315713200065	3.3482007147878745	0.7208878311075748	0.36639987095881854	0.25146834968610926	0.19365126258979515
26.25000000000001	0.10855391428847838	0.24560617351339076	4.006157387219561	0.709804014246421	0.36405620125739885	0.25053939864954305	0.19317908982822846
26.30000000000001	0.11026110345482287	0.2513354226342024	4.917322657132312	0.6989800816320575	0.3617241840818778	0.24960936348818974	0.19270490931180734
26.35000000000001	0.11204107402029706	0.25737185605076984	6.179158815401204	0.6884080390662328	0.35940402255399095	0.24867851501849716	0.19222876520163332
26.40000000000001	0.11389747927919025	0.263738802018576	7.773621943226249	0.6780800452768615	0.35709555885855215	0.24774684996263738	0.19175069838459388
26.45000000000001	0.1158344871531991	0.2704618407730397	9.137913496800174	0.6679883681598785	0.35479925959390773	0.24681441438792442	0.19127085518924114
26.50000000000001	0.11785619454047769	0.2775696279807782	9.29100436353392	0.6581258453824649	0.35251497898754963	0.24588143887617897	0.19078904458107052
26.55000000000001	0.11996705148855646	0.2850935261351939	8.36857683052136	0.6484855458982611	0.3502430860795156	0.24494803980066934	0.1903055153819889
26.60000000000001	0.12217207990401491	0.2930687466298654	7.1783949179985385	0.6390606836689491	0.34798334294299405	0.24401401128580036	0.1898202827236033
26.65000000000001	0.12447655845519989	0.30153448786895964	6.120562063965126	0.6298448315939617	0.345736190614817	0.2430798088545493	0.1893333199228645
26.70000000000001	0.12688611371829417	0.3105343922759074	5.268692283022826	0.6208318594989506	0.34350155124478243	0.24214535357200348	0.1888447796562638
26.75000000000001	0.12940698500041314	0.3201180770698864	4.595871394023857	0.6120156862258727	0.341279430445162	0.24121071756786244	0.1883547244502137
26.80000000000001	0.132045669826919	0.33034075191347156	4.061063282928848	0.6033906154853934	0.3390700437427665	0.2402760869574231	0.18786306902835434
26.850000000000012	0.13480936865857274	0.34126522222437394	3.6298650982617904	0.5949507940086193	0.33687340098373203	0.2393414814375659	0.18736984295229525
26.90000000000001	0.13770584472694303	0.35296292766962	3.276683833857423	0.5866914780663101	0.33468960187536506	0.23840690573998344	0.18687522524297048
26.95000000000001	0.1407434844441724	0.36551495863266226	2.983011513166579	0.5786070174189704	0.33251868439428967	0.23747270483381014	0.1863792131077578
27.00000000000001	0.14393129799743498	0.3790145995689054	2.7354525484778325	0.5706925789977902	0.33036074477208255	0.23653869465542404	0.1858818277550655
27.05000000000001	0.14727951916451154	0.39356861354922223	2.5242003928718852	0.5629435589123261	0.3282157302100671	0.23560493904481003	0.18538309796698346
27.100000000000012	0.1507989075492766	0.4093009293042238	2.3419682264735866	0.5553550225584597	0.3260837681436963	0.23467178015541854	0.18488318586781438
27.15000000000001	0.15450133660970256	0.42635534929920116	2.1832551610897113	0.5479227697686463	0.32396491395018573	0.23373913350828412	0.18438199517819745
27.20000000000001	0.15839988573751462	0.44490029602963777	2.0438444362209673	0.5406423530096885	0.3218591883188334	0.23280703566893665	0.18387957424936252
27.25000000000001	0.16250879447632371	0.46513344946363944	1.9204566786656687	0.533509571427026	0.3197665788266299	0.2318757141501029	0.1833761180918827
27.30000000000001	0.16684386619167935	0.48728971360032514	1.8105073428286034	0.5265205665396513	0.317687166416983	0.23094513839733993	0.1828714672530161
27.350000000000012	0.17142217452328357	0.5116485745015664	1.7119338564336408	0.5196714665349415	0.3156208973432645	0.23001528687400818	0.18236577785574942
27.40000000000001	0.17626315009573457	0.5385469349903804	1.6230721196201972	0.5129582047186116	0.3135679054594659	0.22908648604854814	0.18185898422793553
27.45000000000001	0.1813880793386291	0.5683935044668909	1.5425650845044956	0.5063778409935863	0.31152815804042333	0.22815862364754577	0.18135148120066996
27.50000000000001	0.18682036364841004	0.6016889090824762	1.4692961137201475	0.49992605591986305	0.30950160030876	0.2272317793684216	0.18084270177510278
27.55000000000001	0.19258637854202565	0.6390533896996953	1.40233764278891	0.49359991516240675	0.30748846058299695	0.22630596956638513	0.18033332040158304
27.600000000000012	0.1987154967900695	0.6812642582354922	1.3409135517959379	0.48739632495710966	0.3054883245823184	0.22538143687884857	0.1798229303947126
27.65000000000001	0.2052406651147809	0.7293084916997428	1.2843696219421412	0.4813117305140833	0.30350138814612193	0.22445816455864015	0.17931166379279975
27.70000000000001	0.2121989292656279	0.784457600609767	1.232150371953561	0.4753434661716049	0.30152808215714816	0.2235361763597741	0.17879981082078725
27.75000000000001	0.2196325170936264	0.8483781195827378	1.1837811428079341	0.4694881109434594	0.2995679061479389	0.22261558621403896	0.17828713267126817
27.80000000000001	0.22758822664687983	0.9232946226426675	1.1388545247370205	0.46374306833987355	0.2976210068026651	0.22169641910135865	0.17777370229479383
27.850000000000012	0.23612040153588865	1.012241544456538	1.0970179450743591	0.45810563089814116	0.29568720610318	0.22077873869806888	0.17725973013352217
27.90000000000001	0.24529060853986095	1.1194623945964155	1.0579654045276419	0.4525730151227852	0.2937664816585513	0.21986270952418038	0.17674516961295683
27.95000000000001	0.25516950029900176	1.2510653618400647	1.0214303832695857	0.44714266981978934	0.2918591309977311	0.21894826209190466	0.17623002871547933
28.00000000000001	0.2658390869698435	1.4161445658499638	0.9871786169471655	0.44181190900796374	0.28996503758125264	0.21803546910270352	0.17571426933708373
28.05000000000001	0.2773933636189163	1.6287938822867387	0.9550041519541903	0.43657869078360684	0.2880841089306096	0.2171243317869857	0.17519814571087372
28.100000000000012	0.28994331961493813	1.911917750982861	0.9247255536129574	0.43144015081940346	0.2862162604658157	0.21621507663476636	0.17468156044779173
28.15000000000001	0.3036182004935384	2.304884958550346	0.8961813801531666	0.426394014054529	0.2843616458672501	0.21530767735441292	0.17416446398584795
28.20000000000001	0.3185707243156033	2.87979740252855	0.8692280262590805	0.421438671461439	0.282519806224599	0.21440211635092807	0.17364696660816611
28.25000000000001	0.3349829428154649	3.776688980548365	0.8437372664947398	0.4165713949080009	0.2806911731299075	0.21349855389674077	0.17312915938507062
28.30000000000001	0.3530727627997443	5.262985574578116	0.8195944728355794	0.41179071725235367	0.278875629457221	0.21259698376724068	0.17261098465756133
28.350000000000012	0.3731038610534698	7.5792818378494555	0.7966966885177951	0.40709353867982273	0.2770731356171273	0.21169744834713908	0.17209254994357284
28.40000000000001	0.3953976489840194	9.15459311740914	0.7749509252779898	0.40247881779370503	0.2752833187569849	0.21080008031937186	0.17157385606185938
28.45000000000001	0.42035080781361867	7.993240166385373	0.754273433140566	0.39794432713733985	0.2735067266520375	0.20990484872365683	0.17105483578087768
28.50000000000001	0.44845743627119905	6.261937157133814	0.7345881848007518	0.39348826771533246	0.2717426303506226	0.20901160544865893	0.17053577527352728
28.55000000000001	0.4803423767299364	4.968054211091527	0.7158264628418269	0.3891088839481477	0.26999159341454604	0.20812087630268455	0.17001656488757905
28.600000000000012	0.5168055373635516	4.06990213062735	0.6979255721706187	0.3848041983654411	0.2682532100791737	0.20723232018306628	0.16949725011483577
28.65000000000001	0.5588882398633421	3.431041456398319	0.6808283103652644	0.3805727857330546	0.26652768374861074	0.206345984663662	0.16897776156540512
28.70000000000001	0.6079714822740945	2.9591544351935006	0.6644823764589474	0.376412947377671	0.26481482381504545	0.20546211030045328	0.168458330724428
28.75000000000001	0.6659244272338771	2.5983106500897026	0.6488403316357618	0.37232295412187844	0.2631144113043903	0.20458066203454844	0.1679389137676434
28.80000000000001	0.7353397994556143	2.314213192208954	0.633858158469482	0.3683013006965439	0.2614268390409578	0.20370158413907025	0.16741950523184906
28.850000000000012	0.8199172126929666	2.085072719525206	0.6194957525542926	0.36434653212871154	0.25975146999827076	0.20282512035636954	0.16690007441345767
28.900000000000013	0.9251134941020145	1.8965148430099517	0.6057158649903613	0.3604572032163902	0.2580887952640057	0.2019510896607387	0.1663808625423603
28.95000000000001	1.0593095727619017	1.7387229445199475	0.5924843171090531	0.3566318545990026	0.25643843312812736	0.20107954237549094	0.16586173280142763
29.00000000000001	1.2360180941161092	1.6047845800010625	0.5797699179081127	0.35286900328829257	0.25480054486223724	0.2002107574714924	0.1653426861552955
29.05000000000001	1.478383808995809	1.4897010345350548	0.5675431347298037	0.34916744097682245	0.2531749029987815	0.1993443609667211	0.16482380001154595
29.100000000000012	1.8291570282250036	1.3897717026367893	0.5557773750619893	0.3455256941718551	0.2515614432570551	0.1984807909285073	0.1643051580602503
29.150000000000013	2.375117002239502	1.3022014633594858	0.5444469210809788	0.3419426636463269	0.2499603184563169	0.19762013768527195	0.16378674069990662
29.20000000000001	3.3126322108788853	1.2248399191915316	0.5335290306351658	0.3384170017210159	0.24837125978345462	0.19676186419020344	0.16326852834336303
29.25000000000001	5.106603107135182	1.1560074418738078	0.5230019645024986	0.3349475539424735	0.24679410678435004	0.19590642300439204	0.16275063016043706
29.30000000000001	8.024260423339868	1.0943722799855282	0.512845563673162	0.33153318456680614	0.24522909377105742	0.19505366280687764	0.162233064805046
29.350000000000012	8.013789687702447	1.0388658524829693	0.5030408395753875	0.32817246043021203	0.24367596086590568	0.19420419478302153	0.1617157224340808
29.400000000000013	5.882215618244079	0.9886209019858159	0.4935704618164468	0.3248645899316138	0.24213476794046584	0.19335716251072602	0.16119888517106454
29.45000000000001	4.383599858630724	0.9429261733819648	0.4844180459206223	0.32160827048449364	0.24060534877754342	0.19251288374765077	0.16068247573986788
29.50000000000001	3.448231339258151	0.901192576922898	0.4755678630732068	0.3184025506754756	0.2390877855841544	0.19167195988173674	0.1601664411265979
29.55000000000001	2.8312732268870535	0.8629288740721233	0.46700603614992336	0.31524645485624797	0.23758188782916964	0.1908335565258711	0.15965083456965792
29.600000000000012	2.3986309349466604	0.8277213681296839	0.4587186331681438	0.3121390298506982	0.23608750083792177	0.18999822440500086	0.15913572063872067
29.650000000000013	2.079837657376917	0.7952194682812475	0.45069338916538476	0.30907913902240985	0.23460458442519364	0.18916606010363118	0.15862115250499942
29.70000000000001	1.8356698998754053	0.7651247555853512	0.44291797880926925	0.3060661345051088	0.23313327890419097	0.1883368516183936	0.15810715634386388
29.75000000000001	1.642869325699382	0.7371804723684052	0.43538171948846044	0.303098360204878	0.23167335668688058	0.18751056290870252	0.15759366871758576
29.80000000000001	1.4868600506183878	0.7111654629207751	0.42807371297492286	0.30017568126227356	0.2302248005003836	0.18668739973496126	0.15708071432866927
29.850000000000012	1.3580739879696868	0.6868874563490377	0.42098443725034596	0.2972969098302006	0.22878753431232296	0.18586716389599642	0.15656848223552444
29.900000000000013	1.249982548663976	0.6641798113439035	0.4141039371842097	0.2944609682037185	0.22736145464620935	0.1850500963845376	0.15605680136481884
29.95000000000001	1.1579828773649905	0.6428952332652099	0.40742381370941066	0.29166759871527326	0.2259466565459694	0.18423592143900525	0.1555457568114058
30.00000000000001	1.0787397287585252	0.6229053537190552	0.40093549367343034	0.2889152149078235	0.22454280139254518	0.183425131957645	0.1550354368651568
30.05000000000001	1.0097777981133595	0.604096395232296	0.39463137357097317	0.28620369664960565	0.22314994746137182	0.18261747928372227	0.15452579671477681
30.100000000000012	0.9492223522714097	0.5863671791365629	0.38850377443714523	0.28353191395189964	0.22176790476221256	0.18181279723543337	0.154016869059263
30.150000000000013	0.8956272452345281	0.5696280488821638	0.38254571738881965	0.28089912484731705	0.2203968630561371	0.18101150338097335	0.15350866205857672
30.20000000000001	0.8478600039658264	0.5537994353754228	0.37675033244843076	0.2783048940055914	0.21903663913482907	0.18021335221286816	0.15300120393228223
30.25000000000001	0.8050204665797269	0.5388090955390169	0.3711114645013987	0.2757478725185764	0.21768704518459475	0.17941842287718043	0.1524945178127402
30.30000000000001	0.7663850481771936	0.5245932501541295	0.3656230751067646	0.2732279116270038	0.21634816586678668	0.1786266338669281	0.15198868497346846
30.350000000000012	0.7313647628161866	0.5110937133698319	0.3602794200911514	0.27074416812368307	0.21501983916648765	0.17783825056246674	0.1514836540559636
30.400000000000013	0.6994755101021948	0.4982582438052906	0.35507495410571704	0.26829588542413324	0.21370204837024565	0.17705300694358755	0.15097934433565854
30.45000000000001	0.6703161139629145	0.4860395192843356	0.3500046705716348	0.26588262768921955	0.21239477775261817	0.1762710821500739	0.15047603197832823
30.50000000000001	0.6435511883469771	0.4743944928587475	0.3450635961852904	0.2635034920312147	0.21109776687475634	0.17549235369787283	0.14997362981356333
30.55000000000001	0.6188975180543625	0.4632842604188514	0.3402469844027302	0.2611577120337021	0.20981107167940674	0.17471695808562335	0.1494720881133543
30.600000000000012	0.5961152934792143	0.4526733864506474	0.33555037351325967	0.25884505629899157	0.20853455893392608	0.1739448258837166	0.1489714069761263
30.650000000000013	0.5749995532620481	0.4425284653149968	0.33096933329777095	0.256564802843221	0.20726785295932396	0.17317596790375026	0.14847174873247798
30.70000000000001	0.5553741023233288	0.4328209057432595	0.3265006346683862	0.2543163313623754	0.20601180513462866	0.17241049247077195	0.14797304875287515
30.75000000000001	0.5370867542402391	0.4235228742042398	0.3221395422510672	0.2520991022930897	0.20476534829375342	0.17164813795282963	0.14747536229130592
30.80000000000001	0.5200053406118909	0.41460942594533634	0.31788252263139516	0.2499125381740225	0.203529221026723	0.17088930320139772	0.14697862958966604
30.850000000000012	0.5040145023352252	0.40605741286729724	0.31372636640662044	0.24775595350824453	0.2023028194800936	0.17013383969300247	0.14648286977332273
30.900000000000013	0.48901316364632585	0.3978457531717673	0.30966747911586934	0.24562885794425404	0.2010861589407827	0.16938161063946983	0.14598823858450263
30.95000000000001	0.4749123511069741	0.3899544212842246	0.3057026457123756	0.24353096410442243	0.1998794145141146	0.16863282409219602	0.14549458789983022
31.00000000000001	0.46163311484277647	0.3823657304849974	0.3018285467074868	0.24146148278239585	0.19868226000122083	0.16788739387348933	0.14500199816610132
31.05000000000001	0.4491060939659237	0.3750625425760691	0.2980427040396664	0.2394201099830401	0.1974945800704018	0.16714535118966867	0.14451047292903163
31.100000000000012	0.43726929269374204	0.36802939536310764	0.2943419737751487	0.2374062982281047	0.1963164731921085	0.16640660875599486	0.14402005338909898
31.150000000000013	0.4260667018079035	0.3612519057030103	0.29072388765878177	0.23541956557572064	0.1951477199818104	0.1656713844014074	0.1435307985564547
31.200000000000014	0.4154489648604149	0.3547163191392145	0.2871854898967581	0.23345932105915904	0.19398815616265103	0.16493944972654045	0.14304260521315892
31.25000000000001	0.40537159877097695	0.34841052041302545	0.2837245748648198	0.23152513873721894	0.1928381903412538	0.16421089987572296	0.14255554957090397
31.30000000000001	0.3957941906558094	0.34232238039756613	0.28033873177797464	0.22961677129304559	0.19169744882987924	0.16348576155641759	0.14206963407956025
31.350000000000012	0.38668046863757793	0.33644096080504443	0.27702569082274336	0.2277335916468249	0.1905657237614263	0.1627640333006236	0.14158491545480145
31.400000000000013	0.37799746986688115	0.33075636490846294	0.273783182778	0.22587523369327034	0.18944321033055994	0.16204564960559406	0.14110133844147335
31.450000000000014	0.3697154187388341	0.3252590858889809	0.27060876183366084	0.224041261572987	0.18832971672838877	0.16133064649606538	0.14061897499976722
31.50000000000001	0.36180711478368716	0.3199400506207492	0.2675009344648176	0.22223106251480765	0.18722512957289758	0.16061902933057068	0.1401378179798006
31.55000000000001	0.35424779536581597	0.31479084841915783	0.26445755838261903	0.22044513896465256	0.18612958751470535	0.15991086329170018	0.13965777634839247
31.600000000000012	0.347014768409581	0.30980343354088746	0.26147670005840745	0.21868173644815198	0.18504274212528676	0.15920592191788718	0.1391790775823482
31.650000000000013	0.3400873977802261	0.3049707753353258	0.2585567459891695	0.2169412646223085	0.18396468178717595	0.15850453944762827	0.1387016225316847
31.700000000000014	0.3334465610197317	0.3002857482315222	0.2556956183891664	0.21522286128330606	0.18289529375687708	0.1578065542896407	0.13822544626628602
31.75000000000001	0.3270749973534721	0.29574193838152224	0.2528916768681705	0.21352730347611806	0.181834481822759	0.15711199362795225	0.13775050454873358
31.80000000000001	0.3209564052521888	0.291332691090963	0.2501436367464244	0.2118525863914023	0.18078218183736855	0.15642070245544598	0.13727678982990624
31.850000000000012	0.3150761922606438	0.28705284355298455	0.2474496513336576	0.21019972019187633	0.17973823285407894	0.15573291018033988	0.13680443079079685
31.900000000000013	0.3094203406910572	0.2828963896208374	0.24480836332734368	0.20856767330746767	0.17870287627586257	0.15504850996357067	0.13633337265524956
31.950000000000014	0.30397643305230826	0.278858700431091	0.24221841948907993	0.20695645002007249	0.17767589547428614	0.1543675266723515	0.13586364866957545
32.00000000000001	0.29873278477472703	0.27493412341865486	0.239678139611296	0.2053654410938341	0.17665707027738237	0.1536898696916735	0.13539523011290466
32.05000000000001	0.29367818795892686	0.2711187390079234	0.23718626775940874	0.20379435672790783	0.17564654903633553	0.1530156323570872	0.13492810568057395
32.100000000000016	0.2888028951205652	0.2674077195082415	0.23474171705567304	0.20224280317043497	0.17464417120963807	0.1523448387542341	0.13446235551766003
32.15000000000001	0.28409717764280584	0.26379715931325487	0.23234300153409984	0.20071040068338686	0.17364982968504236	0.15167735563837687	0.13399800118661906
32.20000000000001	0.27955267590808336	0.26028302404757964	0.22998911210372971	0.19919732739772483	0.17266354872926423	0.1510132337064062	0.13353496048519262
32.250000000000014	0.27516070428792727	0.25686134600267463	0.22767843213474534	0.19770283749276704	0.17168529885542913	0.15035251717512868	0.13307327910521724
32.30000000000001	0.2709140457781444	0.2535289721481663	0.22541090542364375	0.19622686399970454	0.1707148416572924	0.14969518223335296	0.13261298845738306
32.350000000000016	0.26680540821160503	0.25028221033121967	0.2231840803945013	0.19476900945490888	0.1697521901154121	0.1490411668317273	0.1321540995687767
32.40000000000001	0.2628283178873399	0.24711821570970197	0.22099759938935754	0.19332893681030264	0.1687973704718567	0.14839049472296978	0.13169660434709457
32.45000000000001	0.2589760767629123	0.2440335762344704	0.2188505940444006	0.1919065842215276	0.16785017928372994	0.1477432067990699	0.13124049949419736
32.500000000000014	0.2552432989596282	0.24102536072013497	0.21674133035185605	0.19050138851662485	0.16691061877953467	0.14709924269424982	0.13078581892799215
32.55000000000001	0.25162420597781515	0.23809110396422095	0.2146699108723553	0.18911329084460854	0.16597862593670326	0.14645860008580086	0.1303325348207618
32.600000000000016	0.24811385378568215	0.23522804061167574	0.2126347255777796	0.18774182513417395	0.1650539826577033	0.1458213092696901	0.12988070188999487
32.65000000000001	0.2447071400210654	0.23243363726484645	0.21063521405225316	0.18638683216505722	0.1641369538220383	0.14518723553786828	0.12943028862517214
32.70000000000001	0.24139948531772967	0.22970560525393097	0.20867022968474527	0.1850479416432161	0.16322730495599694	0.1445565986069761	0.12898131645898767
32.750000000000014	0.23818684835530923	0.2270413066648123	0.20673897608438674	0.183725222751704	0.16232491705065105	0.1439292981630879	0.128533792058448
32.80000000000001	0.235064931071683	0.22443914595824335	0.2048404973452256	0.18241816587887455	0.1614298699622888	0.14330527505294843	0.12808771053558074
32.850000000000016	0.23202973680218672	0.2218962620291139	0.2029744402778773	0.18112669757167835	0.16054199805667538	0.1426844781379905	0.12764310157500355
32.90000000000001	0.229078624439564	0.2194115995585447	0.20113975918820254	0.17985047124522324	0.15966126323890012	0.14206704654474342	0.12719995898624006
32.95000000000001	0.22620678202977929	0.21698224203798508	0.19933578437822141	0.17858921347946008	0.15878757147469297	0.14145289555506219	0.12675821398309725
33.000000000000014	0.22341140217611988	0.2146071017759695	0.19756173734461613	0.1773428289221283	0.15792100223263172	0.1408420398648974	0.12631802617115095
33.05000000000001	0.22069018065621268	0.21228435984992577	0.1958171543149632	0.17611108542372797	0.15706131473815022	0.14023439834384638	0.12587932113628408
33.100000000000016	0.21803938716270688	0.21001207578467407	0.1941010175189195	0.1748936034274522	0.1562085269005758	0.13963003948553968	0.125442229126183
33.15000000000001	0.2154565800124201	0.2077886905071916	0.19241284608062995	0.1736902912157861	0.15536256732663672	0.13902897481181958	0.12500639265746208
33.20000000000001	0.212939256250185	0.20561254940413567	0.190751972896582	0.17250088706925926	0.15452342477215553	0.1384310960410662	0.12457214300726355
33.250000000000014	0.21048471033736732	0.20348258115384724	0.18911775101832307	0.1713251868549272	0.15369100552791418	0.13783644573743883	0.1241393982893091
33.30000000000001	0.20809028305549424	0.2013970070349948	0.18750943043563728	0.1701630058836977	0.1528652325949539	0.13724500387162666	0.123708182684718
33.350000000000016	0.2057544483120149	0.19935463497524228	0.18592682094568252	0.169013983971125	0.15204609093673654	0.1366568103845775	0.1232784776776057
33.40000000000001	0.2034746360050835	0.19735430195079728	0.18436911497042932	0.16787825521593103	0.15123348328151695	0.13607178648173554	0.12285030440688459
33.45000000000001	0.20124893102002203	0.19539443052088204	0.18283581126934564	0.16675547995962034	0.15042735854055078	0.13548995218426127	0.12242363555207282
33.500000000000014	0.1990753354277666	0.19347401213746704	0.18132632431764073	0.16564535968734334	0.14962757999164822	0.1349112982169683	0.12199846356831727
33.55000000000001	0.19695218356673466	0.19159176537003536	0.17984032648229104	0.16454782860901984	0.14883431417122103	0.1343358121931902	0.12157487181118705
33.600000000000016	0.1948774882107316	0.18974646471505008	0.17837703892672363	0.16346267701009615	0.14804738003397605	0.1337634976739243	0.12115277350342095
33.65000000000001	0.19284965953175148	0.18793743338985408	0.17693611695912156	0.16238967374054067	0.14726674631492265	0.13319431703926485	0.12073220692733438
33.70000000000001	0.19086706984056584	0.18616345124578138	0.1755170338274663	0.16132878345206142	0.14649226972584872	0.13262827353226314	0.1203131665701896
33.750000000000014	0.18892805839844756	0.18442339956243836	0.17411932735685978	0.16027964997496014	0.14572400678794425	0.1320653452474706	0.11989567235842989
33.80000000000001	0.187031552265459	0.1827164477810081	0.17274259067586337	0.15924217995586473	0.14496186055953106	0.13150554378344986	0.11947972763538227
33.850000000000016	0.18517583292482917	0.18104179785708277	0.17138615874995006	0.15821622835454735	0.1442057756030531	0.130948766265129	0.11906532400456438
33.90000000000001	0.18335974824514992	0.17939829974619334	0.1700499964582158	0.15720156904369745	0.1434556766629226	0.13039516672657755	0.11865245451946002
33.95000000000001	0.1815819809502851	0.17778519653004485	0.1687335188775111	0.15619810834488196	0.14271161022351753	0.12984464754280503	0.11824093383618177
34.000000000000014	0.1798412085315652	0.17620173976665676	0.16743621838021763	0.15520565856610025	0.14197339604445303	0.1292973250358151	0.11783116322122157
34.05000000000001	0.17813630579979747	0.1746470134085275	0.16615781472085167	0.15422404050602243	0.14124103634403262	0.12875292205985245	0.11742294990639873
34.100000000000016	0.1764662257077465	0.17312031177348514	0.16489785489029446	0.15325310647513837	0.1405144695887353	0.12821142350673267	0.11701629605523332
34.15000000000001	0.17482977601115335	0.17162075000332433	0.16365604577904633	0.15229262524018836	0.13979368079445761	0.12767311093925984	0.11661134271530971
34.20000000000001	0.1732259864454433	0.17014790496248067	0.16243202077229202	0.15134266526603032	0.1390785787524828	0.1271378193430012	0.11620777447223044
34.250000000000014	0.1716537294678935	0.16870090915804034	0.16122530506427896	0.15040298038713332	0.1383691283234205	0.12660555445548693	0.11580576110243049
34.30000000000001	0.17011233628126785	0.16727912596024871	0.16003564279743165	0.14947334239770024	0.13766529118005524	0.12607626696239824	0.11540530349254116
34.350000000000016	0.16860072539784673	0.16588191188328896	0.1588626399701648	0.14855370186582695	0.13696700942135864	0.12554994669558572	0.11500640238213278
34.40000000000001	0.1671180501585431	0.1645085949746889	0.15770602936581354	0.14764389505864867	0.1362742181935482	0.12502665065045904	0.11460905836601558
34.45000000000001	0.16566343097618338	0.1631586953058462	0.1565654662753732	0.1467437804023148	0.13558688320266507	0.12450627720364414	0.1142132718965182
34.500000000000014	0.16423619222008642	0.16183147324218025	0.15544061606760204	0.14585319583775821	0.13490495632581004	0.12398885052494353	0.11381913463429066
34.55000000000001	0.16283536622331346	0.16052643842738326	0.1543310671562318	0.1449721076304571	0.13422838052724917	0.1234743495074543	0.1134264583632607
34.600000000000016	0.1614603044686416	0.1592430287942645	0.15323678867018375	0.1441002605505453	0.13355705085433472	0.12296277873041263	0.11303529024793363
34.65000000000001	0.16011023141270989	0.1579807355225823	0.15215734816263424	0.14323756861612455	0.1328910705366345	0.12245413541752943	0.1126457338082747
34.70000000000001	0.1587845108306705	0.15673903798215932	0.15109242655643337	0.1423839429609582	0.13223030900740063	0.12194836696712524	0.11225773523916366
34.750000000000014	0.15748245227426894	0.15551740707264394	0.15004183948380953	0.1415392176570485	0.13157483826803368	0.12144527869517704	0.11187129417750709
34.80000000000001	0.15620338988873478	0.1543153065507966	0.14900524384888608	0.14070328702437457	0.13092424788984114	0.12094526829805605	0.11148642296467519
34.850000000000016	0.15494660416617412	0.15313247175043487	0.14798236614331226	0.13987581230712925	0.13027886799828747	0.12044812170756679	0.11110303086200243
34.90000000000001	0.15371174443861865	0.15196830125125696	0.1469730634611668	0.1390573526963545	0.12963852424132608	0.11995382621463035	0.11072124800826169
34.95000000000001	0.15249812121970707	0.15082244767623976	0.14597693766124928	0.138247093244921	0.12900317314779888	0.11946235004037176	0.11034102039654922
35.000000000000014	0.15130510160430458	0.149694415850712	0.1449938057699574	0.13744516119033018	0.12837274612440736	0.11897383553793578	0.10996236166024112
35.05000000000001	0.1501322305650433	0.14858378522516433	0.1440234446584387	0.13665144431718532	0.1277472492669048	0.11848796740791998	0.10958525538218065
35.100000000000016	0.14897896841858493	0.14749026663979897	0.14306557707592632	0.13586574420771028	0.12712664006400387	0.11800488911747627	0.1092097127721259
35.15000000000001	0.14784478035334653	0.14641333127380723	0.14212001394731183	0.13508813639270265	0.12651081191239535	0.11752458722805426	0.10883570699956413
35.20000000000001	0.1467292730177904	0.14535266395239604	0.14118630710971697	0.1343184170391178	0.12589975713069257	0.11704704826211423	0.10846325197342137
35.250000000000014	0.14563186410810197	0.14430791532321685	0.14026490007590875	0.1335565984167166	0.12529342540301042	0.11657235708105657	0.10809232909960072
35.30000000000001	0.14455216434553833	0.14327869124442055	0.139354897996785	0.1328023089860609	0.12469180902848093	0.11610029132214483	0.10772298570862548
35.350000000000016	0.1434896958249952	0.14226468460499367	0.1384563282714415	0.13205553807382464	0.12409481941036245	0.11563090303776302	0.10735516413533071
35.40000000000001	0.14244407155315322	0.1412653658314955	0.13756898770364226	0.13131633875663143	0.12350224059357515	0.11516427823839538	0.10698888448787162
35.45000000000001	0.1414146876004415	0.14028098536629036	0.1366925947327993	0.13058452028913747	0.12291442775802734	0.11470034863001824	0.10662414482646944
35.500000000000014	0.1404017177721698	0.13931063527881166	0.13582712939965857	0.12985996142908093	0.12233114522372868	0.1142391005467114	0.10626093770645584
35.55000000000001	0.1394041902902613	0.13835421471950396	0.13497241097956814	0.12914264837135847	0.12175235278790962	0.11378053290017412	0.10589909158752002
35.600000000000016	0.13842193737276923	0.13741134272254799	0.13412801607619734	0.12843238732111645	0.12117799296055627	0.11332454464921282	0.10553897569835016
35.65000000000001	0.13745451731191763	0.13648190653829922	0.13329386116651054	0.12772912626404698	0.12060816989763017	0.1128712344798081	0.1051803903384703
35.70000000000001	0.13650175548690366	0.1355655317363908	0.13246988297672685	0.12703276622100718	0.12004256443771234	0.11242058059674899	0.1048233269039453
35.750000000000014	0.13556332097353943	0.13466205160102074	0.13165583460461405	0.12634324322463178	0.11948128342079906	0.11197253929554829	0.10446778930776902
35.80000000000001	0.1346386955714651	0.13377095631190183	0.1308515218811369	0.12566044051297331	0.11892428808464318	0.111527096848693	0.10411376975183056
35.850000000000016	0.13372761936407426	0.13289207377879636	0.1300568591583251	0.12498409145313301	0.11837163493669943	0.11108425110921984	0.10376127637091996
35.90000000000001	0.13282977167946444	0.1320252873532787	0.1292715861912841	0.12431450563813594	0.11782308391170479	0.11064396645821643	0.10341030086235024
35.95000000000001	0.1319449879646211	0.13117025113178168	0.12849558387875332	0.12365139305089455	0.11727866108455481	0.1102062248688455	0.10306084556471679
36.000000000000014	0.1310728743924737	0.13032679851438012	0.12772868913310556	0.12299467789640185	0.11673842544750543	0.10977106077973575	0.10271289694630595
36.05000000000001	0.13021322649604036	0.12949460485551537	0.12697077430321296	0.12234426180731799	0.11620228685920773	0.10933840512368324	0.10236645752340714
36.100000000000016	0.12936568025709777	0.1286734831021255	0.12622166319511746	0.12170019999119461	0.11567020853658615	0.10890826594369041	0.10202152423698446
36.15000000000001	0.12853000920079385	0.12786320614521	0.12548104199656115	0.12106214896601183	0.11514216581676004	0.10848062393521972	0.10167809395157372
36.20000000000001	0.12770596710824655	0.12706358328372383	0.12474913854630279	0.12043016902107753	0.11461801457162302	0.10805547683166573	0.10133624714370182
36.250000000000014	0.12689327634216904	0.12627419485174346	0.12402562769071378	0.11980418324367843	0.1140979050808566	0.10763263967835308	0.10099588938179405
36.30000000000001	0.12609154325066055	0.12549523430345083	0.12331035474648036	0.11918420299922988	0.11358171154140807	0.10721244549738185	0.10065693937323765
36.350000000000016	0.12530089697630314	0.12472629873737828	0.12260319463242692	0.1185699191063157	0.11306939881151391	0.10679469222517768	0.10031947962285982
36.40000000000001	0.12452092260159504	0.12396720450557099	0.12190413132049216	0.11796146369321005	0.11256094321704149	0.10637937245423791	0.09998350660797249
36.45000000000002	0.12375138050959031	0.1232177467274583	0.12121279566104452	0.11735870643601753	0.11205627442256808	0.10596647253753447	0.09964901674124516
36.500000000000014	0.122992063962061	0.12247786786638284	0.12052918801299985	0.11676157603343863	0.11155541926031615	0.10555597403520751	0.09931595842214001
36.55000000000001	0.12224287570201889	0.12174714323944066	0.11985326984905041	0.11617001368829036	0.1110582830731289	0.10514787858868702	0.09898442660125105
36.600000000000016	0.12150337658447428	0.1210255277038662	0.1191846911199502	0.11558391333191245	0.1105648567508164	0.10474215643385676	0.09865436663445341
36.65000000000001	0.12077349205191663	0.12031293674631906	0.11852353445847891	0.1150031972183037	0.11007510699025423	0.10433879970764066	0.09832581254307383
36.70000000000002	0.12005311077362374	0.11960902093197845	0.1178696269603889	0.11442788655631408	0.10958899559683451	0.10393779484941748	0.09799868259182126
36.750000000000014	0.1193418240655735	0.11891367727497734	0.11722285480807228	0.11385786156031075	0.10910633166102116	0.1035391283207697	0.09767298602342116
36.80000000000001	0.11863964312104444	0.1182268345654787	0.11658311739157047	0.11329305825849514	0.10862743759824098	0.1031428705662655	0.09734877426916481
36.850000000000016	0.11794633511177038	0.11754829036484842	0.11595027014479196	0.11273340003132945	0.10815207728593257	0.10274883494337964	0.0970260147197703
36.90000000000001	0.1172617267057542	0.11687790493209849	0.11532419745201367	0.11217886525656123	0.1076802307935652	0.10235717325215174	0.09670470327685536
36.95000000000002	0.11658563440103051	0.11621549616617848	0.11470487732373076	0.11162934029552551	0.10721186664518559	0.10196771583568329	0.09638484341779274
37.000000000000014	0.11591788808030827	0.11556091247688557	0.11409215739262699	0.11108478489027263	0.10674694903969799	0.10158053002894032	0.09606641527433842
37.05000000000001	0.11525838769577103	0.1149140956791499	0.11348592210087939	0.11054513855404668	0.10628546169301371	0.10119560241903919	0.09574938342723423
37.100000000000016	0.11460693716652051	0.1142748600619812	0.11288611990782545	0.11001017204605958	0.10582735849687348	0.10081287266068548	0.09543382429335975
37.15000000000001	0.11396338578220255	0.11364305751703403	0.11229259654538595	0.10948018883681361	0.10537261458208055	0.10043242427955515	0.09511968392520212
37.20000000000002	0.11332757170165868	0.11301860400921791	0.11170527998471558	0.10895492616841947	0.10492119988032131	0.10005419388095108	0.09480699525006596
37.250000000000014	0.11269937637922939	0.11240131592983739	0.1111240768554998	0.10843433852177901	0.10447316839245946	0.09967820476761743	0.09449570247751157
37.30000000000001	0.11207864393504507	0.11179107529838532	0.11054872804589647	0.10791836974313809	0.10402831738764506	0.09930434083330862	0.09418562675874705
37.350000000000016	0.11146523867881189	0.11118779380034712	0.10997949675922884	0.10740696010316216	0.10358670742450608	0.09893268452913775	0.09387736001435956
37.40000000000001	0.11085887353347043	0.11059118593088074	0.10941610273759259	0.10690006894034337	0.10314837925047622	0.09856319343345087	0.09357029399720133
37.45000000000002	0.11025974148274689	0.11000144975199747	0.1088584652357686	0.10639762778768162	0.10271315996151617	0.09819585444200711	0.0932646063654417
37.500000000000014	0.10966753814784902	0.10941829966078143	0.10830649949008478	0.10589958884264458	0.10228109583219627	0.09783045427079727	0.09296033685358882
37.55000000000001	0.10908214492865986	0.10884162999012437	0.10776012180080205	0.10540589986134855	0.1018521586406414	0.09746758772772281	0.09265746866827243
37.600000000000016	0.10850344057989883	0.10827133151021717	0.10721925624328413	0.10491658735775505	0.10142627773125398	0.09710662641955294	0.09235582686489967
37.65000000000001	0.10793130622345717	0.10770729912126621	0.10668381252929277	0.10443143898392884	0.10100351367136437	0.09674772094097307	0.09205581800644935
37.70000000000002	0.10736563196620842	0.1071494326734307	0.1061537170533464	0.10395048866953534	0.10058382843499213	0.09639094971138505	0.09175708442921662
37.750000000000014	0.1068062950084829	0.10659762131676857	0.1056288926329522	0.10347375110904748	0.10016709584000025	0.09603627302202243	0.09145963294600208
37.80000000000001	0.10625319013921658	0.10605177038614108	0.10510933782119705	0.10300104497513664	0.09975338106671429	0.09568343598617689	0.09116364226971033
37.850000000000016	0.10570628792511332	0.10551185899606076	0.10459482408814633	0.1025323912204599	0.09934262926741277	0.09533285894730402	0.09086901632916265
37.90000000000001	0.105165321027955	0.10497763323219998	0.10408542391117323	0.10206770080832647	0.0989346128809466	0.09498450285377251	0.09057574399507677
37.95000000000002	0.10463027140645924	0.10444908260961813	0.10358093025532053	0.10160701346754052	0.09852991639543598	0.09463797396497513	0.09028382686599613
38.000000000000014	0.10410103873269472	0.10392617765881672	0.10308134312381903	0.101150238311104	0.09812789564195802	0.09429343542456436	0.08999334808291248
38.05000000000001	0.10357758322560595	0.10340870085374645	0.10258659333006732	0.10069733622663296	0.09772871879532138	0.09395092774020072	0.0897041119072365
38.100000000000016	0.10305968816473166	0.10289663156659984	0.10209657384379237	0.10024824959478554	0.09733236461500341	0.0936102469303537	0.08941621313391984
38.15000000000001	0.10254732291598209	0.10238984435979111	0.10161129900976308	0.09980296315985648	0.09693884711574112	0.09327179056292081	0.08912956282968794
38.20000000000002	0.1020403584145286	0.10188833803326533	0.10113069290147741	0.09936135041640527	0.09654793613301622	0.09293519379714253	0.08884438147278043
38.250000000000014	0.10153878297358263	0.10139199378677421	0.10065462526026461	0.09892349193178888	0.09615997044940372	0.09260054546180647	0.08856046610830892
38.30000000000001	0.10104249889523942	0.10090074209958305	0.10018306717957905	0.09848925891694177	0.09577491768519465	0.09226774961529911	0.0882778937118131
38.350000000000016	0.10055135754183579	0.10041446131731827	0.09971591955014679	0.09805861977000566	0.09539238415469868	0.09193701924346714	0.08799660642491518
38.40000000000001	0.10006530805949465	0.09993306292688886	0.09925322015743591	0.0976315373766719	0.09501251681434202	0.09160809976340463	0.08771662625137729
38.45000000000002	0.09958423343512224	0.09945654880764755	0.09879482339330246	0.09720781316705752	0.0946353429299489	0.09128122313798855	0.08743794807480607
38.500000000000014	0.09910814732586735	0.0989848252499238	0.09834068045482544	0.09678779907509304	0.09426075294962485	0.09095613199660355	0.08716056676231085
38.55000000000001	0.09863687608618113	0.09851776326501695	0.0978907374410665	0.09637139017543983	0.09388882429334425	0.09063291645124116	0.08688447716536232
38.600000000000016	0.09817036966185196	0.0980553180298454	0.0974447827058321	0.0959581997181353	0.09351948759789475	0.09031156453086168	0.08660967412063385
38.65000000000001	0.097708589570705	0.09759726502209119	0.09700314458973791	0.0955483727121506	0.09315263607285267	0.08999198422161116	0.08633615245083297
38.70000000000002	0.09725127199518288	0.09714392075865592	0.0965655293981989	0.09514187161529344	0.092788473103861	0.08967437889195118	0.08606390696551439
38.750000000000014	0.09679868254786768	0.09669497903960397	0.09613206390400057	0.09473854067790853	0.09242673002995001	0.08935857356535257	0.08579293246188363
38.80000000000001	0.09635074002396837	0.09625055467733579	0.09570235409817103	0.09433862900827754	0.09206754182005088	0.0890445574069663	0.08552322372558223
38.850000000000016	0.09590703127958329	0.09581024311149317	0.09527652154537182	0.09394192120214352	0.09171091992178805	0.08873234586710287	0.08525477553146223
38.90000000000001	0.0954676643496891	0.09537415479808699	0.09485441686259875	0.0935483896457218	0.09135666069192867	0.08842192731187382	0.08498758264434575
38.95000000000002	0.0950324582281265	0.09494211418781119	0.09443621716653146	0.09315806893735419	0.0910048379616937	0.08811329016483997	0.08472163981977324
39.000000000000014	0.09460162603216216	0.09451433560435668	0.09402174864135335	0.09277076547575029	0.09065535228244283	0.08780642290727493	0.08445694180473529
39.05000000000001	0.09417493010401391	0.09409058726322889	0.09361095422926834	0.09238667990452927	0.09030839228281917	0.08750131407841617	0.0841934915903776
39.100000000000016	0.09375232477574948	0.09367081882615727	0.09320385308918198	0.09200554376703982	0.08996377776802417	0.08719795227569574	0.08393126703782096
39.15000000000001	0.09333379108782841	0.09325503952574127	0.09280024570268053	0.09162742122487919	0.08962148907017235	0.08689632615496026	0.08367027150884862
39.20000000000002	0.09291914206825497	0.09284304224011494	0.09240031108301	0.09125227926841631	0.08928153198368274	0.08659642443067292	0.08341049972247268
39.250000000000014	0.09250853602159889	0.09243499498844919	0.09200377917074609	0.09088006075052682	0.08894388612882195	0.08629823587610165	0.08315194639267272
39.30000000000001	0.09210169157335539	0.09203062169098453	0.09161069863841821	0.09051078409629904	0.08860853132193497	0.0860017493234943	0.08289460622904854
39.350000000000016	0.09169864586900082	0.09162996181953123	0.09122102543637176	0.09014441509811162	0.08827544757363315	0.08570695366423726	0.08263847393746444
39.40000000000001	0.09129934387305108	0.09123296338293121	0.09083469287072912	0.08978087396780514	0.08794461508699136	0.08541383784900418	0.0823835442206769
39.45000000000002	0.09090370843194173	0.0908395523318519	0.0904517301443837	0.08942015486726493	0.08761601425576226	0.08512239088788848	0.08212981177895408
39.500000000000014	0.09051175793920152	0.09044974934560746	0.09007202163893337	0.08906222733271839	0.08728962566259464	0.08483260959576074	0.08187727131068115
39.55000000000001	0.0901233673710861	0.09006343267557862	0.08969555135534397	0.08870706130253582	0.08696543007727159	0.08454446724955303	0.08162591037994499
39.600000000000016	0.08973851091281701	0.08968057893174475	0.08932227871337764	0.08835462711112022	0.08664340845495595	0.08425796116338535	0.08137559981841336
39.65000000000001	0.08935713866658825	0.08930114073772054	0.08895216378673931	0.08800489548290098	0.08632354193444729	0.08397308058516016	0.08112660982330451
39.70000000000002	0.08897920168879249	0.08892507157855278	0.08858516729037046	0.08765783752642704	0.08600581183645445	0.08368981482272686	0.08087879030192059
39.750000000000014	0.08860465196711809	0.08855232578138514	0.08822125056803229	0.08731342472856442	0.08569019966187799	0.08340815324394468	0.08063213596500954
39.80000000000001	0.0882334423983017	0.08818285849664026	0.0878603755801732	0.086971628948787	0.08537668709010356	0.08312808527672329	0.08038664152422727
39.850000000000016	0.08786552676652162	0.0878166256796967	0.08750250489206406	0.08663242241356586	0.08506526311976095	0.08284960040906146	0.08014234412142246
39.90000000000001	0.08750085972240082	0.08745358407304904	0.08714760166220381	0.08629577771085266	0.0847558951502955	0.0825726881890664	0.07989915181664792
39.95000000000002	0.0871393967626096	0.0870936911889368	0.08679562963097966	0.08596166778465812	0.08444857289388097	0.08229733822497279	0.07965710363172235
40.000000000000014	0.08678109421003993	0.08673690529242534	0.08644655310958481	0.0856300659297157	0.08414327872603941	0.08202339824716817	0.07941615238491165
40.05000000000001	0.08642590919453803	0.08638318538492756	0.08610033696917947	0.08530095267469029	0.08383999519249385	0.08175114843585912	0.07917637841317364
40.100000000000016	0.08607379963417487	0.0860324911881533	0.08575694663029072	0.08497428787812895	0.08353870500753713	0.08148042975161235	0.07893768836274259
40.15000000000001	0.08572472421703585	0.08568478312847089	0.08541634805245067	0.08465005310798623	0.08323939105240696	0.08121123205852611	0.07870016740113032
40.20000000000002	0.08537864900505364	0.08534002891602455	0.08507851413592815	0.08432822300924805	0.0829420363736766	0.08094354527997207	0.07846376403299059
40.250000000000014	0.08503552058910159	0.08499817681309546	0.08474339873816734	0.08400877255233444	0.08264648042787569	0.08067746653527799	0.07822847300595108
40.30000000000001	0.08469530684522443	0.08465919622283888	0.08441097613174679	0.08369167702827278	0.0823531317186288	0.08041270361031834	0.07799428907338492
40.350000000000016	0.08435796936816335	0.08432305024059925	0.08408121433197133	0.08337691204395356	0.08206155512308455	0.08014948796233788	0.0777612069948654
40.40000000000001	0.08402347043895005	0.0839897025940586	0.0837540818446989	0.08306445351746375	0.08177187159203689	0.07988770688117214	0.0775292597157223
40.45000000000002	0.08369177300948813	0.0836591176298377	0.08342954765725646	0.08275413941305912	0.08148406497618554	0.07962737885633374	0.07729836406202537
40.500000000000014	0.08336284068754435	0.08333126030042869	0.08310758122955372	0.08244635524248166	0.08119811928210159	0.07936855143476115	0.07706855465040234
40.55000000000001	0.08303663772214612	0.0830059572392419	0.08278801725486468	0.08214067497821624	0.08091395557322499	0.07911116594799614	0.0768398546525807
40.600000000000016	0.08271299678591412	0.08268358552791222	0.08247122618803053	0.08183720784539933	0.08063168740091171	0.07885521279752095	0.07661220086317776
40.65000000000001	0.08239227452139038	0.08236370703285811	0.08215678472791556	0.08153593125197327	0.08035119641051382	0.07860068244345973	0.0763856177532993
40.70000000000002	0.08207405164745973	0.08204642176992376	0.08184479340157329	0.08123682289057316	0.08007249603976274	0.0783475654044975	0.07616010013265612
40.750000000000014	0.08175842124004055	0.08173169753742439	0.0815352239062947	0.0809398006273567	0.07979562679087066	0.07809588973451739	0.07593564282063353
40.80000000000002	0.08144535054992803	0.08141950266760174	0.0812280483623961	0.08064496591454451	0.07952052537805658	0.07784556947835052	0.07571224064664483
40.850000000000016	0.08113474735527315	0.0811097461716244	0.08092318087123733	0.08035219934476971	0.07924717687320106	0.07759663451764925	0.07548987044945839
40.90000000000001	0.08082670316028738	0.0808025201650344	0.08062071420461794	0.08006150744611513	0.0789755664914091	0.07734904475971617	0.07526856382840184
40.95000000000002	0.08052108907329913	0.08049769703470741	0.0803204855250788	0.07977292153099393	0.07870567958963771	0.07710285405181685	0.0750482968653745
41.000000000000014	0.08021790541082423	0.08019527792486647	0.08002261863036396	0.07948637543775174	0.07843750166532845	0.07685802099784743	0.07482908035175391
41.05000000000002	0.07991716470090005	0.07989527616925879	0.07972701505406912	0.07920184875621199	0.07817105335896304	0.07661453652355484	0.07461087666383927
41.100000000000016	0.07961880119286445	0.07959762698598595	0.07943364629908095	0.07891932132858809	0.07790624884928457	0.07637239161235085	0.07439371615789261
41.15000000000001	0.07932278290262841	0.07930229923897271	0.07914248725916896	0.07863877324589466	0.07764313800962228	0.07613157730516897	0.07417755529129627
41.20000000000002	0.07902908126707202	0.07900926517606695	0.07885351319331947	0.07836021931498385	0.07738159634722394	0.07589211199616719	0.07396240863295428
41.250000000000014	0.07873766819480586	0.07871849748838576	0.07856673462532339	0.07808356956402689	0.0771217505285781	0.07565393102717585	0.07374827111543958
41.30000000000002	0.07844854999723316	0.0784300031649809	0.0782820560549141	0.0778088678724033	0.07686352954925554	0.07541705418530031	0.0735351376844876
41.350000000000016	0.07816162999213536	0.07814368641293536	0.07799945836223376	0.07753598647209692	0.07660691985263489	0.07518148801527443	0.07332300329925508
41.40000000000001	0.07787694358053744	0.07785958319056682	0.07771904037688274	0.07726504487694469	0.07635190801201262	0.07494721123381719	0.07311184647015295
41.45000000000002	0.07759435742151753	0.07757756108087346	0.07744057802635432	0.07699596820587432	0.07609850707297316	0.07471419315162083	0.07290169577852898
41.500000000000014	0.07731398156757102	0.07729773048298895	0.0771642138409621	0.07672873819552115	0.07584664995425873	0.07448244466925913	0.07269252906509652
41.55000000000002	0.07703573510586699	0.0770200112418497	0.0768898711495565	0.07646333680453987	0.07559636660841901	0.07425195727664778	0.07248435576581191
41.600000000000016	0.07675959298615954	0.07674437891734229	0.07661752791300723	0.07619977191661131	0.07534761266340954	0.07402272251991954	0.07227714147382192
41.65000000000001	0.07648553055806004	0.07647080944800802	0.07634716240424283	0.07593797328749205	0.07510040914390044	0.07379473200121346	0.07207089627914093
41.70000000000002	0.0762135486603288	0.07619930419265464	0.07607877784272367	0.07567796547292595	0.07485470716111985	0.07356797737846046	0.0718656152415102
41.750000000000014	0.07594357200122348	0.07592978850886886	0.07581230263934634	0.0754197185914744	0.07461051269480225	0.07334243482985524	0.07166129343593575
41.80000000000002	0.07567561803432726	0.07566228030129744	0.07554775617988566	0.07516319469144614	0.07436781330685782	0.07311812785321231	0.07145792595288648
41.850000000000016	0.07540965117479566	0.07539674452344808	0.07528510573177902	0.0749083957782784	0.07412659667829923	0.07289504617619617	0.07125550789849162
41.90000000000001	0.07514562837303658	0.07513313864852353	0.07502431105044138	0.07465530527370492	0.07388685060804434	0.07267315281501358	0.07105403439472488
41.95000000000002	0.0748835454479635	0.07487145894230178	0.07476537011874872	0.07440390679817488	0.07364854762681664	0.07245245446969993	0.07085350057958824
42.000000000000014	0.07462338032715105	0.07461168379269162	0.0745082632440263	0.07415418416807461	0.07341170720996835	0.07223294312815373	0.07065390160728961
42.05000000000002	0.07436511127929411	0.07435379191286251	0.07425297100615824	0.07390612139300134	0.07317631535609441	0.0720146108324752	0.07045523264841069
42.100000000000016	0.07410871690755866	0.07409776233516717	0.07399947425301465	0.07365968784904053	0.07294233181534227	0.07179744967872805	0.0702574888900733
42.15000000000001	0.07385417614309148	0.07384357440518513	0.07374773929024354	0.07341489823676423	0.0727097595560853	0.07158145181669667	0.07006066553609885
42.20000000000002	0.07360145390905193	0.07359119346573939	0.073497777772517	0.07317173500383668	0.07247858706003514	0.07136660944964165	0.06986475780716178
42.250000000000014	0.07335055908661244	0.07334062874415397	0.07324956917452424	0.07293015550701742	0.07224880291873567	0.07115291483405244	0.06966976094093809
42.30000000000002	0.07310146945361957	0.07309185839551437	0.07300306803469339	0.07269015871991225	0.07202039583245526	0.07094036027939725	0.06947567019224984
42.350000000000016	0.0728541387623704	0.0728448365677909	0.07275827048600259	0.07245172975628694	0.07179335460908472	0.07072893814787212	0.06928248083320113
42.40000000000001	0.0726085610381241	0.07259955761605323	0.0725151588929686	0.07221485390516899	0.07156766816304656	0.07051864085414863	0.06909018815331328
42.45000000000002	0.07236471705168772	0.07235600264736396	0.07227371585848331	0.07197951662843742	0.0713433255142174	0.07030946086511577	0.06889878745965174
42.500000000000014	0.07212258786043463	0.07211415304387878	0.07203392421990289	0.07174570355845199	0.07112031578685872	0.07010139069962396	0.06870827407695014
42.55000000000002	0.07188215480291518	0.07187399045786244	0.0717957670452123	0.07151340049571824	0.07089862820855719	0.0698944229282277	0.06851864334772886
42.600000000000016	0.07164339949359042	0.07163549680680788	0.07155922762925868	0.0712825934065876	0.07067825210917732	0.06968855017292226	0.06832989063240656
42.65000000000001	0.07140630381768397	0.07139865426866258	0.0713242894900627	0.07105326842099363	0.07045917691982292	0.06948376510688332	0.06814201130941318
42.70000000000002	0.07117084992615023	0.07116344527715827	0.07109093636519435	0.070825411830223	0.0702413921718107	0.06928006045420289	0.06795500077529117
42.750000000000014	0.07093702023075343	0.07092985251723664	0.07085915220822053	0.07059901008472108	0.07002488749565	0.06907742898962463	0.0677688544447973
42.80000000000002	0.07070479739925947	0.07069785892057485	0.07062892118521859	0.0703740497919303	0.06980965262003587	0.06887586353827618	0.06758356775099722
42.850000000000016	0.070474164350731	0.07046744766120547	0.07040022767135634	0.07015051771416186	0.06959567737085298	0.06867535697540476	0.06739913614535853
42.90000000000001	0.07024510425092866	0.07023860215122713	0.0701730562475342	0.0699284007664992	0.06938295167018517	0.06847590222610567	0.06721555509783671
42.95000000000002	0.07001760050781314	0.07001130603660782	0.06994739169709381	0.06970768601473537	0.069171465535338	0.06827749226505381	0.06703282009695821
43.000000000000014	0.06979163676714678	0.06978554319307544	0.06972321900258356	0.06948836067334002	0.0689612090778707	0.06808012011623461	0.06685092664990053
43.05000000000002	0.06956719690818937	0.06956129772209148	0.06950052334258842	0.06927041210345683	0.0687521725026366	0.06788377885266932	0.06666987028256667
43.100000000000016	0.06934426503949039	0.06933855394691359	0.06927929008861654	0.06905382781093408	0.06854434610683353	0.06768846159614693	0.06648964653965571
43.15000000000001	0.06912282549477029	0.06911729640873512	0.06905950480204384	0.06883859544438145	0.06833772027906469	0.06749416151694798	0.06631025556847933
43.20000000000002	0.06890286282889217	0.0688975098629074	0.0688411532311152	0.06862470279325814	0.06813228549840698	0.06730087183357207	0.06613168363537536
43.250000000000014	0.06868436181392014	0.06867917927523978	0.06862422130800194	0.06841213778599181	0.06792803233349115	0.06710858581246469	0.06595393107931319
43.30000000000002	0.06846730743526173	0.06846228981837266	0.06840869514591016	0.06820088848812009	0.06772495144158884	0.0669172967677404	0.06577699352063104
43.350000000000016	0.06825168488789386	0.06824682686822994	0.06819456103624737	0.06799094310046692	0.06752303356770999	0.06672699806090941	0.065600866598771
43.40000000000001	0.06803747957266822	0.0680327760005394	0.06798180544583489	0.06778228995734077	0.0673222695437095	0.0665376831006016	0.06542554597232804
43.45000000000002	0.06782467709269525	0.06782012298742655	0.06777041501417601	0.06757491752476313	0.06712265028740196	0.06634934965835607	0.06525102731909517
43.500000000000014	0.06761326324980561	0.06760885379407537	0.06756037655077225	0.06736881439872289	0.06692416680168624	0.06616198246014755	0.06507730633610605
43.55000000000002	0.06740322404108481	0.06739895457545958	0.0673516770324846	0.06716396930345504	0.06672681017367942	0.06597557951939673	0.06490437873967347
43.600000000000016	0.06719454565548272	0.06719041167313827	0.06714430360095158	0.06696037108974828	0.06653057157385721	0.06579013443025758	0.06473224026542615
43.65000000000001	0.06698721447049155	0.066983211612114	0.06693824356004333	0.0667580087332743	0.06633544637997665	0.06560564083262928	0.06456088666834073
43.70000000000002	0.0667812170488946	0.06677734109775732	0.06673348437336846	0.06655687133294537	0.06614141753667048	0.06542209241187877	0.06439031372277206
43.750000000000014	0.06657654013558326	0.06657278701279018	0.06653001366182429	0.06635695215452164	0.06594848072978232	0.06523948289856353	0.0642205172224794
43.80000000000002	0.06637317466213788	0.0663695404203078	0.06632782318728339	0.0661582323083173	0.06575662745462152	0.06505780606815485	0.06405149298065106
43.850000000000016	0.06617109957304906	0.06616758039715687	0.06612689276713705	0.06596070544352414	0.06556584928570379	0.0648770557407598	0.06388316759833276
43.90000000000001	0.06597030629395448	0.06596689849165258	0.06592721460986858	0.06576436113584992	0.06537613787594448	0.06469722578084698	0.0637157432678691
43.95000000000002	0.06577078226741893	0.06576748226673708	0.06572877694168028	0.06556918907638865	0.06518748495585933	0.06451831009696594	0.06354901093854051
44.000000000000014	0.06557251510316348	0.06556931944850836	0.06553156813445979	0.06537517907011706	0.0649998823327744	0.06434030264147414	0.06338303431220303
44.05000000000002	0.06537549257525234	0.06537239792354574	0.06533557670358021	0.0651823210344124	0.06481332189004235	0.06416312834884257	0.063217809299576
44.100000000000016	0.0651797026193388	0.0651767057362847	0.0651407913057393	0.06499060499759496	0.0646277955862693	0.06398692183659394	0.06305333183088682
44.15000000000001	0.06498513332996558	0.0649822310864459	0.0649472007368346	0.06480002109748512	0.06444329545454795	0.06381166854699347	0.06288959785587442
44.20000000000002	0.06479177295792024	0.06478896232651037	0.06475479392987733	0.06461055957999026	0.06425974579425114	0.06363723445654765	0.06272660334379394
44.250000000000014	0.06459960990764665	0.06459688795924999	0.06456355995294405	0.06442221079770649	0.06407727686573346	0.06346367900083215	0.06256431378636536
44.30000000000002	0.06440856495012821	0.06440592887594379	0.06437342056021156	0.06423489908484382	0.06389587229170807	0.0632909963893947	0.062402787226915654
44.350000000000016	0.06421876488687714	0.06421621191796754	0.06418450248618728	0.06404874968832343	0.06371539870328133	0.06311918087365781	0.06224198811811015
44.40000000000001	0.06403012815521768	0.0640276556385053	0.06399672513774025	0.06386374477437966	0.06353591254045245	0.0629482267466463	0.062081894699636354
44.45000000000002	0.06384270308915728	0.0638403084374094	0.06381013716845843	0.06367975260430392	0.0633574062677186	0.06277812834271611	0.06192253926114567
44.500000000000014	0.06365635797599403	0.06365403872662426	0.06362460800924749	0.0634968264823699	0.06317987241890793	0.06260885093006766	0.06176389752883685
44.55000000000002	0.0634711436963299	0.06346889744564514	0.06344018881163041	0.06331495737324368	0.06300330359647685	0.0624404481598541	0.061605947459433555
44.600000000000016	0.0632870496619757	0.06328487408402804	0.06325686953480851	0.06313413633905209	0.06282769247081055	0.06227288432344491	0.06144872805007273
44.65000000000001	0.06310406541942565	0.06310195826345374	0.06307464025787465	0.06295435453813839	0.06265300340216257	0.062106136971350735	0.061292212628735396
44.70000000000002	0.0629221806476912	0.06292013973564903	0.06289349117806133	0.06277557463458902	0.06247928696479934	0.061940233233953056	0.0611363973622284
44.750000000000014	0.06274135701578609	0.0627393802480555	0.06271338458379391	0.06259784619170805	0.062306489504582015	0.06177513239644009	0.06098127843665236
44.80000000000002	0.06256164177167195	0.06255972709992612	0.0625343679766866	0.0624211309823411	0.062134638752038944	0.06161087101286724	0.060826852057383286
44.850000000000016	0.06238299576940374	0.06238114121975669	0.062356402810483755	0.06224540395829847	0.06196370814431862	0.06144742140391684	0.06067311444905212
44.90000000000001	0.062205392892421656	0.06220359655889664	0.062179463495325396	0.062070690500698134	0.06179367359331416	0.06128477826675497	0.060520061855521626
44.95000000000002	0.06202885665649207	0.062027116685813	0.06200357387129735	0.06189694239047973	0.061624568835820945	0.061122936337077466	0.0603676905398616
45.000000000000014	0.061853338244981876	0.061851652852986536	0.061828685701354705	0.061724197679783016	0.06145636542262936	0.06096189038885058	0.06021601550267778
45.05000000000002	0.06167887364796756	0.061677241097728784	0.061654835252174245	0.06155242470727376	0.06128905660838532	0.060801635234053505	0.06006499500303961
45.100000000000016	0.06150543039568072	0.06150384901131133	0.06148199054877905	0.061381615447507726	0.06112263570895286	0.06064216572241951	0.05991464470593227
45.15000000000002	0.06133299927228968	0.06133146743177518	0.061310142780875154	0.06121176195964502	0.060957096100799	0.060483476741179466	0.05976498925778181
45.20000000000002	0.061161571174846996	0.061160087308284976	0.06113928324021048	0.061042856386394465	0.06079243122038257	0.06032558144806896	0.05961595216070082
45.250000000000014	0.060991137111541624	0.06098969969944168	0.06096940331912965	0.06087489095297549	0.0606286345635527	0.06016843773352953	0.059467564069091795
45.30000000000002	0.060821688199988413	0.06082029577162722	0.06080049450915121	0.06070785796609468	0.06046569968495093	0.06001205945456707	0.05931985862890472
45.350000000000016	0.06065321566554528	0.06065186679737816	0.06063254839956859	0.0605417498129336	0.06030363780078859	0.05985645380889946	0.05917280526039464
45.40000000000002	0.060485710839662414	0.06048440415378489	0.06046555667607587	0.060376576561807026	0.06014240678126657	0.059701591123006915	0.05902640039806284
45.45000000000002	0.06031918242518682	0.060317916584719675	0.060299528337481256	0.06021229495418149	0.05998204605841219	0.059547453738921216	0.05888064049528093
45.500000000000014	0.06015358683469979	0.060152360551935805	0.0601344202324358	0.06004894331583024	0.05982247869370562	0.05939408836639205	0.05873552202424712
45.55000000000002	0.059988960528829835	0.059987772549202276	0.05997026901984399	0.059886443646613476	0.059663757101770874	0.0592414639428109	0.05859104147594471
45.600000000000016	0.05982522593673578	0.05982407505813411	0.059806997643876265	0.05972484726659163	0.05950583542846806	0.059089575681422375	0.0584472075401629
45.65000000000002	0.059662432289511846	0.059661317338266184	0.05964465548346365	0.059564107325345866	0.05934875730147735	0.05893841883044769	0.05830399198724726
45.70000000000002	0.0595005326150162	0.05949945246143429	0.05948319597264884	0.05940426636137419	0.05919249143806017	0.0587879886728402	0.058161403955891
45.750000000000014	0.05933956756701975	0.059338521109539355	0.05932265992856816	0.059245292110450945	0.059037031896067266	0.058638280526037354	0.05801944716828436
45.80000000000002	0.05917950451162985	0.05917849068791483	0.059163015070044525	0.05908717764080306	0.058882372786500485	0.05848930150356848	0.05787810366183814
45.850000000000016	0.059020335665640064	0.05901935344726257	0.0590042538920048	0.05892991609177757	0.05872850827297982	0.05834102307456546	0.05773737743600586
45.90000000000002	0.05886205333700649	0.05886110172834853	0.05884636897319452	0.058773500672972934	0.058575444249010976	0.05819345282697527	0.057597265111216184
45.95000000000002	0.05870464992350012	0.05870372796069126	0.05868935297502892	0.05861793629757069	0.0584231512296416	0.05804659310888123	0.05745777211993625
46.000000000000014	0.05854812929771868	0.05854723604602503	0.058533210000189	0.05846319264552717	0.058271635621903003	0.057900425386074386	0.05731887725432783
46.05000000000002	0.058392460867902056	0.05839159542558598	0.05837790976156122	0.05830927518008075	0.05812089862831904	0.05775495230959205	0.05718058627052805
46.100000000000016	0.058237649086681435	0.05823681057908323	0.05822345692694959	0.05815618418407124	0.05797092076862367	0.057610178131894216	0.05704289586198372
46.15000000000002	0.05808369335079863	0.058082880930251046	0.05806985111556559	0.058003899371382145	0.057821703583451255	0.05746608075381123	0.05690580274034362
46.20000000000002	0.057930572953193975	0.05792978580071473	0.057917071880876095	0.057852421396083244	0.057673250176527524	0.057322664782992507	0.05676930363540117
46.250000000000014	0.05777829631236843	0.057777533633201705	0.05776512783433255	0.0577017524602938	0.05752553765798153	0.05717992586744188	0.056633395295032966
46.30000000000002	0.057626838890915195	0.057626099917480314	0.057613994690980594	0.05755186897385871	0.05737856951906807	0.05703785968705398	0.05649807448513974
46.350000000000016	0.057476202675472834	0.057475486663603095	0.05746367463318272	0.057402773557066154	0.057232340420433396	0.05689646195338328	0.056363337989582214
46.40000000000002	0.05732638081411957	0.05732568704328028	0.05731416101649384	0.057254460075859534	0.057086845069880314	0.056755728409409255	0.05622917501431051
46.45000000000002	0.05717736653254791	0.05717669430507536	0.05716544726865143	0.05710692245769979	0.056942078221893434	0.05661565482930651	0.056095597805942914
46.500000000000014	0.05702915313295212	0.05702850177331838	0.05701752688861214	0.056960154690829774	0.056798034677174127	0.056476237018214366	0.05596259536298889
46.55000000000002	0.05688173399293619	0.05688110284703724	0.056870393445599736	0.05681415082354786	0.05665470928217992	0.056337470812008836	0.05583016454078644
46.600000000000016	0.05673510256443996	0.056734490998906546	0.056724040578171896	0.05666890496349222	0.0565120969286676	0.05619934482348918	0.05569830834830633
46.65000000000002	0.05658925237268253	0.056588659774215073	0.05657846199329556	0.05652441127693479	0.05637019255324122	0.056061869685454395	0.05556701121165416
46.70000000000002	0.056444177015127356	0.05644360278985115	0.05643365146544443	0.05638066398808432	0.056228983999400274	0.05592503383447062	0.055436276373650416
46.750000000000014	0.05629986301903445	0.056299306592487386	0.056289595705605266	0.05623765030574133	0.05608848079551365	0.055788839260919154	0.05530610075955775
46.80000000000002	0.056156318637714184	0.05615577945237456	0.056146303111733985	0.056095378941381516	0.05594867063643804	0.05565326969121017	0.05517648131201668
46.850000000000016	0.05601353029835345	0.05601300781496464	0.05600376028653097	0.05595383698034325	0.05580955456124344	0.05551832737413455	0.055047414990976894
46.90000000000002	0.05587149780041218	0.055870991496295305	0.05586196717979151	0.05581302473979785	0.055671115677973296	0.055384008354440836	0.054918898773629723
46.95000000000002	0.05573020304807748	0.05572971241803313	0.05572090586925048	0.055672924796809395	0.05553335530918533	0.05525030870583211	0.05479092965433892
47.000000000000014	0.05558964617557492	0.055589170729876555	0.05558057663079129	0.05553353777525883	0.05539626869318108	0.055117224530750394	0.054663504644571266
47.05000000000002	0.05544982125847951	0.05544936052286691	0.05544097368719866	0.05539485828618809	0.05525985110966502	0.054984751960160255	0.05453662077282712
47.100000000000016	0.05531072243692321	0.05531027595210675	0.05530209132199618	0.05525688099333135	0.05512409787933646	0.054852887153334313	0.05441027508456979
47.15000000000002	0.055172343914702555	0.055171911235885114	0.05516392387865931	0.05511960061249739	0.05498900436348273	0.054721626297641796	0.05428446464215556
47.20000000000002	0.05503467995840388	0.055034260654818014	0.05502646575983829	0.054983011910961645	0.05485456596357746	0.054590965608336456	0.05415918652476242
47.250000000000014	0.05489772489654423	0.0548973185510041	0.05488971142659508	0.054847109706866	0.05472077812088457	0.05446090132834503	0.05403443782831832
47.30000000000002	0.05476147311872366	0.05476107932719185	0.05475365539764921	0.054711888868625616	0.054587636316064156	0.05433142972806125	0.05391021566543046
47.350000000000016	0.05462591907479475	0.05462553744596245	0.05461829224863809	0.0545773443143461	0.05445513606878428	0.054202547105135494	0.05378651716531214
47.40000000000002	0.05449105727404298	0.05449068742892463	0.054483616611385136	0.05444347101124498	0.05432327293733558	0.054074249784270605	0.05366333947371135
47.45000000000002	0.05435688228438259	0.054356523855922094	0.0543496231731828	0.05431026397508582	0.054192042518252166	0.053946534117016054	0.05354067975283759
47.500000000000014	0.05422338873156324	0.05422304136425528	0.05421630667608242	0.054177718269612846	0.054061440445933	0.05381939648156441	0.053418535181288945
47.55000000000002	0.054090571298392995	0.054090234647915125	0.054083661916197685	0.05404582900600034	0.05393146239227137	0.05369283328254974	0.0532969029539796
47.600000000000016	0.05395842472397151	0.053958098456826586	0.0539516837430176	0.053914591342303794	0.05380210406628458	0.05356684095084591	0.05317578028206539
47.65000000000002	0.05382694380293516	0.05382662759610883	0.05382036705872898	0.053784000482921986	0.05367336121375048	0.053441415943367584	0.053055164392870766
47.70000000000002	0.053696123384717215	0.053695816925344184	0.053689706817550975	0.053654051678063495	0.053545229616846025	0.05331655474287224	0.052935052529814855
47.750000000000014	0.053565958372816865	0.053565661357858	0.05355969802507691	0.05352474022322281	0.053417705093790735	0.05319225385776164	0.052815441952337054
47.80000000000002	0.053436443724082024	0.05343615586001189	0.05343033573762789	0.05339606145865947	0.05329078349849214	0.053068509821888675	0.05269632993582335
47.850000000000016	0.05330757444800325	0.05330729545050839	0.053301615061615494	0.05326801076888896	0.05316446072019858	0.05294531919436064	0.05257771377153136
47.90000000000002	0.0531793456060171	0.053179075199704294	0.05317353115291408	0.05314058358217681	0.05303873268315189	0.052822678559348024	0.05245959076651554
47.95000000000002	0.05305175231082505	0.05305149022893698	0.053046079216241764	0.053013775370039706	0.052913595346244985	0.05270058452589133	0.052341958243552894
48.000000000000014	0.0529247897257177	0.05292453570985993	0.05291925450455028	0.052887581646754556	0.05278904470268473	0.05257903372771205	0.05222481354106842
48.05000000000002	0.05279845306391374	0.05279820686378935	0.05279305231842549	0.052761997968872466	0.05266507677965579	0.052458022823022116	0.052108154013058516
48.100000000000016	0.05267273758790786	0.052672498961060917	0.05266746800549506	0.05263701993473991	0.052541687637989574	0.05233754849433753	0.0519919770290178
48.15000000000002	0.05254763860882922	0.0525474073203971	0.05254249695984544	0.052512643184025716	0.05241887337183778	0.05221760744829092	0.05187627997386283
48.20000000000002	0.052423151485810046	0.0524229273082814	0.05241813462144723	0.05238886339725488	0.05229663010834593	0.05209819641544646	0.0517610602478566
48.250000000000014	0.052299271625363214	0.052299054338347035	0.05229437647558887	0.05226567629534705	0.052174954007333456	0.05197931215011595	0.05164631526653373
48.30000000000002	0.05217599448077196	0.05217578387077134	0.05217121805231934	0.05214307763916243	0.05205384126097575	0.051860951430176196	0.05153204246062474
48.350000000000016	0.052053315551486054	0.05205311141168015	0.05204865492589762	0.052021063229052235	0.05193328809349132	0.05174311105688736	0.05141823927598129
48.40000000000002	0.051931230382529725	0.05193103251256375	0.05192668271425033	0.05189956358511261	0.05181329076082889	0.05162578785471374	0.051304903173498534
48.45000000000002	0.0518097345639181	0.05180954276969776	0.05180529707844011	0.05177877054326726	0.05169384555036103	0.05150897867114366	0.051192031629042206
48.500000000000014	0.0516887616099452	0.05168857570520674	0.05168443164341458	0.051658484061793804	0.0515749487805798	0.05139268037651235	0.051079622133371534
48.55000000000002	0.051568493559300856	0.05156831335835169	0.05156426839109599	0.05153876541394044	0.05145659680079535	0.051276889863826614	0.05096767219206386
48.600000000000016	0.05144873977314986	0.05144856510128496	0.05144461687265815	0.05141961059098289	0.05133878599083758	0.05116160404858768	0.050856179325439496
48.65000000000002	0.05132955813594676	0.05132938882220103	0.05132553499523335	0.051301015621114804	0.05122151276076237	0.05104681986861931	0.05074514106848518
48.70000000000002	0.051210944454214695	0.051210780332957055	0.05120701862780931	0.05118297656903635	0.05110477355055882	0.05093253428389456	0.05063455497078007
48.750000000000014	0.05109289457614857	0.0510927354869129	0.05108906367946197	0.05106548953555018	0.05098856482986176	0.05081874427636373	0.05052441859641878
48.80000000000002	0.05097540439109187	0.05097525017841565	0.05097166609887219	0.05094855065716191	0.05087288309766474	0.050705446849785805	0.0504147295239366
48.850000000000016	0.05085846982902189	0.050858320342287204	0.05085482187385012	0.050832156105684666	0.05075772488203812	0.05059263902955709	0.05030548534623367
48.90000000000002	0.05074208686004039	0.05074194195332207	0.050738527030865864	0.05071630208785095	0.05064308673985049	0.05048031786254721	0.05019668367050096
48.95000000000002	0.050626251493873946	0.050626111025791745	0.050622777634587654	0.0506009848449271	0.05052896525649006	0.05036848041692952	0.050088322118142875
49.000000000000014	0.05051095977938109	0.05051082361295666	0.050507569787425155	0.05048620065233365	0.050415357045592385	0.05025712378201649	0.04998039832470367
49.05000000000002	0.05039620780406619	0.0503960758065855	0.05039289962908123	0.05037194581927068	0.05030225874876933	0.050146245068097325	0.04987290993979154
49.100000000000016	0.050281991693603506	0.050281863736481094	0.05027876333610753	0.050258216688347755	0.05018966703534025	0.050035841406273346	0.04976585462700388
49.15000000000002	0.050168307611363316	0.050168183570014076	0.05016515712146818	0.050145009635217515	0.050077578602067255	0.049925909948297376	0.04965923006385244
49.20000000000002	0.05005515175795106	0.050055031511663635	0.05005207723410963	0.05003232106821628	0.04996599017289302	0.04981644786641321	0.04955303394168818
49.25000000000002	0.049942520370747596	0.049942403802563685	0.04993951995853547	0.049920147428006705	0.04985489849868117	0.04970745235319575	0.04944726396562655
49.30000000000002	0.049830409723460915	0.04983029672005647	0.04982748161438651	0.04980848518722534	0.04974430035695815	0.04959892062139389	0.049341917854473456
49.350000000000016	0.04971881612568193	0.049718706577253635	0.04971595855603002	0.04969733085013742	0.049634192551660676	0.04949084990377324	0.049236993340650084
49.40000000000002	0.0496077359224477	0.04960762972260254	0.04960494717215108	0.049586680952290366	0.049524571912883585	0.04938323745296029	0.0491324362435949
49.45000000000002	0.049497165493809864	0.04949706253945819	0.049494443885350764	0.04947653206017843	0.04941543529662925	0.049276080541288216	0.04902834947094192
49.50000000000002	0.04938710125441207	0.04938700144566418	0.049384445151751666	0.04936688077090545	0.04930677958456388	0.04916937646064303	0.04892467753943023
49.55000000000002	0.04927753965307106	0.04927744289313608	0.04927494746060563	0.04925772371185582	0.049198601683772256	0.04906312252231226	0.048821466379465814
49.600000000000016	0.04916847717236417	0.049168383367454674	0.049165947333909596	0.04914905754036783	0.049090898526516144	0.04895731605683275	0.04871861630995995
49.65000000000002	0.04905991032822488	0.049059819387461186	0.04905744132602561	0.049040878943411165	0.0489836670699968	0.04885195441384175	0.04861617451408603
49.70000000000002	0.048951835669541595	0.04895174750486141	0.04894942602330626	0.048933184637269	0.04887690429611761	0.04874703496192682	0.04851413881750127
49.75000000000002	0.048844249777763686	0.04884416430383428	0.04884189804372475	0.04882597136722348	0.04877060721125154	0.04864255508847994	0.048412507058888575
49.80000000000002	0.04873714926651379	0.048737066400646095	0.04873485403651139	0.04871923590724525	0.04866477284600826	0.04853851219955003	0.04831127708988233
49.850000000000016	0.04863053078120387	0.04863045044327009	0.048628290681792766	0.048612975059686786	0.04855939825500668	0.048434903719696706	0.048210446774995974
49.90000000000002	0.04852439099865833	0.04852431311101192	0.048522204690238616	0.04850718565498029	0.04845448051664751	0.0483317270918475	0.048110013991550876
49.95000000000002	0.048418726626741924	0.04841865111414029	0.0484165928027109	0.04840186455133748	0.04835001673289035	0.04822897977715345	0.048009976629601624
