# Supplementary material for: Double dome structure of the Bose–Einstein condensation in diluted S = 3/2 quantum magnets
Source: Nat Commun. 2023 Mar 10;14:1260. doi: 10.1038/s41467-023-36725-4 (PMC10006222; doi:10.1038/s41467-023-36725-4)
Supplement: Supplementary file 5 — Source Data [file 41467_2023_36725_MOESM5_ESM.zip › data/fig4.txt]

Hc1 (x = 0.25, pulse)	T (x = 0.25, pulse)
10.54	1.36
10.21	1.49
9.71	1.66
9.25	1.77
8.81	1.91
8.05	2.07
7.61	2.16
6.28	2.42
Hc2 (x = 0.25, pulse)	T (x = 0.25, pulse)
16.62	1.36
16.83	1.49
17.35	1.66
17.65	1.77
18.16	1.91
Hc3 (x = 0.25, pulse)	T (x = 0.25, pulse)
27.59	1.36
27.14	1.49
26.01	1.66
25.7	1.77
25.15	1.91
Hc_cross (x = 0.25, pulse)	T (x = 0.25, pulse)
22.39	6
22.69	5
21.88	4.2
21.7	3
21.68	2.63
21.91	2.42
21.87	2.3
Hc1 (x = 0.25, static field )	T (x = 0.25, static field)
1	2.9
2	2.9
3	2.86
4	2.78
5	2.66
6	2.54
7	2.39
8	2.2
9	1.98
10	1.75
11	1.49
11.5	1.35
12	1.22
12.5	1.1
13	1
13.5	0.95
14	0.97
Hc (x = 0.0, extracted from Fig. 4 in Ref.1)	T (x = 0.0, extracted from Fig. 4 in Ref.1)
37.1610864801508	-0.037914691943128
37.1049278907405	0.480252764612954
36.6618763695663	1.01105845181674
35.8339703409265	1.68088467614534
35.1297966671763	2.02211690363349
34.2982214748	2.46445497630332
32.6959180553432	3.1216429699842
31.8625082810987	3.45023696682464
28.9721245477246	4.24644549763033
26.7226214136472	4.77725118483412
23.5680578912501	5.19431279620853
20.9916934209856	5.45971563981043
17.1254140549355	5.75039494470774
14.2266727819396	6.02843601895735
12.2297304183866	6.21800947867299
9.6531621056923	6.47077409162717
6.23727258828925	6.68562401263823
3.65683126942873	6.69826224328594
