# Supplementary material for: Double dome structure of the Bose–Einstein condensation in diluted S = 3/2 quantum magnets
Source: Nat Commun. 2023 Mar 10;14:1260. doi: 10.1038/s41467-023-36725-4 (PMC10006222; doi:10.1038/s41467-023-36725-4)
Supplement: Supplementary file 5 — Source Data [file 41467_2023_36725_MOESM5_ESM.zip › data/fig5_a.txt]

Hc1 (x = 0.25, static field )	T (x = 0.25, static field)
1	2.9
2	2.9
3	2.86
4	2.78
5	2.66
6	2.54
7	2.39
8	2.2
9	1.98
10	1.75
11	1.49
11.5	1.35
12	1.22
12.5	1.1
13	1
13.5	0.95
14	0.97
