# Supplementary material for: Double dome structure of the Bose–Einstein condensation in diluted S = 3/2 quantum magnets
Source: Nat Commun. 2023 Mar 10;14:1260. doi: 10.1038/s41467-023-36725-4 (PMC10006222; doi:10.1038/s41467-023-36725-4)
Supplement: Supplementary file 5 — Source Data [file 41467_2023_36725_MOESM5_ESM.zip › data/fig5_a_inset.txt]

T(0T)	e(0T)	T(6T)	e(6T)	T(10T)	e(10T)	T(13T)	e(13T)	T(14T)	e(14T)
0.400063687578372	12.4053078037741	0.400239858270471	12.6088343997786	0.411510549888376	13.0661782184666	2.06573163163983	14.4174343444211	0.423454265588717	16.5535681141015
0.399590289605614	12.4051645256354	0.400021309097225	12.6091925951253	0.411256568779862	13.0660349403279	2.05743035232808	14.4382096745307	0.423384937692153	16.5537113922402
0.399180773573526	12.4054510819128	0.399796958017741	12.6094075123333	0.411010335159948	13.0663931356746	2.04831900689991	14.4599879516111	0.423350287401607	16.5534964750322
0.398904379475245	12.4054510819128	0.399548669371039	12.6089060388479	0.410771805270873	13.0662498575359	2.03896755734829	14.4818378677608	0.423324305659326	16.5534964750322
0.398467338830346	12.4053794428434	0.399318843694781	12.6094791514027	0.410548144994379	13.066679691952	2.02952913279792	14.504619091812	0.423324305659326	16.5529950015468
0.398117008908008	12.4053794428434	0.399137602152492	12.6086194825705	0.410317688876486	13.0661065793973	2.01979501688353	14.528618180042	0.42322908309546	16.5530666406161
0.39777448797986	12.4052361647047	0.398950504106706	12.6081180090851	0.410109204922033	13.0659633012586	2.0099881334922	14.5523307119947	0.42322908309546	16.5529233624774
0.39746557206625	12.4050212474967	0.398757567857663	12.6091209560559	0.409929756828108	13.0650319933571	2.00018179332544	14.5766163565021	0.423159873580945	16.5529950015468
0.397222190271976	12.4052361647047	0.398588913085206	12.6082612872238	0.409700440104137	13.0656051059119	1.990411293748	14.6014751135642	0.42322908309546	16.5527084452694
0.397217888386336	12.4054510819128	0.398414396822946	12.6088343997786	0.409550180542223	13.0653185496345	1.98047175824555	14.6269786222504	0.423151224953237	16.5524935280613
0.402421631633258	12.4053794428434	0.398240045385267	12.6080463700158	0.409350116893473	13.0653185496345	1.97047059263483	14.6534850779075	0.423133929405634	16.5525651671307
0.409496502034063	12.4053078037741	0.398077866428643	12.6080463700158	0.409214542963584	13.0652469105651	1.96007714302879	14.6808512023967	0.423142576894798	16.5522786108533
0.417271929790454	12.4052361647047	0.397915830494132	12.6083329262932	0.409007899951682	13.0653185496345	1.94943717181404	14.7084322440938	0.423142576894798	16.5523502499227
0.425898238329171	12.4053078037741	0.397807886029017	12.6086194825705	0.408851366140932	13.0648170761491	1.93908122577253	14.7363714811378	0.42307341292177	16.5523502499227
0.434628226465006	12.4054510819128	0.397634109321886	12.6086194825705	0.408723440292493	13.0648887152184	1.92838837045458	14.764597274459	0.423047485825637	16.5519920545759
0.443808752807164	12.4055227209821	0.397526331009824	12.6084045653625	0.408567266221517	13.064602158941	1.91803968900753	14.7933245412657	0.423047485825637	16.5519204155066
0.4529902024861	12.4053078037741	0.397412634087373	12.6090493169866	0.408475074367623	13.0648887152184	1.90739432308495	14.8221234471418	0.423056127621673	16.5521353327146
0.462256695568227	12.4053078037741	0.397293029780669	12.6086194825705	0.408290897240676	13.0647454370797	1.89708590560314	14.8513521874339	0.422978371954496	16.5517771373679
0.471716599441092	12.4055227209821	0.397179478544297	12.6084045653625	0.408170622471933	13.0648170761491	1.88667254444923	14.8805809277259	0.422995647005995	16.5517054982986
0.481282986036744	12.4054510819128	0.397054057162594	12.6084762044319	0.408064595214225	13.0643156026637	1.87606671875447	14.909809668018	0.422943828684389	16.5516338592292
0.490961783056314	12.4053794428434	0.396940655446947	12.6083329262932	0.407958659301629	13.0646737980104	1.86581799182757	14.9401129943503	0.422935194290419	16.5514905810905
0.50040748850418	12.4055227209821	0.396827324788147	12.6079747309465	0.407831656651497	13.0648170761491	1.85507999706124	14.971562545792	0.422909294525156	16.5512756638825
0.510115211062722	12.4053794428434	0.396743863468222	12.6085478435012	0.407747061140943	13.064172324525	1.84425257434933	15.0028688190951	0.422909294525156	16.5512756638825
0.520055898558764	12.4053794428434	0.398643106804082	12.6088343997786	0.407655481773818	13.0647454370797	1.83342656906332	15.0343900096061	0.422900662408972	16.5513473029519
0.529678910420689	12.4055943600514	0.404524058910849	12.6089776779173	0.407528792384568	13.0644588808024	1.8227761252926	15.0661977563946	0.422883399884997	16.5512040248132
0.539756831949297	12.4055227209821	0.411515922874405	12.6109835718589	0.407416289458622	13.0645305198717	1.81212729173839	15.0978622250444	0.42284888167081	16.5512756638825
0.549761238132282	12.4054510819128	0.419117950919102	12.6098373467494	0.407507690213367	13.0658200231199	1.8016245928197	15.1295983327635	0.422840253541001	16.5510607466745
0.559564893528604	12.4055227209821	0.427256349165794	12.6109835718589	0.41119858797743	13.0683990296162	1.79087592334465	15.1624090265227	0.422805746716917	16.5509174685358
0.569809784985889	12.4057376381901	0.435725774584469	12.6111984890669	0.417040600614808	13.0726257347075	1.78027946779499	15.1942884123805	0.422797121434716	16.5512040248132
0.579664415437498	12.4054510819128	0.444077392790214	12.6106970155815	0.424137284501836	13.0769240788681	1.76975192514827	15.2260245200996	0.422779872578943	16.5527800843387
0.58960664171648	12.4056659991208	0.452903836016952	12.6122730751071	0.431869631194884	13.0801478369886	1.75975255737199	15.2515280287859	0.423784070362599	16.5631677493935
0.599576962588536	12.4058092772595	0.461823730685797	12.6128461876618	0.439992840424222	13.085878962536	1.75141349365173	15.2764584249174	0.4279668159546	16.5809342385907
0.609418505433235	12.4055943600514	0.470856079709243	12.6137058564939	0.448444970330489	13.0915384490141	1.74347225153668	15.3006007912861	0.434169648674976	16.6027841547404
0.619179661074512	12.4057376381901	0.479897247535738	12.6142073299793	0.457080568115484	13.0966964620069	1.73571000178491	15.3243133232387	0.441356696320312	16.6280011071493
0.62936886423208	12.4056659991208	0.489524879321228	12.6139924127713	0.466046646718201	13.1037887298719	1.72807159598042	15.3485273286768	0.449404270210357	16.654865758153
0.639238845798889	12.4057376381901	0.498574671544641	12.6161415848516	0.474853797365756	13.1091616600726	1.7204267273803	15.3721682215601	0.457524606203959	16.683234829613
0.649014708892307	12.4058092772595	0.507847474486968	12.6167863364757	0.483961292498545	13.1153226200361	1.71303190414392	15.3959523925821	0.466029951980782	16.7121053745584
0.659276831100121	12.4056659991208	0.517499842718888	12.6170012536837	0.493291787919607	13.1224148879011	1.70560425472608	15.4196649245348	0.474857185822625	16.7419072274052
0.669172851642782	12.4056659991208	0.52677825080591	12.6181474787932	0.502320017095145	13.128647486934	1.69814630136298	15.4432341783487	0.483848593338585	16.7711359676973
0.679129277067762	12.4058809163288	0.536237405003764	12.6184340350706	0.511551277909924	13.1355964766603	1.69073481966366	15.4761881502467	0.492934103107462	16.8005796251974
0.689145146128035	12.4057376381901	0.545988261829583	12.6192937039027	0.5209250469733	13.1431185789414	1.6807764515649	15.5104316253928	0.502138966924398	16.8298800045588
0.699174766982732	12.4058092772595	0.555691836929357	12.6206548462202	0.530321815466487	13.1504257640144	1.67005756617435	15.545319852163	0.511272547782348	16.8590371057816
0.708984616155196	12.4058092772595	0.565169514210545	12.6204399290122	0.539693830911436	13.1578045881568	1.6593743861672	15.5799931617252	0.520527620386587	16.8876210944496
0.718830422975158	12.4062391116755	0.575193267209136	12.6218727103991	0.549086228961875	13.1655416076458	1.64821463970901	15.6156694182582	0.529946673036024	16.9162050831176
0.72900866339747	12.4057376381901	0.585014919908905	12.6220876276071	0.558854395054121	13.1738517396897	1.63761516790647	15.650271088751	0.539411831993487	16.9438577638841
0.738698969926866	12.4059525553982	0.594738507450559	12.6229472964392	0.5681006908684	13.1813738419707	1.62710050172787	15.6858757062147	0.548749450928011	16.9710089711653
0.74841076422248	12.4057376381901	0.604374827473062	12.623735326202	0.577660214220541	13.1904720037773	1.61653532993643	15.7197609860141	0.558001016460106	16.9979452612384
0.758396679463648	12.4059525553982	0.614433605980029	12.6249531903808	0.587467013606994	13.1990686920985	1.6061447342581	15.7545059346456	0.567494521930644	17.0243800778261
0.768333061671847	12.4059525553982	0.624404152921105	12.6251681075889	0.597039349698026	13.2074504632117	1.59540233269392	15.7892508832772	0.576886153804854	17.0500985037203
0.778015839937478	12.4060958335369	0.634065757300818	12.6263143326984	0.606529629687514	13.2164053468796	1.58464697326994	15.8249987788795	0.586260830841866	17.0746707045051
0.788047274002153	12.4058809163288	0.644196844247202	12.6269590843224	0.616319267991775	13.2255751477556	1.57396612982839	15.8596720884417	0.595908600413627	17.099672739706
0.798000378708923	12.4058092772595	0.654073740451757	12.6272456405998	0.626180628079204	13.2350315049089	1.56335907358674	15.8959930965988	0.605352733985213	17.1235285497973
0.808018222492525	12.4058809163288	0.664045220641539	12.6278903922239	0.63591246095759	13.2445595011316	1.55259998863148	15.9298783763982	0.614870893836159	17.147455998958
0.817916431302894	12.4057376381901	0.67385694542008	12.6298962861655	0.64542314544862	13.2538009410769	1.54216165459141	15.9639785734056	0.624358418995206	17.1700223058011
0.827774821597989	12.4059525553982	0.683673663833292	12.6293948126801	0.655083999306135	13.2646184405477	1.5314961464088	15.9970758234423	0.633761958777202	17.1928751689217
0.838096956404787	12.4061674726062	0.693844123352994	12.6303261205816	0.665006416697462	13.2750777446718	1.52106587952426	16.030602907895	0.643360278176763	17.2145101678634
0.848048448322491	12.4060241944675	0.703723129755778	12.6318305410378	0.674682810293863	13.2853221315879	1.51072799399878	16.0629837672382	0.653054660638496	17.235500415181
0.857865710687825	12.4060241944675	0.713655571727545	12.6321887363845	0.684379720663521	13.2960679919894	1.50025372355363	16.097370520523	0.662422646329449	17.2562041062212
0.867803667783509	12.4059525553982	0.723531837773997	12.6328334880086	0.694230934927969	13.3076018821537	1.48931675685257	16.1315423565997	0.671913449077137	17.2763346847067
0.877732482547051	12.4061674726062	0.733731580285469	12.6339797131181	0.704041045809993	13.3186342988326	1.47860656385693	16.1642814112897	0.681580219140887	17.2961070678455
0.887689626577928	12.4060241944675	0.743975489241902	12.6351975772969	0.714111292830608	13.3305263843436	1.46779164164631	16.1963040752862	0.691416624906306	17.3151630602908
0.897487099152519	12.4061674726062	0.753741350811715	12.6359856070597	0.723641162010513	13.3425617479933	1.45738173697227	16.2285416564907	0.700968055041835	17.333359383904
0.907377979603016	12.4063107507449	0.763943141749127	12.6369169149612	0.733409681332696	13.3552418632671	1.44669611280457	16.2590599000309	0.710610098994141	17.3509109558931
0.91736383690055	12.4060241944675	0.773928460083807	12.6372034712385	0.743493008545741	13.3677787004022	1.43659944874261	16.2896497826406	0.720365570859707	17.3680326934662
0.927356629481248	12.4060958335369	0.784267233075188	12.6388511698334	0.753511224584138	13.3801722593986	1.42613451440434	16.3205262215275	0.730099195998408	17.3842231231378
0.937310471659363	12.4063823898142	0.794132651592844	12.6402839512203	0.763545618009779	13.3932822090884	1.41592611109614	16.3514742994839	0.739789261568839	17.400126996532
0.947145955047345	12.4062391116755	0.804109867324017	12.6399973949429	0.773283052350952	13.4064637978476	1.40524458581166	16.3818492648855	0.74922826145147	17.4153861183022
0.957147991876593	12.4061674726062	0.814220514830991	12.6417883716765	0.783299051684246	13.4205766945082	1.39416907418157	16.412009313079	0.759169102616828	17.4301437665869
0.967121687125786	12.4060958335369	0.824475665270851	12.6420032888845	0.793259412273291	13.4349761474462	1.38342405134536	16.4408798580244	0.768976398767671	17.4441133851088
0.977417263983042	12.4061674726062	0.834675918588465	12.6428629577167	0.803611877145007	13.4494472394536	1.37299879783644	16.469392207623	0.779011893868916	17.457294973868
0.987064272580368	12.4061674726062	0.844628414106186	12.6446539344503	0.813318932399686	13.464133248669	1.36236275843354	16.4964717758348	0.788752208675255	17.4697601719338
0.996993021908225	12.4063107507449	0.854505417021454	12.6446539344503	0.82324154163014	13.4793207313698	1.35210008758239	16.5229065924225	0.798457702954438	17.4816522574448
1.00705361536452	12.4061674726062	0.864880936202373	12.6455136032824	0.833328237950412	13.4947947703479	1.3416353684804	16.5492697699409	0.808448505344098	17.4934010648171
1.01703972693488	12.4063107507449	0.875072258756992	12.6461583549065	0.843314809389842	13.5106986437422	1.33109833160386	16.5759195037366	0.818516999889313	17.5043618424266
1.02731576419397	12.4062391116755	0.885296520789628	12.6478776925707	0.853570685088025	13.5268890734138	1.32052466023494	16.6010648170762	0.828525080012223	17.5141047558573
1.03729350401542	12.4061674726062	0.895331709556502	12.6485940832641	0.86350698507886	13.5432944202934	1.30990581816752	16.6251355443755	0.838397193946767	17.5233461958026
1.04702152223025	12.4063107507449	0.905357694138788	12.6490239176802	0.873343343410346	13.5596281281037	1.29923395357523	16.6488480763282	0.848131221568155	17.5320145231931
1.05699427752705	12.4062391116755	0.915410270875403	12.6501701427897	0.883468649065987	13.5768215047461	1.28882374589845	16.6710561878246	0.858296549066131	17.5401813770983
1.06691373927578	12.4065256679529	0.925791203828092	12.652104397662	0.893594351747872	13.5948029111513	1.27851939541934	16.6924762695583	0.868302805459927	17.5474885621713
1.07696024866485	12.4062391116755	0.936071119447181	12.6528924274247	0.90381082828157	13.6122112050017	1.26856424674666	16.7138247122226	0.878534535024738	17.5538644393429
1.08685083331312	12.4063107507449	0.946157444551593	12.6533939009101	0.913832173398114	13.6301926114069	1.25814115642942	16.7342418469855	0.88823436134493	17.5598821211677
1.09647020219614	12.4063107507449	0.956288353990381	12.6543968478809	0.92367279455941	13.647529266188	1.2476272033	16.7538709519855	0.898092268687463	17.5654699685765
1.10617467342689	12.4065256679529	0.966452358376232	12.6552565167131	0.933776327197252	13.6660121460786	1.23723970715818	16.7725687490842	0.908076501771903	17.5697683127371
1.11626949342037	12.4064540288836	0.976798140370356	12.6562594636839	0.943760279198775	13.6873605887429	1.22666368706145	16.7904068773507	0.918069395663026	17.573708461551
1.12625104389641	12.4064540288836	0.987284710473189	12.6574056887934	0.954210167697758	13.7059151077028	1.21665964208747	16.8066689460916	0.928213140680307	17.5768605806021
1.13614206206564	12.4063823898142	0.997622353695214	12.6588384701802	0.964283491741329	13.7261173252577	1.2063422734169	16.8229310148325	0.938371990648493	17.5791530308211
1.14598834904348	12.4063107507449	1.00776305808145	12.6601279734284	0.974323502158658	13.7469642944366	1.19631508880656	16.8379035803253	0.948088412708273	17.5808723684853
1.15574945487718	12.4063107507449	1.01781188394679	12.6602712515671	0.984334162995719	13.7673814291994	1.18615301763415	16.8527328676794	0.958109647526247	17.5814454810401
1.16557803013864	12.4065256679529	1.02810373732287	12.661918950162	0.99446501245122	13.7888731500024	1.17541799668651	16.8670606815481	0.968198181252797	17.5816603982481
1.17567780165139	12.4065973070223	1.03843207749377	12.6627069799248	1.00474689381166	13.8109379833602	1.16475155891394	16.8800273530992	0.978216887823896	17.5809440075547
1.18591034377559	12.4064540288836	1.04898140880277	12.6640681222423	1.01511468872382	13.833002816718	1.1543141750774	16.8922059948876	0.9885796721072	17.5796545043065
1.19583752196101	12.4064540288836	1.05921700008242	12.6651427082825	1.02534875626833	13.8558556798385	1.14387083629252	16.9033100506358	0.998801245409368	17.5771471368795
1.20576047244105	12.4063823898142	1.06920229509192	12.6665038506	1.03555889853896	13.8783503476123	1.13375263006399	16.9134111594132	1.00886934236973	17.5740666568977
1.21574091744984	12.4061674726062	1.07972814087209	12.6671486022241	1.04588202071209	13.9024210749117	1.12368823357855	16.9230107947052	1.01891727672017	17.5696966736678
1.22559748102905	12.4065973070223	1.08990248170216	12.6684381054722	1.05618279688228	13.9263485240724	1.11322236165985	16.9317507611651	1.02936452734331	17.5649684950911
1.23575653436192	12.4065256679529	1.10023040775193	12.6700141649978	1.06676533389039	13.9516371155506	1.10288307311462	16.9397026978622	1.03983303848305	17.5590940914049
1.24607014616828	12.4065256679529	1.11100972561179	12.6703723603445	1.07712406074389	13.9751347302952	1.092726311966	16.9467949657272	1.05021959853248	17.5525749360947
1.2560448001962	12.4065256679529	1.12122715759603	12.6721633370781	1.08743919187512	14.000136765496	1.08255583792134	16.9528842866214	1.06043827881638	17.5454826682297
1.26548904526587	12.4063823898142	1.13138387791144	12.6727364496329	1.09749833410177	14.0251388006969	1.07260434217583	16.9585437730995	1.07021604113858	17.5376023706019
1.27517580321181	12.4064540288836	1.14128314092969	12.6737393966037	1.10729547547457	14.0504273921751	1.06283942083069	16.9632003126068	1.08002395815385	17.528217652518
1.28479210342109	12.4064540288836	1.15121492290957	12.6747423435745	1.11766026891033	14.076289096208	1.05264567058661	16.9674270176981	1.09016722639748	17.5183314609486
1.29457090523008	12.4063823898142	1.16144606608075	12.6761751249613	1.12778795738228	14.1030104690731	1.04232772103357	16.9707940539572	1.1003233811379	17.507370683339
1.30434090633533	12.4065256679529	1.17193095167251	12.6773929891402	1.13836716570546	14.1308780670477	1.0320340253829	16.973659616731	1.11067202418688	17.4959084322441
1.31418502604016	12.4065973070223	1.18207879159526	12.678825770527	1.1484810555441	14.157456161774	1.02157885915343	16.9754505934646	1.12080727808012	17.4827984825543
1.32413414453204	12.4065973070223	1.19232412935148	12.6801152737752	1.15871156239564	14.1845357299858	1.01142874365742	16.9767400967127	1.13085172156239	17.4694736156564
1.33377200169862	12.4066689460916	1.20236604808127	12.6829091974796	1.16894473110616	14.2128331623765	1.00136421345712	16.9773132092675	1.14121978022479	17.454787606441
1.3436974931076	12.4064540288836	1.21264419096611	12.6837688663117	1.1791430204603	14.2424917370846	0.991252737129103	16.9769550139208	1.15142534520337	17.4392419283935
1.35376906268407	12.4065256679529	1.22304876143409	12.683625588173	1.18984267977586	14.2707891694752	0.980791720517025	16.9760953450887	1.16166889641248	17.4226216643058
1.36392832445745	12.4065256679529	1.23341683718319	12.6864911509468	1.20024666995468	14.3015223302235	0.97061372115209	16.9746625637018	1.1720679766606	17.4048551751087
1.37415496337778	12.4065256679529	1.24407872352998	12.6876373760563	1.21094226101056	14.3304645142383	0.960422512486672	16.9721551962748	1.18267067241656	17.3868737687035
1.38409383425684	12.4065256679529	1.25435852693583	12.6897149090672	1.22090370160235	14.3609111187092	0.950268845230276	16.9695761897784	1.19282945820474	17.3681043325355
1.39400209600028	12.4066689460916	1.26431093898424	12.6887119620964	1.23099925970797	14.3900682199319	0.940509811478067	16.9662807925886	1.20294503050876	17.3483319493968
1.40392631447895	12.4065973070223	1.27455580523911	12.6912909685928	1.2413150076639	14.4194402383627	0.930389741111716	16.9621257265667	1.21315217969309	17.3275566192872
1.41383507467097	12.4065256679529	1.284826853784	12.6925088327716	1.25132330712971	14.4513912632899	0.92023251118779	16.9578273824061	1.22320875509757	17.3054917859294
1.42389871348556	12.4065973070223	1.29508422462381	12.6946580048519	1.26184394867494	14.4821960631075	0.910000141562646	16.9522395349973	1.2335692363449	17.2829971181556
1.43392257744609	12.4065256679529	1.30548648234774	12.695302756476	1.27244840224861	14.5153649522135	0.900232063518202	16.9461502141031	1.24385646071251	17.2586398345789
1.44426928408645	12.4066689460916	1.31602474027507	12.6983832364578	1.28271455318587	14.5466712255165	0.890074995502783	16.9398459760009	1.2541760464877	17.2346407463488
1.45429063825181	12.4066689460916	1.32651917015349	12.6990279880819	1.29310417308692	14.5788371676517	0.880161699931266	16.9328253472053	1.26442132534252	17.2094954330093
1.46412898078809	12.4064540288836	1.33660283570683	12.6996011006366	1.30338137167714	14.6100001628161	0.870111700687821	16.9250166886468	1.27463836307974	17.183347172699
1.4740559801308	12.4065256679529	1.34696732373811	12.7016069945782	1.31376717229172	14.6420944658819	0.859900603669224	16.9170647519497	1.28490378314429	17.1566257998339
1.48410956032068	12.4067405851609	1.35740301890376	12.7038994447972	1.32402957442781	14.6750484377798	0.849858493771531	16.9083964245592	1.29543665092162	17.1284000065126
1.49403275573378	12.4065973070223	1.36789535231195	12.7046158354906	1.33449584011665	14.7078591315391	0.839937809271298	16.8993699018219	1.30571883883209	17.099887656914
1.50434870386408	12.4065973070223	1.37854338185178	12.7082694280272	1.34511666720516	14.7412429378531	0.830231837825689	16.8893404321138	1.31628729335433	17.069226135235
1.51458181768719	12.4065973070223	1.38932152132375	12.7092007359286	1.35586794071193	14.7744118269591	0.820057423688398	16.8793826014751	1.32695234933739	17.0384929744867
1.52475068498673	12.4065256679529	1.39997657743435	12.7109200735929	1.36635127263974	14.8068643253716	0.810086669977177	16.8684934629349	1.3374802239916	17.0079747309465
1.53470538023752	12.4065973070223	1.41040322704593	12.7132125238119	1.37672934207257	14.8391019065761	0.800200370936268	16.8571744899787	1.34779969467157	16.9770982920595
1.54447791335929	12.4063823898142	1.42090616906213	12.7160064475162	1.38708464647082	14.8720558784741	0.790354915796817	16.8458555170224	1.35801805871699	16.9451472671323
1.55484433353138	12.4066689460916	1.43148284269508	12.7175825070418	1.39799105474429	14.9046516550253	0.780598015642986	16.833247040818	1.36834414249741	16.9113336264023
1.56451944939182	12.4065256679529	1.44222634328526	12.7193734837754	1.40814273353947	14.9374623487846	0.770707621304328	16.8204952864749	1.37923991138655	16.8770901512561
1.57483076469816	12.4065973070223	1.45281426249092	12.7213077386477	1.41907147634554	14.9695566518504	0.76073376572863	16.8070987805077	1.3895224114059	16.8429183151793
1.58504462621942	12.4066689460916	1.46357887043255	12.7240300232827	1.43016556175519	15.0035852097885	0.751090253283197	16.7934873573324	1.40059683057289	16.8077435321318
1.5950276233899	12.4065973070223	1.4743384965819	12.7261075562937	1.44113935053405	15.0348914830916	0.741565948126016	16.7796610169492	1.4113115944103	16.7727836662922
1.60487882242911	12.4065256679529	1.48525726454496	12.7267523079177	1.45170459143299	15.0647649750077	0.732025439572214	16.7649033686644	1.42194633261273	16.7364626581351
1.6148178233091	12.4065973070223	1.49533337102173	12.7308357348703	1.46186923692549	15.095283218548	0.722103698012254	16.7496442468943	1.43209193104048	16.7022908220583
1.62458186910958	12.4065973070223	1.50566404082692	12.7337012976441	1.47240477222607	15.1263029355737	0.712513421084659	16.7343134860548	1.44236883071559	16.6660414529706
1.63447955401184	12.4067405851609	1.51657679602444	12.7362803041404	1.48303567596487	15.1548152851723	0.702857885660154	16.7181946954525	1.45277797288878	16.6294338885361
1.64449777198009	12.4065973070223	1.526845441346	12.7385011152901	1.4934139609682	15.1836141910484	0.693478038551953	16.7019326267116	1.46341112622668	16.5923964896856
1.65448387671887	12.4065973070223	1.5374105426965	12.7415815952718	1.50441195299836	15.2128429313405	0.683826725399037	16.6848825282079	1.4739413153048	16.5546427001416
1.66462736310108	12.4065973070223	1.54818952272423	12.7440889626988	1.51490516885755	15.2420000325632	0.674081759024687	16.6673309562188	1.48463929977969	16.5160292417656
1.67462917312851	12.4063823898142	1.55903790430763	12.7479574724434	1.52612585782603	15.2682199319429	0.664636831212876	16.6496361060909	1.49526004944423	16.4768426708348
1.68469654935047	12.4067405851609	1.56941845690215	12.7490320584835	1.53643742493455	15.2934368843517	0.655124902733425	16.6313681434084	1.50612338389003	16.4395903547762
1.69440438574846	12.4065973070223	1.57993049440123	12.7538318761295	1.54695745124767	15.3192269493154	0.64554827905518	16.6125987072404	1.51650882057327	16.4021231215096
1.70438652282512	12.4065973070223	1.59026112179299	12.7566974389033	1.5576733958287	15.3430827594067	0.636053127550822	16.593112880379	1.52684854966109	16.3638678584803
1.71408224131771	12.4066689460916	1.60068011945339	12.759563001677	1.56802501798583	15.3661505397353	0.626523606640527	16.5738419707257	1.5372997376271	16.3251827610349
1.72416764367749	12.4065256679529	1.61100583383497	12.7637897067683	1.57861043343579	15.3874989823996	0.617145149314332	16.5539979485176	1.54807033271724	16.2850648822026
1.73401186372124	12.4065256679529	1.62154059398913	12.7673000211661	1.5893546754051	15.4089907032026	0.607879057063239	16.533437535616	1.55836054300107	16.2458066722024
1.74437272179038	12.4065256679529	1.63252078449256	12.7705954183559	1.60034750346708	15.4287630863414	0.598378632786885	16.5128054836451	1.5692661796594	16.2052589589541
1.7544653681172	12.4065973070223	1.64341163503756	12.7748937625165	1.61084543942261	15.4471026880933	0.589219458556961	16.4919585144662	1.580233849696	16.1654276363992
1.7642336443414	12.4065973070223	1.65407689584234	12.7795503020238	1.62204566319709	15.4634363959035	0.579983411632743	16.4707533499406	1.59132917447677	16.1263127045377
1.77417658316457	12.4065256679529	1.6641109821174	12.7832038945603	1.63249323000447	15.4786238786043	0.570926029527132	16.4490467119295	1.60151546329758	16.0874843289536
1.78450730707938	12.4064540288836	1.67483442066604	12.7871440433742	1.64311846990985	15.4926651361956	0.561758358778357	16.4268386004331	1.61189399767513	16.0478679236067
1.79434731228092	12.4065256679529	1.68539848072238	12.7921587782282	1.65365312896186	15.5056318077468	0.552602341471451	16.404917045214	1.62269868327768	16.0081798791905
1.80459753725038	12.4064540288836	1.69604358760047	12.7981048209837	1.6645772003315	15.5170224197724	0.543800176245571	16.3824223774402	1.63353023881927	15.9692082254677
1.81472662981577	12.4064540288836	1.70653933803012	12.8020449697976	1.67557648302828	15.5260489425096	0.534922972184467	16.3605724612905	1.64443410111355	15.9291619857048
1.82448358207025	12.4065256679529	1.71704023951845	12.8068447874436	1.68636288941681	15.5335710447907	0.525537816623243	16.3384359888634	1.65536312323076	15.888327716179
1.83501319116864	12.4065256679529	1.72816031028249	12.8132923036845	1.69776938689868	15.5393021703382	0.516828707272911	16.3159413210896	1.66658186197051	15.8484247545548
1.84536901223616	12.4065973070223	1.73956211147454	12.8183786776079	1.7087354509535	15.5433139582214	0.508392829717424	16.2936615705238	1.67741211062738	15.8111724384962
1.85526609612615	12.4064540288836	1.74954571314963	12.8225337436298	1.71893703538402	15.5446751005389	0.500017205121928	16.2716683762354	1.68802997641715	15.7825168107589
1.86271329191168	12.4063823898142	1.75726515446042	12.8266171705824	1.72705392579518	15.545104934955	0.491943578018123	16.2516094368192	1.69609910811832	15.7554372425471
1.86955329977385	12.4064540288836	1.76463799857042	12.8303424021882	1.73497460254981	15.5462511600645	0.484933054332515	16.2351324508702	1.70377034358325	15.7272114492258
1.87649990198986	12.4067405851609	1.77223045784129	12.8350705807649	1.74212666035973	15.5448183786776	0.479447064740304	16.2210195542096	1.71100393225695	15.7009915498461
1.88372171422942	12.4063107507449	1.77981984062598	12.8391540077175	1.74975603242319	15.543027401944	0.47479520463023	16.2088409124212	1.71869284294695	15.6744850941891
1.89055354055306	12.4063823898142	1.78704708123885	12.8425210439766	1.75743017297029	15.5402334782396	0.470913495917135	16.197951773881	1.72614167391867	15.6474771650466
1.89763780382692	12.4065256679529	1.79480423784703	12.8483954476628	1.76514873298678	15.5367948029112	0.4675261983895	16.1884954167277	1.73389642679778	15.6206125140429
1.90463867700225	12.4064540288836	1.80237596580993	12.8534818215862	1.77285812700682	15.5316367899184	0.464428318544389	16.1799703674759	1.74143076911523	15.594965727218
1.91167638095702	12.4065256679529	1.80994005354355	12.8582816392322	1.78012706767426	15.5267653332031	0.461865579758776	16.1723049870561	1.74914022618214	15.5665250166886
1.91922338388488	12.4067405851609	1.8174687701751	12.8657321024439	1.78875696702056	15.5175238932578	0.459470953474362	16.1659291098846	1.75746206839403	15.5327830150279
1.92839883114106	12.4063823898142	1.82748150471061	12.8728243703089	1.79821104618871	15.5081391751738	0.457343370201089	16.1592666764356	1.76728992404952	15.4985395398818
1.93780631244608	12.4064540288836	1.83701930097941	12.8793435256191	1.80843013763572	15.4958888943161	0.455452033496087	16.1537504680962	1.77717130073343	15.4632931177649
1.9470663478777	12.4065256679529	1.84785103261189	12.8866507106921	1.81859664936798	15.4824207492795	0.453685731875544	16.1485208160341	1.78758150086679	15.4296943942428
1.95648444451247	12.4064540288836	1.85745906996004	12.8954623162214	1.82913041023072	15.4678063791335	0.452020208419444	16.1437209983881	1.79782515452671	15.394877806542
1.96593283368533	12.4064540288836	1.8678539683043	12.9039873654732	1.8396109870586	15.4496100555203	0.450574199145918	16.1392793760888	1.80823719767555	15.3587717155929
1.975916960455	12.4063823898142	1.87843428181709	12.9133004444879	1.85084539131575	15.4320584835312	0.449251508535664	16.1351243100669	1.81945739757302	15.3243849623081
1.98551070834146	12.4062391116755	1.88888631177579	12.9225418844332	1.86095387931848	15.4120711831844	0.447999348121426	16.1312558003224	1.82974944494795	15.2887087057751
1.99508016859557	12.4063107507449	1.90002149147702	12.9316400462398	1.8720892523738	15.3910092967974	0.446776558960243	16.1277454859246	1.84041278269981	15.2536772008662
2.00539530594137	12.4063823898142	1.91011531017779	12.9414545987398	1.88224807622939	15.3683713508849	0.445759620236675	16.1243784496654	1.85118835241656	15.2194337257201
2.01522435340017	12.4063107507449	1.92080491019088	12.9519139028639	1.89315311097632	15.3444439017242	0.444729435579803	16.1209397743369	1.86168676373725	15.185835002198
2.02483049257424	12.4063823898142	1.9312604478434	12.9615135381559	1.90357245309801	15.3200149790781	0.44373489024027	16.1182174897019	1.87263285631136	15.1527377521614
2.0345466606355	12.4063107507449	1.9421456521994	12.9719012032107	1.91426288142848	15.2942249141145	0.442814031363478	16.1153519269282	1.88320696952804	15.1210732835116
2.04428758117636	12.4062391116755	1.95213899756702	12.9837216496524	1.92498175334872	15.2658558426546	0.441975262901183	16.1124863641544	1.8936467855474	15.0876894771976
2.05422708631967	12.4061674726062	1.962995558348	12.99489734447	1.93588724221806	15.2374151321252	0.441159927507618	16.1100506357967	1.90442157899809	15.0540191146062
2.06398531400951	12.4061674726062	1.973378178056	13.0065745127729	1.94650350060082	15.2079714746251	0.440434361418029	16.1076865465084	1.91461622916435	15.0220680896791
2.07370321729122	12.4061674726062	1.98394212893193	13.0197561015321	1.95740291087624	15.1780263436396	0.439674082168614	16.1053224572201	1.92553504894063	14.9899021475439
2.08395132276186	12.4060958335369	1.99517836649402	13.0322212995978	1.96816744971532	15.1458604015044	0.43900229232349	16.1034598414172	1.93651671204289	14.9580944007555
2.09388952203664	12.4059525553982	2.00608946700609	13.0454745274264	1.97905647917565	15.1137660984386	0.438352076302299	16.1008808349208	1.94723239766828	14.9257135414123
2.10443209711764	12.4063823898142	2.01709345952772	13.0603754538498	1.99020724779911	15.0803822921246	0.437723205581745	16.0991614972565	1.95870943415063	14.8939774336932
2.11459690955024	12.4060958335369	2.02805659166086	13.0731272081929	2.00111785166583	15.047929793712	0.437115459285984	16.0972272423843	1.96968784661737	14.864103941777
2.1246532312876	12.4063107507449	2.03863522595137	13.0868819095068	2.01170955805139	15.0139728748433	0.436528623086217	16.0953646265814	1.98035436658661	14.8339438935834
2.13443560986809	12.4061674726062	2.04908930970479	13.1019261140689	2.02259546581493	14.9814487373614	0.436008816935517	16.0937885670558	1.99097458558428	14.8047867923607
2.14441718165639	12.4060958335369	2.05982943393637	13.1161106497989	2.03325653570432	14.9468470668686	0.435509202478528	16.0920692293916	2.00182692389192	14.7754147739299
2.15414580795088	12.4059525553982	2.07044178155179	13.1315130497077	2.04414478534025	14.9119588400983	0.434955948456412	16.0904215307967	2.01263478337077	14.7465442289845
2.16440202589966	12.4061674726062	2.08109755498476	13.1475602012407	2.05497791327443	14.8768556961201	0.434533121914926	16.0889171103404	2.02335958900169	14.7173154886924
2.17440162949873	12.4063107507449	2.09211891269409	13.1642521043977	2.06589703022968	14.8411794395871	0.434047388143371	16.0873410508149	2.03446918438904	14.6888031390938
2.18457165466357	12.4060958335369	2.10311702805753	13.1808723684853	2.07701294432104	14.8052882658461	0.433645305085636	16.0861231866361	2.0454947430835	14.6607206239112
2.1946096312473	12.4063823898142	2.1139057849308	13.1987821358212	2.08818114435673	14.7688956186196	0.433207876687179	16.0846904052492	2.05642922072773	14.6323515524512
2.20471539809248	12.4059525553982	2.12488377148215	13.2163337078103	2.09913766757843	14.7320731369772	0.432835237481392	16.0834725410704	2.06760506632594	14.6046988716847
2.21509706725108	12.4060241944675	2.13590536520772	13.2343867532848	2.11059539725623	14.6970416320683	0.432436354033733	16.0819681206141	2.07898888027482	14.5771178299875
2.22551601530568	12.4060241944675	2.14704560943749	13.2524397987593	2.12191513011724	14.6623683225061	0.432074650572365	16.081108451782	2.09015940534472	14.5505397352611
2.23512296971096	12.4060241944675	2.15754160668954	13.2712092349273	2.13293417667865	14.6272651785278	0.43169580236863	16.0797473094645	2.10133981118412	14.5253944219216
2.24528564540276	12.4059525553982	2.16841408748222	13.2915547306208	2.14364040917002	14.5932366205897	0.431326903222901	16.0786727234243	2.11217172593825	14.4989596053339
2.25533452306648	12.4060241944675	2.17936081989602	13.3111838356209	2.15469651894779	14.5577752812648	0.431048588477239	16.0775981373842	2.12319884719299	14.4736710138557
2.26522883994342	12.4061674726062	2.1899880509886	13.3316726094531	2.16567027420259	14.5235318061186	0.430690247263271	16.0767384685521	2.13418248850895	14.4480958661001
2.27525733650187	12.4059525553982	2.20076195001942	13.3518748270079	2.17671904346234	14.490219638874	0.43034170456282	16.0755922434426	2.14519959177079	14.4232371090379
2.2856832133588	12.4058809163288	2.21168523490996	13.3730799915336	2.1878021118566	14.4552597730344	0.430109803332643	16.0747325746105	2.1566595286614	14.3985216301145
2.29546668182076	12.4058809163288	2.22267943624348	13.3960044937234	2.19924956818157	14.4223774402058	0.42983378708981	16.0736579885703	2.16778326077423	14.3742359856071
2.30583818439275	12.4058809163288	2.23386803651227	13.4169231019717	2.210108764453	14.3884921604064	0.429558294270107	16.0727983197382	2.17922908897674	14.3498787020303
2.31581912044048	12.4059525553982	2.24513080860095	13.4402057995083	2.22154231356367	14.3566127745486	0.429318775231603	16.0720102899754	2.19049491721809	14.3261661700777
2.32636344236343	12.4058809163288	2.25613304807406	13.4629870235595	2.23284039555028	14.321652908709	0.429061955994788	16.0711506211433	2.20187211215617	14.3016656083622
2.33670594196524	12.4059525553982	2.26733038053201	13.4862697210961	2.2444714063461	14.2906331916834	0.428779100269214	16.0702909523112	2.21357727516633	14.2790276624497
2.34691818699872	12.4058092772595	2.27825690577425	13.5081912763151	2.25565930259833	14.2605447825591	0.428567323961773	16.0695029225484	2.2247438703616	14.2572493853693
2.35691536465111	12.4056659991208	2.28868723870906	13.5317605301291	2.26634473112347	14.2300981780882	0.428338253024138	16.0688581709243	2.23557533114051	14.2355427473583
2.36681076637026	12.4058092772595	2.29951985790704	13.5542551979029	2.2773111028771	14.2018007456976	0.428118338991579	16.0680701411615	2.24637361677094	14.214194304694
2.37664102024091	12.4057376381901	2.31014946701046	13.5778960907862	2.28816131946792	14.171425780296	0.427889988616791	16.0674970286068	2.25740718421967	14.1932756964457
2.38656740290704	12.4055943600514	2.32096802008894	13.6009638711148	2.29907162843018	14.1424835962813	0.427705819814381	16.0665657207053	2.26827504205045	14.1723570881975
2.39659174988683	12.4057376381901	2.33184503016759	13.6238883733047	2.31036248267134	14.1138279685439	0.427513137891358	16.0660642472199	2.27910965877095	14.1515101190185
2.40663220012254	12.4055227209821	2.34246414488142	13.6478874615347	2.3214429326764	14.0853156189453	0.427311978596352	16.0654194955958	2.29041811889091	14.130949706117
2.41689960050342	12.4055227209821	2.35368359549165	13.6709552418633	2.3324917469543	14.0575196600401	0.427137290800684	16.0648463830411	2.30137465620924	14.1106042104235
2.42718613350544	12.4055943600514	2.36445935867152	13.6935931877758	2.34378904183944	14.0303684527589	0.42691052105056	16.0640583532783	2.31272250987912	14.0904019928687
2.43723231282709	12.4055227209821	2.37561431619387	13.716374411827	2.35510270316316	14.0033605236165	0.426771152642734	16.0635568797929	2.32409257736717	14.0702714143832
2.44737834792956	12.4055227209821	2.38673522098661	13.7370064637978	2.36643156924636	13.9767824288901	0.426597137295742	16.0631270453768	2.33524468694958	14.0510005047298
2.45775758758691	12.4056659991208	2.39777212106816	13.7577101548381	2.37777445104279	13.9518520327586	0.426414654497235	16.0621957374754	2.34665778132069	14.0323743467005
2.46810809498273	12.4053078037741	2.40867328065292	13.7759781175206	2.38873841543082	13.9271365538351	0.426232410630525	16.06169426399	2.35784844752144	14.0137481886713
2.4778882222042	12.4055227209821	2.41924046745008	13.7943177192725	2.39955826532903	13.9029941874664	0.426111047421437	16.0611927905046	2.36890845774409	13.9956951431967
2.48757794891419	12.4053794428434	2.42985272367327	13.8106514270828	2.41067736008471	13.8792100164444	0.425946509966434	16.0609062342272	2.37968279613081	13.9780002930689
2.49749278429468	12.4053794428434	2.4404117345582	13.8269134958238	2.42139801633313	13.8552109282144	0.425773523768673	16.0602614826031	2.39076991895727	13.9603054429411
2.50768324935423	12.4053794428434	2.45101391638252	13.840739836207	2.4326727909604	13.8325013432326	0.425652562233849	16.0599032872564	2.40146246769218	13.9428971490907
2.51792241368436	12.4054510819128	2.46210937887395	13.8530617561341	2.44369549851106	13.80986339732	0.425497196080906	16.0592585356323	2.41288523490344	13.9252739380322
2.52806875775173	12.4055227209821	2.47275264506056	13.8639508946743	2.45461289119197	13.7877985639623	0.42535923995995	16.0588287012162	2.42417224015593	13.9081522004591
2.53807045570269	12.4053078037741	2.48359221194616	13.8728341392729	2.46583835262537	13.7661635650206	0.425255863718822	16.0586137840082	2.43568828682075	13.8913170191635
2.54844773957989	12.4053078037741	2.49468405762138	13.8808577150393	2.47706290656507	13.7445285660789	0.425118149834636	16.0578973933148	2.44733316280545	13.8739803643824
2.55853352416386	12.4051645256354	2.50567164176056	13.8856575326853	2.48828510099616	13.7223204545825	0.424997763695018	16.0575391979681	2.45867568855696	13.8575033784334
2.56875621364076	12.4051645256354	2.51686507345597	13.8893827642912	2.49998653356431	13.7014734854035	0.424860309227391	16.0572526416907	2.47052019312152	13.8408831143457
2.57911767601938	12.4051645256354	2.5278997547572	13.8900991549846	2.51147484893569	13.6811996287794	0.424731571271864	16.0566078900666	2.48188402905216	13.8250508800208
2.5894712433193	12.4050212474967	2.53919664358335	13.8896693205686	2.52268785200594	13.6627883879581	0.42463724067539	16.0565362509972	2.49336054673698	13.8093619238346
2.5996151864696	12.405092886566	2.54984802263557	13.8863739233788	2.53378209858302	13.6430160048194	0.424551542289192	16.0561064165812	2.50461097505367	13.7943893583419
2.60944184508569	12.4052361647047	2.56064916171627	13.8820755792182	2.54464175697995	13.6252495156222	0.424397421247823	16.0556765821651	2.51585160737224	13.7790585975024
2.61950013651837	12.4050212474967	2.57149385491799	13.8744101987984	2.55593302271795	13.6061935231769	0.424328979144979	16.0552467477491	2.52713530410197	13.7644442273564
2.62969193214062	12.4051645256354	2.58238245966079	13.8661717058239	2.56704305939696	13.5887135902571	0.424226380751078	16.0547452742637	2.53840146325761	13.7498298572103
2.63955476815185	12.4049496084274	2.59286939959719	13.8561422361159	2.57825143124886	13.5708038229212	0.424098242019968	16.0545303570556	2.54976215215763	13.735358765203
2.64980705361274	12.4049496084274	2.60395525208257	13.8436053989808	2.5891559279767	13.5535388072095	0.424012883630131	16.0542438007783	2.56121588078952	13.721389146681
2.65988029070214	12.4049496084274	2.61491776649233	13.8281313600026	2.60056134229031	13.5361305133591	0.423936107192968	16.0538139663622	2.5725836884056	13.706989693743
2.67008561910758	12.404877969358	2.62621094931671	13.8131587945098	2.61218643257235	13.5193669711327	0.423799723595511	16.0537423272929	2.58433652091986	13.692805158013
2.68042473627313	12.404877969358	2.63709125693467	13.7951057490353	2.62320694266777	13.5028899851837	0.423697526468847	16.0534557710155	2.59539899023538	13.6789788176297
2.69030930891096	12.40466305215	2.64830498467516	13.7769094254221	2.63462062821478	13.4863413601654	0.423663478008427	16.0528826584607	2.60702184752337	13.6650808381771
2.70102503295964	12.4048063302887	2.65962488438458	13.7559191781045	2.64625592553537	13.4702942086325	0.423561384364057	16.0526677412527	2.61909183885154	13.6511828587245
2.71117439994068	12.4047346912193	2.67117195488777	13.7342841791628	2.65763119362605	13.4548201696543	0.423493365042441	16.0521662677673	2.63032776080371	13.6380012699653
2.72178682299797	12.4045914130806	2.68241103828074	13.7132222927759	2.66935126273437	13.4399908823003	0.423348938464422	16.0522379068366	2.64237451369549	13.6250345984142
2.73171037756606	12.40466305215	2.69327154549187	13.6913007375568	2.68068173815668	13.4255914293623	0.423298001543667	16.0516647942819	2.65338291433442	13.6125694003484
2.74159773213172	12.40466305215	2.70380178986385	13.6675882056041	2.69161117447972	13.4111919764242	0.423213149757794	16.0514498770739	2.66476615924161	13.6003191194907
2.75116671437609	12.404448134942	2.71509983448746	13.6445204252756	2.70281960199861	13.3972223579023	0.423119874982964	16.0513065989352	2.67539870335293	13.5879255604943
2.76148490455341	12.40466305215	2.72600058815835	13.6208795323923	2.71412202711257	13.3839691300738	0.423043607708792	16.0509484035885	2.68665266544241	13.5756752796366
2.77211296738066	12.4047346912193	2.7371177380753	13.5961640534688	2.72558289283888	13.3703577068985	0.42295045135787	16.0507334863804	2.69796622707081	13.5635682769176
2.78156260935319	12.4045914130806	2.74794767116537	13.5716634917534	2.7368819647078	13.3565313665152	0.422908129088328	16.0504469301031	2.70915280406024	13.5516761914066
2.79171775408951	12.4045197740113	2.75918128320355	13.5472345691073	2.74801343857608	13.3439945293802	0.422857360121721	16.0501603738257	2.72021471779633	13.5399990231036
2.80206884653936	12.4045197740113	2.77043979187815	13.5220892557678	2.75949551881053	13.3304547452743	0.422764333987232	16.0498738175483	2.7316059318234	13.5282502157313
2.81191390545907	12.4043048568033	2.78172064660066	13.4969439424282	2.77100481757507	13.3179895472085	0.422696719499479	16.0495872612709	2.74262229203279	13.5168596037057
2.82242624503022	12.404448134942	2.79289092295816	13.4725150197822	2.78220744525138	13.3059541835588	0.422603805782274	16.0493723440629	2.7542426531834	13.5052540744721
2.83260517525829	12.4043048568033	2.80407654963195	13.447871179928	2.79410053657832	13.2934173464237	0.42254471274931	16.0491574268549	2.76562666420819	13.4941500187239
2.84304444870533	12.4043764958726	2.81553943379152	13.4228691447272	2.8055494423712	13.2812387046354	0.422477210114047	16.0490857877855	2.77703912018656	13.4828310457676
2.85362824551202	12.4043764958726	2.82681655055064	13.3985835002198	2.81735955836084	13.2694898972631	0.422426605716342	16.0489425096468	2.78875361805889	13.4715120728113
2.86386972206889	12.4041615786646	2.83796830234202	13.3753008026832	2.82885096722484	13.2588156759309	0.422350735401848	16.0485126752308	2.80003572223311	13.4611960468259
2.87394512871779	12.4043764958726	2.84878736803843	13.3529494130481	2.84029138527816	13.2474250639053	0.422300179377055	16.0481544798841	2.81108217555011	13.4508800208405
2.88384998174328	12.4042332177339	2.85933302554678	13.3309562187597	2.8516780820458	13.2364642862958	0.422224381611718	16.0481544798841	2.82216585654745	13.4404207167163
2.89383022137521	12.404448134942	2.87055293326199	13.3100376105114	2.86223639671313	13.2263631775184	0.422199125361338	16.0478679236067	2.8334303519115	13.4302479688696
2.90407628842099	12.4041615786646	2.8814276933692	13.2889040850551	2.8735726243727	13.2156173171169	0.422123385620568	16.0476530063987	2.84474261225667	13.4202184991615
2.91389426929918	12.4040899395952	2.89256980759334	13.2679138377375	2.88506153976352	13.2051580129927	0.422064507014518	16.04750972826	2.85582092813634	13.4101890294534
2.92397844343429	12.4040899395952	2.90335732059964	13.2471385076279	2.89620323357776	13.1961314902555	0.421963633487197	16.047294811052	2.86709277480911	13.4005177550921
2.93420523460598	12.4040899395952	2.91447930688596	13.2271512072811	2.90698910065983	13.1861020205474	0.421955230850428	16.0472231719826	2.87863963752881	13.3908464807307
2.94444718894143	12.4039466614566	2.92558847565517	13.2081668539051	2.91893616491347	13.1760725508393	0.421913225720679	16.0467216984972	2.89039911605344	13.3813901235774
2.9546384073523	12.4040183005259	2.93626009780004	13.1891825005292	2.92994563647043	13.166831110894	0.421787290861598	16.0468649766359	2.90125787761944	13.3718621273547
2.96490911491974	12.4039466614566	2.94719287584258	13.1705563424999	2.94198561040003	13.1570881974633	0.421770508672523	16.0466500594279	2.91330485647791	13.3624057702014
2.97519339451087	12.4038750223872	2.9586014063953	13.1529331314414	2.95299923447439	13.1479900356567	0.421728562592374	16.0464351422198	2.92512844889951	13.3530926911868
2.98569166608849	12.4040183005259	2.96942084827806	13.1350233641056	2.96460671172225	13.1385336785034	0.421669860620235	16.0460769468731	2.93710941544749	13.3438512512415
2.99606940284851	12.4040183005259	2.98028848083681	13.1178299874632	2.97621611416755	13.1303668245983	0.421636328441643	16.0460053078038	2.94964918584618	13.3348247285042
3.0066633607683	12.4038750223872	2.99156532420276	13.1019261140689	2.98797562561495	13.1216984972077	0.42159442529095	16.0457187515264	2.96165059105985	13.326013122975
3.01651567587982	12.4038750223872	3.00181101878754	13.0861655188134	2.99904817968891	13.1135316433026	0.421552535552986	16.0455754733877	2.97324578903189	13.3173447955844
3.0262313717234	12.4036601051792	3.01282799370941	13.0716227877367	3.00980151752207	13.104433481496	0.421485539867469	16.0455754733877	2.98522701433547	13.3088197463326
3.03657262178836	12.4035884661098	3.02345956385185	13.0569367785213	3.02107372822793	13.0963382666602	0.421410210753575	16.045217278041	2.99742993997323	13.3004379752194
3.0462891370899	12.4039466614566	3.03370072414655	13.0430387990687	3.03225234869862	13.0885296081017	0.42134328800846	16.0452889171103	3.00943085279979	13.2921994822449
3.05685015578828	12.4037317442485	3.0441356669801	13.0292840977548	3.04333338784636	13.0801478369886	0.421360015477356	16.045002360833	3.02155048915554	13.2840326283398
3.06656488832616	12.4036601051792	3.05513750285048	13.0158875917876	3.05439101925319	13.0738435988863	0.421284758756928	16.0448590826943	3.03326960475127	13.275937413504
3.07720584256622	12.4035884661098	3.0653760807042	13.002419446751	3.06589309199511	13.0653185496345	0.421234611735928	16.0445008873476	3.04542783734771	13.2680571158762
3.08713166918817	12.4035884661098	3.07588688498446	12.9898109705466	3.07713425754641	13.0578680864228	0.421167779060144	16.0445725264169	3.05759272476655	13.2598902619711
3.09756176900399	12.4035168270405	3.08614855946415	12.9777039678275	3.08818767445415	13.0497012325176	0.421184484013035	16.0444292482782	3.07010324715691	13.2517950471353
3.10799341644272	12.4035168270405	3.097214150203	12.9659551604552	3.099366422665	13.0426089646526	0.421117677064509	16.0441426920008	3.08260531386921	13.2439863885768
3.11790957064212	12.4036601051792	3.10780673836269	12.9537765186669	3.11043045405383	13.0353017795796	0.421092633301625	16.0439277747928	3.09508872263564	13.2361060909491
3.12863440586004	12.4034451879712	3.11837681088935	12.9421709894332	3.12185646318318	13.0284244289226	0.421009188922509	16.0439994138622	3.1073663347036	13.228583988668
3.13913751638614	12.4034451879712	3.12915419595745	12.9314967681011	3.13284273150711	13.021403800127	0.421009188922509	16.0436412185154	3.1198704072777	13.2207753301096
3.1493378837584	12.4035884661098	3.1397572443889	12.921252381185	3.14426901016739	13.0141682541233	0.421025873511814	16.0436412185154	3.13214827962606	13.2132532278285
3.15998600313468	12.4034451879712	3.15010605780825	12.9098617691594	3.15540960013374	13.0082938504372	0.420909126388574	16.0435695794461	3.14454596900631	13.2061609599635
3.17025084510183	12.4033735489018	3.16074174514116	12.9006203292141	3.16625955840863	13.0004851918787	0.420909126388574	16.0439277747928	3.15633954531971	13.1987104967518
3.17997015149027	12.4033735489018	3.17143435549139	12.8905192204367	3.17705819315293	12.9950406226086	0.420875789352125	16.0430681059607	3.16805504807698	13.1920480633029
3.19036880991576	12.4033735489018	3.18147699355407	12.8822807274622	3.1873955562064	12.9883065500904	0.420809140987414	16.042924827822	3.17995241746303	13.1851707126459
3.20005923099958	12.4032302707631	3.19157130017121	12.8735407610023	3.19824660013129	12.983435093375	0.420775829657782	16.0426382715446	3.19157590116215	13.1783650010583
3.21004440255868	12.4034451879712	3.20163878083057	12.8656604633745	3.20863053852635	12.976127908302	0.420742526895715	16.0427815496833	3.20291767460553	13.171416011332
3.22025037026574	12.4033735489018	3.21183897681395	12.8562757452905	3.21936262030565	12.9701818655465	0.42067594707153	16.042494993406	3.21414890267581	13.1648968560218
3.23052200518971	12.4033735489018	3.222254520057	12.8483954476628	3.22953922425033	12.9636627102362	0.420642670008032	16.0423517152673	3.22552833143171	13.1581627835035
3.24046086822927	12.4033735489018	3.23264677186012	12.8402285937576	3.24022515514156	12.9586479753822	0.420634352080437	16.042494993406	3.23731080280327	13.1513570719159
3.25062165982946	12.4034451879712	3.2424469684067	12.8326348524072	3.25067931822422	12.9531317670428	0.420551202243636	16.0422084371286	3.24842513960988	13.1448379166056
3.2613309633308	12.4031586316938	3.25270707899685	12.8251843891955	3.26114704169327	12.9469708070792	0.420534578698802	16.0419935199205	3.25930997159179	13.138032205018
3.2715420684491	12.4033735489018	3.26318847370805	12.8174473697064	3.2717954215356	12.9418844331559	0.420484720907794	16.0419935199205	3.27101443569731	13.1316563278464
3.28149053151031	12.4032302707631	3.27339939497877	12.8103551018414	3.28180032297636	12.9360816685391	0.420443187463831	16.0418502417819	3.28196970834754	13.1254953678829
3.29191189669041	12.4034451879712	3.28399956865176	12.8034777511845	3.29257029058103	12.9307803774076	0.420443187463831	16.0417069636432	3.29262155374997	13.1191194907113
3.30206927032536	12.4033019098325	3.2942438943253	12.7961705661115	3.30261661009435	12.9259089206923	0.420376761775036	16.0417069636432	3.30314967342971	13.1127436135398
3.31279098206683	12.4032302707631	3.30471419874859	12.7893648545238	3.31343661290246	12.9200345170061	0.420401667395883	16.0414204073658	3.31441843467028	13.1067259317149
3.32274491610639	12.4033019098325	3.31541434580368	12.7829889773523	3.32328408473788	12.9150197821521	0.420326964976792	16.0411338510884	3.32497006644275	13.1006366108208
3.33309821795087	12.4031586316938	3.32575333267704	12.7770429345968	3.33341040834579	12.9106497989222	0.420310370323265	16.0411338510884	3.33541312797432	13.0947622071346
3.34326331198421	12.4033019098325	3.33555387318226	12.7708103355639	3.3436522649889	12.9044171998893			3.34549684083502	13.0893892769339
3.35280879374758	12.4032302707631	3.34549431019913	12.7652941272245	3.35350695012526	12.9002621338674
3.36352930746047	12.4030869926244	3.35592262000862	12.7604226705091	3.3628880392043	12.8956055943601
3.3736286594884	12.4033019098325	3.36563014918648	12.7544049886843	3.37315210578995	12.8910923329914
3.38318180970688	12.4032302707631	3.37661516901157	12.7487455022062	3.38303168051234	12.8860775981374
3.39358073584709	12.4032302707631	3.38582193198726	12.7433009329361	3.39295269418219	12.8816359758381
3.40360606978716	12.4032302707631	3.39622649332986	12.7381429199433	3.40283170033989	12.8770510754001
3.41422689957679	12.4031586316938	3.40669325957704	12.7324834334652	3.41241067267959	12.8723228968235
3.42402458320585	12.4032302707631	3.41659675962665	12.7276836158192	3.42264342911808	12.8679529135935
3.43451161347392	12.4032302707631	3.42691697242602	12.7235285497973	3.43275551928265	12.8637978475716
3.44470539047772	12.4031586316938	3.43738954078164	12.7189436493593	3.44257130180847	12.8587831127176
3.45514630752641	12.4031586316938	3.44783485109002	12.7143587489213	3.45252963296374	12.854699685765
3.46583878460433	12.4033735489018	3.45797726009396	12.709272374998	3.46254591507718	12.8506162588124
3.47604903034357	12.4032302707631	3.46873312661656	12.7053322261841	3.47307035819692	12.8461746365131
3.48660310064169	12.4033735489018	3.47862915790152	12.7008906038848	3.4829439500069	12.8418762923525
3.49694637103441	12.4033019098325	3.48942271985964	12.6966638987935	3.49342473472957	12.8382943388854
3.50735654224748	12.4031586316938	3.49990936783263	12.692795389049	3.50297512187806	12.8344258291408
3.51726635280647	12.4033019098325	3.50979971111036	12.6886403230271	3.51258841889178	12.831130431951
3.5272375354972	12.4032302707631	3.51955804165711	12.6843419788665	3.52217469413196	12.8267604487211
3.53698330515275	12.4030869926244	3.52975529746675	12.6814047770234	3.5322935599959	12.8231068561846
3.54736702699468	12.4032302707631	3.54001452505922	12.6782526579723	3.54145633976995	12.8198114589948
3.55713865109622	12.4030869926244	3.55004634905248	12.6751721779905	3.55115554673117	12.8162295055276
3.56755579202353	12.4032302707631	3.55955451127166	12.6704439994139	3.56159485800295	12.8125042739218
3.57764747129257	12.4033019098325	3.57009568124602	12.6667904068774	3.57135242373013	12.8082059297612
3.58809929600358	12.4033735489018	3.58021101589408	12.6632800924795	3.58128397920709	12.8051254497794
3.59822056374698	12.4031586316938	3.58999134516218	12.6603428906365	3.59139296948533	12.8018300525896
3.60870535916891	12.4031586316938	3.60092530915164	12.656904215308	3.60158328178805	12.7976749865677
3.61855182050943	12.4035884661098	3.61112745051469	12.6541819306729	3.61125999689486	12.7955258144874
3.62896417683883	12.4032302707631	3.62108823755182	12.6505283381364	3.62230728682953	12.7913707484655
3.6393400105684	12.4032302707631	3.6312087299137	12.6474478581546	3.63254010850349	12.7882902684837
3.64947251178525	12.4033019098325	3.64087855370619	12.6436509874794	3.64224194947027	12.7849948712939
3.65976959513184	12.4031586316938	3.65204028395172	12.6417883716765	3.65221673023466	12.7824158647975
3.67054533392824	12.4032302707631	3.66244701739397	12.6382064182093	3.66277737342448	12.778762272261
3.68149420119244	12.4030869926244	3.67301989604537	12.6353408554356	3.67403886890596	12.7750370406552
3.69125047048458	12.4029437144857	3.68302914703699	12.633549878702	3.68371676405281	12.7728162295055
3.7013796565392	12.4031586316938	3.69288500184858	12.6303977596509	3.69335335926512	12.7695208323157
3.71188767757	12.4031586316938	3.70300720597051	12.6280336703626	3.7033695231189	12.7670134648887
3.72117452905573	12.4033019098325	3.71265538437277	12.6257412201436	3.71345187362371	12.7627867597975
3.73180245989225	12.4033019098325	3.72299703728687	12.6229472964392	3.72338587724416	12.7610674221332
3.742386462427	12.4032302707631	3.73275310920371	12.6207264852896	3.7334907458881	12.7579869421515
3.75216238686711	12.4031586316938	3.74299424771669	12.6170728927531	3.74376831011142	12.7551930184471
3.76210169084141	12.4033735489018	3.75307575543569	12.614565525326	3.75356519212129	12.752255816604
3.7726471405743	12.4033019098325	3.76375957313822	12.6132043830085	3.76429931443243	12.7495335319689
3.78292216804449	12.4032302707631	3.77373599974252	12.6111984890669	3.77454954608498	12.7467396082645
3.79314429990603	12.4033735489018	3.78343488868115	12.6084045653625	3.7846392005287	12.7434442110747
3.804096470681	12.4033019098325	3.79418456457622	12.6075448965304	3.79512337780041	12.7412950389944
3.81421251835786	12.4032302707631	3.80454925730868	12.604536055618	3.80589524556187	12.7384294762207
3.82529123175083	12.4033019098325	3.81497137534214	12.6023868835377	3.81605289447751	12.7359221087937
3.83529617178035	12.4032302707631	3.82556426847546	12.6005959068041	3.82626737837218	12.7342744101988
3.84627221325021	12.4031586316938	3.83587565753364	12.5988049300705	3.83642397598147	12.7305491785929
3.85846667236609	12.4032302707631	3.84647151528308	12.5956528110194	3.84778637465835	12.7284000065126
3.87585862995822	12.4031586316938	3.85689644395006	12.5937185561471	3.85794308582946	12.7253911656002
3.8981187912793	12.4031586316938	3.86645429096267	12.5910679105814	3.86838559810392	12.7229554372425
3.91968576174606	12.4031586316938	3.8764075934097	12.5896351291946	3.8777142243882	12.7204480698155
3.93968774324559	12.4033019098325	3.88617881121264	12.5877725133916	3.88849579360389	12.7179407023885
3.956978551474	12.4033019098325	3.89681968646649	12.5860531757274	3.89803547851494	12.7161497256549
3.97209519898958	12.4033735489018	3.90586874369302	12.5847636724792	3.90809349151434	12.7139289145053
3.98708072599438	12.4031586316938	3.91637999999195	12.5829726957456	3.91831873474915	12.7114931861476
4.00106130242028	12.4032302707631	3.92635211958906	12.5812533580814	3.92823360176701	12.7094156531367
4.01714061421537	12.4035168270405	3.93625480832956	12.5792474641398	3.93843421728298	12.7072664810564
4.03196101964308	12.4035168270405	3.9464472428076	12.5780295999609	3.94880322242849	12.7044009182826
4.04447844748616	12.4036601051792	3.95681272770703	12.5760237060193	3.95849302841759	12.7033979713118
4.05783823929428	12.4035884661098	3.9667463457508	12.5737312558003	3.96846985802171	12.7003891303994
4.07051411395982	12.4035168270405	3.97709565578497	12.5725850306908	3.97910520726199	12.6988130708738
4.08326768998539	12.4036601051792	3.98762138452421	12.5705791367492	3.98917721441111	12.6953743955454
4.09596949355956	12.4037317442485	3.99807926744652	12.5693612725704	4.00016229290775	12.6932968625344
4.10940254865093	12.4040183005259	4.00797198567143	12.5677852130448	4.00996012568309	12.692580471841
4.12226322280471	12.4038033833179	4.01791364211678	12.5664240707273	4.02005250533502	12.6887836011658
4.13612938000714	12.4038750223872	4.02828031192029	12.5649912893404	4.03094556151397	12.688210488611
4.14861964775467	12.4038750223872	4.03945600999921	12.5633435907455	4.04113742295373	12.6846285351439
4.16104888291487	12.4039466614566	4.04930166584224	12.5620540874974	4.05188514480118	12.6832673928263
4.173415235075	12.4038033833179	4.06046758895092	12.5597616372784	4.06230518289315	12.6805451081913
4.18517465968617	12.4040183005259	4.07067229603159	12.5591885247236	4.07175270100958	12.6804734691219
4.19631658760221	12.4041615786646	4.08041473123815	12.5572542698513	4.08124251494373	12.6783242970416
4.20724162867859	12.4043048568033	4.09020431648486	12.5556065712565	4.09245419696912	12.6759602077533
4.21794600924389	12.4040183005259	4.10082012065305	12.5543170680083	4.10242712593914	12.6733095621876
4.22842601521813	12.4042332177339	4.11410321410249	12.5518813396506	4.11270843813516	12.6722349761474
4.23867799447969	12.4042332177339	4.13326881164165	12.5493739722236	4.12277813159784	12.6703723603445
4.24841940819641	12.4043048568033	4.15341584233037	12.5465084094498	4.13302816870506	12.6674351585014
4.257083082226	12.4042332177339	4.17241911355068	12.5440726810922	4.14293157333488	12.6660740161839
4.26704561579254	12.4040183005259	4.18929499795553	12.5420667871506	4.15394639662066	12.6637099268956
4.27691112906252	12.4040183005259	4.20508136529981	12.5403474494863	4.16702729663441	12.6601996124978
4.28540165967821	12.4041615786646	4.21933881309463	12.5386281118221	4.18464263555764	12.656904215308
4.29392406248615	12.4042332177339	4.23355746971939	12.5361207443951	4.20363527938095	12.6534655399795
4.30233563439774	12.4041615786646	4.24941013457138	12.5353327146323	4.22211655606909	12.6496686693043
4.31063492598884	12.4041615786646	4.26412002597275	12.5338999332454	4.23868478021761	12.6476627753627
4.31896436961433	12.4040899395952	4.27667107486575	12.5318224002345	4.25413029350023	12.6441524609648
4.32674658059395	12.4040183005259	4.28929883226755	12.530891092333	4.26828618048735	12.6416450935378
4.33498973311162	12.4040183005259	4.30171775260266	12.5287419202527	4.28211587128947	12.6397824777349
4.34224489703662	12.4040183005259	4.31305953960006	12.5279538904899	4.29432976519405	12.6380631400707
4.35112719474107	12.4039466614566	4.32605654038182	12.5261629137563	4.30633065688082	12.635627411713
4.35857969790764	12.4038750223872	4.3379693758094	12.5247301323695	4.31941193219719	12.6337647959101
4.36649688451935	12.4040183005259	4.35126966585205	12.5237271853987	4.33170716912011	12.6319021801071
4.37458867359199	12.4040183005259	4.36435950366317	12.5226525993585	4.34422297101513	12.6289649782641
4.382265237053	12.4038750223872	4.37678868166561	12.5214347351797	4.35725623052899	12.6276038359465
4.3902641247267	12.4040183005259	4.38929086775235	12.5202885100702	4.37037219424562	12.6240218824794
4.39858859269656	12.4040183005259	4.40066564380677	12.518784089614	4.38327380080721	12.6223025448151
4.40619595296056	12.4040899395952	4.4140629707408	12.5177095035738	4.3962553171659	12.6210130415669
4.41487795728209	12.4040183005259	4.4251140403068	12.5160618049789	4.40961840231649	12.6177176443771
4.42314107324747	12.4037317442485	4.43606898603347	12.5155603314935	4.42049083724438	12.616428141129
4.43158482169814	12.4041615786646	4.44723240217304	12.514199189176	4.43370255193502	12.6144938862567
4.43990784291025	12.4038033833179	4.45814464809071	12.5134827984826	4.44515744261621	12.6127745485925
4.44750024127898	12.4040899395952	4.46787271398873	12.5127664077891	4.4585214688632	12.6109119327895
4.45694946097315	12.4039466614566	4.478420951433	12.512121656165	4.46840507692165	12.6082612872238
4.46475115231195	12.4040183005259	4.4888631399759	12.5105455966395	4.4800444389547	12.6073299793224
4.47350182632603	12.4038750223872	4.49794216041562	12.5103306794314	4.4917455944939	12.6053240853807
4.48197682564763	12.4040899395952	4.50737300734121	12.5094710105993	4.50177966071151	12.6038913039939
4.49032791110489	12.4039466614566	4.51700161118075	12.5088262589752	4.51185911275387	12.602028688191
4.49964220861025	12.4038750223872	4.52476581377911	12.5073934775884	4.52166703218971	12.6005959068041
4.50836932726062	12.4038750223872	4.53303447571666	12.5069636431723	4.53167711515989	12.5989482082092
4.51712928883167	12.4040899395952	4.54165299489099	12.5064621696869	4.54093208073975	12.5980169003077
4.5256077141429	12.4039466614566	4.55014356776456	12.5039548022599	4.55054601173453	12.5958677282274
4.53395923612395	12.4040183005259	4.55914894368231	12.5049577492307	4.5590721268288	12.5952946156727
4.54281610969324	12.4040899395952	4.56705758624218	12.5035966069132	4.56827724121735	12.5937185561471
4.55107056752195	12.4039466614566	4.574831111044	12.5035966069132	4.57686951907716	12.5925006919683
4.56015238500656	12.4040183005259	4.58311908264279	12.5030234943584	4.5863091068252	12.5912111887201
4.56830826447375	12.4037317442485	4.59127325308578	12.5019489083183	4.59431393069267	12.5899216854719
4.57633195257282	12.4040183005259	4.59945594898859	12.5018772692489	4.60201792500365	12.5883456259464
4.58535129157894	12.4038750223872	4.60766727162213	12.5009459613475	4.61238446094494	12.5871994008369
4.59472954764137	12.4039466614566	4.61574223937662	12.5004444878621	4.62031355278733	12.5866979273515
4.60349492572257	12.4040899395952	4.62401054301849	12.5000862925153	4.62943180606494	12.5852651459646
4.61212998959379	12.4039466614566	4.63230777716648	12.4988684283365	4.63825176865036	12.5844054771325
4.62030553708438	12.4039466614566	4.64063404442598	12.4984385939204	4.64643522660111	12.5826861394682
4.6301539534501	12.4040183005259	4.64831994083593	12.4982236767124	4.65548627594176	12.5816831924974
4.63888788972372	12.4040183005259	4.6572061103105	12.4969341734642	4.66406591971932	12.5806802455266
4.64798587350274	12.4040899395952	4.664776844946	12.4967908953256	4.67166162571614	12.5796056594865
4.65678646194319	12.4040899395952	4.67254046118235	12.4965043390482	4.68080803973844	12.5787459906544
4.66612110795314	12.4040183005259	4.68168617026962	12.4962894218401	4.68913745313841	12.5785310734463
4.67566060781531	12.4040899395952	4.69001497278155	12.494999918592	4.69732453565237	12.5763102622967
4.68456545918178	12.4039466614566	4.69854320011536	12.4942835278985	4.70673932040826	12.5760237060193
4.69401104441388	12.4040899395952	4.70778721774137	12.4945700841759	4.71498540527515	12.5746625637018
4.70349459348043	12.4040899395952	4.71586138116276	12.4935671372051	4.72325911025406	12.5733730604536
4.71301638217775	12.4041615786646	4.7236168557069	12.4927791074423	4.73208027345536	12.5720835572054
4.72274776034067	12.4040183005259	4.73260916831315	12.492707468373	4.74110669403951	12.5716537227894
4.73286293674804	12.4040899395952	4.74198199533051	12.4922059948876	4.74964228862819	12.5702925804718
4.74215892925986	12.4038750223872	4.75069213815151	12.4913463260555	4.75855720947019	12.5696478288478
4.75114522957565	12.4043048568033	4.7592576627439	12.4911314088474	4.76750379074026	12.5683583255996
4.76138263409063	12.4040183005259	4.76837976467609	12.4904866572233	4.77718774325951	12.5673553786288
4.77044217336783	12.4040183005259	4.77824080669147	12.4896269883912	4.78549263334165	12.5659942363112
4.78023733128988	12.4040899395952	4.78583904019097	12.4897702665299	4.79400245865924	12.5652062065485
4.79148127968069	12.4037317442485	4.79630201397497	12.4891971539752	4.80307558893189	12.5646330939937
4.79977236669159	12.4040899395952	4.8043115663205	12.4881942070043	4.81307578025459	12.5634152298149
4.8109311441245	12.4041615786646	4.81395672091099	12.4872628991029	4.82293588505306	12.562197365636
4.82035901292756	12.4043048568033	4.82292037748955	12.4873345381722	4.83139220280227	12.5612660577346
4.83018184969269	12.4040183005259	4.83191591078445	12.4872628991029	4.84005753783267	12.5595467200703
4.84058398545433	12.4042332177339	4.84148618286432	12.4867614256175	4.85002292655361	12.559689998209
4.85030912148799	12.4041615786646	4.85127430158197	12.4859733958547	4.85929846648713	12.5581855777528
4.86097952881954	12.4042332177339	4.86055339213634	12.4848271707452	4.86805925635008	12.5575408261287
4.87096890125516	12.4040183005259	4.87041533737141	12.4848988098146	4.87776761114778	12.5561796838112
4.88099941783061	12.4040183005259	4.88031559971474	12.4846838926065	4.8876971338684	12.5557498493951
4.89143835737228	12.4041615786646	4.89043883622024	12.4830361940116	4.89674064624065	12.554675263355
4.9017377140073	12.4042332177339	4.90023203645669	12.4833943893583	4.90637280277712	12.5533857601068
4.91263581439737	12.4043048568033	4.90931958091239	12.4826779986649	4.91641376311042	12.5528842866214
4.92246699598108	12.4042332177339	4.9199314973281	12.4828212768036	4.92593298131134	12.5512365880265
4.93252417568767	12.4043764958726	4.9302128115195	12.4823198033182	4.9362383457226	12.5510216708185
4.94355959381034	12.4041615786646	4.93865547842064	12.4822481642489	4.94564268783609	12.5498038066396
4.95389133674463	12.4040899395952	4.94938940793624	12.4815317735554	4.95602712845193	12.5495172503623
4.96426627199164	12.4042332177339	4.95959976420078	12.4807437437926	4.96474440011849	12.5481561080447
4.9752541904515	12.4041615786646	4.96908991433275	12.4806721047233	4.97520584962279	12.5469382438659
4.98533738906499	12.4043048568033	4.97842415626571	12.478737849851	4.98264960207366	12.5465084094498
4.99527003196589	12.4045914130806	4.98760062367624	12.4784512935737	4.99260788743934	12.5455771015484
5.00505006961537	12.4043764958726	4.99623313645791	12.4788811279897	5.00183410058545	12.5448607108549
5.01486835679827	12.4040899395952	5.00682307964337	12.478737849851	5.01070665169855	12.5443592373695
5.02433784235893	12.4045914130806	5.01551974793665	12.4777349028802	5.01980335976327	12.5441443201615
5.03403738406286	12.4043048568033	5.02560550633597	12.4774483466028	5.02912642909469	12.5424249824973
5.04455487780411	12.4042332177339	5.03475513425884	12.4765886777707	5.03867813222931	12.5423533434279
5.05335294779063	12.4042332177339	5.0437412089781	12.4768035949788	5.04846081150347	12.5407772839024
5.06375438647809	12.404448134942	5.0529546063114	12.4769468731174	5.05729653392937	12.540275810417
5.07281666300834	12.4045914130806	5.06279177178057	12.4758006480079	5.0673464258385	12.5393445025155
5.08409088696188	12.4042332177339	5.07207243810702	12.4750842573145	5.07624599028068	12.5389146680994
5.09342475212222	12.4042332177339	5.08138597999196	12.4758722870773	5.08656753587147	12.5386281118221
5.10299246251948	12.4043764958726	5.09113104682309	12.4749409791758	5.09593151954536	12.5369804132272
5.11279644207663	12.404448134942	5.10111225435747	12.473723114997	5.10552914045893	12.5370520522965
