# Supplementary material for: Double dome structure of the Bose–Einstein condensation in diluted S = 3/2 quantum magnets
Source: Nat Commun. 2023 Mar 10;14:1260. doi: 10.1038/s41467-023-36725-4 (PMC10006222; doi:10.1038/s41467-023-36725-4)
Supplement: Supplementary file 5 — Source Data [file 41467_2023_36725_MOESM5_ESM.zip › data/fig5_b.txt]

B (T)	T_N(K)
1	1.4
2	1.29
3	1.147
4	0.99
5	0.841
6	0.697
6.5	0.625
7	0.558
7.5	0.496
