# Supplementary material for: Double dome structure of the Bose–Einstein condensation in diluted S = 3/2 quantum magnets
Source: Nat Commun. 2023 Mar 10;14:1260. doi: 10.1038/s41467-023-36725-4 (PMC10006222; doi:10.1038/s41467-023-36725-4)
Supplement: Supplementary file 5 — Source Data [file 41467_2023_36725_MOESM5_ESM.zip › data/fig5_b_inset.txt]

T(0T)	e(0T)	T(2T)	e(2T)	T(4T)	e(4T)	T(6T)	e(6T)	T(8T)	e(8T)	T(12T)	e(12T)
2.1380184783652	8.58221811945117	2.20820973335543	8.61519673123487	2.2378823298092	8.67543785310734	2.21112715925052	8.73596549636804	2.25674790303895	8.76278389830508	2.30970956018697	8.81070460048426
2.13913111178742	8.58227542372881	2.20798037432935	8.61538297013721	2.23696291471429	8.67549515738499	2.21201727822195	8.7361803874092	2.25788274395371	8.76284120258273	2.30786754134071	8.81094814366425
2.14046728938258	8.58228974979823	2.20660489566163	8.61548325262308	2.2351256096693	8.67582465698144	2.21179470362846	8.73602280064568	2.25788274395371	8.76288418079096	2.30510800045119	8.81149253430186
2.13957638096238	8.58223244552058	2.20362866171014	8.61549757869249	2.23329033678058	8.67638337368846	2.21112715925052	8.73622336561743	2.25652102484112	8.76305609362389	2.30235264139566	8.81169309927361
2.1382409434014	8.58230407586763	2.201342943948	8.61571246973366	2.23145709440323	8.67668422114609	2.21157215893721	8.73632364810331	2.25629417663228	8.76341424535916	2.29960146076258	8.81229479418886
2.13623986732862	8.5822610976594	2.19837630585283	8.61592736077482	2.22733971458571	8.67714265536723	2.2109047042496	8.73646690879742	2.2551603853324	8.7637294188862	2.29571110083382	8.81250968523002
2.13490720262028	8.58223244552058	2.19564267599471	8.61622820823245	2.22460049162739	8.67770137207425	2.21001518313161	8.7367104519774	2.2533478777374	8.76408757062147	2.29182911011199	8.81318301049233
2.13268855700723	8.58217514124294	2.1926864426574	8.61651472962066	2.22072771495104	8.6781598062954	2.20823757497747	8.73676775625504	2.251311098009	8.76457465698144	2.28863845377547	8.81374172719935
2.13025159890672	8.58220379338176	2.1895088455512	8.6165720338983	2.2177723328748	8.67876150121065	2.20734948759073	8.73708292978208	2.24859916247389	8.76494713478612	2.28386308720152	8.81422881355932
2.12759733913518	8.58230407586763	2.18656381944512	8.61698748991122	2.21459556848071	8.67939184826473	2.20624004990508	8.73739810330912	2.24724480948676	8.76543422114609	2.27978004452556	8.81478753026634
2.12472687854476	8.58224677158999	2.18362417832171	8.61713075060533	2.21142497075213	8.67997921711057	2.20446650082144	8.73765597255851	2.24386363228387	8.76599293785311	2.2763846419259	8.81546085552865
2.12076094704998	8.58220379338176	2.18001354020956	8.61730266343826	2.20713186434398	8.68058091202583	2.20291621054166	8.73818603712672	2.24071392528092	8.76665193704601	2.27209309607892	8.81586198547216
2.11856193814875	8.58220379338176	2.17551167764712	8.61754620661824	2.20352539740714	8.68129721549637	2.20225224736559	8.73847255851493	2.23779442859933	8.76705306698951	2.26781192840781	8.81640637610977
2.11395397091972	8.58208918482647	2.17259226885213	8.6178900322841	2.19992694433274	8.68185593220339	2.1987156358366	8.73880205811138	2.23510397463497	8.76766908797417	2.26309216880411	8.8171083535109
2.11088947316763	8.58217514124294	2.1690064946553	8.61820520581114	2.19521611410561	8.682400322841	2.19695018584886	8.7393607748184	2.23174692926588	8.76841404358354	2.25950464755629	8.81762409200969
2.10739450669025	8.58204620661824	2.16453565388228	8.61849172719935	2.19185965687374	8.68330286521388	2.19518663783244	8.73983353510896	2.22750426438459	8.76895843422115	2.25503055264149	8.81812550443906
2.10325435585451	8.58217514124294	2.16141357369619	8.6188212267958	2.18851020515196	8.68373264729621	2.19122560156581	8.74033494753834	2.22460755710347	8.76983232445521	2.25034506088349	8.81881315577078
2.10021074013172	8.5821178369653	2.15807533767833	8.61912207425343	2.18383272113614	8.68463518966909	2.18946822520282	8.74096529459241	2.22104924958134	8.77036238902341	2.2465612651094	8.81925726392252
2.09522342655357	8.5821178369653	2.1527488718093	8.61958050847458	2.17939069255622	8.6854517756255	2.18705492816984	8.74171025020178	2.21661201101829	8.77117897497982	2.24101182452907	8.81980165456013
2.09197946582505	8.58201755447942	2.1487658812258	8.61983837772397	2.17496104543429	8.6861107748184	2.1837698386927	8.74259846650525	2.21240757273143	8.77195258272801	2.2374695186261	8.82053228410008
2.08744935321364	8.58217514124294	2.14501348185675	8.62019652945924	2.17098492765483	8.68674112187248	2.18049139851926	8.74311420500404	2.20931637459897	8.77281214689266	2.23283128310462	8.82101937046005
2.08400677706182	8.58221811945117	2.14061045563671	8.62049737691687	2.16613879141058	8.68774394673124	2.17721959828624	8.7438591606134	2.20403059594063	8.77354277643261	2.22820556229177	8.82169269572236
2.08014310357443	8.5821178369653	2.13621990288965	8.62085552865214	2.16240424792779	8.6884889023406	2.17330218952457	8.74476170298628	2.20073557753046	8.77434503631961	2.22315363229001	8.82230871670702
2.07586156957307	8.5821178369653	2.13271642375381	8.62131396287329	2.15824084600576	8.68920520581114	2.16982805089884	8.74547800645682	2.19569603029783	8.77510431799839	2.21921038568616	8.82296771589992
2.07201846413017	8.58210351089588	2.1281301736739	8.6216004842615	2.15256147958499	8.69009342211461	2.16592863297059	8.74620863599677	2.19110822764149	8.77597820823245	2.21483973266121	8.82344047619048
2.06754712184399	8.58213216303471	2.12312281992111	8.62203026634383	2.14798938104548	8.69083837772397	2.16268637647387	8.74712550443906	2.18762140719821	8.77696670702179	2.21004504210719	8.82411380145278
2.06436138954922	8.58220379338176	2.11834848212396	8.62248870056497	2.14429800722389	8.69176957223568	2.15945070849989	8.74805669895077	2.18262218253027	8.77809846650525	2.20548100291504	8.82475847457627
2.05927820331202	8.58201755447942	2.114669447963	8.62293280871671	2.13953398809132	8.69271509281679	2.1538577969701	8.74884463276836	2.17850400358527	8.77872881355932	2.20114582249893	8.8254604519774
2.05568800919004	8.58203188054883	2.10949066131366	8.62347719935432	2.13521581362533	8.69347437449556	2.14978314119364	8.74976150121065	2.17418040995798	8.77977461662631	2.19725375759015	8.82589023405973
2.05147526775791	8.58201755447942	2.10561818153153	8.62382102502018	2.13069477167046	8.69443422114609	2.14614630603233	8.75072134786118	2.16943785510669	8.78050524616626	2.19229377383289	8.82676412429379
2.04790378550339	8.58214648910412	2.10132707167551	8.62426513317191	2.1253299560567	8.6952508071025	2.14294431018397	8.75188175948346	2.16492393885603	8.78152239709443	2.18756328706059	8.82715092816788
2.04455022421888	8.58208918482647	2.09576691258888	8.62463761097659	2.12126529898721	8.69618200161421	2.13719716788045	8.7527413236481	2.16042276106502	8.78246791767555	2.18263222674719	8.82789588377724
2.04016018337883	8.58216081517353	2.09107826614967	8.62516767554479	2.11614651451493	8.69727078288943	2.1329536340204	8.75371549636804	2.15550748584019	8.78344209039548	2.17771590912691	8.8286408393866
2.03619947812669	8.58194592413236	2.08725305414074	8.62576937046005	2.11146947791204	8.69827360774818	2.12872165669864	8.75476129943503	2.15082015760646	8.78438761097659	2.17260152694898	8.82924253430186
2.03287241205103	8.58201755447942	2.08195657461563	8.62627078288943	2.10638377665183	8.69943401937046	2.12471196187009	8.75602199354318	2.14593462356126	8.78563397901534	2.16792739192941	8.8298299031477
2.02893131835472	8.58220379338176	2.07688975817447	8.62680084745763	2.10194789461437	8.70036521388216	2.11945187401167	8.7571107748184	2.14085282879756	8.78660815173527	2.16263215461861	8.83068946731235
2.02520744588508	8.58204620661824	2.0710004528038	8.62725928167877	2.09584373907105	8.70145399515739	2.11504726896489	8.7582998385795	2.1357874941451	8.78763962873285	2.15714344280646	8.83126251008878
2.02190532423053	8.58188861985472	2.06659896619868	8.62791828087167	2.09143907920002	8.70261440677966	2.1094027670555	8.75963216303471	2.13031857898877	8.78861380145279	2.15230359534879	8.83215072639225
2.01840504315112	8.58187429378531	2.06137636793458	8.62839104116223	2.08662991395696	8.70377481840194	2.10544320008959	8.76057768361582	2.12570605315269	8.78974556093624	2.14768781003889	8.83276674737692
2.0142978936709	8.58187429378531	2.05575698510758	8.62889245359161	2.08038057061433	8.70482062146893	2.10004152522207	8.76178107344633	2.12068987063391	8.79087732041969	2.14329424603947	8.83351170298628
2.01040692472645	8.5818599677159	2.05140140663742	8.62962308313156	2.07622906962543	8.70608131557708	2.0954858983168	8.76302744148507	2.11527407455889	8.79203773204197	2.1362065065342	8.83418502824859
2.00734254302751	8.58191727199354	2.0460269835534	8.63028208232445	2.07064317952836	8.70698385794996	2.09032572249526	8.76434543987086	2.11070639062358	8.79319814366425	2.13163718402115	8.83490133171913
2.00347039525435	8.58201755447942	2.04170076422147	8.63081214689266	2.06569587170391	8.70833050847458	2.08621032385173	8.7654485472155	2.10532580019731	8.79412933817595	2.12646081671853	8.83556033091203
1.99960873765016	8.58197457627119	2.03636259443773	8.63145682001614	2.0607653898348	8.70933333333333	2.08087719781006	8.76676654560129	2.10058188699628	8.79531840193705	2.12150752974589	8.83629096045198
1.99575755042752	8.58194592413236	2.03124857453943	8.63210149313963	2.0550343665697	8.71069430992736	2.07637943323804	8.76807021791768	2.09482670777309	8.79636420500404	2.11656990835519	8.83726513317191
1.99110956741893	8.58203188054883	2.02594952598055	8.63277481840194	2.05075104465488	8.71191202582728	2.07047134849874	8.7694311945117	2.08970668365537	8.79753894269572	2.11205748930485	8.83782384987893
1.98728145488897	8.58183131557708	2.02067033447277	8.63347679580307	2.04526268611965	8.71324435028249	2.06580239303578	8.77060593220339	2.08501166079343	8.79865637610977	2.10612932831611	8.8385688054883
1.98306248980168	8.58196025020177	2.01581480835669	8.63423607748184	2.04060402823349	8.71426150121065	2.06013841186167	8.77189527845036	2.07931584899817	8.7998884180791	2.1014438438723	8.83928510895884
1.97805645074248	8.58187429378531	2.01137868930323	8.63493805488297	2.03495318361953	8.71555084745763	2.05530097400821	8.77334221146086	2.0744510448233	8.80097719935432	2.09596169153389	8.83988680387409
1.97546040064456	8.58190294592413	2.00595362945387	8.63558272800646	2.03032826360885	8.71685451977401	2.05068013149887	8.7747318401937	2.06940049751	8.802151937046	2.0911051315284	8.84071771589992
1.97048160260044	8.58175968523002	2.00054974204934	8.63621307506053	2.02451843285837	8.71821549636804	2.0458740334511	8.7760498385795	2.06476923897143	8.80355589184826	2.08505617004625	8.84134806295399
1.96552066891801	8.58196025020177	1.99437130334634	8.63714426957224	2.01992771025298	8.71937590799032	2.04028706809714	8.77731053268765	2.05935113882167	8.80467332526231	2.08143836210119	8.84209301856336
1.96176227894576	8.5819889023406	1.99000342986756	8.63781759483454	2.01475633119801	8.72083716707022	2.03531699324107	8.77858555286521	2.05395306838435	8.80577643260694	2.07542791862022	8.84296690879742
1.95742329063053	8.58193159806296	1.9860447225433	8.63850524616626	2.00940636168543	8.72204055690073	2.03056190839749	8.78001815980629	2.04917155391494	8.80697982243745	2.0708361612422	8.84375484261501
1.95329434763175	8.58194592413236	1.97993141093298	8.63937913640032	2.00486525334214	8.72341585956417	2.02503429644608	8.78149374495561	2.04381116645732	8.80832647296207	2.06486805389536	8.84429923325262
1.9481996287492	8.58191727199354	1.97600193394868	8.6401384180791	1.99955343352567	8.72474818401937	2.02050981781956	8.78296933010492	2.03886556252873	8.8094295803067	2.06030867581343	8.84501553672316
1.94390363206684	8.5818599677159	1.96993379480825	8.64082606941082	1.99347996516667	8.72622376916868	2.01541258504284	8.78437328490718	2.03374015803492	8.81054701372074	2.05517145587189	8.84578914447135
1.93864991544037	8.58191727199354	1.96389298201894	8.64174293785311	1.98957590079056	8.72792857142857	2.01052876302032	8.78600645682002	2.029025284085	8.81200827280065	2.0504452513823	8.846648708636
1.93361014823223	8.58184564164649	1.95846016900836	8.64274576271187	1.98354669900141	8.72920359160614	2.00488479523106	8.78763962873285	2.02295828869018	8.81332627118644	2.04436302690319	8.84746529459241
1.92878208912688	8.58190294592413	1.95401406646269	8.64374858757062	1.97870394972156	8.73090839386602	1.99945705693052	8.78901493139629	2.01788981982078	8.81475887812752	2.03928127650728	8.84822457627119
1.9230114796088	8.58187429378531	1.94919824229524	8.64469410815174	1.97310811177144	8.73244128329298	1.9940504849941	8.79069108151735	2.0126456446027	8.81599092009685	2.03363406878354	8.84901251008878
1.91936973860126	8.58180266343826	1.94325098717083	8.6455679983858	1.96753556039876	8.73400282485876	1.98866501573482	8.7923385794996	2.00703477820207	8.81730891848265	2.02878343028171	8.84971448748991
1.9130684616681	8.58178833736885	1.93790238380206	8.64661380145278	1.9616043562017	8.7357792574657	1.98330058544904	8.79395742534302	2.00144638802947	8.81891343825666	2.02259838746739	8.85067433414044
1.908314866842	8.5818599677159	1.93257564073892	8.64771690879742	1.95626985211567	8.73719753833737	1.97814760763698	8.79566222760291	1.99568887346066	8.82013115415658	2.01701618725523	8.8515482243745
1.90301134884238	8.58174535916061	1.92708162449587	8.64879136400323	1.95133562235154	8.73894531880549	1.97206555203712	8.79720944309927	1.99052754940908	8.82143482647296	2.01164716405418	8.85220722356739
1.89829432481605	8.58170238095238	1.92217575835771	8.64972255851493	1.94660858683321	8.7406787732042	1.96771089374849	8.79879963680387	1.98538553088817	8.82299636803874	2.00648908859862	8.85319572235674
1.89303164964082	8.58181698950767	1.91635084315578	8.65105488297014	1.94133451472831	8.74221166263115	1.96129925657659	8.80054741727199	1.97912697766536	8.82432869249395	2.0000204687952	8.85378309120258
1.88779045768995	8.58180266343826	1.9114858159765	8.65205770782889	1.93570733881513	8.74407405165456	1.95604202011164	8.80238115415658	1.97421618291822	8.82563236481033	1.99528309117741	8.85457102502018
1.88331505697492	8.5817310330912	1.90626728338764	8.65316081517353	1.93029087714932	8.7457215496368	1.95043217747063	8.80398567393059	1.96913528449709	8.82709362389024	1.99018472089098	8.85541626311542
1.87774287196259	8.58165940274415	1.90069977108028	8.6543212267958	1.92508270150389	8.74746933010492	1.94558942594272	8.80589104116223	1.96332517671738	8.82851190476191	1.98472945637364	8.85621852300242
1.87237966154319	8.58174535916061	1.89534113711638	8.6555102905569	1.91952588419375	8.74924576271186	1.94113489905255	8.80742393058918	1.95847150762111	8.8299588377724	1.97966969550991	8.85696347861178
1.86759062496434	8.58170238095238	1.88963817349111	8.65688559322034	1.91417719546793	8.75129439063761	1.93558787990465	8.80927199354318	1.95289295751831	8.83136279257466	1.97369694507255	8.85773708635997
1.86208748619078	8.58164507667474	1.88487507649609	8.65810330912026	1.90866767566342	8.75289891041162	1.9300642759485	8.81106275221953	1.94807708338556	8.83266646489104	1.96867763221766	8.85863962873285
1.85679080433403	8.58167372881356	1.87994806202203	8.65933535108959	1.90336454536931	8.75481860371267	1.92492996888898	8.81288216303471	1.94235790676789	8.8343282889427	1.96312223273532	8.85948486682809
1.85133521290496	8.58175968523002	1.87413398502568	8.66048143664245	1.8982654178127	8.75663801452784	1.91945141231026	8.81455831315577	1.93648019975432	8.83563196125908	1.95814177226321	8.86031577885391
1.8468072673692	8.58158777239709	1.86870816910858	8.66197134786118	1.89264409094872	8.75868664245359	1.91417751431733	8.81652098466505	1.93190653107278	8.8371218724778	1.9522627318899	8.86107506053269
1.84067598861776	8.58168805488297	1.86384544734771	8.66336097659403	1.88776868987455	8.76046307506053	1.90928674729973	8.81824011299435	1.92625739143145	8.83864043583535	1.94695701811951	8.8620205811138
1.8361872863125	8.5814588377724	1.85864409342917	8.66472195318806	1.88255342866139	8.76244007263922	1.90351444419173	8.82004519774011	1.92081381996684	8.83992978208232	1.94258197593825	8.86279418886199
1.83064427545977	8.58165940274415	1.85275238672886	8.66619753833737	1.87736013204852	8.76434543987086	1.89866438365841	8.82197921711057	1.91647543864252	8.84160593220339	1.93658972743223	8.86341020984665
1.82637033312936	8.58161642453592	1.84813066262197	8.6675585149314	1.87201078721521	8.76643704600484	1.89204810093993	8.82382728006457	1.91089330317952	8.84318179983858	1.93062453091611	8.86437005649717
1.82122620693202	8.58164507667474	1.84264335810367	8.66923466505246	1.86650764598665	8.76845702179177	1.88848617483163	8.82589023405973	1.90515656450007	8.84474334140436	1.92576397329653	8.865200968523
1.81592791037484	8.58157344632768	1.83735701758493	8.67075322841001	1.86102932807573	8.77059160613398	1.88192323556138	8.82782425343019	1.89944560407869	8.84629055690073	1.92127950599347	8.86610351089588
1.80942573840067	8.58157344632768	1.83156915099133	8.67235774818402	1.85522474144148	8.77295540758676	1.8766272236327	8.8299588377724	1.89358307741722	8.84815294592413	1.91502709985708	8.867049031477
1.80470340997109	8.58167372881356	1.82615783293532	8.67409120258273	1.84997206581553	8.77526190476191	1.87170463851461	8.83190718321227	1.88845362996585	8.84951392251816	1.90933692047494	8.86775100887813
1.7986100216238	8.58158777239709	1.82042471860312	8.67586763518967	1.84387298209084	8.77769733656174	1.86610281418684	8.83408474576271	1.88211517563231	8.85124737691687	1.90367178361571	8.86883979015335
1.79323946632854	8.58165940274415	1.81506462973065	8.67760108958838	1.83884305362082	8.77990355125101	1.86000500892955	8.8363196125908	1.87755740536119	8.8530094834544	1.89715257748768	8.86964205004036
1.7873776361262	8.58167372881356	1.8088709599305	8.6793488700565	1.83228434763773	8.78203813559322	1.85393758110756	8.83835391444713	1.87179661540746	8.85455669895077	1.89189114227581	8.87045863599677
1.78205887597206	8.58163075060533	1.80407656416589	8.68126856335755	1.82764634802342	8.78464548022599	1.84944994091142	8.84047417271994	1.86623602280292	8.8561898708636	1.88665149061562	8.87136117836965
1.77727595154153	8.58140153349475	1.79777172050913	8.68315960451977	1.82234382305055	8.78695197740113	1.84309236946099	8.84290960451977	1.86139113059048	8.85793765133172	1.88091295182818	8.872349677159
1.77115582047751	8.58163075060533	1.79319279585255	8.68490738498789	1.8165558055478	8.7895593220339	1.83762100127188	8.84502986279258	1.85553383557807	8.85957082324455	1.87450996476584	8.87319491525424
1.76624963529512	8.58144451170299	1.78745292828078	8.68672679580307	1.81130360971683	8.79198042776433	1.83200484809436	8.84727905569007	1.84953370177395	8.86140456012914	1.86968626207788	8.87399717514124
1.76069259950079	8.5814588377724	1.78241248794174	8.68893301049233	1.80540238229331	8.79447316384181	1.82742952657137	8.84951392251816	1.84373348113625	8.86319531880549	1.86402521315201	8.87498567393059
1.75516299503045	8.58155912025827	1.77572696361048	8.69082405165456	1.8000334762817	8.79705185633575	1.82152486177578	8.85167715899919	1.83779186708476	8.86475686037127	1.85839007625547	8.8759311945117
1.74949440545516	8.58137288135593	1.77073900661619	8.69264346246973	1.7946897807602	8.7996305488297	1.81548236051215	8.85412691686844	1.833059825798	8.86667655367232	1.85311998517895	8.87666182405165
1.74385470627315	8.58148748991122	1.76560826392161	8.69494995964488	1.78937119436854	8.80246711057304	1.81047076002242	8.85636178369653	1.8270034216538	8.86841000807103	1.84719717282819	8.87767897497982
1.73939662543101	8.58151614205004	1.76066566370933	8.69681234866828	1.78407761598409	8.80487389023406	1.80498291017282	8.85868260694108	1.82231431323665	8.87007183212268	1.84247969265945	8.87842393058918
1.73380846878523	8.58140153349475	1.75541799954508	8.69917615012107	1.77880894472492	8.80776775625504	1.79985134155965	8.86100343018563	1.81631290313075	8.8718196125908	1.83644139213785	8.87938377723971
1.72857512521122	8.5814588377724	1.74970713816572	8.70116747376917	1.77291133605967	8.81024616626312	1.79359220597868	8.86352481840194	1.81083863018187	8.8736820016142	1.83093290411137	8.88025766747377
1.72255549040929	8.58153046811945	1.74354065728997	8.70324475383374	1.76785788823452	8.81303974979822	1.78883850892047	8.86564507667474	1.80506071050001	8.87544410815173	1.82528402532267	8.88101694915254
1.71737638370211	8.58141585956417	1.739019409782	8.7055799031477	1.76234193590548	8.8159192897498	1.78329047572359	8.86806618240517	1.80029514281991	8.87707728006457	1.81999194464767	8.88224899112187
1.71190097520524	8.58144451170299	1.73323427645567	8.70772881355932	1.7570146582632	8.81866989507668	1.77793160109068	8.87054459241324	1.7944067076242	8.87906860371267	1.8145592907316	8.88296529459241
1.70725299133215	8.58147316384181	1.7279586955598	8.70997800645682	1.75187358316278	8.82159241323648	1.77308202009668	8.87306598062954	1.78936037649732	8.8809596448749	1.80931523002738	8.88379620661824
1.7010343727826	8.58141585956417	1.72302666922128	8.7123418079096	1.74643780153049	8.82468684422922	1.76712977200177	8.87588821630347	1.78401305330834	8.88290799031477	1.80360646042279	8.884799031477
1.69532667279188	8.58150181598063	1.7166967129052	8.7145910008071	1.74134671280315	8.82792453591606	1.76120931242607	8.87832364810331	1.77804758997269	8.88478470540759	1.797925712558	8.88570157384988
1.68996464535291	8.58138720742534	1.71118923697821	8.71725564971752	1.73454347041976	8.83094733656174	1.75579679555004	8.88091666666667	1.77243367182603	8.88683333333333	1.79178964454152	8.88664709443099
1.68384811989508	8.58155912025827	1.70617922533424	8.71964810330912	1.72919479270556	8.83415637610977	1.74977900112411	8.88378188054883	1.76668873310131	8.88885330912026	1.78648754041509	8.8877215496368
1.67885647845729	8.58148748991122	1.70026120085351	8.72196892655367	1.72340475882464	8.83746569814366	1.74457987373269	8.88633192090395	1.76049852087561	8.89083030669895	1.78057202850878	8.88862409200969
1.67296042932309	8.58127259887006	1.69391397257858	8.72464790153349	1.7178016700251	8.84074636803874	1.7386237842015	8.88912550443907	1.7551302045196	8.8930078692494	1.77437012168079	8.88958393866021
1.66709845729089	8.58148748991122	1.68929453646314	8.72728389830508	1.71238288978065	8.84424192897498	1.73347801206357	8.89196206618241	1.74978811781456	8.89495621468927	1.76851777944865	8.89051513317191
1.66249455184597	8.58141585956417	1.68301514138088	8.72979096045198	1.70622444168639	8.84755125100888	1.72758309703582	8.89479862792575	1.74353674627627	8.89713377723971	1.76222529502682	8.89154661016949
1.65623659592505	8.58137288135593	1.67768545717705	8.7323410008071	1.70086579543955	8.85120439870864	1.72172070626014	8.89766384180791	1.73794128184849	8.89912510088781	1.75706076819111	8.89259241323648
1.65047149528671	8.58137288135593	1.67177988944796	8.73489104116223	1.69553501290413	8.85465698143664	1.71589068891994	8.90057203389831	1.73237483695411	8.90113075060533	1.75160958268231	8.89356658595642
1.6445894801096	8.58134422921711	1.66605926643386	8.73757001614205	1.68947664726895	8.85806658595642	1.71161551425956	8.90356618240516	1.72668387598498	8.90319370460048	1.74541272639974	8.89444047619048
1.63919106990478	8.581200968523	1.66081939877095	8.74013438256659	1.68345432316698	8.86182001614205	1.70478119921677	8.90638841807909	1.72087073151366	8.90532828894269	1.73971190668444	8.895400322841
1.63382241966696	8.58128692493947	1.65531033446143	8.74259846650525	1.67791559954631	8.86535855528652	1.69934600393948	8.90936824051655	1.71554474630952	8.90750585149314	1.73434678284286	8.89637449556094
1.6289271870067	8.58128692493947	1.65027521245037	8.74536339790153	1.67270436903821	8.86902602905569	1.69363980799965	8.91210451977401	1.70949089769388	8.90949717514124	1.7287040770847	8.89734866828087
1.62332095883941	8.58122962066182	1.64423800401574	8.74799939467312	1.66737261709497	8.87295137207425	1.68811418323205	8.91532788539145	1.70392227662644	8.91174636803874	1.72309104944611	8.89829418886199
1.61730882637109	8.58124394673123	1.6394061007193	8.75069269572236	1.66162886439237	8.87651856335755	1.68232220293127	8.91823607748184	1.69853279644428	8.91386662631154	1.71750757393898	8.89921105730428
1.61118934905288	8.58130125100888	1.63358174490336	8.75345762711864	1.65635662155516	8.88034362389023	1.67803676036287	8.92141646489104	1.6925774601643	8.91608716707022	1.71120522771812	8.9002998385795
1.60655345347797	8.58122962066182	1.62779282558145	8.75609362389023	1.65140332199044	8.88393946731235	1.67142292861603	8.92449656981437	1.68739488569241	8.91816444713479	1.70642877650232	8.90127401129944
1.60179664069695	8.58112933817595	1.62304351195106	8.75897316384181	1.64546370833304	8.88779317998386	1.6663089652336	8.92747639225182	1.68179790612363	8.92034200968523	1.70019278967349	8.90223385794996
1.59606327355062	8.58117231638418	1.61703346560272	8.76165213882163	1.63984763621002	8.89190476190476	1.66064144926049	8.93057082324455	1.67623182659742	8.92259120258273	1.69517201897326	8.90312207425343
1.59064937758812	8.58131557707829	1.61219638360036	8.76440274414851	1.63454987963251	8.89571549636804	1.65529454460243	8.93357929782082	1.67142308291388	8.92475443906376	1.6894429640438	8.90411057304278
1.58526728809577	8.58122962066182	1.60625581123001	8.76732526230831	1.62942349565741	8.899898708636	1.65026339542636	8.93703188054883	1.66562526411402	8.92714689265537	1.68403727488596	8.90515637610977
1.58033810840019	8.581200968523	1.6009138386896	8.77033373688458	1.62347767881578	8.90402461662631	1.64511549284165	8.94036985472155	1.65971754829808	8.92956799838579	1.67822552665059	8.90605891848265
1.57431884651429	8.58111501210654	1.59518492501755	8.77347114608555	1.61756931849514	8.90885250201776	1.63857725901308	8.94389406779661	1.65341682807444	8.93200343018563	1.67259117686933	8.90737691686844
1.56806259342159	8.58115799031477	1.58921514355031	8.77649394673123	1.61211634226445	8.91292110573043	1.63264620936857	8.94740395480226	1.64814980346219	8.93425262308313	1.66598607781674	8.90826513317191
1.56226286026371	8.58127259887006	1.58410981105834	8.77973163841808	1.60683392278084	8.91770601291364	1.62717165863693	8.95088518966909	1.64206441897485	8.93671670702179	1.66070497307635	8.90935391444713
1.55650099618498	8.58121529459241	1.57807627213019	8.78285472154964	1.60020451879326	8.92219007263923	1.62131118619266	8.95450968523002	1.63657819036053	8.93906618240517	1.65417847721844	8.91034241323648
1.55132034358448	8.58111501210654	1.57221918002412	8.78582021791768	1.59499019615299	8.92683171912833	1.61534879739675	8.95824878934625	1.63028681367012	8.94173083131558	1.64867901783042	8.91151715092817
1.54536001865121	8.58124394673123	1.56667050473318	8.788900322841	1.58885392486324	8.93151634382567	1.60942426549901	8.96177300242131	1.62389846037222	8.94432384987893	1.64265135980367	8.91251997578693
1.53997704774193	8.58115799031477	1.56115677157408	8.79210936238902	1.58302925082856	8.93612933817595	1.60381036177421	8.96562671509282	1.61851598424301	8.94684523809524	1.63721677257548	8.91349414850686
1.53396140398975	8.58112933817595	1.55541140797164	8.79530407586764	1.5775106721583	8.94095722356739	1.59741679392425	8.96913660209847	1.61275391045206	8.94922336561743	1.63084610899859	8.91466888619855
1.52838499697568	8.58115799031477	1.5494395125495	8.79834120258273	1.57202624703955	8.94571347861178	1.59228006092188	8.97291868442292	1.60702736816908	8.95188801452784	1.62534086081352	8.91562873284907
1.52297673768933	8.58100040355125	1.54377169398004	8.80169350282486	1.56684088089514	8.95052703793382	1.5862345026336	8.97657183212268	1.60133617066874	8.95438075060533	1.61945828736805	8.91664588377724
1.51734200772064	8.58112933817595	1.53866360209677	8.80475928167877	1.56089575047037	8.95561279257466	1.58036230782545	8.98045419693301	1.5955458913641	8.95705972558515	1.61361238311934	8.91762005649717
1.51148591657318	8.58107203389831	1.53306722377996	8.8078393866021	1.55499108577611	8.96055528652139	1.57518948570287	8.98412167070218	1.59005906676503	8.95958111380145	1.60807235904837	8.91879479418886
1.50644414041665	8.58115799031477	1.52750799536896	8.81103410008071	1.54964630639736	8.96535451977401	1.56912674378679	8.98796105730428	1.58420764204761	8.96218845843422	1.60256533805911	8.91996953188055
1.5004092582496	8.58108635996772	1.52224173800786	8.81425746569814	1.54381830586415	8.97021105730428	1.56284462228399	8.99197235673931	1.57892111961803	8.96492473769169	1.59615981199595	8.92094370460048
1.49505418905464	8.58102905569007	1.5163729984333	8.81765274414851	1.53828648563518	8.97511057304278	1.5586814952788	8.9960696125908	1.57261849180247	8.96753208232446	1.59032739964983	8.92184624697337
1.48948216737652	8.58101472962066	1.51130371590812	8.82061824051655	1.53304558551156	8.97999576271186	1.55260290026127	8.99989467312349	1.56688034643467	8.97013942695722	1.58492632226778	8.92289205004036
1.4841995406862	8.58108635996772	1.50526203831397	8.82389891041162	1.52745751398004	8.9850815173527	1.54707895771786	9.00369108151735	1.56182548716646	8.97286138014528	1.57929649556116	8.92398083131558
1.4789520007987	8.58112933817595	1.50013704957845	8.82706497175141	1.5220325567669	8.99006698950767	1.5418449740837	9.00778833736885	1.55577250935493	8.97546872477805	1.57357234697002	8.92516989507667
1.47349200323279	8.58110068603713	1.49454960323711	8.8303599677159	1.51664309129957	8.99555387409201	1.53639012934681	9.01195722356739	1.55078183157849	8.97843422114608	1.5673698182132	8.92635895883777
1.46819289049167	8.58094309927361	1.48887835827076	8.83375524616626	1.51116481687697	9.001098062954	1.53084474404113	9.01642695722357	1.54442574764162	8.98119915254237	1.56223434155763	8.92736178369653
1.46183295609377	8.58102905569007	1.48312571586086	8.83706456820016	1.50498408048307	9.00655629539952	1.52483688606838	9.02082506053269	1.53849403528854	8.98405004035513	1.55636576212707	8.92863680387409
1.45625066333358	8.58108635996772	1.47753621409377	8.84045984665053	1.49921715567028	9.01234402744148	1.51874842636255	9.02509422921711	1.53235401006229	8.98697255851493	1.54990557748627	8.92975423728814
1.45058922185373	8.58098607748184	1.471626232153	8.84358292978208	1.49349160291957	9.01821771589992	1.51270470704151	9.03000807102502	1.52687865350689	8.98995238095238	1.54424559935134	8.93071408393866
1.44497018108203	8.58112933817595	1.46576140064585	8.84703551251009	1.48780716287887	9.02381920903955	1.50707147590167	9.03424858757062	1.52045401480543	8.99283192090395	1.53800065726956	8.93211803874092
1.43903873443449	8.58097175141243	1.46029646378298	8.85025887812752	1.48204394343138	9.02953531073446	1.50075036549102	9.03889023405973	1.51530123691386	8.99605528652139	1.5325431368226	8.93313518966909
1.43315467073113	8.58102905569007	1.4548708110851	8.85335330912026	1.47632306286457	9.03532304277643	1.49568096211483	9.0433599677159	1.50896633713602	8.9989921307506	1.52577099653979	8.9342096448749
1.42813203761648	8.58081416464891	1.44913424888332	8.85630447941889	1.47064424983035	9.04098184019371	1.4895683682756	9.04805891848265	1.50328288677077	9.00201493139629	1.52088033370145	8.93535573042776
1.42198896410722	8.58095742534302	1.44344169383732	8.85934160613398	1.46477326211016	9.04689850686037	1.48409536255307	9.0526289346247	1.49751973116513	9.0050807102502	1.51420286022105	8.93648748991122
1.41681416314382	8.58094309927361	1.43756321524496	8.86219249394673	1.45859919485008	9.05277219531881	1.47842491214584	9.0573995157385	1.49179797521193	9.00806053268765	1.5088999975414	8.93773385794996
1.41088100001314	8.58104338175948	1.43218744587647	8.86514366424536	1.45282068292551	9.05818744955609	1.47221154943005	9.06219874899112	1.48611736504056	9.01112631154157	1.50279673757978	8.93875100887813
1.40533557336936	8.58104338175948	1.42662517795283	8.86793724778047	1.44765802070695	9.06396085552865	1.46627966640739	9.0668117433414	1.48036058710687	9.01437832929782	1.49709465419731	8.94001170298628
1.40005765015021	8.58085714285714	1.42121798167864	8.87070217917676	1.44230409767332	9.06994915254237	1.46119877782499	9.07182586763519	1.47464615699987	9.01748708635997	1.49119819250838	8.94102885391445
1.39459777443986	8.58098607748184	1.41585164521451	8.87308030669895	1.43653838410782	9.07566525423729	1.45535196913269	9.07645318805488	1.46908915241989	9.02062449556094	1.48546217807858	8.9422895480226
1.38973189507756	8.58085714285714	1.41030487560435	8.87581658595642	1.43081802021043	9.08141000807103	1.45000379849661	9.08122376916868	1.46322880419484	9.02367594834544	1.47965222197213	8.94326372074253
1.38369828530621	8.58100040355125	1.40502114278938	8.87819471347861	1.42569711825067	9.08709745762712	1.44491899906181	9.08619491525424	1.45752706273895	9.02675605326876	1.4737706604089	8.94449576271187
1.37847656080051	8.58102905569007	1.39934229912895	8.88054418886198	1.4203923907881	9.09285653753027	1.43908656456348	9.09092251815981	1.45231943247871	9.02992211460855	1.46850411729923	8.94548426150121
1.37318804277937	8.58091444713479	1.39403381178716	8.88270742534302	1.41490852327732	9.09877320419693	1.43318946842945	9.09615153349475	1.4465880259032	9.032901937046	1.4628206666864	8.94674495560936
1.36794167994318	8.58091444713479	1.388980696169	8.88487066182405	1.40957553278168	9.10461824051655	1.42788980962693	9.10129459241324	1.44078971239665	9.03612530266344	1.45706733448796	8.94791969330105
1.36220847726653	8.58095742534302	1.3837526373341	8.88703389830508	1.40406789411572	9.11080710250202	1.42230145327354	9.10656658595642	1.43525742761122	9.03970682001614	1.45113493956286	8.94910875706215
1.35715471136039	8.58102905569007	1.37751154631226	8.88909685230024	1.39817712756428	9.1170102905569	1.41654007247557	9.1121107748184	1.42932961275557	9.04315940274415	1.44569222208464	8.95045540758676
1.35130875701595	8.58091444713479	1.37174624784812	8.89107384987893	1.39254818681082	9.12298426150121	1.41082538701485	9.11746872477805	1.42366721957362	9.0465403551251	1.43941127625832	8.95158716707022
1.34520758534637	8.58082849071832	1.36644531811549	8.89286460855529	1.38644137374878	9.1295885794996	1.40494408174077	9.12292695722357	1.417619242363	9.05027945924132	1.43351055392685	8.9528908393866
1.33977720684262	8.58084281678773	1.36067428698225	8.89454075867635	1.38122114901363	9.13579176755448	1.39900678731555	9.12842816787732	1.41172936834009	9.05354580306699	1.42765780709394	8.95413720742534
1.334090828917	8.58097175141243	1.35495479207578	8.89624556093624	1.37490756621182	9.14196630347054	1.39353928786304	9.13407263922518	1.4059945478358	9.05725625504439	1.42131760419658	8.95528329297821
1.32885756178676	8.58095742534302	1.34928644580891	8.8977784503632	1.36947079560181	9.14816949152542	1.38759626809678	9.13994632768362	1.40030692035874	9.06085209846651	1.41588260816366	8.95664426957224
1.32287493408899	8.58094309927361	1.34396852497985	8.89891020984665	1.3635727242871	9.154501614205	1.3822200448099	9.14533292978208	1.39435415032176	9.06453389830508	1.40954215200532	8.95777602905569
1.31763961457851	8.58091444713479	1.3380027056819	8.90019955609362	1.35833031334818	9.16051856335755	1.37607023704231	9.15097740112994	1.38865939237186	9.06801513317191	1.40409369414855	8.95882183212268
1.31215786843644	8.58087146892655	1.33258446959174	8.90130266343826	1.35223499430238	9.16662146892655	1.37017953753102	9.1568797417272	1.38270591673415	9.07165395480226	1.39786040214353	8.96018280871671
1.30663052124467	8.58090012106537	1.32692254712164	8.9022911622276	1.34708504594343	9.1729106133979	1.36434163163589	9.16266747376917	1.37700792652178	9.07520682001614	1.3924015839103	8.96151513317191
1.30105994651359	8.58065657788539	1.32169859582225	8.90302179176756	1.34168377312986	9.17915677966102	1.35895344972862	9.16829761904762	1.37135888986855	9.07884564164649	1.38647822129006	8.96253228410008
1.29563778208465	8.5809287732042	1.31632917568199	8.9037380952381	1.33623230902781	9.18498748991122	1.353314848265	9.17438619854722	1.36595763721698	9.08254176755448	1.38070798233725	8.9640221953188
1.29036047628542	8.58091444713479	1.31072459188423	8.90438276836158	1.33082893260273	9.19107606941082	1.34782374901378	9.18007364810331	1.36010756144204	9.08619491525424	1.37518779313562	8.96513962873285
1.28522445827426	8.58074253430186	1.3055481129639	8.90459765940275	1.32518771654727	9.19742251815981	1.34238044861117	9.18607627118644	1.35460413520602	9.09001997578693	1.36951583910004	8.96641464891041
1.28004203882434	8.58087146892655	1.30023203391231	8.90505609362389	1.31931629462698	9.20313861985472	1.33688867591752	9.19216485068604	1.34876036887682	9.09354418886199	1.36399159396288	8.96754640839387
1.27454100961583	8.58084281678773	1.29450529774276	8.90514205004036	1.31424939913171	9.20911259079903	1.3312556044879	9.1978093220339	1.34345118042955	9.09739790153349	1.35832006072796	8.9687784503632
1.26936344879705	8.58069955609362	1.28965505973097	8.90515637610977	1.30876290306366	9.21505790960452	1.32614539979554	9.20375464083939	1.33809189640292	9.10132324455206	1.35269904758866	8.97018240516546
1.26369462152934	8.58081416464891	1.28430378619255	8.90505609362389	1.30341945876336	9.22127542372881	1.32033133762266	9.21030165456013	1.33230702827503	9.1052199354318	1.34693698103102	8.97147175141243
1.25825839527212	8.58077118644068	1.2785551260787	8.90491283292978	1.29776194568105	9.22740698143664	1.31457371999019	9.2164905165456	1.32648344353554	9.10938882163035	1.34103880657441	8.9727610976594
1.2530486271878	8.58081416464891	1.27348339541023	8.90451170298628	1.29207004595846	9.23376775625504	1.30887209619228	9.22312348668281	1.32090116125084	9.11355770782889	1.33510331476437	8.9740790960452
1.24762396762432	8.58082849071832	1.26740335876984	8.90408192090396	1.28661237080926	9.23945520581114	1.30331664681881	9.22984241323648	1.3150958956195	9.11768361581921	1.32931849244558	8.97536844229217
1.24190441983807	8.58068523002421	1.26173404776332	8.9036091606134	1.2811180930755	9.24574435028249	1.29736589433757	9.23617453591606	1.3094384725235	9.12166626311542	1.32322150828619	8.97664346246973
1.23658211300708	8.58078551251009	1.25680801310516	8.90273527037934	1.27523939735002	9.25150343018563	1.29192071131048	9.24266424535916	1.30338641095449	9.12557728006457	1.31791512727233	8.97804741727199
1.23105372122248	8.5806709039548	1.25132665068393	8.90200464083939	1.26959318560317	9.25724818401937	1.28643908388628	9.24903934624697	1.29775355875888	9.12970318805488	1.31139447247413	8.97932243744956
1.22582846889342	8.5807998385795	1.24581224633802	8.90127401129944	1.26468713001412	9.26306456820016	1.28100964248488	9.25550040355125	1.29217606306226	9.13411561743341	1.30637344467709	8.98048284907183
1.22056585466464	8.58084281678773	1.24068437413973	8.90008494753834	1.2593128253917	9.26862308313156	1.27563133752131	9.26180387409201	1.28708921753773	9.13812691686844	1.30042384021229	8.98177219531881
1.21551438259845	8.58061359967716	1.23543530701807	8.89903914447135	1.25373574635187	9.27443946731235	1.26970467189447	9.26872336561743	1.28152847505731	9.14222417271994	1.29523621431363	8.9832191283293
1.21017832323496	8.58065657788539	1.23015071125181	8.89779277643261	1.24862851609779	9.2800696125908	1.2644310517288	9.27542796610169	1.27567910879503	9.14647901533495	1.28931607180858	8.98450847457627
1.2042415557044	8.58069955609362	1.22426181449784	8.8965893866021	1.24298766154659	9.28580004035513	1.25886991565644	9.28213256658596	1.27031287803737	9.15084846650525	1.28328616611357	8.98571186440678
1.19916456694876	8.58078551251009	1.21899545555604	8.89517110573043	1.23756445482611	9.29151614205004	1.25319591182569	9.28903773204197	1.26449284121332	9.15550443906376	1.27825341886278	8.98695823244552
1.19389093461278	8.58068523002421	1.21353563413859	8.8936811945117	1.23211004894505	9.2970316787732	1.24757715035557	9.2959715496368	1.25873136812547	9.15954439063761	1.27225588204379	8.98853410008071
1.18850464602618	8.58059927360775	1.20836302661576	8.89189043583535	1.22646503399041	9.30244693301049	1.24217531427213	9.30266182405166	1.2533562840818	9.16394249394673	1.26673707540666	8.98973748991122
1.18324324501961	8.58048466505246	1.20292051948844	8.89048648103309	1.22095305697781	9.30787651331719	1.23666184754761	9.30956698950767	1.24786784841054	9.16858414043584	1.2611065425529	8.99106981436642
1.17771598652492	8.58065657788539	1.19776022733532	8.88882465698144	1.21525558436334	9.31299092009685	1.23128000575188	9.31645782889427	1.2424310935546	9.17283898305085	1.25528635344346	8.99243079096045
1.17246767054069	8.58087146892655	1.19225758871898	8.88700524616626	1.21054899044109	9.31780447941889	1.22594722581403	9.32334866828087	1.236644928512	9.17719410815174	1.24968628429167	8.99379176755448
1.16733889512816	8.58069955609362	1.18672763550209	8.8853290960452	1.20502691986404	9.323248385795	1.22050539863002	9.33048305084746	1.23131180972273	9.18196468926554	1.24390036678849	8.99523870056497
1.16187306759304	8.58072820823245	1.18139855068094	8.88323748991122	1.1995550638147	9.32831981436643	1.21487997620473	9.33735956416465	1.2256344802532	9.18636279257466	1.23880560615088	8.99654237288136
1.15645336009891	8.58064225181598	1.17641563038854	8.88120318805488	1.19413221981164	9.33326230831316	1.20946151079808	9.34450827280065	1.22040032923034	9.19099011299435	1.23297009466049	8.99798930589185
1.15115290343748	8.58064225181598	1.17057753996144	8.87921186440678	1.18838046228494	9.33814749798224	1.20416823029489	9.35174293785311	1.21467285420812	9.19533091202583	1.22734788414958	8.99929297820823
1.14589496976421	8.58055629539952	1.16538392791317	8.87719188861986	1.18327945767749	9.3429897094431	1.19876989009259	9.35880569007264	1.20900023686693	9.20037368845843	1.22177914807688	9.00073991121873
1.14053208768151	8.58078551251009	1.16001258955399	8.87510028248588	1.17762770754469	9.3476313559322	1.19296947486991	9.36615496368039	1.20338113623946	9.20498668280872	1.21626257939963	9.00207223567393
1.13513920237374	8.58064225181598	1.15468588715921	8.87298002421307	1.17217352373642	9.35215839386602	1.18737252307524	9.37321771589992	1.19818876415748	9.20967130750605	1.2106457891938	9.00350484261501
1.12986089578825	8.58064225181598	1.14933059211993	8.87085976594027	1.16669354026873	9.35658514931396	1.18219455441161	9.38018018563358	1.19252091456724	9.21451351896691	1.20485689876339	9.00475121065375
1.12447991904914	8.58048466505246	1.14416180633641	8.86879681194512	1.16140482927419	9.36079701372074	1.17669465415959	9.38724293785311	1.18683196432801	9.21918381759483	1.19956807272079	9.00608353510896
1.11914026176555	8.58068523002421	1.138749383663	8.86644733656174	1.15594487071988	9.36495157384988	1.17153265895795	9.39447760290557	1.18141410187812	9.22399737691687	1.19395753534193	9.00743018563358
1.11369997158561	8.58051331719128	1.13359158287059	8.86406920903955	1.15060166620442	9.36899152542373	1.1657669584624	9.40176957223567	1.17626030520738	9.2288109362389	1.18861661873546	9.00902037933818
1.10823090781366	8.58047033898305	1.1281236704321	8.86196327683616	1.14544268500767	9.37301715092817	1.16040910144071	9.40919047619048	1.17064728515698	9.2338393866021	1.18296066211334	9.01030972558515
1.10280274438899	8.580398708636	1.12269912253851	8.85952784503632	1.13983504326563	9.37679923325262	1.155096007825	9.41655407586764	1.16487116770846	9.23866727199354	1.17728424088721	9.0118282889427
1.09762080852959	8.58042736077482	1.11752296563778	8.85716404358354	1.13448194030444	9.38045238095238	1.14947676353517	9.42380306698951	1.15978081884165	9.24355246166263	1.17187147528941	9.01310330912026
1.0921333649906	8.58062792574657	1.11217994917351	8.85484322033898	1.12917105820429	9.38411985472155	1.1441138575233	9.43100907990315	1.1541023439361	9.24863821630347	1.16629367729925	9.0146218724778
1.08682303673737	8.58044168684423	1.10680901834622	8.85267998385795	1.1235604520949	9.38738619854722	1.13879450380646	9.43841565778854	1.14840433057756	9.25342312348668	1.16076409139571	9.01592554479419
1.08148505905828	8.5805419693301	1.10141051719089	8.85025887812752	1.11840080076802	9.39078147699758	1.1332445621449	9.44540677966102	1.14282436910046	9.25862348668281	1.15521226677656	9.0171289346247
1.07612121459936	8.58055629539952	1.09598484445866	8.84768018563358	1.11314467713168	9.39400484261501	1.12760489149855	9.45294229217111	1.13763154087315	9.26358030669895	1.14970714151278	9.01883373688458
1.07046836323884	8.58057062146893	1.09073195797497	8.84538801452785	1.10746090306261	9.39701331719128	1.1221459807082	9.46032021791768	1.13200634433937	9.26878066989508	1.14417941969285	9.02022336561743
1.06532316523855	8.58049899112187	1.08499169556251	8.84303853914447	1.10208610963433	9.39987853107345	1.11673013133374	9.46759786117837	1.12636081987679	9.27369451170299	1.13849465230091	9.0216416464891
1.0596320816948	8.58057062146893	1.07949389399111	8.84044552058111	1.09635700829877	9.40284402744149	1.11129003878157	9.47501876513317	1.12082803098486	9.27905246166263	1.13299068155412	9.02290234059726
1.0544435740899	8.58051331719128	1.07416935941648	8.83821065375303	1.09093323644927	9.40529378531073	1.10569487193496	9.4824683212268	1.11533918375339	9.2843101291364	1.12739761868591	9.02456416464891
1.0489778744933	8.58044168684423	1.06863023257472	8.83580387409201	1.08567979247272	9.40770056497175	1.10027326785826	9.48967433414044	1.109893002825	9.28941020984665	1.12171728242323	9.02588216303471
1.04343400198941	8.58044168684423	1.06345555760283	8.83351170298628	1.08014509030198	9.41005004035513	1.0949566350575	9.49696630347054	1.10409911133772	9.29468220338983	1.11640836299308	9.02730044390638
1.0380670195011	8.58057062146893	1.05775432540231	8.83109059725585	1.07484564398119	9.41205569007264	1.0893587583609	9.50412933817595	1.09899491515967	9.29983958837772	1.11068449154016	9.02883333333333
1.03293591754625	8.58037005649718	1.05260435871051	8.82858353510896	1.06927237127921	9.41431920903955	1.08405957668039	9.51150726392252	1.09354286992749	9.30514023405973	1.10500483305351	9.03035189669088
1.02711021044299	8.5805419693301	1.04718687071719	8.82623405972558	1.0637459970491	9.41605266343826	1.07848534558679	9.51878490718321	1.08781513711208	9.3105411622276	1.09936794037633	9.03164124293785
1.02183311114918	8.58041303470541	1.04157165207451	8.82397054075868	1.05820466820409	9.41781476997579	1.07276901298083	9.52580468119451	1.0821967381904	9.31565556900726	1.09377292502181	9.03311682808717
1.01618339747237	8.58055629539952	1.03631331775072	8.82157808716707	1.05283449454825	9.41974878934625	1.0674116430784	9.53303934624697	1.07649921016262	9.32119975786925	1.08828325324039	9.03473567393059
1.01101166772536	8.58048466505246	1.03067995910108	8.81912832929782	1.04732777214688	9.42105246166263	1.06191338616183	9.54021670702179	1.07103495895445	9.32644309927361	1.08258650520303	9.03616828087167
1.00541691146523	8.58038438256659	1.02551968311961	8.81695076674738	1.04187060819259	9.42255669895077	1.0562180771712	9.54736541565779	1.0654315389342	9.33181537530266	1.07693697843112	9.03750060532688
1.00011713984329	8.58028410008071	1.02005165113596	8.8147302259887	1.03646309418973	9.42348789346247	1.05057399142237	9.55441384180791	1.05999770609865	9.33723062953995	1.07139681730334	9.03900484261501
0.994815000309718	8.58034140435835	1.01463769855272	8.8124810330912	1.03098681119318	9.4245910008071	1.04516079106915	9.56134765940274	1.05436881142257	9.34251694915254	1.0657222242914	9.04042312348668
0.989396952026335	8.58041303470541	1.0092199053668	8.81003127522195	1.02573861546062	9.42532163034706	1.03955830648013	9.56842473769169	1.04896940302908	9.3480181598063	1.05997917391755	9.04191303470541
0.984094474764218	8.58028410008071	1.00368538358888	8.80765314769976	1.01989991940915	9.42628147699758	1.03424336694752	9.57555912025827	1.04332122165227	9.3535910008071	1.0544698814698	9.04333131557708
0.97884867865463	8.58041303470541	0.998436804429391	8.80560451977401	1.01446769999706	9.42678288942696	1.02845247002065	9.58250726392252	1.03772567689667	9.35916384180791	1.04877681968787	9.04469229217111
0.973381171991171	8.58037005649718	0.993073613520984	8.80325504439064	1.00897609943343	9.42704075867635	1.02323850500674	9.58942675544794	1.03200863516439	9.36436420500404	1.04296631869371	9.04628248587571
0.968029395483946	8.58022679580307	0.987600388953117	8.80117776432607	1.00354130430942	9.42745621468927	1.01750158913048	9.59631759483454	1.02646265878274	9.36995137207425	1.03762241013674	9.04771509281679
0.962736245475549	8.58032707828894	0.981911839646345	8.79904317998386	0.998386261408284	9.42768543179984	1.0122760158241	9.60302219531881	1.02102746353084	9.37555286521388	1.03204693747848	9.04921933010492
0.957500740205147	8.58021246973366	0.976722286340418	8.79669370460048	0.992786647902781	9.42778571428572	1.00648517215749	9.6096408393866	1.01575777786728	9.38078188054883	1.02624998749757	9.05073789346247
0.952375021538509	8.58038438256659	0.971586742354309	8.79463075060533	0.987466802321847	9.42762812752219	1.00092310032589	9.61617352703793	1.01014783169995	9.38641202582728	1.02096817439261	9.05198426150121
0.947041267416292	8.58048466505246	0.966131992517344	8.79243886198547	0.981825189123407	9.42728430185634	0.995748625701784	9.62293543179984	1.00465151733176	9.39217110573043	1.01524793791975	9.05358878127522
0.941714984647474	8.5805419693301	0.960684998240148	8.79039023405973	0.976460256939252	9.42688317191283	0.989975535338648	9.62985492332526	0.99893922445776	9.3978299031477	1.00981678132945	9.05526493139629
0.936499580290838	8.58029842615012	0.955194548737471	8.78844188861985	0.970836305466207	9.42641041162228	0.984427841729169	9.63631598062954	0.993289768752965	9.4035316787732	1.00412880938052	9.05665456012914
0.930884666657646	8.58025544794189	0.950023101074929	8.78619269572236	0.965432525184672	9.42570843422115	0.978834400978894	9.64259079903148	0.988022989376705	9.40914749798224	0.998303595944625	9.05824475383374
0.92578799488272	8.58028410008071	0.944601681506694	8.78418704600484	0.959933120453004	9.42494915254237	0.973459812503149	9.64912348668281	0.982175924249407	9.41496388216303	0.992925196337509	9.059648708636
0.920448902474514	8.5802697740113	0.939341913586531	8.78248224374496	0.954342351331395	9.42410391444713	0.967883374020835	9.65544128329298	0.97655294167676	9.42057970137207	0.987149176412141	9.06108131557708
0.915170808803466	8.58015516545601	0.934040515309246	8.78027602905569	0.949118256343782	9.42290052461663	0.962317841741729	9.66184503631961	0.971251159676215	9.42642473769169	0.981960473973714	9.06274313962873
0.909807171100486	8.58021246973366	0.928847412275484	8.77845661824052	0.943651189618144	9.4216684826473	0.956865343685975	9.66810552865214	0.965596537125021	9.43215516545601	0.976227814155004	9.06427602905569
0.904649458595032	8.58034140435835	0.923273773481379	8.77640799031477	0.938196879036811	9.42043644067797	0.951372924816111	9.67436602098466	0.95985473432711	9.43804317998386	0.970568553911697	9.06566565778854
0.899028451084402	8.58018381759483	0.917766237939686	8.77451694915254	0.932463665943827	9.41880326876513	0.945843055978206	9.68051190476191	0.954429520106481	9.44408878127522	0.965176166922742	9.06732748184019
0.893616646806934	8.58028410008071	0.91256102364152	8.77251129943503	0.927184651331531	9.41722740112994	0.940082379146581	9.68668644067797	0.948718816067773	9.44976190476191	0.959651864604504	9.06884604519774
0.888361517880581	8.58018381759483	0.906944921160454	8.7707491928975	0.921536211505204	9.41556557707829	0.934487216179556	9.69247417271994	0.942977716515135	9.45554963680387	0.954095665369755	9.0703789346247
0.883167264513411	8.58019814366424	0.901675283855633	8.7689011299435	0.91600269040437	9.41381779661017	0.929100892719062	9.69831920903955	0.937353223595594	9.46138034705408	0.948507879821697	9.07188317191283
0.877806959859492	8.58016949152542	0.896282950434493	8.76696711057304	0.910674165132688	9.4117405165456	0.923586588654629	9.70410694108152	0.931985487499746	9.4672397094431	0.942794748215348	9.07331577885391
0.872555228989479	8.58029842615012	0.890863892203211	8.7653196125908	0.905269076347595	9.40951997578692	0.918043375557056	9.70975141242938	0.926301738702539	9.4733282889427	0.937563200800733	9.07499192897498
0.867012556494464	8.58008353510896	0.885330793577267	8.76325665859564	0.899337716403905	9.40744269572236	0.912519687735534	9.71552481840194	0.920686604251646	9.47941686844229	0.931739507851738	9.07658212267958
0.861582444796415	8.58012651331719	0.879909822420153	8.76175242130751	0.894109972449611	9.40499293785311	0.90687937784132	9.72124092009685	0.914909272066921	9.48534786117837	0.926114321814753	9.0780577078289
0.856175961267641	8.58011218724778	0.87442361743686	8.75980407586764	0.888366881146379	9.40252885391445	0.901173075120941	9.72662752219532	0.909385425473354	9.4912215496368	0.920499988723661	9.07964790153349
0.850835844261369	8.5802697740113	0.869177388534331	8.75815657788539	0.882958840749559	9.40002179176756	0.895715800478492	9.73208575464084	0.903659061040012	9.49733878127522	0.914894689186482	9.08125242130751
0.845518856341927	8.58022679580307	0.86356768982824	8.75648042776433	0.877356930030403	9.39721388216304	0.889972886537081	9.73722881355932	0.898270137926927	9.50328410008071	0.909429278129519	9.08284261501211
0.840142416129461	8.58016949152542	0.858323642286131	8.75501916868442	0.872123695784829	9.39463518966909	0.884693347554983	9.7423718724778	0.892551892395061	9.50934402744148	0.903703761112087	9.08436117836965
0.834914383312974	8.58011218724778	0.852810347733832	8.75334301856336	0.866573148399094	9.39155508474576	0.879004910208587	9.7475292574657	0.886776969930653	9.51560451977401	0.898157865672008	9.08585108958838
0.82958796699387	8.58022679580307	0.847366933199569	8.75166686844229	0.860718490028965	9.3885609362389	0.873389307340245	9.75260068603713	0.881076785855432	9.52177905569007	0.89226950794878	9.08745560936239
0.823968499356056	8.58008353510896	0.841789780593231	8.75000504439064	0.855270069157252	9.38546650524617	0.867678316035319	9.75737126715093	0.875576080669412	9.52776735270379	0.886562888903521	9.0890601291364
0.81865894417832	8.58018381759483	0.836324890740402	8.74828591606134	0.849646947866123	9.38227179176755	0.862165363080727	9.76219915254237	0.869729176851426	9.53385593220339	0.880655177847894	9.09070762711865
0.813337789894221	8.58006920903955	0.830851055314147	8.74679600484262	0.844256827334657	9.37900544794189	0.856478444470553	9.76658292978208	0.864042417659099	9.53998748991122	0.875057791689941	9.09212590799032
0.807968222320879	8.58004055690073	0.825564455287045	8.74540637610977	0.838658177467637	9.37556719128329	0.851227614244998	9.77103833736885	0.858309092924932	9.54597578692494	0.869225666389525	9.0938307102502
0.802666920012072	8.57998325262308	0.820228753282585	8.74391646489104	0.833210846160095	9.37235815173527	0.845605273386155	9.77530750605327	0.852851477643981	9.55186380145278	0.863620265791768	9.09533494753834
0.797282804982552	8.57996892655367	0.814809125034379	8.74241222760291	0.827795085269318	9.3686906779661	0.840057277188949	9.77973426150121	0.847424263140533	9.55800968523002	0.857629492742316	9.09698244552058
0.791894184734823	8.58011218724778	0.809422372125992	8.74087933817595	0.822221381965426	9.3651091606134	0.834235193298573	9.78358797417272	0.84167813752296	9.56415556900726	0.851670746112648	9.09858696529459
0.786502658866662	8.58005488297014	0.803846964011774	8.73951836158192	0.816759313630685	9.36144168684423	0.82876015315303	9.7876709039548	0.835895557564234	9.57028712671509	0.846023476612586	9.10013418079096
0.781109792925556	8.58004055690073	0.79841962396479	8.73788518966909	0.811332064678172	9.35770258272801	0.823282179692157	9.79156759483454	0.830230732465863	9.57647598870057	0.840328726450956	9.10178167877321
0.775965510482177	8.57996892655367	0.793171879507725	8.73649556093624	0.805648247127211	9.35393482647296	0.81783991527538	9.79514911218725	0.824717767300066	9.582349677159	0.834515158096926	9.10331456820016
0.770466125148823	8.57992594834544	0.787814253287709	8.73533514931396	0.8003664310302	9.35006678773204	0.812068284627562	9.79888821630347	0.81927863402109	9.58835230024213	0.82874363567724	9.10491908797417
0.765283624490398	8.57996892655367	0.782352499843273	8.73380225988701	0.794940229290667	9.34621307506053	0.806522529637913	9.80201129943503	0.813585641483923	9.59442655367232	0.823129077913327	9.10645197740113
0.759861487544775	8.58001190476191	0.77686137987184	8.73245560936239	0.7893418804811	9.34221610169492	0.801159542425279	9.80532062146893	0.808008238454099	9.60038619854721	0.817337504963053	9.10817110573043
0.754513450476646	8.57982566585956	0.771752267492615	8.73120924132365	0.783683507438354	9.3382191283293	0.795483174895238	9.80834342211461	0.802331916289998	9.60650343018563	0.811454418763253	9.10974697336562
0.749171750469902	8.57983999192897	0.766070622334443	8.72983393866021	0.778241177916171	9.33407889426957	0.789991286631327	9.81158111380145	0.796701451015443	9.61239144471348	0.805596665828936	9.1111795803067
0.743772298391344	8.57994027441485	0.760702663950923	8.7286305488297	0.772907024265919	9.33002461662631	0.784439505097627	9.81426008878128	0.791253511077335	9.61829378531074	0.799943952464401	9.11285573042776
0.738415809380171	8.57989729620662	0.755245215288061	8.72736985472155	0.767479726368494	9.32572679580307	0.778932518594656	9.81685310734463	0.785678188090401	9.62419612590799	0.794318825706093	9.1144889023406
0.73322929046785	8.57992594834544	0.749864545534338	8.72618079096045	0.762127676138634	9.3216581920904	0.773469982655178	9.81927421307506	0.780082223593536	9.62999818401937	0.788654455903634	9.11593583535109
0.727987824165611	8.57992594834544	0.744813046540027	8.72499172719935	0.75668854436666	9.31733171912833	0.76811676562119	9.82172397094431	0.77473046662557	9.63594350282486	0.78318713416152	9.11772659402744
0.722757056237989	8.57981133979015	0.739327211276251	8.72358777239709	0.751167575132185	9.31306255044391	0.762548270685194	9.82380125100888	0.769161431174406	9.6419604519774	0.777385279698634	9.11921650524617
0.717202952766602	8.57994027441485	0.73388976921224	8.72254196933011	0.745632393903294	9.30847820823245	0.756965316741623	9.82584987893462	0.763513423818012	9.64783414043584	0.771652815789209	9.12077804681195
0.711941617047861	8.57982566585956	0.728409165684544	8.72123829701372	0.740239175087506	9.30410875706215	0.751494986919259	9.82755468119451	0.758105451017943	9.65362187247781	0.766145331080529	9.12239689265537
0.706548004878962	8.57979701372074	0.723008817350916	8.7202784503632	0.734740881730678	9.2996676755448	0.745795735260045	9.82923083131558	0.752371863643001	9.65953853914447	0.760635474916284	9.12400141242938
0.701291933833245	8.57982566585956	0.717716490767883	8.7189604519774	0.729323038867726	9.29536985472155	0.740424520318536	9.83079237288136	0.746907595443755	9.66519733656174	0.755093840528183	9.1254913236481
0.696083026914991	8.57992594834544	0.712325592105236	8.71767110573043	0.72410166341011	9.29101472962066	0.734950724379912	9.83202441485069	0.741432279599279	9.67099939467312	0.749492884515582	9.12723910411622
0.690666401248891	8.5798686440678	0.706870813813565	8.71673991121872	0.718460470847962	9.28638740920097	0.729468599049137	9.83342836965295	0.735800072819395	9.67677280064568	0.743984010381175	9.12868603712671
0.685332108934836	8.57979701372074	0.701497876073613	8.71560815173527	0.712934230672985	9.28183171912833	0.72398009540082	9.83438821630347	0.730194427475521	9.68238861985472	0.738418193639389	9.1303908393866
0.67999630952957	8.5797397094431	0.69606599711948	8.71437610976594	0.707519627372557	9.27710411622276	0.718315871728953	9.83516182405166	0.724730620655866	9.68804741727199	0.732827349357707	9.13192372881356
0.674661286548636	8.57978268765133	0.690744020161003	8.713401937046	0.701936376568039	9.27269168684423	0.712738454713353	9.83583514931396	0.719093110231101	9.69351997578693	0.727213152640524	9.13347094430993
0.669382442137386	8.57981133979015	0.685394315977725	8.71235613397902	0.696521351505433	9.2682792574657	0.70721795422776	9.83616464891041	0.713486212159562	9.69925040355125	0.721743179193592	9.13503248587571
0.664159446641128	8.57978268765133	0.680126373099569	8.71118139628733	0.691349591302972	9.26355165456013	0.701889750603569	9.83650847457627	0.708184279332232	9.70473728813559	0.716383771343285	9.13669430992736
0.658760175901328	8.57972538337369	0.674572893737058	8.71017857142857	0.685803486204791	9.2587380952381	0.696424654977159	9.83659443099274	0.70263537826995	9.71028147699758	0.710807640636139	9.13827017756255
0.653474144520887	8.5797397094431	0.669289222252721	8.70917574656981	0.68013698474053	9.25419673123487	0.690830771113599	9.83659443099274	0.697091501271183	9.71576836158192	0.705156753367597	9.13976008878127
0.64792476673774	8.57981133979015	0.663784511568507	8.70812994350283	0.674793553881497	9.24956941081517	0.685220451951795	9.83617897497982	0.691371324341929	9.72124092009685	0.699590605682939	9.14157949959645
0.642568520611678	8.57976836158192	0.658345323619793	8.70738498789346	0.669281431254201	9.24488478611784	0.679724882825024	9.83566323648103	0.685845845909922	9.72667050040355	0.694028670097586	9.14308373688458
0.637398498124063	8.57968240516546	0.653019849248564	8.70626755447942	0.663883714403291	9.24021448748991	0.674265500798156	9.83506154156578	0.680331010693007	9.73198547215496	0.688498042021348	9.14450201775626
0.632053071925261	8.57971105730428	0.647660673240734	8.70506416464891	0.65849974822462	9.23557284100081	0.668743845743796	9.83437389023406	0.674778841741446	9.73721448748991	0.682999703325477	9.14616384180791
0.626799610406949	8.57963942695722	0.64224827589212	8.7041186440678	0.653011357165793	9.23088821630347	0.663238534142207	9.83314184826473	0.669242609135773	9.74241485068604	0.677313803080426	9.14776836158192
0.62133926021579	8.57975403551251	0.636834388672313	8.70318744955609	0.647426284842176	9.22627522195319	0.657655457244474	9.83195278450363	0.663603522649865	9.74767251815981	0.67164478847086	9.14934422921711
0.616044767727437	8.57972538337369	0.631467424115819	8.70225625504439	0.642006891537412	9.22154761904762	0.65216610707418	9.83047719935432	0.658011526312974	9.752700968523	0.666113391881277	9.15083414043584
0.610822293767701	8.57972538337369	0.625968192252709	8.70122477804681	0.636519822862003	9.21680569007264	0.646536896214387	9.82897296206618	0.652397112160372	9.7577294188862	0.66055220390343	9.1523813559322
0.605627733715574	8.57976836158192	0.620699005598114	8.70050847457627	0.631016013574181	9.21229297820823	0.6411419302614	9.82718220338983	0.646993141087009	9.76281517352704	0.655034391499522	9.15405750605327
0.60039888002315	8.5797397094431	0.615455811047548	8.69934806295399	0.625718831366699	9.20752239709443	0.635658910221398	9.82531981436643	0.641409078995225	9.76751412429379	0.649470207513304	9.15551876513317
0.595119770286848	8.57962510088781	0.610048533645508	8.69857445520581	0.620123909869698	9.20283777239709	0.630073251493158	9.82301331719128	0.635855976661669	9.77237066182405	0.643887107882985	9.15725221953188
0.589795841604853	8.57965375302664	0.604676758174755	8.69761460855529	0.614716114026442	9.19825343018563	0.624544445947277	9.82057788539144	0.630248319632727	9.77722719935432	0.638245424729387	9.15867050040355
0.58453244417462	8.57969673123487	0.59915726387805	8.69665476190476	0.609259634152269	9.19335391444714	0.6189666991385	9.81819975786925	0.624698652863161	9.78189749798224	0.632658741509519	9.1601890637611
0.579309065630148	8.57955347054076	0.593762585134863	8.6959098062954	0.603698960908176	9.1889414850686	0.613595341845442	9.81549213075061	0.619165119630194	9.78638155770783	0.627043191758563	9.16160734463277
0.574164573203489	8.57956779661017	0.58852799754119	8.69513619854722	0.598383441025685	9.18444309927361	0.608095799608847	9.8124406779661	0.613752717705191	9.79092292171106	0.621548660715601	9.16329782082324
0.568964427738094	8.57959644874899	0.583253744320255	8.69429096045198	0.593086367720845	9.1798014527845	0.602698629540634	9.80960411622276	0.608195783019758	9.79540698143664	0.616111157497639	9.16474475383374
0.563769945857487	8.57963942695722	0.577830707144955	8.69331678773204	0.587635744705866	9.1750308716707	0.597303192241043	9.80612288135593	0.602881528222682	9.79979075867635	0.610571349437416	9.16639225181598
0.558510444503008	8.57953914447135	0.572549285159626	8.69255750605327	0.582137528113614	9.1705181598063	0.591719665715095	9.80262732041969	0.597217152781807	9.80400262308313	0.604879807710005	9.16778188054883
0.553120860467601	8.57963942695722	0.567093818780119	8.69172659402744	0.576652954736245	9.1660197740113	0.586301752109746	9.79920338983051	0.591625523076362	9.80817150928168	0.599298706337524	9.1693290960452
0.548083901684586	8.57946751412429	0.5618708683483	8.69085270379338	0.571311388475778	9.16143543179984	0.580876033801626	9.79536400322841	0.586180069219367	9.81226876513317	0.59382552983551	9.17096226795803
0.543055712101549	8.5796107748184	0.556589016107442	8.69005044390638	0.565982658446272	9.15712328490718	0.575554741311494	9.79146731234867	0.580765470398347	9.81609382566586	0.588364774677889	9.17235189669088
0.537886501991626	8.57938155770783	0.551374810987386	8.68924818401937	0.560686260729856	9.15265355125101	0.57017421274811	9.78732707828894	0.575346839781939	9.82017675544794	0.582954713719762	9.17368422114609
0.532718875490719	8.57943886198547	0.546041424136039	8.6884889023406	0.555114647134235	9.14799757869249	0.564775520197961	9.78304358353511	0.569821645914351	9.82388720742534	0.577577444993611	9.17524576271186
0.527490496901126	8.57953914447135	0.540780510269814	8.68762933817595	0.54974035242832	9.14352784503632	0.559396751328972	9.77858817594835	0.564423176145241	9.82742574656981	0.572077185071955	9.17667836965295
0.522397704627042	8.57945318805488	0.535428559189803	8.68698466505246	0.544357279236139	9.13923002421307	0.554123465665867	9.77407546408394	0.558893392257402	9.83100726392252	0.56665155658036	9.17808232445521
0.517341724530363	8.57951049233253	0.53026375519656	8.68622538337369	0.539081697539202	9.1348892251816	0.548886393078481	9.76937651331719	0.553541057377577	9.83441686844229	0.56141608685928	9.17954358353511
0.512322725529164	8.57945318805488	0.52512218018932	8.68548042776433	0.533688949406356	9.13057707828894	0.543589216553729	9.7646202582728	0.548261211130331	9.83755427764326	0.55610008159359	9.18103349475383
0.507191357721145	8.57946751412429	0.519898318329352	8.68476412429379	0.52839011847018	9.12626493139629	0.538396301608042	9.75974939467312	0.543004599081664	9.84050544794189	0.550823371618831	9.18219390637611
0.502132261049334	8.57938155770783	0.514659584775633	8.68396186440678	0.523121844573111	9.1219098062954	0.533180105268177	9.75463498789346	0.537741333610988	9.84367150928168	0.545570558915392	9.18379842615012
0.497215322450228	8.57941020984665	0.509585369614656	8.68325988700565	0.517914848964753	9.11792715899919	0.528050995087039	9.74969249394673	0.532413329819133	9.84659402744149	0.540373771092438	9.18481557707829
0.492294209925186	8.5793385794996	0.504481985928923	8.68261521388216	0.512739145156306	9.11341444713479	0.523155609474669	9.74475	0.52734185841676	9.84934463276836	0.535444542146438	9.18620520581114
0.487041226074179	8.57938155770783	0.498946342171259	8.68179862792575	0.50681240222101	9.10850060532688	0.518322077428784	9.73970722356739	0.521956210040229	9.85206658595642	0.530383360295815	9.18755185633575
0.481831444936509	8.57943886198547	0.493160673326852	8.68109665052462	0.500896863382392	9.10440334947538	0.51366410231072	9.73546670702179	0.516637614445656	9.85434443099274	0.525783856598738	9.1885403551251
0.476983215892659	8.5793385794996	0.488058337264809	8.68055225988701	0.495702153304857	9.10095076674738	0.509711690321781	9.73179923325262	0.511610380646767	9.85630710250202	0.521695775868428	9.18957183212268
0.473062859537821	8.57953914447135	0.483825470807498	8.67996489104116	0.491361512003533	9.09748385794996	0.506168492867844	9.72824636803874	0.507331241459954	9.85804055690073	0.51789815382842	9.19054600484261
0.469642260489769	8.57932425343019	0.479627354968881	8.67927723970944	0.486794922965197	9.09391666666667	0.503156518579498	9.72510895883777	0.503559822497139	9.8594588377724	0.51446329640589	9.19127663438257
0.466777036712774	8.57938155770783	0.475693657454036	8.67904802259887	0.482146001499419	9.09059301856336	0.500370922174756	9.7221004842615	0.500018860411452	9.8607911622276	0.5112671533888	9.1919786117837
0.464109633060951	8.5793385794996	0.472465369552647	8.67854661016949	0.477825995410288	9.08768482647296	0.497858802663616	9.71939285714286	0.496832740561564	9.86183696529459	0.508328838776727	9.19258030669895
0.461646233781818	8.5793385794996	0.469455120461737	8.67838902340597	0.47417996075118	9.08526372074253	0.495331438187167	9.71669955609362	0.493896984566694	9.86275383373689	0.50550501172281	9.19325363196126
0.459540106606829	8.57930992736078	0.466949761283755	8.67795924132365	0.471068104337917	9.08311481033091	0.493187225891321	9.71430710250202	0.49115157563542	9.86381396287329	0.502872493880039	9.19392695722357
0.457489959123205	8.57936723163842	0.464580925121187	8.67767271993543	0.468215682819928	9.08109483454399	0.491061417850039	9.71194330104923	0.488706662964173	9.86467352703793	0.500465463565528	9.19448567393059
0.455590898556623	8.57928127522195	0.462344827543074	8.6773718724778	0.465554047185544	9.07923244552058	0.489136366286435	9.70959382566586	0.486337003126775	9.86518926553672	0.498107327700688	9.1950300645682
0.453767655591787	8.57941020984665	0.460345198833187	8.67717130750605	0.463231225304445	9.0776709039548	0.487304008335125	9.70776008878128	0.484280825042279	9.86587691686844	0.495940018382224	9.19541686844229
0.452172708588029	8.57943886198547	0.458481467213737	8.67705669895077	0.461037733574178	9.07613801452784	0.485485343362082	9.70571146085553	0.482204483617398	9.86653591606134	0.493907354985424	9.19587530266344
0.450648133012946	8.57926694915254	0.456727023570166	8.67688478611784	0.459028322068118	9.07477703793382	0.483961001042023	9.70383474576271	0.480332425063811	9.86705165456013	0.491865609051669	9.19653430185634
0.449227699889012	8.57938155770783	0.45511441169953	8.67649798224375	0.457117621996971	9.07324414850686	0.482319386248461	9.70195803066989	0.478561358364562	9.86738115415658	0.490005553282377	9.19690677966102
0.447897866377785	8.57929560129136	0.453559757084758	8.67635472154964	0.455326219550988	9.07206941081517	0.480802328795087	9.70012429378531	0.476791222303198	9.86796852300242	0.488222481477887	9.19737953995157
0.446622381302734	8.57939588377724	0.452096418968452	8.67634039548023	0.453730896971667	9.07085169491525	0.479382529759026	9.69872033898305	0.475131583801983	9.86839830508475	0.486439836635439	9.1978093220339
0.445411862532974	8.57929560129136	0.450802587112015	8.67602522195319	0.452090787175464	9.06974858757062	0.478045894207813	9.6969295803067	0.47360442367053	9.86902865213882	0.484918657483094	9.19816747376917
0.444253853724632	8.57935290556901	0.449471017673033	8.67592493946731	0.450675565598192	9.0687887409201	0.476704381161065	9.6954683212268	0.472147244120291	9.86932949959645	0.483234140355254	9.19841101694915
0.443204453812911	8.57942453591606	0.448226535739066	8.67566707021792	0.449225052325821	9.06774293785311	0.475518302977295	9.6938781275222	0.470782705832027	9.86944410815174	0.481831164332489	9.19884079903148
0.442171510474932	8.57929560129136	0.447078938646649	8.67566707021792	0.447949995451164	9.06689769975787	0.47428914503052	9.69247417271994	0.469426199845549	9.86987389023406	0.480350996136834	9.19931355932203
0.441166096893613	8.57938155770783	0.445937432965827	8.67546650524617	0.446704451007956	9.06599515738499	0.473127398900927	9.69094128329298	0.468160243060574	9.87014608555286	0.47896483379447	9.19942816787732
0.440255182349138	8.57928127522195	0.444946355647492	8.67545217917676	0.445487978779968	9.06510694108152	0.472104973569066	9.68965193704601	0.466866063499724	9.87037530266344	0.477695244387317	9.199800645682
0.439325829881986	8.57936723163842	0.443904568005164	8.67528026634383	0.444343624353884	9.06431900726392	0.470990315606549	9.6883196125908	0.465485898503714	9.8707191283293	0.476420460732677	9.20007284100081
0.43847843549531	8.57926694915254	0.442922868768029	8.67502239709443	0.443248659703045	9.06344511702986	0.469881000870134	9.68707324455206	0.46403297640378	9.87113458434221	0.475092924136938	9.20044531880549
0.437656610959448	8.57945318805488	0.44204429887218	8.67502239709443	0.442159338777359	9.06284342211461	0.468956636598082	9.68588418079096	0.46264692722331	9.87142110573043	0.473915231896013	9.20067453591606
0.436860078965717	8.57942453591606	0.441125706842942	8.67483615819209	0.441204089431167	9.06201251008878	0.46797631791838	9.68469511702986	0.461441117776554	9.87146408393866	0.472743467005632	9.20091807909605
0.436154589441409	8.57930992736078	0.440287159866865	8.67482183212268			0.467083341190841	9.68339144471348	0.460184829947088	9.87175060532688	0.471624585486142	9.20126190476191
0.435418578454322	8.57932425343019	0.43945193822431	8.67464991928975			0.46612282944547	9.68234564164649	0.459082866456039	9.87202280064568	0.470581263503037	9.20141949152542
0.434674235517101	8.57928127522195	0.438706303358009	8.67467857142857			0.465272426986816	9.68121388216303	0.458042742429014	9.87220903954802	0.46954264874098	9.20177764326069
0.43404145772726	8.57932425343019	0.43795256319892	8.67450665859564			0.464483928844999	9.68018240516546	0.457007493142447	9.87236662631154	0.468508715409945	9.20200686037127
0.433356314300485	8.57938155770783	0.437233662153775	8.67442070217918			0.463663044758265	9.67920823244552	0.456032966206947	9.87238095238095	0.467560224201103	9.20212146892655
0.432760025322882	8.57935290556901	0.436474535672064	8.67452098466505			0.462845131092893	9.67829136400323	0.455196316827368	9.87259584342212	0.466581182596616	9.20240799031477
0.43214386773618	8.57935290556901	0.435845811630743	8.67429176755448			0.462111537279061	9.6771882566586	0.454229796084715	9.87275343018563	0.465709364142514	9.20253692493947
0.431551074041971	8.57943886198547	0.435144741179	8.67414850686037			0.46133398301561	9.67637167070218	0.45342209970433	9.87291101694915	0.464806676869122	9.20282344632768
0.430992184256684	8.57929560129136	0.434551747385938	8.67416283292978			0.460547569746648	9.67531154156578	0.452584386380165	9.87299697336562	0.463953023434915	9.20288075060533
0.430445519022644	8.57932425343019	0.433928819544268	8.6741914850686			0.459867472746701	9.67439467312349			0.463091279273175	9.20328188054883
0.429846937515081	8.57952481840194					0.459155020223572	9.67350645682002			0.462255381475053	9.20339648910412
0.429345907853039	8.57935290556901					0.458433403557452	9.67264689265537			0.461478767580697	9.20353974979822
0.428856728479516	8.57938155770783					0.457828138924182	9.67170137207425			0.460738441073023	9.20369733656174
0.428400513463843	8.57915234059726					0.457179032650805	9.67088478611784			0.459967088612227	9.2039122276029
0.427934747247066	8.57929560129136					0.456543163267188	9.67012550443906			0.459242897010525	9.20409846650525
0.427491148046389	8.5793385794996					0.455931732930384	9.66930891848265
0.427016939367765	8.57923829701372					0.455344547365709	9.66852098466505
0.426648877964741	8.57926694915254					0.454747678816824	9.66776170298628
0.426155677569591	8.57922397094431					0.454174862036287	9.6671313559322
0.42577872165777	8.5793385794996					0.453648295034833	9.66640072639225
0.425371147997932	8.57938155770783					0.45306718414629	9.665799031477
0.425016500523852	8.57929560129136					0.452576680551704	9.66502542372881
0.424631271347001	8.57928127522195					0.452053950526098	9.66438075060533
0.42427792852712	8.57938155770783					0.451543556116173	9.66365012106538
0.423914843552896	8.57936723163842					0.451078589374289	9.66293381759484
0.423573109148864	8.57935290556901					0.450559449334771	9.66238942695722
0.423252617748045	8.57926694915254					0.450118606904284	9.66175907990315
						0.449667675007668	9.66114305891848
						0.449173832426387	9.66048405972559
						0.448768630640732	9.6598393866021
						0.448265928658185	9.65929499596449
						0.447895121300952	9.65882223567393
