# Supplementary material for: Double dome structure of the Bose–Einstein condensation in diluted S = 3/2 quantum magnets
Source: Nat Commun. 2023 Mar 10;14:1260. doi: 10.1038/s41467-023-36725-4 (PMC10006222; doi:10.1038/s41467-023-36725-4)
Supplement: Supplementary file 5 — Source Data [file 41467_2023_36725_MOESM5_ESM.zip › data/figS1.txt]

B(x=0.0)	M(x=0.0)	B(x=0.25)	M(x=0.25)
0	-0.006017851112551	0	-0.004018608797348
0.005	-0.005468132706784	0.005	-0.002420300326251
0.01	-0.004849230329875	0.01	2.28269027645314E-05
0.015	-0.004234141235341	0.015	0.004618744889186
0.02	-0.003620111021821	0.02	0.007770227860909
0.025	-0.00300830530104	0.025	0.009904892340465
0.03	-0.002398968430154	0.03	0.011837330276095
0.035	-0.001765562847429	0.035	0.013665953847698
0.04	-0.00110303569625	0.04	0.015475520978475
0.045	-0.000399768964099	0.045	0.017253623800285
0.05	0.00037833921593	0.05	0.019029881546894
0.055	0.001288372641789	0.055	0.020730337162263
0.06	0.002408063946551	0.06	0.02246062907907
0.065	0.003693156959525	0.065	0.024206283785211
0.07	0.005366046653013	0.07	0.025938900426748
0.075	0.007097830166258	0.075	0.027695881163768
0.08	0.009151911407148	0.08	0.029430833033311
0.085	0.011260118226416	0.085	0.031214099965026
0.09	0.01348271977203	0.09	0.032887978795109
0.095	0.015378032524851	0.095	0.034703518787919
0.1	0.017110290708895	0.09999999	0.0364400951639
0.105	0.018566837248709	0.09999999	0.036440165185729
0.11	0.019774972737	0.095	0.034745185277407
0.115	0.020828114633989	0.09	0.032978597545415
0.12	0.021783045551048	0.085	0.031279230769491
0.125	0.022690752809121	0.08	0.029542552861858
0.13	0.023541948963775	0.075	0.02782188544548
0.135	0.024417299963827	0.07	0.026116458280235
0.14	0.025259854675728	0.065	0.024411612296173
0.145	0.026090669009285	0.06	0.022732551850727
0.15	0.026944833026727	0.055	0.021046244145955
0.155	0.027777229596281	0.05	0.019386086093312
0.16	0.028598569238542	0.045	0.01772617311707
0.165	0.029453660127958	0.04	0.016091233426227
0.17	0.030285944349394	0.035	0.014506881005915
0.175	0.031129276135779	0.03	0.01287708791952
0.18	0.031994927748299	0.025	0.011268213854609
0.185	0.032871889071378	0.02	0.00966947544948
0.19	0.033615530627611	0.015	0.008093641184695
0.195	0.034587884865323	0.01	0.0065401999009
0.2	0.035317539080849	0.005	0.00494469300319
0.195	0.034539565812185	0	0.003361530603866
0.19	0.033741360519914	-0.005	0.001592032064433
0.185	0.032936713935538	-0.01	-0.001479365540755
0.18	0.03213256355535	-0.015	-0.006078150357408
0.175	0.03132970517852	-0.02	-0.008748506338264
0.17	0.030525798219255	-0.025	-0.01081768990421
0.165	0.029729633917797	-0.03	-0.012683015417608
0.16	0.028931372451467	-0.035	-0.014558942235952
0.155	0.028137295952538	-0.04	-0.016355541323954
0.15	0.027344211861986	-0.045	-0.018241019119806
0.145	0.026556660916251	-0.05	-0.019954719364176
0.14	0.025772517863433	-0.055	-0.021674182405091
0.135	0.024993730070912	-0.06	-0.023481400303497
0.13	0.024214708219812	-0.065	-0.025094885305863
0.125	0.023438579332754	-0.07	-0.026884440197844
0.12	0.022674584042453	-0.075	-0.0285769868476
0.115	0.021903192501043	-0.08	-0.030275037213135
0.11	0.021140770084396	-0.085	-0.031979585604423
0.105	0.020381895995814	-0.09	-0.032972960788162
0.1	0.01962729113572	-0.095	-0.03557844154423
0.095	0.018875775848875	-0.09999999	-0.037309871315762
0.09	0.018134446791407	-0.09999999	-0.037251087990118
0.085	0.017386273861076	-0.095	-0.035517977694684
0.08	0.016658070808743	-0.09	-0.033807400423899
0.075	0.015926750096131	-0.085	-0.0320423741787
0.07	0.015195757065531	-0.08	-0.030298326473539
0.065	0.014475980122057	-0.075	-0.02857454308576
0.06	0.013774384849034	-0.07	-0.026863657718926
0.055	0.013069391045437	-0.065	-0.025153259003806
0.05	0.012364481502929	-0.06	-0.023466804253193
0.045	0.011667623575553	-0.055	-0.021773970513936
0.04	0.010989827378886	-0.05	-0.020152261447726
0.035	0.010298549408044	-0.045	-0.018500873629195
0.03	0.009619713991285	-0.04	-0.016848172901365
0.025	0.008952321230357	-0.035	-0.015214833209319
0.02	0.008302367706065	-0.03	-0.013581815617688
0.015	0.007632671808715	-0.025	-0.011969104356535
0.01	0.00699313857238	-0.02	-0.010354660055109
0.005	0.00634281898047	-0.015	-0.008770234111876
0	0.00569987597875	-0.01	-0.007227653213795
-0.005	0.005086602242559	-0.005	-0.005631789204757
-0.01	0.004507759459636	0	-0.004056805705197
-0.015	0.003821824578045	0.005	-0.00239944957605
-0.02	0.003144534884145	0.01	0.000202446972645
-0.025	0.002574330735272	0.015	0.004906030450177
-0.03	0.001879443581135	0.02	0.007692044987475
-0.035	0.001199916287215	0.025	0.009978604320102
-0.04	0.000454231399584	0.03	0.011946392776222
-0.045	-0.000331171637379	0.035	0.01376240541638
-0.05	-0.001137691345755	0.04	0.01558124693844
-0.055	-0.002143004776389	0.045	0.017382246898409
-0.06	-0.003284662946949	0.05	0.019153442066765
-0.065	-0.005068259539806	0.055	0.020916472689831
-0.07	-0.006805789659293	0.06	0.022655090202134
-0.075	-0.008770018620242	0.065	0.024400727402818
-0.08	-0.011019356209267	0.07	0.026137237258061
-0.085	-0.013524578808376	0.075	0.027888654760748
-0.09	-0.015587514953444	0.08	0.029616355869873
-0.095	-0.017482209791615	0.085	0.031397154532108
-0.1	-0.018842820400891	0.09	0.03305340536668
-0.105	-0.020010885060382	0.095	0.034813050434303
-0.11	-0.020965422759028	0.09999999	0.036604646462606
-0.115	-0.021887819533546
-0.12	-0.022827321309049
-0.125	-0.023687552124869
-0.13	-0.024426718481063
-0.135	-0.025379074753748
-0.14	-0.026114458723299
-0.145	-0.027018898523603
-0.15	-0.027858457285687
-0.155	-0.02840405719669
-0.16	-0.029382272261231
-0.165	-0.030148963906367
-0.17	-0.030849566771013
-0.175	-0.031869949829225
-0.18	-0.032650132610879
-0.185	-0.034027333292266
-0.19	-0.034189404815009
-0.195	-0.034992019770916
-0.2	-0.035895729308452
-0.195	-0.035144260833323
-0.19	-0.034333865770235
-0.185	-0.03352353624355
-0.18	-0.032713525036533
-0.175	-0.031905199051288
-0.17	-0.031099522609162
-0.165	-0.030297637916023
-0.16	-0.029497092037958
-0.155	-0.028699429761592
-0.15	-0.027905175378142
-0.145	-0.027112540680062
-0.14	-0.026322630423847
-0.135	-0.025543112368559
-0.13	-0.024762555093177
-0.125	-0.02398097732239
-0.12	-0.023210128796884
-0.115	-0.022442725613667
-0.11	-0.021678758410396
-0.105	-0.020912375722585
-0.1	-0.020153819953671
-0.095	-0.019400469647563
-0.09	-0.018650396161567
-0.085	-0.017908158956811
-0.08	-0.017175677313645
-0.075	-0.016439272848688
-0.07	-0.015713532092611
-0.065	-0.014993680250391
-0.06	-0.014279689235001
-0.055	-0.013575069925131
-0.05	-0.012863887612694
-0.045	-0.012168883429268
-0.04	-0.011484561679406
-0.035	-0.010793367969653
-0.03	-0.010112575823169
-0.025	-0.009450761146306
-0.02	-0.008782212135996
-0.015	-0.008129631538209
-0.01	-0.00746840107156
-0.005	-0.006820791878
0	-0.006187699933771
0.005	-0.005556078813655
0.01	-0.004920185656347
0.015	-0.00429032933792
0.02	-0.003679760382672
0.025	-0.00305170912401
0.03	-0.002401310888417
0.035	-0.001728781946022
0.04	-0.001024583005361
0.045	-0.000322223765134
0.05	0.000481301304153
0.055	0.001360284799734
0.06	0.002458785376949
0.065	0.003840875073943
0.07	0.005487170095401
0.075	0.007250185449251
0.08	0.00938214453316
0.085	0.011634125111664
0.09	0.013768992139364
0.095	0.015697878254818
0.1	0.017350696957002
0.105	0.018848905923956
0.11	0.01993918823633
0.115	0.021009210438068
0.12	0.02190515859311
0.125	0.022701856548129
0.13	0.02370370216685
0.135	0.024520931740457
0.14	0.02532217979426
0.145	0.026330092211359
0.15	0.026964072641956
0.155	0.027810896582346
0.16	0.028947906349518
0.165	0.029638135737925
0.17	0.030406147473448
0.175	0.031186096196523
0.18	0.032101358865539
0.185	0.033033136707921
0.19	0.034177589537919
0.195	0.034571360329615
0.2	0.035157742607498
