# Supplementary material for: Double dome structure of the Bose–Einstein condensation in diluted S = 3/2 quantum magnets
Source: Nat Commun. 2023 Mar 10;14:1260. doi: 10.1038/s41467-023-36725-4 (PMC10006222; doi:10.1038/s41467-023-36725-4)
Supplement: Supplementary file 5 — Source Data [file 41467_2023_36725_MOESM5_ESM.zip › data/figS2.txt]

Field(1.4K)	de/dB(1.4K)	Field(1.9K)	de/dB(1.9K)	Field(4.2K)	de/dB(4.2K)
3.87	0.000952630291773	5.63	0.008337441850795	7.39	0.000545866691223
3.95	0.000920187906362	5.71	0.008478390388696	7.47	0.000540407937081
4.03	0.000856795748516	5.79	0.008610597401705	7.55	0.000472096594041
4.11	0.00081034841929	5.87	0.008860480049518	7.63	0.000427001743544
4.19	0.000815306290753	5.95	0.009179606838068	7.71	0.000445853120553
4.27	0.000818413032067	6.03	0.009515838377975	7.79	0.000524799307672
4.35	0.000798681609915	6.11	0.009844573464151	7.87	0.000627327500033
4.43	0.000855771408515	6.19	0.010111573364774	7.95	0.000625638037247
4.51	0.000919004009367	6.27	0.010374538280445	8.03000000000001	0.000485405607907
4.59	0.000828009255193	6.35	0.010794414847289	8.11000000000001	0.000311787143684
4.67	0.00086707086681	6.43	0.011355753999965	8.19000000000001	0.000313228822338
4.75	0.001194795720454	6.51	0.011934132706183	8.27000000000001	0.00046912174366
4.83	0.001391257338362	6.59	0.012444746758346	8.35000000000001	0.000579135493745
4.91	0.00175876724495	6.67	0.012782052422541	8.43000000000001	0.000659742428662
4.99	0.002043150837363	6.75	0.012962067249229	8.51000000000001	0.000631792067893
5.07	0.002113062868416	6.83	0.013114901294974	8.59000000000001	0.000516413253362
5.15	0.002347823536644	6.91000000000001	0.013291226800729	8.67000000000001	0.000408676742837
5.23	0.002451538816602	6.99	0.013406769513932	8.75000000000001	0.000368981953667
5.31	0.002511465202572	7.07000000000001	0.013421167172809	8.83	0.000440211881535
5.39	0.002763171625199	7.15	0.013321778853421	8.91000000000001	0.000610119025777
5.47	0.00286188338671	7.23	0.013206886360889	8.99000000000001	0.000702591532159
5.55	0.002968953439572	7.31	0.013159859049658	9.07	0.000753101261131
5.63	0.00337464885235	7.39	0.013057010478337	9.15000000000001	0.000873321364904
5.71	0.003602819993904	7.47	0.012982105431573	9.23000000000001	0.001020242507116
5.79	0.003714796088094	7.55	0.01291952404707	9.31	0.001064763404934
5.87	0.004044585288574	7.63	0.01263737195761	9.39000000000001	0.000987912424929
5.95	0.00423994396002	7.71	0.012258457022687	9.47000000000001	0.000860163061045
6.03	0.004380318620447	7.79	0.011998467363001	9.55000000000001	0.000836455299995
6.11	0.004814043921326	7.87	0.011809983829942	9.63000000000001	0.000961601715883
6.19	0.005198976920705	7.95	0.011487224416827	9.71000000000001	0.00105029002983
6.27	0.005395333664085	8.03000000000001	0.011160132003515	9.79000000000001	0.000979813307298
6.35	0.005688551430265	8.11000000000001	0.010799194492727	9.87000000000001	0.00081598482936
6.43	0.006014801277224	8.19000000000001	0.010344263287318	9.95	0.000638923075897
6.51	0.006089680528044	8.27000000000001	0.009856184444934	10.03	0.000409212276859
6.59	0.006128964311793	8.35000000000001	0.009328886770246	10.11	0.000255695696049
6.67	0.006496023443572	8.43000000000001	0.008855665901939	10.19	0.000281120331688
6.75	0.006928759440314	8.51000000000001	0.008346616755427	10.27	0.000340838926398
6.83	0.007203438707874	8.59000000000001	0.007761011250182	10.35	0.000435753441891
6.91000000000001	0.007423859325499	8.67000000000001	0.007003191792002	10.43	0.000521363387904
6.99	0.007717256346935	8.75000000000001	0.006208173236338	10.51	0.000441007008679
7.07000000000001	0.008046781135469	8.83	0.005408369487127	10.59	0.000375461443871
7.15	0.008405181893333	8.91000000000001	0.004577313603437	10.67	0.00050275070216
7.23	0.008808465737705	8.99000000000001	0.003950789544332	10.75	0.00065521486518
7.31	0.009269389573692	9.07	0.003433239602212	10.83	0.000735199815847
7.39	0.009857943108078	9.15000000000001	0.002788007210083	10.91	0.000736309366409
7.47	0.010502774974442	9.23000000000001	0.002123876259438	10.99	0.000697996988808
7.55	0.011059992272002	9.31	0.001495593673568	11.07	0.000678410945243
7.63	0.011474809659276	9.39000000000001	0.000976975409013	11.15	0.000686179385397
7.71	0.01178868336827	9.47000000000001	0.000447975158658	11.23	0.000734774593766
7.79	0.01220073136865	9.55000000000001	-7.94422442536605E-05	11.31	0.000840435419928
7.87	0.012646398279501	9.63000000000001	-0.000544486295918	11.39	0.000989737661841
7.95	0.013055834724485	9.71000000000001	-0.001044684408747	11.47	0.001172129850835
8.03000000000001	0.013578682601428	9.79000000000001	-0.001479802727743	11.55	0.001354521479013
8.11000000000001	0.014099056117642	9.87000000000001	-0.001774071588659	11.63	0.001484133842033
8.19000000000001	0.014574210326745	9.95	-0.001938196346819	11.71	0.001507656554648
8.27000000000001	0.015101448430993	10.03	-0.001955601839579	11.79	0.001317178502875
8.35000000000001	0.015632649053001	10.11	-0.001871348496959	11.87	0.001054007840787
8.43000000000001	0.016122667772204	10.19	-0.001745210533877	11.95	0.000891738448785
8.51000000000001	0.016649222480186	10.27	-0.001717621042297	12.03	0.000852446197157
8.59000000000001	0.017239248803199	10.35	-0.001888834440629	12.11	0.000764494216359
8.67000000000001	0.017776587177191	10.43	-0.002023442042534	12.19	0.000643910952979
8.75000000000001	0.018246073580491	10.51	-0.002040241496566	12.27	0.000548225638639
8.83000000000001	0.018585123352589	10.59	-0.002055312866249	12.35	0.00049194768502
8.91000000000001	0.018753584352484	10.67	-0.002048759510283	12.43	0.000416436025856
8.99000000000001	0.018805208464675	10.75	-0.002069045631708	12.51	0.000417877741748
9.07	0.018777238091599	10.83	-0.00201644190184	12.59	0.000623733691934
9.15000000000001	0.018836259344448	10.91	-0.001989184475648	12.67	0.000846819494923
9.23000000000001	0.018941976210849	10.99	-0.00198342506989	12.75	0.000991332496178
9.31	0.019015908584225	11.07	-0.001836289520725	12.83	0.001058380512751
9.39000000000001	0.019025130489685	11.15	-0.00161267001365	12.91	0.001163731256029
9.47000000000001	0.018843936253442	11.23	-0.001449938064351	12.99	0.001277367753172
9.55000000000001	0.018457883985274	11.31	-0.001163471850132	13.07	0.001245431659351
9.63000000000001	0.017954911994417	11.39	-0.000772391618372	13.15	0.001075953138072
9.71000000000001	0.017463908278369	11.47	-0.000378901719493	13.23	0.001000480931375
9.79000000000001	0.016974154476792	11.55	-5.16664657339104E-05	13.31	0.001035405690359
9.87000000000001	0.016444416494819	11.63	0.000440410161198	13.39	0.001020510542836
9.95	0.015893823162341	11.71	0.001017425872348	13.47	0.000967667653568
10.03	0.015340719851809	11.79	0.001484592928683	13.55	0.001086196882516
10.11	0.014627795904917	11.87	0.001783192529814	13.63	0.001286458282859
10.19	0.013897861304491	11.95	0.002113470251549	13.71	0.001416432296636
10.27	0.013352940781118	12.03	0.002607895797071	13.79	0.001486883083751
10.35	0.012688499459198	12.11	0.003124687948467	13.87	0.001527123011028
10.43	0.011852109469883	12.19	0.003509057106207	13.95	0.001599185072997
10.51	0.01100755895127	12.27	0.00374270985933	14.03	0.001685969421511
10.59	0.010191095661212	12.35	0.004031101371636	14.11	0.001653070925703
10.67	0.009348946240138	12.43	0.00423927806275	14.19	0.001585485950104
10.75	0.008549830961053	12.51	0.00447038872859	14.27	0.001630463630559
10.83	0.007803174664657	12.59	0.004973754179612	14.35	0.001686025816532
10.91	0.007064805099554	12.67	0.005645949181115	14.43	0.001723620058101
10.99	0.00636793107412	12.75	0.006263171817428	14.51	0.001842839062388
11.07	0.005779857306099	12.83	0.00666798443123	14.59	0.001993192057744
11.15	0.005278344978188	12.91	0.006957838803943	14.67	0.002071342887426
11.23	0.004740553725718	12.99	0.007372538201058	14.75	0.001997446447536
11.31	0.004209608078296	13.07	0.007890475699017	14.83	0.001879570710263
11.39	0.003866915493759	13.15	0.008492123359206	14.91	0.001909944100756
11.47	0.003555623914098	13.23	0.009000637374015	14.99	0.001985308107402
11.55	0.003262627444171	13.31	0.009344724330709	15.07	0.001983790326583
11.63	0.002984680002241	13.39	0.009952651879741	15.15	0.002013045363614
11.71	0.00270855251772	13.47	0.010820785539096	15.23	0.002128481483883
11.79	0.002594859691708	13.55	0.011584609857941	15.31	0.002360447740951
11.87	0.0026823335065	13.63	0.012388988767579	15.39	0.002361246637719
11.95	0.00277405711924	13.71	0.013248832134064	15.47	0.002121896757512
12.03	0.002838326794973	13.79	0.014141138031467	15.55	0.001951721164132
12.11	0.003093319904136	13.87	0.015102809360153	15.63	0.001887236006327
12.19	0.003505015788043	13.95	0.01594663552314	15.71	0.001920483871045
12.27	0.003882598797594	14.03	0.01672590094234	15.79	0.001907607912603
12.35	0.004229631290561	14.11	0.017510935045991	15.87	0.001749309104541
12.43	0.004730837862938	14.19	0.018332275245782	15.95	0.001600805477344
12.51	0.005229929308675	14.27	0.019281648538962	16.03	0.00138232693996
12.59	0.005751233492443	14.35	0.020245515143676	16.11	0.001275840914732
12.67	0.006371651878989	14.43	0.021200686561466	16.19	0.001440880592356
12.75	0.007096516747253	14.51	0.022100997961553	16.27	0.001701645018463
12.83	0.00791583893397	14.59	0.022841778257598	16.35	0.001904099744022
12.91	0.008934290249561	14.67	0.023594951320646	16.43	0.002019662996071
12.99	0.010027569442897	14.75	0.024472471475448	16.51	0.002051553981433
13.07	0.010993508806519	14.83	0.025251113765265	16.59	0.00200040933419
13.15	0.011873090002699	14.91	0.026146766359767	16.67	0.002003953994574
13.23	0.012767308512364	14.99	0.027138086101835	16.75	0.002073681836071
13.31	0.013790013603494	15.07	0.028101943633626	16.83	0.002193341999731
13.39	0.014769840767437	15.15	0.028977000239109	16.91	0.002348663880187
13.47	0.015761030737186	15.23	0.029915668473208	16.99	0.002502483180956
13.55	0.016862782893746	15.31	0.030951402152317	17.07	0.002570130778717
13.63	0.017971408890111	15.39	0.031868258047054	17.15	0.002633576810319
13.71	0.018946442870538	15.47	0.032544540302027	17.23	0.002854867608605
13.79	0.019948185805539	15.55	0.033060217101829	17.31	0.003155572969998
13.87	0.021005920902547	15.63	0.033513555520573	17.39	0.003375967144332
13.95	0.021870103162926	15.71	0.033978113176367	17.47	0.003511194819655
14.03	0.022690566150974	15.79	0.034369140384509	17.55	0.003616152950428
14.11	0.023555546174933	15.87	0.034714454923761	17.63	0.00365649338493
14.19	0.024317683399244	15.95	0.035075369194939	17.71	0.00362743373184
14.27	0.025022105418751	16.03	0.035345202620652	17.79	0.003701228273542
14.35	0.025688925145909	16.11	0.035542394204282	17.87	0.003646876225313
14.43	0.026271099502797	16.19	0.035671720015526	17.95	0.003543414565109
14.51	0.026786046898715	16.27	0.035816878006432	18.03	0.003592199414951
14.59	0.027179604303461	16.35	0.036076632147513	18.11	0.003733922556081
14.67	0.027475154092102	16.43	0.035992442513213	18.19	0.003936595452748
14.75	0.027836879379624	16.51	0.035552622047934	18.27	0.004034829665813
14.83	0.028063251498344	16.59	0.03511540234657	18.35	0.003846271250276
14.91	0.028145853118066	16.67	0.034699363771251	18.43	0.003638091845461
14.99	0.028354711561653	16.75	0.034290442205603	18.51	0.003644066834932
15.07	0.028408740313747	16.83	0.033704251339506	18.59	0.00360391460874
15.15	0.02819256843844	16.91	0.033045616556935	18.67	0.003512014923181
15.23	0.027773864106799	16.99	0.032380238766891	18.75	0.003492023648669
15.31	0.027059957891595	17.07	0.03164812042144	18.83	0.003515924367605
15.39	0.026188674256439	17.15	0.030957078263118	18.91	0.003652661674299
15.47	0.02542669994489	17.23	0.030321424696777	18.99	0.003795043025079
15.55	0.024514303268182	17.31	0.029572191491514	19.07	0.00376110992638
15.63	0.023432860414278	17.39	0.02870942290583	19.15	0.00367520344399
15.71	0.022219268554035	17.47	0.027906177884872	19.23	0.003524940008271
15.79	0.020938780338216	17.55	0.027200774964563	19.31	0.003356236293945
15.87	0.019694937756172	17.63	0.026441140669566	19.39	0.003169534637422
15.95	0.018443844237895	17.71	0.025568190299458	19.47	0.003090639815025
16.03	0.017228191100923	17.79	0.024651632907168	19.55	0.00305202522595
16.11	0.015904377201201	17.87	0.023863936014959	19.63	0.002886775320445
16.19	0.014468524381021	17.95	0.023153307136339	19.71	0.00276600850233
16.27	0.013106022386154	18.03	0.022441772699598	19.79	0.002654532688787
16.35	0.01168731917364	18.11	0.021799647566926	19.87	0.002501026969129
16.43	0.010170506105952	18.19	0.021036005040215	19.95	0.002445119164763
16.51	0.008760334892526	18.27	0.020089816827397	20.03	0.002436990031417
16.59	0.007385920251467	18.35	0.019207872990405	20.11	0.002214018016984
16.67	0.005980933029081	18.43	0.018433843517686	20.19	0.001945709618803
16.75	0.004584289075619	18.51	0.017804404421124	20.27	0.001951393886007
16.83	0.003261920621532	18.59	0.017150881651759	20.35	0.002117054724214
16.91	0.002045886153146	18.67	0.016338324040665	20.43	0.002173593536942
16.99	0.000713422197346	18.75	0.015480184326116	20.51	0.002146408264568
17.07	-0.000644439445176	18.83	0.014853358277278	20.59	0.002110572792307
17.15	-0.001788627646231	18.91	0.0144319038154	20.67	0.002062240998662
17.23	-0.002845303038922	18.99	0.014058025630807	20.75	0.001928018506631
17.31	-0.003889034675593	19.07	0.013738263365458	20.83	0.001727508630722
17.39	-0.004785530337333	19.15	0.013192253372489	20.91	0.001621536730492
17.47	-0.00559119637016	19.23	0.01251714340158	20.99	0.001613517893816
17.55	-0.006447324332026	19.31	0.011922064309583	21.07	0.001588395956547
17.63	-0.007201256935946	19.39	0.01138456502486	21.15	0.001623985656394
17.71	-0.00778253744812	19.47	0.01112314357776	21.23	0.001530000009627
17.79	-0.008155435620422	19.55	0.011004117242211	21.31	0.001326567826208
17.87	-0.008526378669241	19.63	0.01081251895203	21.39	0.001313637227447
17.95	-0.0089089031972	19.71	0.010532055423574	21.47	0.001017856988912
18.03	-0.009250431295627	19.79	0.010314927307009	21.55	0.000623627498287
18.11	-0.009426552740733	19.87	0.010071801929229	21.63	0.000548660307163
18.19	-0.009519032423277	19.95	0.009740432511314	21.71	0.000520882085692
18.27	-0.009586943823286	20.03	0.009387566155797	21.79	0.00039383444074
18.35	-0.009297590969953	20.11	0.009192649403073	21.87	0.000225208382003
18.43	-0.008992137435632	20.19	0.009177820138939	21.95	-6.87796948585327E-06
18.51	-0.008783361822996	20.27	0.009140597684525	22.03	-0.000252186450041
18.59	-0.008362293282648	20.35	0.009094748553105	22.11	-0.000360984152235
18.67	-0.007892682340632	20.43	0.008963597819504	22.19	-0.0004418616991
18.75	-0.007513747251325	20.51	0.008697886307624	22.27	-0.000567099495017
18.83	-0.00706448716819	20.59	0.008422688733793	22.35	-0.000745595700027
18.91	-0.006635225999541	20.67	0.00817782445662	22.43	-0.000951575777732
18.99	-0.006267557792222	20.75	0.008190416127339	22.51	-0.000978293033219
19.07	-0.005716689604059	20.83	0.008226156283677	22.59	-0.00085024223799
19.15	-0.005261297197783	20.91	0.007922162369525	22.67	-0.000766293956697
19.23	-0.004817516489472	20.99	0.007531018110243	22.75	-0.00083082642289
19.31	-0.004425230535782	21.07	0.007227388943075	22.83	-0.001036699777522
19.39	-0.004056257288505	21.15	0.007022660353293	22.91	-0.001319470367671
19.47	-0.003525617580635	21.23	0.006878556483226	22.99	-0.001425996968913
19.55	-0.002934227841925	21.31	0.006686099322646	23.07	-0.001378192499393
19.63	-0.002153549816332	21.39	0.006510478680898	23.15	-0.001454306499652
19.71	-0.001461440054274	21.47	0.006305453679573	23.23	-0.001537038924399
19.79	-0.000971649290873	21.55	0.006193407297936	23.31	-0.001474536336927
19.87	-0.000499242518992	21.63	0.006126707039106	23.39	-0.0015151263341
19.95	0.000138557988771	21.71	0.005988039982972	23.47	-0.001633227898509
20.03	0.000925619649339	21.79	0.005768453748274	23.55	-0.001694492399069
20.11	0.00156608137942	21.87	0.00550519773251	23.63	-0.001757025917039
20.19	0.002141267351841	21.95	0.005250628030713	23.71	-0.001920710557327
20.27	0.002677409627921	22.03	0.005028090262254	23.79	-0.001994735786128
20.35	0.003291531727545	22.11	0.004888683957275	23.87	-0.001828062573761
20.43	0.003957165268665	22.19	0.00459942554505	23.95	-0.001639479301442
20.51	0.004656272235415	22.27	0.004128382619323	24.03	-0.00169554320786
20.59	0.005247748104138	22.35	0.003612484405023	24.11	-0.001766631884783
20.67	0.00586688599645	22.43	0.003219336360469	24.19	-0.001805967511501
20.75	0.006337224813824	22.51	0.00283328943609	24.27	-0.001890686039878
20.83	0.006890798328969	22.59	0.002521913793031	24.35	-0.001973728708789
20.91	0.007454315246732	22.67	0.002209585300961	24.43	-0.001985376669844
20.99	0.008015920948319	22.75	0.00172096404864	24.51	-0.00203266449629
21.07	0.008582387948598	22.83	0.001170559196962	24.59	-0.002029785064426
21.15	0.009218944432742	22.91	0.000763664568894	24.67	-0.001966321749012
21.23	0.009774749829476	22.99	0.000180573833541	24.75	-0.001954975602355
21.31	0.010253043376754	23.07	-0.000269000424733	24.83	-0.00188568911898
21.39	0.010793220191395	23.15	-0.000603861990124	24.91	-0.0018502083379
21.47	0.011143635960682	23.23	-0.000948022441381	24.99	-0.001913295821075
21.55	0.011510432876604	23.31	-0.001418242040606	25.07	-0.002075214095024
21.63	0.011896346048579	23.39	-0.001851251502453	25.15	-0.002180065676249
21.71	0.012372112624518	23.47	-0.002388852321713	25.23	-0.00219213308611
21.79	0.012793747254246	23.55	-0.003150951940357	25.31	-0.002178478847495
21.87	0.013160671218755	23.63	-0.0038990683068	25.39	-0.002291024279419
21.95	0.013703024980797	23.71	-0.004460540762894	25.47	-0.002370233547133
22.03	0.014066795556177	23.79	-0.004872338118126	25.55	-0.002287050386741
22.11	0.014334401017739	23.87	-0.005310985557968	25.63	-0.002187102280382
22.19	0.014605182151336	23.95	-0.005794013261105	25.71	-0.002178847154418
22.27	0.014946247022043	24.03	-0.006301882917363	25.79	-0.002255444947441
22.35	0.015296576122074	24.11	-0.006924445493569	25.87	-0.002320031124545
22.43	0.015798222313145	24.19	-0.007518653683848	25.95	-0.002495030041408
22.51	0.016199987088385	24.27	-0.007845698956085	26.03	-0.002651194829073
22.59	0.016542734572682	24.35	-0.008284791729542	26.11	-0.002750800999953
22.67	0.017039061159689	24.43	-0.008897100987596	26.19	-0.002754486659225
22.75	0.017433653616372	24.51	-0.009741789886242	26.27	-0.002791840408626
22.83	0.017884120570744	24.59	-0.010316636977974	26.35	-0.002902603353952
22.91	0.018156821840486	24.67	-0.010757916896285	26.43	-0.003157291387179
22.99	0.01842471819783	24.75	-0.011306293319535	26.51	-0.003520006501768
23.07	0.018743589193721	24.83	-0.011904499436067	26.59	-0.003471915034154
23.15	0.018978432801511	24.91	-0.012411427926188	26.67	-0.00331106436647
23.23	0.01933856536624	24.99	-0.012798795324509	26.75	-0.003336389323526
23.31	0.019690119740849	25.07	-0.013374729998867	26.83	-0.003436907914232
23.39	0.01987944470571	25.15	-0.013944871043484	26.91	-0.003170855362839
23.47	0.019885777150976	25.23	-0.014386812213493	26.99	-0.002997760738432
23.55	0.02008308752182	25.31	-0.01485806966742	27.07	-0.00286766448955
23.63	0.020466272948122	25.39	-0.015371449305174	27.15	-0.002888068255381
23.71	0.020585204130436	25.47	-0.015768500961581	27.23	-0.003038510364965
23.79	0.020685685486646	25.55	-0.016119111113299	27.31	-0.003167768592806
23.87	0.020818613087517	25.63	-0.016602257730257	27.39	-0.003251820528079
23.95	0.020802140912038	25.71	-0.016860965195708	27.47	-0.003228148350174
24.03	0.020693323227588	25.79	-0.01713463069816	27.55	-0.003070586889198
24.11	0.020811898662985	25.87	-0.017553555887503	27.63	-0.003079831550834
24.19	0.021003518188575	25.95	-0.017876237840837	27.71	-0.003033618538311
24.27	0.021204962025775	26.03	-0.01829664059101	27.79	-0.002951893151032
24.35	0.021144434035864	26.11	-0.018960267415217	27.87	-0.003017668298086
24.43	0.021205178597811	26.19	-0.019466391594636	27.95	-0.003123185413138
24.51	0.021249283260173	26.27	-0.019900600918541	28.03	-0.003064534452607
24.59	0.021192045021914	26.35	-0.020393205780245	28.11	-0.002856497211676
24.67	0.021094187968266	26.43	-0.020832185058656	28.19	-0.002730622906422
24.75	0.021073320080451	26.51	-0.021170355357348	28.27	-0.002481366193773
24.83	0.020811667899262	26.59	-0.021489107581715	28.35	-0.00242929286258
24.91	0.020613694945773	26.67	-0.021841334323896	28.43	-0.002364344005168
24.99	0.020362998748458	26.75	-0.022226152223276	28.51	-0.002329555479467
25.07	0.020010284396284	26.83	-0.022547863645761	28.59	-0.002448575322441
25.15	0.019682421980619	26.91	-0.022922891562648	28.67	-0.002444175854531
25.23	0.019251215991515	26.99	-0.023366620297122	28.75	-0.002318764192566
25.31	0.018900852173941	27.07	-0.023885177188088	28.83	-0.002275318402509
25.39	0.018412500931685	27.15	-0.024378277744886	28.91	-0.002211616878041
25.47	0.017976431792362	27.23	-0.024690300054985	28.99	-0.002222127811082
25.55	0.017382616670367	27.31	-0.02506757921326	29.07	-0.002100073329901
25.63	0.016543259769407	27.39	-0.025514094813303	29.15	-0.001984573761048
25.71	0.015687148161935	27.47	-0.026007747176824	29.23	-0.001881033789278
25.79	0.014786802684938	27.55	-0.026512196508335	29.31	-0.001868855922465
25.87	0.013915393194052	27.63	-0.026897195437375	29.39	-0.00199554379799
25.95	0.013103494981039	27.71	-0.027332681239456	29.47	-0.002015192988645
26.03	0.012348168363385	27.79	-0.027670342325538	29.55	-0.001959609014124
26.11	0.011444038288467	27.87	-0.027817333315728	29.63	-0.001772756834987
26.19	0.01049921051455	27.95	-0.028185185052648	29.71	-0.001754732087461
26.27	0.009644383332756	28.03	-0.028722674768062	29.79	-0.001686924631844
26.35	0.008740135052427	28.11	-0.029299394024407	29.87	-0.001687655870738
26.43	0.007819708700386	28.19	-0.029649326622425	29.95	-0.001692766900932
26.51	0.006740229137329	28.27	-0.029832031169839	30.03	-0.001736191179698
26.59	0.005703422610787	28.35	-0.030026791277712	30.11	-0.001971306576903
26.67	0.004746221286506	28.43	-0.030433120744397	30.19	-0.002084162069249
26.75	0.003673276934367	28.51	-0.030587396930801	30.27	-0.002013945865206
26.83	0.002626054587829	28.59	-0.030713315950783	30.35	-0.001789439946084
26.91	0.001423849718102	28.67	-0.030863506731977	30.43	-0.001827312668395
26.99	0.000170793017533	28.75	-0.03112432441884	30.51	-0.001728367743323
27.07	-0.001145290050249	28.83	-0.031195325488034	30.59	-0.001592554305092
27.15	-0.002387083333143	28.91	-0.031294084333698	30.67	-0.001480256860014
27.23	-0.003713134675748	28.99	-0.031461801322325	30.75	-0.001696526019453
27.31	-0.005101706654565	29.07	-0.031464398455096	30.83	-0.001881400164931
27.39	-0.00649165736818	29.15	-0.031675174172314	30.91	-0.002027085489724
27.47	-0.007656722310723	29.23	-0.031828850437473	30.99	-0.002161123084622
27.55	-0.009030985679149	29.31	-0.031645417810999	31.07	-0.002204673125338
27.63	-0.010424136998066	29.39	-0.03130052069511	31.15	-0.0021590971094
27.71	-0.011729319825978	29.47	-0.031161889621562	31.23	-0.002177005369025
27.79	-0.012933553921335	29.55	-0.031016346280277	31.31	-0.002101334913526
27.87	-0.014263840860907	29.63	-0.030858814378947	31.39	-0.002057539576296
27.95	-0.015704575244914	29.71	-0.030803890059121	31.47	-0.002223999345877
28.03	-0.016988972934551	29.79	-0.030708448834126	31.55	-0.002142274276933
28.11	-0.018290551942064	29.87	-0.030427708213054	31.63	-0.001999455057607
28.19	-0.019520365464753	29.95	-0.030327919807694	31.71	-0.001838845486969
28.27	-0.020770706617629	30.03	-0.03018376524149	31.79	-0.001746382582009
28.35	-0.021982768680938	30.11	-0.029943521257277	31.87	-0.001447035267082
28.43	-0.023320226587092	30.19	-0.029518344250584	31.95	-0.001280864036759
28.51	-0.024441255887416	30.27	-0.029135321691735	32.03	-0.001299492676459
28.59	-0.025548779106218	30.35	-0.028760278731693	32.11	-0.001404481648851
28.67	-0.026552916902353	30.43	-0.028425941799131	32.19	-0.001406448501248
28.75	-0.02756461233811	30.51	-0.028075309901549	32.27	-0.001231503576732
28.83	-0.028673774386754	30.59	-0.027725353641479	32.35	-0.001088372583538
28.91	-0.029653732699226	30.67	-0.027477499482803	32.43	-0.001207675489917
28.99	-0.030742895366821	30.75	-0.027098002141726	32.51	-0.001189194417351
29.07	-0.031705121634585	30.83	-0.02653158101416	32.59	-0.001292299275434
29.15	-0.032761975195287	30.91	-0.025980556666431	32.67	-0.001260236395365
29.23	-0.033802475584776	30.99	-0.025530342329636	32.75	-0.001214266764782
29.31	-0.034799334834781	31.07	-0.025137460958551	32.83	-0.001308986426262
29.39	-0.035753794081142	31.15	-0.024722064511897	32.91	-0.001242591898123
29.47	-0.036639724684458	31.23	-0.024293487105239	32.99	-0.001079904424306
29.55	-0.037513071176154	31.31	-0.023792494975008	33.07	-0.001160327477259
29.63	-0.03838549119226	31.39	-0.023103146842155	33.15	-0.001294342983306
29.71	-0.039177488569761	31.47	-0.022450754957428	33.23	-0.001231749120924
29.79	-0.039826187233932	31.55	-0.021930596341772	33.31	-0.001107258329862
29.87	-0.040322329209345	31.63	-0.021466316557757	33.39	-0.000898590356388
29.95	-0.040741743477106	31.71	-0.020832860743388	33.47	-0.000816161760541
30.03	-0.041181830758507	31.79	-0.020351943840278	33.55	-0.000754702956391
30.11	-0.041530627629273	31.87	-0.019833980213522	33.63	-0.000725966628171
30.19	-0.041819726941911	31.95	-0.019315357843037	33.71	-0.000720742673298
30.27	-0.041940456920624	32.03	-0.018866659674997	33.79	-0.000875756534357
30.35	-0.04221512968221	32.11	-0.018329101711811	33.87	-0.000784196025402
30.43	-0.04234569659668	32.19	-0.017755558986829	33.95	-0.000514755153794
30.51	-0.042463706096789	32.27	-0.017173757163349	34.03	-0.000518079865809
30.59	-0.042702310414304	32.35	-0.01678867964825	34.11	-0.000480397551715
30.67	-0.042870802834622	32.43	-0.016314604263695	34.19	-0.000256533180051
30.75	-0.042914809436184	32.51	-0.01582351672041	34.27	-0.000256983209308
30.83	-0.043004113135171	32.59	-0.015485287929901	34.35	-0.000294549652787
30.91	-0.042855745127986	32.67	-0.014983202003142	34.43	-0.000427048429365
30.99	-0.042824066646579	32.75	-0.014738675675013	34.51	-0.00054471154749
31.07	-0.042699096276547	32.83	-0.014315336608598	34.59	-0.00072130903636
31.15	-0.0424565159512	32.91	-0.013954692429291	34.67	-0.000663056857357
31.23	-0.041970908593684	32.99	-0.013427955710319	34.75	-0.000772181463406
31.31	-0.041616680857254	33.07	-0.012891687209805	34.83	-0.00090121958841
31.39	-0.041251820113002	33.15	-0.012396420859854	34.91	-0.001033001276388
31.47	-0.040977835309574	33.23	-0.011771944784291	34.99	-0.000956659036834
31.55	-0.04072910635992	33.31	-0.011075874015043	35.07	-0.000950196464881
31.63	-0.040358664912798	33.39	-0.010521748992947	35.15	-0.000804085031891
31.71	-0.039937877773812	33.47	-0.00987323474475	35.23	-0.000762027563797
31.79	-0.039459643301041	33.55	-0.009504930732428	35.31	-0.000746134694346
31.87	-0.038861037805646	33.63	-0.009265720661313	35.39	-0.000735335532695
31.95	-0.038118214917738	33.71	-0.008862802756761	35.47	-0.000614632386411
32.03	-0.037431143076189	33.79	-0.008355089879785	35.55	-0.000612039772095
32.11	-0.036790254153336	33.87	-0.00797134377051	35.63	-0.000372978501559
32.19	-0.035969409660135	33.95	-0.007689328935012	35.71	-0.000277946282709
32.27	-0.035143014059014	34.03	-0.007377216289073	35.79	-4.35235068182364E-05
32.35	-0.034252099602851	34.11	-0.00704794554261	35.87	0.000295948259053
32.43	-0.033502198378328	34.19	-0.00655701980538	35.95	0.000503316568427
32.51	-0.032660147159438	34.27	-0.006204831032983	36.03	0.00051998614994
32.59	-0.032085438262655	34.35	-0.005915157136865	36.11	0.000467246458477
32.67	-0.03134616999923	34.43	-0.005622332588775	36.19	0.000266406847565
32.75	-0.030622742756219	34.51	-0.005438896052256	36.27	0.000127385020355
32.83	-0.029784308630213	34.59	-0.00518059935599	36.35	3.60948834805618E-05
32.91	-0.028882002847257	34.67	-0.005021438457619	36.43	-5.11392120930177E-05
32.99	-0.027937440110054	34.75	-0.004771811374109	36.51	0.000148505672127
33.07	-0.026984886291325	34.83	-0.004630749374934	36.59	0.000345287298575
33.15	-0.026080897100748	34.91	-0.004220268509023	36.67	0.000220557219387
33.23	-0.025248934364206	34.99	-0.003826441366662	36.75	8.30569327341831E-05
33.31	-0.024281400278469	35.07	-0.003557586087362	36.83	-9.37567235312201E-05
33.39	-0.023469810997535	35.15	-0.003396090718005	36.91	1.58792639700603E-05
33.47	-0.022539214438963	35.23	-0.003268977039185	36.99	0.000208123248944
33.55	-0.021510834431937	35.31	-0.002812675027125	37.07	9.52587428447129E-05
33.63	-0.020544969847965	35.39	-0.002607923018765	37.15	5.47164488982547E-05
33.71	-0.019545044130673	35.47	-0.002419552385499	37.23	6.18769196318197E-05
33.79	-0.018746950959814	35.55	-0.002297207639247	37.31	-0.000204642051723
33.87	-0.017876142677424	35.63	-0.002072750477178	37.39	-0.00051148133357
33.95	-0.017077805310347	35.71	-0.002057419812893	37.47	-0.000480394892631
34.03	-0.0164787080732	35.79	-0.001871783413083	37.55	-0.000335361874268
34.11	-0.015764350417699	35.87	-0.00184771365473	37.63	-0.000438559453708
34.19	-0.014971072047611	35.95	-0.001957846351211	37.71	-0.000587105158389
34.27	-0.014324196046777	36.03	-0.001918099041398	37.79	-0.00047549516415
34.35	-0.013669335880656	36.11	-0.00184941438737	37.87	-0.000490464676394
34.43	-0.013091016925159	36.19	-0.00179254496507	37.95	-0.000373033610571
34.51	-0.01231621643214	36.27	-0.001832482748938	38.03	-0.000495979071096
34.59	-0.011529173173215	36.35	-0.001802015809003	38.11	-0.00053996406091
34.67	-0.010929378797449	36.43	-0.001748729495384	38.19	-0.000723888321409
34.75	-0.010409275444938	36.51	-0.001958336574396	38.27	-0.000603096975872
34.83	-0.00962687516045	36.59	-0.001881473564941	38.35	-0.000689274887378
34.91	-0.009109819060028	36.67	-0.001847416319999	38.43	-0.000801599906067
34.99	-0.008707942595233	36.75	-0.001699550939298	38.51	-0.000993804271648
35.07	-0.008262229883324	36.83	-0.00148528568182	38.59	-0.000819335593373
35.15	-0.00794031625653	36.91	-0.001344744721382	38.67	-0.000710541898421
35.23	-0.007583299591326	36.99	-0.001284816878253	38.75	-0.000767063786071
35.31	-0.007148396740728	37.07	-0.001277078790136	38.83	-0.00104717319316
35.39	-0.00680613661429	37.15	-0.001240409865684	38.91	-0.001256250625088
35.47	-0.006430632950487	37.23	-0.001164205640569	38.99	-0.001314007152847
35.55	-0.006118241698405	37.31	-0.001060001476221	39.07	-0.001334654837241
35.63	-0.005830392677234	37.39	-0.000923847407772	39.15	-0.001359567855831
35.71	-0.005763830604695	37.47	-0.000836865813891	39.23	-0.00110482218573
35.79	-0.005307552588086	37.55	-0.000820562550668	39.31	-0.000973625803484
35.87	-0.00496503338495	37.63	-0.000775928210303	39.39	-0.00100014639924
35.95	-0.004479089296753	37.71	-0.00078793401965	39.47	-0.000969591737952
36.03	-0.004031174162748	37.79	-0.000514029530727	39.55	-0.000824556606313
36.11	-0.003645412403353	37.87	-0.00036919304457	39.63	-0.000588992789701
36.19	-0.003600512991988	37.95	-0.00034064947937	39.71	-0.000659885436943
36.27	-0.003258829782061	38.03	-0.000314782714874	39.79	-0.000787418525635
36.35	-0.003385860614945	38.11	-0.00030844038232	39.87	-0.000722734652451
36.43	-0.003295921323373	38.19	-0.000373407545917	39.95	-0.000755798623466
36.51	-0.003352448969485	38.27	-0.000623730519625	40.03	-0.000655850374774
36.59	-0.002870845169227	38.35	-0.00053959130849	40.11	-0.000503226140421
36.67	-0.002624113350986	38.43	-0.000603526441303	40.19	-0.000391222234656
36.75	-0.002401990297953	38.51	-0.000405012558868	40.27	-0.000320176863936
36.83	-0.002307180045617	38.59	-0.000362160435526	40.35	-0.000224704826633
36.91	-0.002267332081241	38.67	-0.000472598275407	40.43	-0.00031636597565
36.99	-0.002248774009542	38.75	-0.000631588297326	40.51	-0.000289081337421
37.07	-0.002123581307905	38.83	-0.000728442336096	40.59	-0.000213407670353
37.15	-0.001985148385481	38.91	-0.000625832763378	40.67	-0.000251826486631
37.23	-0.001884488889823	38.99	-0.000860525461922	40.75	-0.000165173400574
37.31	-0.001919244044163	39.07	-0.000754318169434	40.83	-4.3375497178742E-05
37.39	-0.001868033087891	39.15	-0.000605331775352	40.91	-0.000167072927826
37.47	-0.00173380902706	39.23	-0.000620717789051	40.99	-0.000198494072315
37.55	-0.001513615124576	39.31	-0.000813109592132	41.07	-0.000181765067703
37.63	-0.00166976751469	39.39	-0.000789735229649	41.15	-0.000113264605207
37.71	-0.001885826465263	39.47	-0.000778896310725	41.23	-0.000174148868198
37.79	-0.001599317120625	39.55	-0.000965761944777	41.31	-0.000185794724231
37.87	-0.00169545003062	39.63	-0.001048148866351	41.39	-0.000312371657945
37.95	-0.001602342962528	39.71	-0.000973878891665	41.47	-0.000280613964678
38.03	-0.00161912308993	39.79	-0.000741913358047	41.55	-0.00032526715488
38.11	-0.001441115308499	39.87	-0.000786646532033	41.63	-0.000402706903144
38.19	-0.001333113310266	39.95	-0.000690038061501	41.71	-0.000586011847731
38.27	-0.001361209092392	40.03	-0.00057572839849	41.79	-0.000586718279551
38.35	-0.001249526278599	40.11	-0.000626220167348	41.87	-0.000545181969937
38.43	-0.001182082767536	40.19	-0.000664603423624	41.95	-0.000482982614869
38.51	-0.001199743943506	40.27	-0.000584299752874	42.03	-0.00042809583549
38.59	-0.001205469193672	40.35	-0.00051649153598	42.11	-0.000430357984367
38.67	-0.000993938188124	40.43	-0.000456945687807	42.19	-0.000259429891896
38.75	-0.000641600870197	40.51	-0.000517754855796	42.27	-0.000118727594959
38.83	-0.000623613913392	40.59	-0.000567448507014	42.35	-8.89807312441372E-05
38.91	-0.000549983566033	40.67	-0.00072789710156	42.43	-0.000293761242153
38.99	-0.000584226332165	40.75	-0.000660421098757	42.51	-0.000372364784647
39.07	-0.000557050116166	40.83	-0.000632213726988	42.59	-0.000291685295065
39.15	-0.000577413763132	40.91	-0.000571794291921	42.67	-0.000239964829818
39.23	-0.00063799384406	40.99	-0.000653894813355
39.31	-0.000869871909471	41.07	-0.000789682139128
39.39	-0.000708322198246	41.15	-0.000785692246622
39.47	-0.000817724164045	41.23	-0.000775930853243
39.55	-0.000905345600739	41.31	-0.000646538053566
39.63	-0.000388792713007	41.39	-0.000492046662679
39.71	-0.000125859118829	41.47	-0.000416196208604
39.79	-0.000258533915427	41.55	-0.000243067389428
39.87	1.37388785196701E-05	41.63	-0.000295062353396
39.95	-7.21103191640735E-05	41.71	-0.000203354370056
40.03	-5.13610224509056E-05	41.79	-0.000203396906419
40.11	-0.000233842965667	41.87	-0.000371783369748
40.19	-0.000151755671036	41.95	-0.000241449494924
40.27	-0.000124839007279	42.03	-0.000235645443991
40.35	-0.000240791430616	42.11	-0.000151056355114
40.43	-0.000144088189767	42.19	-0.000171100161174
40.51	-0.000442264517428	42.27	-0.000213986677265
40.59	-0.000389853379479	42.35	-0.000327393422761
40.67	-0.000328611191002	42.43	-0.00046560669272
40.75	-0.000454915652656	42.51	-0.000444688598239
40.83	-0.000498712230791	42.59	-0.000779076565516
40.91	-0.000717068698138	42.67	-0.000662999088361
40.99	-0.000657951408192	42.75	-0.000597607992173
41.07	-0.00064366534562	42.83	-0.000699696945121
41.15	-0.000562962284118	42.91	-0.000828197551407
41.23	-0.000567559820293	42.99	-0.000590490824332
41.31	-0.000945545012715	43.07	-0.000571835560255
41.39	-0.000687060915156	43.15	-0.000694537601858
41.47	-0.000850840515819	43.23	-0.000868722470933
41.55	-0.000926056616045	43.31	-0.000890499680665
41.63	-0.001075195978139	43.39	-0.000738427159753
41.71	-0.000982360684505	43.47	-0.000691999277972
41.79	-0.00086344600085	43.55	-0.000399945919462
41.87	-0.001020048875358	43.63	-0.000170968066163
41.95	-0.000803232776291	43.71	-9.68070997295234E-05
42.03	-0.000619349548327	43.79	-7.71525904517893E-05
42.11	-0.000593178001338	43.87	3.74321889224135E-05
42.19	-0.000541288616933	43.95	5.23994481113238E-05
42.27	-0.0003817205366	44.03	0.000196803721764
42.35	0.000102216707705	44.11	0.000320365925809
42.43	9.1330737316197E-05	44.19	0.000353434617417
42.51	-0.000116143873206	44.27	0.000470503138969
42.59	-0.000118880752074	44.35	0.000543717127574
42.6700000000001	-0.000243461566344	44.43	0.00049005935057
42.75	-6.90449225039E-05
42.83	-0.000156256132057
42.91	-5.05805700037764E-05
42.99	6.95766595755536E-05
43.07	5.17022989918192E-05
43.15	-0.000203596467891
43.23	-1.84087560729601E-05
43.31	0.000179150328799
43.39	4.82873342512132E-05
43.47	5.14196339726932E-05
43.55	6.08115724920269E-05
43.63	4.60249806261531E-05
43.71	0.000208317113436
43.79	5.11143127747961E-05
43.87	-1.50573555858689E-05
43.95	-0.000168738612914
44.03	-7.05095127454863E-05
44.11	-0.000121762640414
44.19	-6.9404910863649E-05
44.27	9.87153952804252E-05
44.35	3.75994842024156E-05
44.43	6.43841291832345E-05
44.51	2.87861207484326E-05
44.5900000000001	0.000197385698749
44.67	0.000174390471529
44.75	2.38222074250601E-05
44.83	0.000147861718625
44.91	-3.50898119951925E-05
44.99	0.000211605343662
45.07	0.000169115055569
45.15	-5.50459010200784E-05
45.23	-0.000236078785663
45.31	-0.00030184704395
45.39	-9.0550440295166E-05
45.47	-0.000163537882116
45.55	-0.000147333602383
45.63	0.000165481450479
45.71	0.000186275887023
45.79	0.000129426891516
45.87	7.60577037410747E-05
45.95	0.000196160057816
46.03	0.000121678034335
46.11	-0.00011594834997
46.19	0.000112679654456
