# Supplementary material for: Double dome structure of the Bose–Einstein condensation in diluted S = 3/2 quantum magnets
Source: Nat Commun. 2023 Mar 10;14:1260. doi: 10.1038/s41467-023-36725-4 (PMC10006222; doi:10.1038/s41467-023-36725-4)
Supplement: Supplementary file 5 — Source Data [file 41467_2023_36725_MOESM5_ESM.zip › data/figS3_a.txt]

Field	J	Mst
-0.6	0.25	0.0002869414288629508
-0.6	0.2515	0.00029358734484797547
-0.6	0.253	0.00029715432299861526
-0.6	0.2545	0.00030661619978154375
-0.6	0.256	0.00031391404723979377
-0.6	0.2575	0.0003081148357833687
-0.6	0.259	0.0003293576557255561
-0.6	0.2605	0.0003378215265502086
-0.6	0.262	0.00034617893225701545
-0.6	0.2635	0.00035552406377944133
-0.6	0.265	0.0003649669217257579
-0.6	0.2665	0.00037530808029240416
-0.6	0.268	0.00038603439902707966
-0.6	0.2695	0.0003975707647238512
-0.6	0.271	0.0004097999999167268
-0.6	0.2725	0.0004228620400969823
-0.6	0.274	0.00043642647122450306
-0.6	0.2755	0.00045117323612804585
-0.6	0.277	0.000466653684937153
-0.6	0.2785	0.00048348654025621085
-0.6	0.28	0.0005018714260517437
-0.6	0.28150000000000003	0.0005213184261115837
-0.6	0.28300000000000003	0.0005424413147042148
-0.6	0.28450000000000003	0.0005653550746055335
-0.6	0.28600000000000003	0.000589937447681873
-0.6	0.28750000000000003	0.0006173650211966258
-0.6	0.28900000000000003	0.0006471121318298682
-0.6	0.29050000000000004	0.0006800019663462883
-0.6	0.29200000000000004	0.0007161586351573428
-0.6	0.29350000000000004	0.0007565779651260945
-0.6	0.29500000000000004	0.0008019956870834355
-0.6	0.29650000000000004	0.0008530450168750894
-0.6	0.29800000000000004	0.0009111300269345684
-0.6	0.29950000000000004	0.0009777483060123124
-0.6	0.30100000000000005	0.0010548328743209847
-0.6	0.30250000000000005	0.0011449194909952977
-0.6	0.30400000000000005	0.0012522887931507318
-0.6	0.30550000000000005	0.0013815813258885204
-0.6	0.30700000000000005	0.0015407156374594687
-0.6	0.30850000000000005	0.0017413154731379806
-0.6	0.31000000000000005	0.0020021826360756443
-0.6	0.31150000000000005	0.002355122491040137
-0.6	0.31300000000000006	0.0028592806088146867
-0.6	0.31450000000000006	0.003638186863397383
-0.6	0.31600000000000006	0.005000252172927197
-0.6	0.31750000000000006	0.007988453360139983
-0.6	0.31900000000000006	0.019493224141230073
-0.6	0.32050000000000006	0.10065397378631194
-0.6	0.32200000000000006	0.17464964689025653
-0.6	0.32350000000000007	0.22690554625413994
-0.6	0.32500000000000007	0.26912006174770897
-0.6	0.32650000000000007	0.30531089317063903
-0.6	0.32800000000000007	0.33737468912802976
-0.6	0.32950000000000007	0.36638056139336506
-0.6	0.33100000000000007	0.39300074575253396
-0.6	0.3325000000000001	0.4176904787497603
-0.6	0.3340000000000001	0.44077506144332207
-0.6	0.3355000000000001	0.4624966118144964
-0.6	0.3370000000000001	0.48304119159869335
-0.6	0.3385000000000001	0.5025555182876973
-0.6	0.3400000000000001	0.5211577649032889
-0.6	0.3415000000000001	0.5389448207027319
-0.6	0.3430000000000001	0.5559973326757532
-0.6	0.3445000000000001	0.5723833074045789
-0.6	0.3460000000000001	0.5881607425005011
-0.6	0.3475000000000001	0.6033795934627408
-0.6	0.3490000000000001	0.6180832662764213
-0.6	0.3505000000000001	0.6323097728869038
-0.6	0.3520000000000001	0.6460926332341946
-0.6	0.3535000000000001	0.6594615944705939
-0.6	0.3550000000000001	0.67244320550949
-0.6	0.3565000000000001	0.6850612851988662
-0.6	0.3580000000000001	0.6973373030753409
-0.6	0.3595000000000001	0.709290696903544
-0.6	0.3610000000000001	0.7209391339773283
-0.6	0.3625000000000001	0.732298733113965
-0.6	0.3640000000000001	0.7433842493026792
-0.6	0.3655000000000001	0.7542092331113286
-0.6	0.3670000000000001	0.7647861651356351
-0.6	0.3685000000000001	0.7751265723232206
-0.6	0.3700000000000001	0.7852411279738735
-0.6	0.3715000000000001	0.7951397394868789
-0.6	0.3730000000000001	0.8048316232267793
-0.6	0.3745000000000001	0.8143253715016812
-0.6	0.3760000000000001	0.8236290107296398
-0.6	0.3775000000000001	0.832750052724278
-0.6	0.3790000000000001	0.8416955407639714
-0.6	0.3805000000000001	0.8504720892220348
-0.6	0.3820000000000001	0.8590859199343867
-0.6	0.3835000000000001	0.8675428947880544
-0.6	0.3850000000000001	0.8758485436556123
-0.6	0.3865000000000001	0.8840080912434216
-0.6	0.3880000000000001	0.8920264795222697
-0.6	0.3895000000000001	0.8999083896718729
-0.6	0.3910000000000001	0.9076582602564043
-0.6	0.3925000000000001	0.9152803053927807
-0.6	0.39400000000000013	0.92277852963555
-0.6	0.39550000000000013	0.9301567430246478
-0.6	0.39700000000000013	0.9374185737848821
-0.6	0.39850000000000013	0.9445674801195324
-0.6	0.40000000000000013	0.9516067616191348
-0.6	0.40150000000000013	0.9585395690339731
-0.6	0.40300000000000014	0.9653689133660139
-0.6	0.40450000000000014	0.9720976747627741
-0.6	0.40600000000000014	0.9787286101252002
-0.6	0.40750000000000014	0.9852643602503286
-0.6	0.40900000000000014	0.9917074568053428
-0.6	0.41050000000000014	0.9980603284157896
-0.6	0.41200000000000014	1.004325306219579
-0.6	0.41350000000000015	1.0105046295899236
-0.6	0.41500000000000015	1.0166004508902882
-0.6	0.41650000000000015	1.022614839973771
-0.6	0.41800000000000015	1.0285497887916408
-0.6	0.41950000000000015	1.0344072152393653
-0.6	0.42100000000000015	1.0401889669371305
-0.6	0.42250000000000015	1.0458968248021399
-0.6	0.42400000000000015	1.05153250613962
-0.6	0.42550000000000016	1.05709766806393
-0.6	0.42700000000000016	1.0625939101266777
-0.6	0.42850000000000016	1.0680227771060122
-0.6	0.43000000000000016	1.0733857616207705
-0.6	0.43150000000000016	1.078684306340238
-0.6	0.43300000000000016	1.0839198065129234
-0.6	0.43450000000000016	1.0890936119080181
-0.6	0.43600000000000017	1.0942070288719474
-0.6	0.43750000000000017	1.099261322251147
-0.6	0.43900000000000017	1.1042577170664785
-0.6	0.44050000000000017	1.109197400359865
-0.6	0.44200000000000017	1.1140815227145775
-0.6	0.44350000000000017	1.1189111997634018
-0.6	0.4450000000000002	1.1236875136323854
-0.6	0.4465000000000002	1.128411514298862
-0.6	0.4480000000000002	1.1330842209112058
-0.6	0.4495000000000002	1.1377066228782473
-0.6	0.4510000000000002	1.1422796812315132
-0.6	0.4525000000000002	1.1468043296114891
-0.6	0.4540000000000002	1.1512814753084597
-0.6	0.4555000000000002	1.155712000296605
-0.6	0.4570000000000002	1.1600967621571383
-0.6	0.4585000000000002	1.1644365950104825
-0.6	0.4600000000000002	1.1687323103846023
-0.6	0.4615000000000002	1.1729846979332357
-0.6	0.4630000000000002	1.177194526389124
-0.6	0.4645000000000002	1.1813625441937297
-0.6	0.4660000000000002	1.1854894802424831
-0.6	0.4675000000000002	1.189576044567071
-0.6	0.4690000000000002	1.1936229289875688
-0.6	0.4705000000000002	1.197630807753871
-0.6	0.4720000000000002	1.2016003380680655
-0.6	0.4735000000000002	1.2055321607714138
-0.6	0.4750000000000002	1.2094269008102239
-0.6	0.4765000000000002	1.213285167788669
-0.6	0.4780000000000002	1.2171075564381506
-0.6	0.4795000000000002	1.2208946471488837
-0.6	0.4810000000000002	1.224647006396609
-0.6	0.4825000000000002	1.2283651871944106
-0.6	0.4840000000000002	1.2320497295177475
-0.6	0.4855000000000002	1.235701160712558
-0.6	0.4870000000000002	1.2393199958872896
-0.6	0.4885000000000002	1.2429067382895973
-0.6	0.4900000000000002	1.2464618796684563
-0.6	0.4915000000000002	1.2499859006394973
-0.6	0.4930000000000002	1.2534792709406317
-0.6	0.4945000000000002	1.2569424498994506
-0.6	0.4960000000000002	1.26037588661301
-0.6	0.4975000000000002	1.2637800203038476
-0.6	0.4990000000000002	1.2671552805979962
-0.6	0.5005000000000002	1.270502087802209
-0.6	0.5020000000000002	1.273820853171158
-0.6	0.5035000000000003	1.2771119791786965
-0.6	0.5050000000000002	1.2803758597013113
-0.6	0.5065000000000002	1.2836128803804105
-0.6	0.5080000000000002	1.2868234187385599
-0.6	0.5095000000000003	1.2900078444560767
-0.6	0.5110000000000002	1.293166519576678
-0.6	0.5125000000000002	1.2962997987155551
-0.6	0.5140000000000002	1.2994080292727217
-0.6	0.5155000000000003	1.3024915515764217
-0.6	0.5170000000000002	1.3055506991492434
-0.6	0.5185000000000002	1.3085857988356877
-0.6	0.5200000000000002	1.3115971709853538
-0.6	0.5215000000000003	1.314585129647924
-0.6	0.5230000000000002	1.3175499827094126
-0.6	0.5245000000000002	1.3204920320323799
-0.6	0.5260000000000002	1.3234115736730951
-0.6	0.5275000000000003	1.326308897981819
-0.6	0.5290000000000002	1.329184289759574
-0.6	0.5305000000000002	1.3320380283977502
-0.6	0.5320000000000003	1.3348703880133401
-0.6	0.5335000000000003	1.3376816375799885
-0.6	0.5350000000000003	1.3404720410549904
-0.6	0.5365000000000002	1.3432418575024072
-0.6	0.5380000000000003	1.345991341212427
-0.6	0.5395000000000003	1.3487207418171212
-0.6	0.5410000000000003	1.351430304412403
-0.6	0.5425000000000002	1.3541202696263412
-0.6	0.5440000000000003	1.3567908737890888
-0.6	0.5455000000000003	1.3594423489921306
-0.6	0.5470000000000003	1.362074923191582
-0.6	0.5485000000000002	1.3646888203171943
-0.6	0.5500000000000003	1.3672842603583986
-0.6	0.5515000000000003	1.3698614594572653
-0.6	0.5530000000000003	1.372420629997069
-0.6	0.5545000000000002	1.3749619806883302
-0.6	0.5560000000000003	1.3774857166574883
-0.6	0.5575000000000003	1.379992039502883
-0.6	0.5590000000000003	1.3824811474243073
-0.6	0.5605000000000002	1.384953235249247
-0.6	0.5620000000000003	1.3874084945328389
-0.6	0.5635000000000003	1.3898471136254398
-0.6	0.5650000000000003	1.392269277743269
-0.6	0.5665000000000002	1.3946751690371357
-0.6	0.5680000000000003	1.3970649666593042
-0.6	0.5695000000000003	1.399438846828566
-0.6	0.5710000000000003	1.401796982893572
-0.6	0.5725000000000002	1.4041395453944838
-0.6	0.5740000000000003	1.4064667021229935
-0.6	0.5755000000000003	1.4087786181807676
-0.6	0.5770000000000003	1.4110754560431509
-0.6	0.5785000000000002	1.4133573755868774
-0.6	0.5800000000000003	1.4156245341865255
-0.6	0.5815000000000003	1.4178770867382076
-0.6	0.5830000000000003	1.4201151857182182
-0.6	0.5845000000000002	1.4223389812329936
-0.6	0.5860000000000003	1.4245486210677978
-0.6	0.5875000000000004	1.4267442507341728
-0.6	0.5890000000000003	1.4289260135162136
-0.6	0.5905000000000002	1.4310940505156742
-0.6	0.5920000000000003	1.4332485006959548
-0.6	0.5935000000000004	1.4353895009250075
-0.6	0.5950000000000003	1.4375171860171703
-0.6	0.5965000000000003	1.4396316887739968
-0.6	0.5980000000000003	1.441733140024067
-0.6	0.5995000000000004	1.4438216686618488
-0.6	0.6010000000000003	1.445897401685618
-0.6	0.6025000000000003	1.447960464234456
-0.6	0.6040000000000003	1.4500109796243716
-0.6	0.6055000000000004	1.4520490693835624
-0.6	0.6070000000000003	1.4540748532868286
-0.6	0.6085000000000003	1.4560884493891921
-0.6	0.6100000000000003	1.4580899740587072
-0.6	0.6115000000000004	1.4600795420085126
-0.6	0.6130000000000003	1.4620572663281362
-0.6	0.6145000000000003	1.4640232585140787
-0.6	0.6160000000000003	1.4659776284996702
-0.6	0.6175000000000004	1.4679204846842713
-0.6	0.6190000000000003	1.4698519339617766
-0.6	0.6205000000000003	1.471772081748489
-0.6	0.6220000000000003	1.473681032010346
-0.6	0.6235000000000004	1.4755788872895454
-0.6	0.6250000000000003	1.4774657487349814
-0.6	0.6265000000000003	1.479341716109682
-0.6	0.6280000000000003	1.4812068878431544
-0.6	0.6295000000000004	1.4830613610370453
-0.6	0.6310000000000003	1.4849052314936728
-0.6	0.6325000000000003	1.4867385937392739
-0.6	0.6340000000000003	1.4885615410467468
-0.6	0.6355000000000004	1.4903741654578995
-0.6	0.6370000000000003	1.4921765578052024
-0.6	0.6385000000000003	1.4939688077330793
-0.6	0.6400000000000003	1.495751003718734
-0.6	0.6415000000000004	1.4975232330925308
-0.6	0.6430000000000003	1.4992855820579338
-0.6	0.6445000000000003	1.5010381357110252
-0.6	0.6460000000000004	1.502780978059607
-0.6	0.6475000000000004	1.5045141920418912
-0.6	0.6490000000000004	1.5062378595448094
-0.6	0.6505000000000003	1.5079520614219235
-0.6	0.6520000000000004	1.5096568775109678
-0.6	0.6535000000000004	1.5113523866510281
-0.6	0.6550000000000004	1.5130386666993507
-0.6	0.6565000000000003	1.514715794547822
-0.6	0.6580000000000004	1.516383846139091
-0.6	0.6595000000000004	1.5180428964823698
-0.6	0.6610000000000004	1.519693019668905
-0.6	0.6625000000000003	1.5213342888871435
-0.6	0.6640000000000004	1.5229667764375694
-0.6	0.6655000000000004	1.524590553747267
-0.6	0.6670000000000004	1.5262056913841668
-0.6	0.6685000000000003	1.5278122590710188
-0.6	0.6700000000000004	1.5294103256990759
-0.6	0.6715000000000004	1.5309999593415167
-0.6	0.6730000000000004	1.5325812272665829
-0.6	0.6745000000000003	1.5341541959504794
-0.6	0.6760000000000004	1.5357189310899937
-0.6	0.6775000000000004	1.537275497614889
-0.6	0.6790000000000004	1.5388239597000406
-0.6	0.6805000000000003	1.5403643807773406
-0.6	0.6820000000000004	1.5418968235473687
-0.6	0.6835000000000004	1.5434213499908342
-0.6	0.6850000000000004	1.544938021379803
-0.6	0.6865000000000003	1.5464468982887012
-0.6	0.6880000000000004	1.5479480406078554
-0.6	0.6895000000000004	1.5494415075429457
-0.6	0.6910000000000004	1.5509273576423388
-0.6	0.6925000000000003	1.5524056487958067
-0.6	0.6940000000000004	1.5538764382474337
-0.6	0.6955000000000005	1.5553397826054218
-0.6	0.6970000000000004	1.556795737851713
-0.6	0.6985000000000003	1.5582443593514292
-0.6	0.7000000000000004	1.5596857018621337
-0.6	0.7015000000000005	1.5611198195429268
-0.6	0.7030000000000004	1.5625467659633618
-0.6	0.7045000000000003	1.5639665941122054
-0.6	0.7060000000000004	1.5653793564060319
-0.6	0.7075000000000005	1.566785104697657
-0.6	0.7090000000000004	1.5681838902844232
-0.6	0.7105000000000004	1.569575763916327
-0.6	0.7120000000000004	1.5709607758040012
-0.6	0.7135000000000005	1.5723389756265522
-0.6	0.7150000000000004	1.5737104125392545
-0.6	0.7165000000000004	1.5750751351811045
-0.6	0.7180000000000004	1.5764331916822445
-0.6	0.7195000000000005	1.5777846296712443
-0.6	0.7210000000000004	1.5791294962822588
-0.6	0.7225000000000004	1.5804678381620587
-0.6	0.7240000000000004	1.581799701476932
-0.6	0.7255000000000005	1.583125131919464
-0.6	0.7270000000000004	1.584444174715203
-0.6	0.7285000000000004	1.5857568746291975
-0.6	0.7300000000000004	1.587063275972433
-0.6	0.7315000000000005	1.588363422608142
-0.6	0.7330000000000004	1.5896573579580142
-0.6	0.7345000000000004	1.5909451250082967
-0.6	0.7360000000000004	1.592226766315779
-0.6	0.7375000000000005	1.5935023240136896
-0.6	0.7390000000000004	1.5947718398174824
-0.6	0.7405000000000004	1.5960353550305206
-0.6	0.7420000000000004	1.597292910549673
-0.6	0.7435000000000005	1.5985445468708046
-0.6	0.7450000000000004	1.599790304094181
-0.6	0.7465000000000004	1.6010302219297783
-0.6	0.7480000000000004	1.6022643397025016
-0.6	0.7495000000000005	1.6034926963573197
-0.6	0.7510000000000004	1.6047153304643074
-0.6	0.7525000000000004	1.6059322802236107
-0.6	0.7540000000000004	1.607143583470323
-0.6	0.7555000000000005	1.608349277679281
-0.6	0.7570000000000005	1.6095493999697843
-0.6	0.7585000000000004	1.6107439871102325
-0.6	0.7600000000000005	1.61193307552269
-0.6	0.7615000000000005	1.613116701287372
-0.6	0.7630000000000005	1.6142949001470557
-0.6	0.7645000000000004	1.6154677075114288
-0.6	0.7660000000000005	1.616635158461353
-0.6	0.7675000000000005	1.6177972877530662
-0.6	0.7690000000000005	1.6189541298223222
-0.6	0.7705000000000004	1.6201057187884471
-0.6	0.7720000000000005	1.621252088458348
-0.6	0.7735000000000005	1.6223932723304435
-0.6	0.7750000000000005	1.6235293035985405
-0.6	0.7765000000000004	1.6246602151556457
-0.6	0.7780000000000005	1.625786039597712
-0.6	0.7795000000000005	1.6269068092273344
-0.59	0.25	0.000264658737125743
-0.59	0.2515	0.0002697233069305639
-0.59	0.253	0.00026329588660647143
-0.59	0.2545	0.00028111063106554736
-0.59	0.256	0.0002874798045542944
-0.59	0.2575	0.00029009005211228395
-0.59	0.259	0.0002999448488646332
-0.59	0.2605	0.0003069153743319203
-0.59	0.262	0.0003013582369688621
-0.59	0.2635	0.00032164641880642636
-0.59	0.265	0.00032976773785487845
-0.59	0.2665	0.00033765749423026505
-0.59	0.268	0.0003465497960280674
-0.59	0.2695	0.0003560497655838203
-0.59	0.271	0.000365669789606508
-0.59	0.2725	0.0003759756877812954
-0.59	0.274	0.000386483865484876
-0.59	0.2755	0.00039784902593755184
-0.59	0.277	0.00041006944146111484
-0.59	0.2785	0.0004232234969883212
-0.59	0.28	0.00043721680222358903
-0.59	0.28150000000000003	0.0004514192689799842
-0.59	0.28300000000000003	0.0004673195495762874
-0.59	0.28450000000000003	0.00048436847173175706
-0.59	0.28600000000000003	0.000502410722474041
-0.59	0.28750000000000003	0.0005219367332489466
-0.59	0.28900000000000003	0.0005431174949685917
-0.59	0.29050000000000004	0.0005661612255427281
-0.59	0.29200000000000004	0.0005908826953483358
-0.59	0.29350000000000004	0.0006184250066550404
-0.59	0.29500000000000004	0.0006482801837326111
-0.59	0.29650000000000004	0.000680921686429462
-0.59	0.29800000000000004	0.000717599374102996
-0.59	0.29950000000000004	0.0007581873831529569
-0.59	0.30100000000000005	0.0008034882927417494
-0.59	0.30250000000000005	0.0008550961671459495
-0.59	0.30400000000000005	0.0009131571143586904
-0.59	0.30550000000000005	0.0009801297645073864
-0.59	0.30700000000000005	0.0010575467077863082
-0.59	0.30850000000000005	0.0011482785863125343
-0.59	0.31000000000000005	0.0012560954442572968
-0.59	0.31150000000000005	0.0013863421664845246
-0.59	0.31300000000000006	0.0015467138823164537
-0.59	0.31450000000000006	0.001749042717830029
-0.59	0.31600000000000006	0.00201229963156274
-0.59	0.31750000000000006	0.0023690934351696313
-0.59	0.31900000000000006	0.00287981149136616
-0.59	0.32050000000000006	0.0036714607831102044
-0.59	0.32200000000000006	0.005063423369402088
-0.59	0.32350000000000007	0.008150467358897115
-0.59	0.32500000000000007	0.020434748476576302
-0.59	0.32650000000000007	0.10356498551077449
-0.59	0.32800000000000007	0.17626088993327788
-0.59	0.32950000000000007	0.2279636731311362
-0.59	0.33100000000000007	0.2698536712193125
-0.59	0.3325000000000001	0.3058223890014846
-0.59	0.3340000000000001	0.3377212093364703
-0.59	0.3355000000000001	0.36659840956659795
-0.59	0.3370000000000001	0.3931150420662113
-0.59	0.3385000000000001	0.41771967673154103
-0.59	0.3400000000000001	0.44073332625504746
-0.59	0.3415000000000001	0.4623951883952142
-0.59	0.3430000000000001	0.4828892458714109
-0.59	0.3445000000000001	0.5023606773727011
-0.59	0.3460000000000001	0.5209264860448057
-0.59	0.3475000000000001	0.5386826478151086
-0.59	0.3490000000000001	0.555709081493406
-0.59	0.3505000000000001	0.5720732026123265
-0.59	0.3520000000000001	0.5878325214273357
-0.59	0.3535000000000001	0.6030365860629271
-0.59	0.3550000000000001	0.6177284578834954
-0.59	0.3565000000000001	0.6319458541772337
-0.59	0.3580000000000001	0.6457220405388203
-0.59	0.3595000000000001	0.6590865428056416
-0.59	0.3610000000000001	0.6720657160630963
-0.59	0.3625000000000001	0.6846832070123079
-0.59	0.3640000000000001	0.6969603338677192
-0.59	0.3655000000000001	0.7089163975569007
-0.59	0.3670000000000001	0.7205689441133099
-0.59	0.3685000000000001	0.731933981400982
-0.59	0.3700000000000001	0.7430261652646816
-0.59	0.3715000000000001	0.7538589554058277
-0.59	0.3730000000000001	0.7644447497135913
-0.59	0.3745000000000001	0.7747949993206782
-0.59	0.3760000000000001	0.7849203081974504
-0.59	0.3775000000000001	0.7948305194153911
-0.59	0.3790000000000001	0.8045347904023237
-0.59	0.3805000000000001	0.8140416586535264
-0.59	0.3820000000000001	0.8233591001811877
-0.59	0.3835000000000001	0.8324945797208283
-0.59	0.3850000000000001	0.8414550963317012
-0.59	0.3865000000000001	0.8502472238601225
-0.59	0.3880000000000001	0.8588771460374347
-0.59	0.3895000000000001	0.8673506886355347
-0.59	0.3910000000000001	0.8756733485624081
-0.59	0.3925000000000001	0.8838503187178985
-0.59	0.39400000000000013	0.8918865120365151
-0.59	0.39550000000000013	0.8997865815724021
-0.59	0.39700000000000013	0.9075549402552651
-0.59	0.39850000000000013	0.9151957772230607
-0.59	0.40000000000000013	0.922713074268259
-0.59	0.40150000000000013	0.9301106192561307
-0.59	0.40300000000000014	0.9373920198087886
-0.59	0.40450000000000014	0.9445607148181063
-0.59	0.40600000000000014	0.9516199851596179
-0.59	0.40750000000000014	0.9585729641281349
-0.59	0.40900000000000014	0.9654226463400954
-0.59	0.41050000000000014	0.9721718960313523
-0.59	0.41200000000000014	0.9788234552404937
-0.59	0.41350000000000015	0.9853799507757253
-0.59	0.41500000000000015	0.9918439007180766
-0.59	0.41650000000000015	0.9982177209572545
-0.59	0.41800000000000015	1.0045037306984146
-0.59	0.41950000000000015	1.010704157604358
-0.59	0.42100000000000015	1.0168211431178662
-0.59	0.42250000000000015	1.0228567467766725
-0.59	0.42400000000000015	1.0288129506454222
-0.59	0.42550000000000016	1.0346916630559513
-0.59	0.42700000000000016	1.0404947227231185
-0.59	0.42850000000000016	1.04622390197374
-0.59	0.43000000000000016	1.0518809100844866
-0.59	0.43150000000000016	1.0574673963829935
-0.59	0.43300000000000016	1.0629849529516076
-0.59	0.43450000000000016	1.0684351176154823
-0.59	0.43600000000000017	1.073819376226618
-0.59	0.43750000000000017	1.0791391651638254
-0.59	0.43900000000000017	1.0843958735774692
-0.59	0.44050000000000017	1.0895908453642835
-0.59	0.44200000000000017	1.094725381391208
-0.59	0.44350000000000017	1.0998007412132105
-0.59	0.4450000000000002	1.1048181449259107
-0.59	0.4465000000000002	1.109778774706633
-0.59	0.4480000000000002	1.114683776627745
-0.59	0.4495000000000002	1.1195342619719306
-0.59	0.4510000000000002	1.1243313087498097
-0.59	0.4525000000000002	1.1290759630114433
-0.59	0.4540000000000002	1.13376924013552
-0.59	0.4555000000000002	1.1384121260434523
-0.59	0.4570000000000002	1.1430055783820245
-0.59	0.4585000000000002	1.1475505274947615
-0.59	0.4600000000000002	1.1520478776515617
-0.59	0.4615000000000002	1.1564985079310148
-0.59	0.4630000000000002	1.1609032731560158
-0.59	0.4645000000000002	1.1652630048263628
-0.59	0.4660000000000002	1.1695785119498134
-0.59	0.4675000000000002	1.173850581884584
-0.59	0.4690000000000002	1.1780799811245535
-0.59	0.4705000000000002	1.1822674559425495
-0.59	0.4720000000000002	1.1864137332630778
-0.59	0.4735000000000002	1.1905195212263004
-0.59	0.4750000000000002	1.1945855098656732
-0.59	0.4765000000000002	1.1986123717273856
-0.59	0.4780000000000002	1.2026007624629675
-0.59	0.4795000000000002	1.206551321414196
-0.59	0.4810000000000002	1.2104646720825412
-0.59	0.4825000000000002	1.2143414227644644
-0.59	0.4840000000000002	1.21818216696987
-0.59	0.4855000000000002	1.2219874839288623
-0.59	0.4870000000000002	1.2257579390181876
-0.59	0.4885000000000002	1.229494084250677
-0.59	0.4900000000000002	1.2331964586632795
-0.59	0.4915000000000002	1.236865588731352
-0.59	0.4930000000000002	1.2405019887581035
-0.59	0.4945000000000002	1.2441061612488187
-0.59	0.4960000000000002	1.247678597270599
-0.59	0.4975000000000002	1.2512197767982862
-0.59	0.4990000000000002	1.254730169047221
-0.59	0.5005000000000002	1.2582102327934521
-0.59	0.5020000000000002	1.2616604166885177
-0.59	0.5035000000000003	1.2650811595290028
-0.59	0.5050000000000002	1.2684728905848328
-0.59	0.5065000000000002	1.2718360298452516
-0.59	0.5080000000000002	1.2751709882919686
-0.59	0.5095000000000003	1.2784781681550914
-0.59	0.5110000000000002	1.28175796315993
-0.59	0.5125000000000002	1.2850107587794497
-0.59	0.5140000000000002	1.2882369324046563
-0.59	0.5155000000000003	1.291436853650771
-0.59	0.5170000000000002	1.2946108845394915
-0.59	0.5185000000000002	1.2977593796727014
-0.59	0.5200000000000002	1.3008826864665728
-0.59	0.5215000000000003	1.3039811453355705
-0.59	0.5230000000000002	1.3070550898917785
-0.59	0.5245000000000002	1.3101048470725298
-0.59	0.5260000000000002	1.313130737396035
-0.59	0.5275000000000003	1.3161330750741906
-0.59	0.5290000000000002	1.3191121681838287
-0.59	0.5305000000000002	1.3220683188503433
-0.59	0.5320000000000003	1.3250018233728387
-0.59	0.5335000000000003	1.327912972349894
-0.59	0.5350000000000003	1.330802050892223
-0.59	0.5365000000000002	1.3336693387086642
-0.59	0.5380000000000003	1.336515110254288
-0.59	0.5395000000000003	1.3393396348606408
-0.59	0.5410000000000003	1.3421431768619636
-0.59	0.5425000000000002	1.344925995717556
-0.59	0.5440000000000003	1.34768834613042
-0.59	0.5455000000000003	1.3504304781623073
-0.59	0.5470000000000003	1.3531526373453229
-0.59	0.5485000000000002	1.3558550647901946
-0.59	0.5500000000000003	1.3585379972913318
-0.59	0.5515000000000003	1.3612016674381346
-0.59	0.5530000000000003	1.363846303675623
-0.59	0.5545000000000002	1.3664721304585785
-0.59	0.5560000000000003	1.3690793683099156
-0.59	0.5575000000000003	1.3716682339100341
-0.59	0.5590000000000003	1.3742389401970085
-0.59	0.5605000000000002	1.3767916964459457
-0.59	0.5620000000000003	1.3793267083533443
-0.59	0.5635000000000003	1.381844178117891
-0.59	0.5650000000000003	1.384344304520957
-0.59	0.5665000000000002	1.3868272829931665
-0.59	0.5680000000000003	1.3892933057082313
-0.59	0.5695000000000003	1.3917425616355816
-0.59	0.5710000000000003	1.3941752366204
-0.59	0.5725000000000002	1.3965915134500033
-0.59	0.5740000000000003	1.3989915719203339
-0.59	0.5755000000000003	1.4013755889006703
-0.59	0.5770000000000003	1.4037437383966096
-0.59	0.5785000000000002	1.4060961916113761
-0.59	0.5800000000000003	1.408433117005514
-0.59	0.5815000000000003	1.41075468035501
-0.59	0.5830000000000003	1.4130610448078977
-0.59	0.5845000000000002	1.4153523709393951
-0.59	0.5860000000000003	1.4176288168056081
-0.59	0.5875000000000004	1.4198905380024223
-0.59	0.5890000000000003	1.4221376876897123
-0.59	0.5905000000000002	1.4243704166820361
-0.59	0.5920000000000003	1.4265888734691408
-0.59	0.5935000000000004	1.4287932042703095
-0.59	0.5950000000000003	1.430983553080389
-0.59	0.5965000000000003	1.4331600617146656
-0.59	0.5980000000000003	1.4353228698526364
-0.59	0.5995000000000004	1.4374721150806802
-0.59	0.6010000000000003	1.4396079329336988
-0.59	0.6025000000000003	1.441730456935725
-0.59	0.6040000000000003	1.4438398186395542
-0.59	0.6055000000000004	1.4459361476653962
-0.59	0.6070000000000003	1.4480195717386164
-0.59	0.6085000000000003	1.4500902167265575
-0.59	0.6100000000000003	1.4521482066744822
-0.59	0.6115000000000004	1.4541936638406638
-0.59	0.6130000000000003	1.4562267087306426
-0.59	0.6145000000000003	1.4582474601306794
-0.59	0.6160000000000003	1.4602560351404166
-0.59	0.6175000000000004	1.462252549204783
-0.59	0.6190000000000003	1.4642371161451526
-0.59	0.6205000000000003	1.4662098481897812
-0.59	0.6220000000000003	1.468170856003546
-0.59	0.6235000000000004	1.4701202487169982
-0.59	0.6250000000000003	1.4720581339547474
-0.59	0.6265000000000003	1.4739846178632154
-0.59	0.6280000000000003	1.475899805137741
-0.59	0.6295000000000004	1.4778037990490873
-0.59	0.6310000000000003	1.4796967014693505
-0.59	0.6325000000000003	1.4815786128972865
-0.59	0.6340000000000003	1.483449632483072
-0.59	0.6355000000000004	1.485309858056811
-0.59	0.6370000000000003	1.487159386134765
-0.59	0.6385000000000003	1.4889983119691421
-0.59	0.6400000000000003	1.4908267295526711
-0.59	0.6415000000000004	1.4926447316453602
-0.59	0.6430000000000003	1.4944524097961769
-0.59	0.6445000000000003	1.4962498543642475
-0.59	0.6460000000000004	1.498037154539607
-0.59	0.6475000000000004	1.499814398363502
-0.59	0.6490000000000004	1.50158167274826
-0.59	0.6505000000000003	1.5033390634967319
-0.59	0.6520000000000004	1.5050866553213242
-0.59	0.6535000000000004	1.506824531862631
-0.59	0.6550000000000004	1.5085527757076689
-0.59	0.6565000000000003	1.5102714684077332
-0.59	0.6580000000000004	1.5119806904958768
-0.59	0.6595000000000004	1.5136805215040336
-0.59	0.6610000000000004	1.515371039979772
-0.59	0.6625000000000003	1.5170523235027225
-0.59	0.6640000000000004	1.518724448700644
-0.59	0.6655000000000004	1.520387491265181
-0.59	0.6670000000000004	1.52204152596729
-0.59	0.6685000000000003	1.5236866266723443
-0.59	0.6700000000000004	1.5253228663549518
-0.59	0.6715000000000004	1.5269503171134517
-0.59	0.6730000000000004	1.528569050184136
-0.59	0.6745000000000003	1.5301791359551757
-0.59	0.6760000000000004	1.5317806439802766
-0.59	0.6775000000000004	1.5333736429920544
-0.59	0.6790000000000004	1.5349582009151517
-0.59	0.6805000000000003	1.5365343848790909
-0.59	0.6820000000000004	1.538102261230876
-0.59	0.6835000000000004	1.5396618955473476
-0.59	0.6850000000000004	1.541213352647297
-0.59	0.6865000000000003	1.542756696603338
-0.59	0.6880000000000004	1.544291990753558
-0.59	0.6895000000000004	1.5458192977129304
-0.59	0.6910000000000004	1.5473386793845236
-0.59	0.6925000000000003	1.5488501969704802
-0.59	0.6940000000000004	1.5503539109827922
-0.59	0.6955000000000005	1.551849881253867
-0.59	0.6970000000000004	1.553338166949701
-0.59	0.6985000000000003	1.554818826568682
-0.59	0.7000000000000004	1.5562919179688657
-0.59	0.7015000000000005	1.5577574983660605
-0.59	0.7030000000000004	1.5592156243464048
-0.59	0.7045000000000003	1.560666351875799
-0.59	0.7060000000000004	1.5621097363091514
-0.59	0.7075000000000005	1.5635458323994595
-0.59	0.7090000000000004	1.564974694306721
-0.59	0.7105000000000004	1.5663963756066814
-0.59	0.7120000000000004	1.5678109292994202
-0.59	0.7135000000000005	1.5692184078177767
-0.59	0.7150000000000004	1.5706188630356261
-0.59	0.7165000000000004	1.5720123462760036
-0.59	0.7180000000000004	1.5733989083190796
-0.59	0.7195000000000005	1.5747785994099908
-0.59	0.7210000000000004	1.5761514692665326
-0.59	0.7225000000000004	1.5775175670867072
-0.59	0.7240000000000004	1.578876941556147
-0.59	0.7255000000000005	1.5802296408553897
-0.59	0.7270000000000004	1.5815757126670453
-0.59	0.7285000000000004	1.5829152041828083
-0.59	0.7300000000000004	1.5842481621103761
-0.59	0.7315000000000005	1.5855746326802183
-0.59	0.7330000000000004	1.5868946616522468
-0.59	0.7345000000000004	1.5882082943223574
-0.59	0.7360000000000004	1.5895155755288612
-0.59	0.7375000000000005	1.590816549658804
-0.59	0.7390000000000004	1.5921112606541794
-0.59	0.7405000000000004	1.5933997520180228
-0.59	0.7420000000000004	1.5946820668204165
-0.59	0.7435000000000005	1.5959582477043752
-0.59	0.7450000000000004	1.5972283368916473
-0.59	0.7465000000000004	1.5984923761883993
-0.59	0.7480000000000004	1.5997504069908213
-0.59	0.7495000000000005	1.6010024702906196
-0.59	0.7510000000000004	1.6022486066804322
-0.59	0.7525000000000004	1.6034888563591416
-0.59	0.7540000000000004	1.6047232591371061
-0.59	0.7555000000000005	1.6059518544412938
-0.59	0.7570000000000005	1.6071746813203425
-0.59	0.7585000000000004	1.6083917784495267
-0.59	0.7600000000000005	1.6096031841356457
-0.59	0.7615000000000005	1.6108089363218265
-0.59	0.7630000000000005	1.6120090725922558
-0.59	0.7645000000000004	1.6132036301768256
-0.59	0.7660000000000005	1.6143926459557036
-0.59	0.7675000000000005	1.6155761564638391
-0.59	0.7690000000000005	1.6167541978953759
-0.59	0.7705000000000004	1.6179268061080148
-0.59	0.7720000000000005	1.619094016627292
-0.59	0.7735000000000005	1.6202558646507894
-0.59	0.7750000000000005	1.621412385052277
-0.59	0.7765000000000004	1.6225636123858012
-0.59	0.7780000000000005	1.6237095808896906
-0.59	0.7795000000000005	1.624850324490501
-0.58	0.25	0.0002458240205752715
-0.58	0.2515	0.00024137395063114202
-0.58	0.253	0.00025480349555836806
-0.58	0.2545	0.0002600686192899044
-0.58	0.256	0.0002649405827480451
-0.58	0.2575	0.00025835963251502614
-0.58	0.259	0.00027590831821981666
-0.58	0.2605	0.00028203926440905735
-0.58	0.262	0.0002844756039843823
-0.58	0.2635	0.0002940068669898448
-0.58	0.265	0.0003009663996968721
-0.58	0.2665	0.000295210420161371
-0.58	0.268	0.00031480515302449984
-0.58	0.2695	0.0003225784761070296
-0.58	0.271	0.00033069298896908555
-0.58	0.2725	0.00033887595880605206
-0.58	0.274	0.00034764425766647467
-0.58	0.2755	0.00035679914942669854
-0.58	0.277	0.00036659569166605553
-0.58	0.2785	0.0003768679853355855
-0.58	0.28	0.00038787172556758163
-0.58	0.28150000000000003	0.00039913737638233034
-0.58	0.28300000000000003	0.0004113435642984493
-0.58	0.28450000000000003	0.00042433694155505255
-0.58	0.28600000000000003	0.00043824256111166916
-0.58	0.28750000000000003	0.0004531636124516587
-0.58	0.28900000000000003	0.00046883230265216253
-0.58	0.29050000000000004	0.0004857891050958819
-0.58	0.29200000000000004	0.0005043701530025877
-0.58	0.29350000000000004	0.000524056405833042
-0.58	0.29500000000000004	0.0005454291837198381
-0.58	0.29650000000000004	0.0005682648877465004
-0.58	0.29800000000000004	0.000593643111274774
-0.58	0.29950000000000004	0.0006210486276428554
-0.58	0.30100000000000005	0.000651235875632437
-0.58	0.30250000000000005	0.0006846203267647482
-0.58	0.30400000000000005	0.0007213558494325934
-0.58	0.30550000000000005	0.0007624382392895505
-0.58	0.30700000000000005	0.0008086399304900946
-0.58	0.30850000000000005	0.0008603099864749511
-0.58	0.31000000000000005	0.0009196338609162252
-0.58	0.31150000000000005	0.0009874581578659628
-0.58	0.31300000000000006	0.001065900057727619
-0.58	0.31450000000000006	0.0011581648222372736
-0.58	0.31600000000000006	0.001268091641504753
-0.58	0.31750000000000006	0.0014008436682510913
-0.58	0.31900000000000006	0.0015647133280647248
-0.58	0.32050000000000006	0.0017721111196453677
-0.58	0.32200000000000006	0.0020430808310247985
-0.58	0.32350000000000007	0.0024118650647264187
-0.58	0.32500000000000007	0.0029432514591254217
-0.58	0.32650000000000007	0.0037753011165112017
-0.58	0.32800000000000007	0.005262918782796264
-0.58	0.32950000000000007	0.008678427574363531
-0.58	0.33100000000000007	0.023829529396824138
-0.58	0.3325000000000001	0.11233155988313681
-0.58	0.3340000000000001	0.18174540276340065
-0.58	0.3355000000000001	0.2320828652189298
-0.58	0.3370000000000001	0.2731928259061952
-0.58	0.3385000000000001	0.30863994772190284
-0.58	0.3400000000000001	0.3401580694002195
-0.58	0.3415000000000001	0.36874176204900766
-0.58	0.3430000000000001	0.3950235830394389
-0.58	0.3445000000000001	0.41943535701548273
-0.58	0.3460000000000001	0.4422875038014284
-0.58	0.3475000000000001	0.4638121275633702
-0.58	0.3490000000000001	0.48418824622002
-0.58	0.3505000000000001	0.5035574364912676
-0.58	0.3520000000000001	0.5220340095203957
-0.58	0.3535000000000001	0.5397118787575916
-0.58	0.3550000000000001	0.5566693488582402
-0.58	0.3565000000000001	0.5729725489065304
-0.58	0.3580000000000001	0.5886779474591897
-0.58	0.3595000000000001	0.603834237213799
-0.58	0.3610000000000001	0.6184837687139724
-0.58	0.3625000000000001	0.6326636606727651
-0.58	0.3640000000000001	0.6464066722217482
-0.58	0.3655000000000001	0.6597418944551446
-0.58	0.3670000000000001	0.6726953073701836
-0.58	0.3685000000000001	0.6852902318676277
-0.58	0.3700000000000001	0.6975477000229817
-0.58	0.3715000000000001	0.7094867623260748
-0.58	0.3730000000000001	0.7211247413710109
-0.58	0.3745000000000001	0.7324774476435139
-0.58	0.3760000000000001	0.7435593596488119
-0.58	0.3775000000000001	0.7543837780633782
-0.58	0.3790000000000001	0.7649629575117093
-0.58	0.3805000000000001	0.7753082189113221
-0.58	0.3820000000000001	0.7854300488695081
-0.58	0.3835000000000001	0.7953381829362932
-0.58	0.3850000000000001	0.80504168048035
-0.58	0.3865000000000001	0.8145489892325413
-0.58	0.3880000000000001	0.8238680024094883
-0.58	0.3895000000000001	0.8330061086773157
-0.58	0.3910000000000001	0.8419702373214081
-0.58	0.3925000000000001	0.8507668969422422
-0.58	0.39400000000000013	0.8594022110619544
-0.58	0.39550000000000013	0.8678819499992809
-0.58	0.39700000000000013	0.876211558245606
-0.58	0.39850000000000013	0.8843961807198772
-0.58	0.40000000000000013	0.8924406847909163
-0.58	0.40150000000000013	0.9003496816901695
-0.58	0.40300000000000014	0.9081275444543695
-0.58	0.40450000000000014	0.915778425593996
-0.58	0.40600000000000014	0.9233062718000835
-0.58	0.40750000000000014	0.930714838694076
-0.58	0.40900000000000014	0.9380077029300316
-0.58	0.41050000000000014	0.9451882745733278
-0.58	0.41200000000000014	0.952259807508782
-0.58	0.41350000000000015	0.9592254091424512
-0.58	0.41500000000000015	0.9660880499059663
-0.58	0.41650000000000015	0.9728505713440119
-0.58	0.41800000000000015	0.979515693663985
-0.58	0.41950000000000015	0.9860860232341757
-0.58	0.42100000000000015	0.99256405893944
-0.58	0.42250000000000015	0.9989521981211509
-0.58	0.42400000000000015	1.0052527426018019
-0.58	0.42550000000000016	1.0114679037257872
-0.58	0.42700000000000016	1.0175998070697547
-0.58	0.42850000000000016	1.023650497380065
-0.58	0.43000000000000016	1.0296219425290405
-0.58	0.43150000000000016	1.035516037596666
-0.58	0.43300000000000016	1.0413346083462605
-0.58	0.43450000000000016	1.0470794150262162
-0.58	0.43600000000000017	1.0527521553561052
-0.58	0.43750000000000017	1.058354467623959
-0.58	0.43900000000000017	1.063887933569456
-0.58	0.44050000000000017	1.0693540808741409
-0.58	0.44200000000000017	1.0747543859713664
-0.58	0.44350000000000017	1.080090276169769
-0.58	0.4450000000000002	1.0853631319397188
-0.58	0.4465000000000002	1.0905742890645391
-0.58	0.4480000000000002	1.095725040435359
-0.58	0.4495000000000002	1.1008166381664832
-0.58	0.4510000000000002	1.1058502951788909
-0.58	0.4525000000000002	1.1108271869089015
-0.58	0.4540000000000002	1.115748452909038
-0.58	0.4555000000000002	1.1206151982147374
-0.58	0.4570000000000002	1.1254284949521458
-0.58	0.4585000000000002	1.130189383508644
-0.58	0.4600000000000002	1.1348988738833663
-0.58	0.4615000000000002	1.1395579468560715
-0.58	0.4630000000000002	1.144167555137716
-0.58	0.4645000000000002	1.1487286244554011
-0.58	0.4660000000000002	1.1532420546112103
-0.58	0.4675000000000002	1.1577087203498513
-0.58	0.4690000000000002	1.1621294724650035
-0.58	0.4705000000000002	1.1665051385900114
-0.58	0.4720000000000002	1.1708365240385095
-0.58	0.4735000000000002	1.1751244126445304
-0.58	0.4750000000000002	1.1793695675106046
-0.58	0.4765000000000002	1.1835727317683857
-0.58	0.4780000000000002	1.1877346292881832
-0.58	0.4795000000000002	1.191855965256161
-0.58	0.4810000000000002	1.1959374269703882
-0.58	0.4825000000000002	1.1999796843472268
-0.58	0.4840000000000002	1.2039833905366688
-0.58	0.4855000000000002	1.2079491824843442
-0.58	0.4870000000000002	1.2118776814696934
-0.58	0.4885000000000002	1.215769493638724
-0.58	0.4900000000000002	1.2196252104265555
-0.58	0.4915000000000002	1.2234454091427973
-0.58	0.4930000000000002	1.227230653348185
-0.58	0.4945000000000002	1.230981493318389
-0.58	0.4960000000000002	1.2346984664315706
-0.58	0.4975000000000002	1.238382097618077
-0.58	0.4990000000000002	1.2420328997134558
-0.58	0.5005000000000002	1.2456513738379453
-0.58	0.5020000000000002	1.2492380097530602
-0.58	0.5035000000000003	1.2527932862044984
-0.58	0.5050000000000002	1.2563176712520043
-0.58	0.5065000000000002	1.2598116225868021
-0.58	0.5080000000000002	1.2632755878371529
-0.58	0.5095000000000003	1.2667100048625897
-0.58	0.5110000000000002	1.2701153020525102
-0.58	0.5125000000000002	1.2734918985290578
-0.58	0.5140000000000002	1.276840204538471
-0.58	0.5155000000000003	1.2801606215898844
-0.58	0.5170000000000002	1.2834535427503844
-0.58	0.5185000000000002	1.28671935287259
-0.58	0.5200000000000002	1.289958428822457
-0.58	0.5215000000000003	1.2931711396991665
-0.58	0.5230000000000002	1.2963578470602424
-0.58	0.5245000000000002	1.2995189050656448
-0.58	0.5260000000000002	1.3026546607911635
-0.58	0.5275000000000003	1.3057654543113775
-0.58	0.5290000000000002	1.3088516189351957
-0.58	0.5305000000000002	1.3119134813753501
-0.58	0.5320000000000003	1.3149513619213256
-0.58	0.5335000000000003	1.3179655746182246
-0.58	0.5350000000000003	1.320956427380931
-0.58	0.5365000000000002	1.3239242222242282
-0.58	0.5380000000000003	1.3268692553639028
-0.58	0.5395000000000003	1.329791817370792
-0.58	0.5410000000000003	1.3326921933362748
-0.58	0.5425000000000002	1.3355706629850066
-0.58	0.5440000000000003	1.338427500787395
-0.58	0.5455000000000003	1.341262976152941
-0.58	0.5470000000000003	1.3440773535068522
-0.58	0.5485000000000002	1.3468708924240698
-0.58	0.5500000000000003	1.3496438477469888
-0.58	0.5515000000000003	1.3523964696996171
-0.58	0.5530000000000003	1.355129003998322
-0.58	0.5545000000000002	1.3578416919592702
-0.58	0.5560000000000003	1.3605347706026807
-0.58	0.5575000000000003	1.3632084727540201
-0.58	0.5590000000000003	1.3658630271422287
-0.58	0.5605000000000002	1.3684986584950967
-0.58	0.5620000000000003	1.3711155876409162
-0.58	0.5635000000000003	1.3737140315610241
-0.58	0.5650000000000003	1.3762942035351127
-0.58	0.5665000000000002	1.3788563131882043
-0.58	0.5680000000000003	1.381400566577367
-0.58	0.5695000000000003	1.3839271662793295
-0.58	0.5710000000000003	1.3864363114644325
-0.58	0.5725000000000002	1.3889281979732369
-0.58	0.5740000000000003	1.391403018390237
-0.58	0.5755000000000003	1.3938609621155584
-0.58	0.5770000000000003	1.3963022154354088
-0.58	0.5785000000000002	1.3987269615863847
-0.58	0.5800000000000003	1.4011353808285785
-0.58	0.5815000000000003	1.403527650502752
-0.58	0.5830000000000003	1.4059039450964144
-0.58	0.5845000000000002	1.4082644363040027
-0.58	0.5860000000000003	1.4106092930861516
-0.58	0.5875000000000004	1.4129386817274252
-0.58	0.5890000000000003	1.4152527658925265
-0.58	0.5905000000000002	1.41755170668106
-0.58	0.5920000000000003	1.4198356626808772
-0.58	0.5935000000000004	1.4221047900200425
-0.58	0.5950000000000003	1.4243592424174922
-0.58	0.5965000000000003	1.426599171232383
-0.58	0.5980000000000003	1.428824725518427
-0.58	0.5995000000000004	1.4310360520454166
-0.58	0.6010000000000003	1.4332332953837985
-0.58	0.6025000000000003	1.4354165979228046
-0.58	0.6040000000000003	1.4375860999206966
-0.58	0.6055000000000004	1.4397419395471713
-0.58	0.6070000000000003	1.4418842529247264
-0.58	0.6085000000000003	1.4440131741690236
-0.58	0.6100000000000003	1.4461288354282575
-0.58	0.6115000000000004	1.4482313669215792
-0.58	0.6130000000000003	1.4503208969765933
-0.58	0.6145000000000003	1.4523975520659564
-0.58	0.6160000000000003	1.4544614568431018
-0.58	0.6175000000000004	1.456512734177113
-0.58	0.6190000000000003	1.4585515051867781
-0.58	0.6205000000000003	1.460577889273839
-0.58	0.6220000000000003	1.4625920041554599
-0.58	0.6235000000000004	1.4645939658959484
-0.58	0.6250000000000003	1.466583888937724
-0.58	0.6265000000000003	1.4685618861315866
-0.58	0.6280000000000003	1.4705280687662796
-0.58	0.6295000000000004	1.472482546597377
-0.58	0.6310000000000003	1.4744254278755147
-0.58	0.6325000000000003	1.4763568193739758
-0.58	0.6340000000000003	1.478276826415657
-0.58	0.6355000000000004	1.4801855528994246
-0.58	0.6370000000000003	1.4820831013258804
-0.58	0.6385000000000003	1.4839695728225557
-0.58	0.6400000000000003	1.4858450671685357
-0.58	0.6415000000000004	1.487709682818553
-0.58	0.6430000000000003	1.4895635169265382
-0.58	0.6445000000000003	1.4914066653730367
-0.58	0.6460000000000004	1.493239222769926
-0.58	0.6475000000000004	1.4950612825096572
-0.58	0.6490000000000004	1.496872936768359
-0.58	0.6505000000000003	1.4986742765316403
-0.58	0.6520000000000004	1.5004653916152326
-0.58	0.6535000000000004	1.5022463706851985
-0.58	0.6550000000000004	1.5040173012776994
-0.58	0.6565000000000003	1.5057782698183522
-0.58	0.6580000000000004	1.5075293616411682
-0.58	0.6595000000000004	1.5092706610071
-0.58	0.6610000000000004	1.5110022511221932
-0.58	0.6625000000000003	1.512724214155358
-0.58	0.6640000000000004	1.5144366312557787
-0.58	0.6655000000000004	1.51613958256995
-0.58	0.6670000000000004	1.5178331472583704
-0.58	0.6685000000000003	1.519517403511887
-0.58	0.6700000000000004	1.5211924285677085
-0.58	0.6715000000000004	1.5228582987250818
-0.58	0.6730000000000004	1.5245150893606643
-0.58	0.6745000000000003	1.526162874943568
-0.58	0.6760000000000004	1.5278017290501134
-0.58	0.6775000000000004	1.5294317243782753
-0.58	0.6790000000000004	1.5310529327618458
-0.58	0.6805000000000003	1.532665425184313
-0.58	0.6820000000000004	1.5342692717924598
-0.58	0.6835000000000004	1.5358645419096952
-0.58	0.6850000000000004	1.5374513040491213
-0.58	0.6865000000000003	1.5390296259263452
-0.58	0.6880000000000004	1.5405995744720358
-0.58	0.6895000000000004	1.5421612158442377
-0.58	0.6910000000000004	1.543714615440443
-0.58	0.6925000000000003	1.5452598379094282
-0.58	0.6940000000000004	1.546796947162867
-0.58	0.6955000000000005	1.5483260063867121
-0.58	0.6970000000000004	1.5498470780523634
-0.58	0.6985000000000003	1.5513602239276187
-0.58	0.7000000000000004	1.5528655050874198
-0.58	0.7015000000000005	1.5543629819243883
-0.58	0.7030000000000004	1.5558527141591687
-0.58	0.7045000000000003	1.557334760850571
-0.58	0.7060000000000004	1.5588091804055204
-0.58	0.7075000000000005	1.5602760305914805
-0.58	0.7090000000000004	1.5617353685352788
-0.58	0.7105000000000004	1.5631872507488846
-0.58	0.7120000000000004	1.5646317331275559
-0.58	0.7135000000000005	1.566068870961716
-0.58	0.7150000000000004	1.5674987189458485
-0.58	0.7165000000000004	1.5689213311872212
-0.58	0.7180000000000004	1.5703367612144608
-0.58	0.7195000000000005	1.571745061985962
-0.58	0.7210000000000004	1.5731462858981484
-0.58	0.7225000000000004	1.5745404847935895
-0.58	0.7240000000000004	1.575927709968949
-0.58	0.7255000000000005	1.577308012182821
-0.58	0.7270000000000004	1.5786814416634012
-0.58	0.7285000000000004	1.5800480481160286
-0.58	0.7300000000000004	1.5814078807306
-0.58	0.7315000000000005	1.5827609881888374
-0.58	0.7330000000000004	1.5841074186714414
-0.58	0.7345000000000004	1.5854472198651082
-0.58	0.7360000000000004	1.5867804389694329
-0.58	0.7375000000000005	1.5881071227036765
-0.58	0.7390000000000004	1.5894273173134321
-0.58	0.7405000000000004	1.5907410685771588
-0.58	0.7420000000000004	1.5920484218126179
-0.58	0.7435000000000005	1.593349421883184
-0.58	0.7450000000000004	1.5946441132040503
-0.58	0.7465000000000004	1.595932539748338
-0.58	0.7480000000000004	1.5972147450530838
-0.58	0.7495000000000005	1.5984907722251358
-0.58	0.7510000000000004	1.599760663946948
-0.58	0.7525000000000004	1.601024462482274
-0.58	0.7540000000000004	1.6022822096817633
-0.58	0.7555000000000005	1.6035339469884684
-0.58	0.7570000000000005	1.6047797154432493
-0.58	0.7585000000000004	1.6060195556901014
-0.58	0.7600000000000005	1.6072535079813817
-0.58	0.7615000000000005	1.60848161218295
-0.58	0.7630000000000005	1.6097039077792368
-0.58	0.7645000000000004	1.610920433878205
-0.58	0.7660000000000005	1.6121312292162528
-0.58	0.7675000000000005	1.6133363321630187
-0.58	0.7690000000000005	1.614535780726119
-0.58	0.7705000000000004	1.6157296125557985
-0.58	0.7720000000000005	1.6169178649495153
-0.58	0.7735000000000005	1.618100574856436
-0.58	0.7750000000000005	1.6192777788818784
-0.58	0.7765000000000004	1.6204495132916676
-0.58	0.7780000000000005	1.6216158140164219
-0.58	0.7795000000000005	1.6227767166557785
-0.57	0.25	0.00022716433856009822
-0.57	0.2515	0.0002334494821332662
-0.57	0.253	0.00023789451334344034
-0.57	0.2545	0.00024187478691094368
-0.57	0.256	0.00023739093702818926
-0.57	0.2575	0.0002508667302074006
-0.57	0.259	0.00025597989592568123
-0.57	0.2605	0.00026061658489594437
-0.57	0.262	0.00025382813900157544
-0.57	0.2635	0.00027127858070581857
-0.57	0.265	0.00027693708852177926
-0.57	0.2665	0.0002794406030386402
-0.57	0.268	0.00028873244244920107
-0.57	0.2695	0.0002954397459044662
-0.57	0.271	0.0002896165548778156
-0.57	0.2725	0.0003087449330545364
-0.57	0.274	0.0003162168777243871
-0.57	0.2755	0.0003239974914147259
-0.57	0.277	0.00033183579623670694
-0.57	0.2785	0.00034023291543316617
-0.57	0.28	0.00034903838987389627
-0.57	0.28150000000000003	0.000358345356634068
-0.57	0.28300000000000003	0.0003681929125755899
-0.57	0.28450000000000003	0.0003786262312259632
-0.57	0.28600000000000003	0.00038964644368671064
-0.57	0.28750000000000003	0.00040146624514927106
-0.57	0.28900000000000003	0.00041383573793421914
-0.57	0.29050000000000004	0.0004267878697487177
-0.57	0.29200000000000004	0.00044104896630414074
-0.57	0.29350000000000004	0.0004559680956359583
-0.57	0.29500000000000004	0.00047175129748251097
-0.57	0.29650000000000004	0.0004888631274713384
-0.57	0.29800000000000004	0.0005076183526077358
-0.57	0.29950000000000004	0.0005275954097921642
-0.57	0.30100000000000005	0.0005492846106649599
-0.57	0.30250000000000005	0.0005725075495677215
-0.57	0.30400000000000005	0.0005978738958536845
-0.57	0.30550000000000005	0.0006261277095489998
-0.57	0.30700000000000005	0.0006567934723751387
-0.57	0.30850000000000005	0.0006904356155044405
-0.57	0.31000000000000005	0.0007278753411869998
-0.57	0.31150000000000005	0.0007697739923782232
-0.57	0.31300000000000006	0.0008166236693884091
-0.57	0.31450000000000006	0.0008696565920085226
-0.57	0.31600000000000006	0.0009301908084373759
-0.57	0.31750000000000006	0.0009996261237530195
-0.57	0.31900000000000006	0.0010803706356907997
-0.57	0.32050000000000006	0.001175298949824459
-0.57	0.32200000000000006	0.001288475749340614
-0.57	0.32350000000000007	0.0014257075104591867
-0.57	0.32500000000000007	0.0015957977339565543
-0.57	0.32650000000000007	0.0018121454258567694
-0.57	0.32800000000000007	0.0020964419878346467
-0.57	0.32950000000000007	0.002486718861057752
-0.57	0.33100000000000007	0.0030555208054327417
-0.57	0.3325000000000001	0.003961932986466638
-0.57	0.3340000000000001	0.005632733760946036
-0.57	0.3355000000000001	0.009727345624552346
-0.57	0.3370000000000001	0.032157919475208296
-0.57	0.3385000000000001	0.12597232953611143
-0.57	0.3400000000000001	0.190747768661575
-0.57	0.3415000000000001	0.2390748888551686
-0.57	0.3430000000000001	0.27901570892342387
-0.57	0.3445000000000001	0.31367557563197856
-0.57	0.3460000000000001	0.3446172142816466
-0.57	0.3475000000000001	0.37275548861499064
-0.57	0.3490000000000001	0.3986801915598529
-0.57	0.3505000000000001	0.42279786314633283
-0.57	0.3520000000000001	0.4454028669608762
-0.57	0.3535000000000001	0.4667165441200134
-0.57	0.3550000000000001	0.4869103761525194
-0.57	0.3565000000000001	0.5061204808635732
-0.57	0.3580000000000001	0.5244570945842324
-0.57	0.3595000000000001	0.5420110178261565
-0.57	0.3610000000000001	0.5588581260179972
-0.57	0.3625000000000001	0.5750626182711456
-0.57	0.3640000000000001	0.5906794072432668
-0.57	0.3655000000000001	0.60575591102322
-0.57	0.3670000000000001	0.620333426709338
-0.57	0.3685000000000001	0.6344481904122652
-0.57	0.3700000000000001	0.6481322157531725
-0.57	0.3715000000000001	0.6614139575863235
-0.57	0.3730000000000001	0.674318849609677
-0.57	0.3745000000000001	0.6868697402786341
-0.57	0.3760000000000001	0.6990872496416134
-0.57	0.3775000000000001	0.7109900663317482
-0.57	0.3790000000000001	0.7225951952316028
-0.57	0.3805000000000001	0.7339181646647535
-0.57	0.3820000000000001	0.7449732016754179
-0.57	0.3835000000000001	0.7557733826046007
-0.57	0.3850000000000001	0.7663307603301084
-0.57	0.3865000000000001	0.7766564746408884
-0.57	0.3880000000000001	0.786760847347536
-0.57	0.3895000000000001	0.7966534651323565
-0.57	0.3910000000000001	0.8063432516811802
-0.57	0.3925000000000001	0.8158385308083667
-0.57	0.39400000000000013	0.8251470826272167
-0.57	0.39550000000000013	0.8342761918783782
-0.57	0.39700000000000013	0.8432326919507327
-0.57	0.39850000000000013	0.8520230032812707
-0.57	0.40000000000000013	0.8606531683546308
-0.57	0.40150000000000013	0.8691288816577418
-0.57	0.40300000000000014	0.8774555182275441
-0.57	0.40450000000000014	0.8856381576739467
-0.57	0.40600000000000014	0.8936816073320424
-0.57	0.40750000000000014	0.9015904217894459
-0.57	0.40900000000000014	0.9093689218817202
-0.57	0.41050000000000014	0.917021210677399
-0.57	0.41200000000000014	0.9245511892385095
-0.57	0.41350000000000015	0.9319625697778288
-0.57	0.41500000000000015	0.9392588888846569
-0.57	0.41650000000000015	0.9464435183908395
-0.57	0.41800000000000015	0.9535196765240375
-0.57	0.41950000000000015	0.960490437293787
-0.57	0.42100000000000015	0.9673587392515592
-0.57	0.42250000000000015	0.9741273941107114
-0.57	0.42400000000000015	0.9807990940759546
-0.57	0.42550000000000016	0.9873764186934391
-0.57	0.42700000000000016	0.9938618416928502
-0.57	0.42850000000000016	1.0002577367721162
-0.57	0.43000000000000016	1.0065663830087432
-0.57	0.43150000000000016	1.0127899703903176
-0.57	0.43300000000000016	1.0189306044187454
-0.57	0.43450000000000016	1.0249903104145583
-0.57	0.43600000000000017	1.0309710380781256
-0.57	0.43750000000000017	1.036874665106757
-0.57	0.43900000000000017	1.042703000951045
-0.57	0.44050000000000017	1.04845779004916
-0.57	0.44200000000000017	1.0541407152627071
-0.57	0.44350000000000017	1.0597534007154668
-0.57	0.4450000000000002	1.0652974146119192
-0.57	0.4465000000000002	1.070774271920448
-0.57	0.4480000000000002	1.0761854366694914
-0.57	0.4495000000000002	1.0815323245481183
-0.57	0.4510000000000002	1.0868163049270136
-0.57	0.4525000000000002	1.0920387029165215
-0.57	0.4540000000000002	1.0972008014109291
-0.57	0.4555000000000002	1.1023038427316594
-0.57	0.4570000000000002	1.1073490306275318
-0.57	0.4585000000000002	1.1123375317317077
-0.57	0.4600000000000002	1.1172704771617377
-0.57	0.4615000000000002	1.1221489640188467
-0.57	0.4630000000000002	1.1269740566496935
-0.57	0.4645000000000002	1.131746788176352
-0.57	0.4660000000000002	1.1364681615713779
-0.57	0.4675000000000002	1.141139150933332
-0.57	0.4690000000000002	1.1457607025789112
-0.57	0.4705000000000002	1.1503337361235322
-0.57	0.4720000000000002	1.1548591455000214
-0.57	0.4735000000000002	1.1593377999573422
-0.57	0.4750000000000002	1.1637705448602693
-0.57	0.4765000000000002	1.1681582027609765
-0.57	0.4780000000000002	1.1725015740962177
-0.57	0.4795000000000002	1.1768014380447782
-0.57	0.4810000000000002	1.18105855325296
-0.57	0.4825000000000002	1.1852736585905865
-0.57	0.4840000000000002	1.1894474738244432
-0.57	0.4855000000000002	1.1935807003042858
-0.57	0.4870000000000002	1.1976740216035546
-0.57	0.4885000000000002	1.2017281040384773
-0.57	0.4900000000000002	1.2057435973912973
-0.57	0.4915000000000002	1.2097211353663944
-0.57	0.4930000000000002	1.2136613361482733
-0.57	0.4945000000000002	1.2175648029111916
-0.57	0.4960000000000002	1.221432124307609
-0.57	0.4975000000000002	1.225263874952895
-0.57	0.4990000000000002	1.2290606158065092
-0.57	0.5005000000000002	1.2328228947092161
-0.57	0.5020000000000002	1.236551246723066
-0.57	0.5035000000000003	1.2402461945551937
-0.57	0.5050000000000002	1.2439082489102302
-0.57	0.5065000000000002	1.2475379089025442
-0.57	0.5080000000000002	1.2511356623776455
-0.57	0.5095000000000003	1.254701986259446
-0.57	0.5110000000000002	1.2582373468765529
-0.57	0.5125000000000002	1.2617422002762635
-0.57	0.5140000000000002	1.2652169925268435
-0.57	0.5155000000000003	1.2686621600086059
-0.57	0.5170000000000002	1.2720781296943091
-0.57	0.5185000000000002	1.2754653194193444
-0.57	0.5200000000000002	1.278824138156994
-0.57	0.5215000000000003	1.2821549862009958
-0.57	0.5230000000000002	1.285458255532597
-0.57	0.5245000000000002	1.2887343299423892
-0.57	0.5260000000000002	1.2919835853045716
-0.57	0.5275000000000003	1.295206389786355
-0.57	0.5290000000000002	1.2984031040580848
-0.57	0.5305000000000002	1.301574081496177
-0.57	0.5320000000000003	1.3047196683920428
-0.57	0.5335000000000003	1.307840204080236
-0.57	0.5350000000000003	1.3109360212377799
-0.57	0.5365000000000002	1.3140074459517155
-0.57	0.5380000000000003	1.3170547979414968
-0.57	0.5395000000000003	1.3200783907151068
-0.57	0.5410000000000003	1.3230785317292821
-0.57	0.5425000000000002	1.326055522556134
-0.57	0.5440000000000003	1.329009658985747
-0.57	0.5455000000000003	1.3319412312447358
-0.57	0.5470000000000003	1.3348505240867026
-0.57	0.5485000000000002	1.3377378169415142
-0.57	0.5500000000000003	1.3406033840422642
-0.57	0.5515000000000003	1.34344749457412
-0.57	0.5530000000000003	1.3462704127762761
-0.57	0.5545000000000002	1.3490723980430384
-0.57	0.5560000000000003	1.351853705098467
-0.57	0.5575000000000003	1.3546145840655361
-0.57	0.5590000000000003	1.3573552805872362
-0.57	0.5605000000000002	1.3600760359330153
-0.57	0.5620000000000003	1.3627770871020695
-0.57	0.5635000000000003	1.3654586669235962
-0.57	0.5650000000000003	1.3681210041541285
-0.57	0.5665000000000002	1.3707643235720366
-0.57	0.5680000000000003	1.3733888460693024
-0.57	0.5695000000000003	1.3759947887406696
-0.57	0.5710000000000003	1.378582364970247
-0.57	0.5725000000000002	1.381151784524155
-0.57	0.5740000000000003	1.3837032535969989
-0.57	0.5755000000000003	1.3862369749469434
-0.57	0.5770000000000003	1.3887531479333073
-0.57	0.5785000000000002	1.3912519686029399
-0.57	0.5800000000000003	1.3937336297631
-0.57	0.5815000000000003	1.3961983210524014
-0.57	0.5830000000000003	1.3986462290099493
-0.57	0.5845000000000002	1.4010775371426085
-0.57	0.5860000000000003	1.4034924259904673
-0.57	0.5875000000000004	1.4058910731922976
-0.57	0.5890000000000003	1.4082736535387679
-0.57	0.5905000000000002	1.4106403390504274
-0.57	0.5920000000000003	1.4129912990188696
-0.57	0.5935000000000004	1.415326700072789
-0.57	0.5950000000000003	1.4176467062319655
-0.57	0.5965000000000003	1.4199514789615773
-0.57	0.5980000000000003	1.4222411772251051
-0.57	0.5995000000000004	1.4245159575358892
-0.57	0.6010000000000003	1.426775974007363
-0.57	0.6025000000000003	1.4290213784020138
-0.57	0.6040000000000003	1.431252320179119
-0.57	0.6055000000000004	1.4334689465412624
-0.57	0.6070000000000003	1.4356714024859945
-0.57	0.6085000000000003	1.4378598308244093
-0.57	0.6100000000000003	1.4400343722635724
-0.57	0.6115000000000004	1.4421951654218468
-0.57	0.6130000000000003	1.4443423468767835
-0.57	0.6145000000000003	1.4464760512051633
-0.57	0.6160000000000003	1.4485964110220801
-0.57	0.6175000000000004	1.450703557019069
-0.57	0.6190000000000003	1.4527976180013238
-0.57	0.6205000000000003	1.4548787209240222
-0.57	0.6220000000000003	1.4569469909277877
-0.57	0.6235000000000004	1.4590025513733087
-0.57	0.6250000000000003	1.4610455238751454
-0.57	0.6265000000000003	1.4630760283347337
-0.57	0.6280000000000003	1.4650941829726305
-0.57	0.6295000000000004	1.4671001043599956
-0.57	0.6310000000000003	1.4690939074493556
-0.57	0.6325000000000003	1.4710757056046528
-0.57	0.6340000000000003	1.4730456106306011
-0.57	0.6355000000000004	1.4750037328013792
-0.57	0.6370000000000003	1.4769501808886631
-0.57	0.6385000000000003	1.4788850621890302
-0.57	0.6400000000000003	1.4808084825507413
-0.57	0.6415000000000004	1.4827205463999173
-0.57	0.6430000000000003	1.4846213567661424
-0.57	0.6445000000000003	1.486511015307482
-0.57	0.6460000000000004	1.4883896223349629
-0.57	0.6475000000000004	1.4902572768364943
-0.57	0.6490000000000004	1.4921140765002772
-0.57	0.6505000000000003	1.4939601177376987
-0.57	0.6520000000000004	1.495795495705718
-0.57	0.6535000000000004	1.4976203043287843
-0.57	0.6550000000000004	1.4994346363243474
-0.57	0.6565000000000003	1.5012385832071908
-0.57	0.6580000000000004	1.5030322353353656
-0.57	0.6595000000000004	1.504815681913021
-0.57	0.6610000000000004	1.506589011014456
-0.57	0.6625000000000003	1.5083523096033566
-0.57	0.6640000000000004	1.5101056635516308
-0.57	0.6655000000000004	1.511849157657847
-0.57	0.6670000000000004	1.5135828756652847
-0.57	0.6685000000000003	1.515306900279606
-0.57	0.6700000000000004	1.5170213131861736
-0.57	0.6715000000000004	1.5187261950669875
-0.57	0.6730000000000004	1.5204216256172958
-0.57	0.6745000000000003	1.5221076835618466
-0.57	0.6760000000000004	1.5237844466708195
-0.57	0.6775000000000004	1.525451991775427
-0.57	0.6790000000000004	1.5271103947831985
-0.57	0.6805000000000003	1.5287597306929572
-0.57	0.6820000000000004	1.5304000736094965
-0.57	0.6835000000000004	1.5320314967579567
-0.57	0.6850000000000004	1.5336540724979209
-0.57	0.6865000000000003	1.5352678723372248
-0.57	0.6880000000000004	1.536872966945495
-0.57	0.6895000000000004	1.5384694261674183
-0.57	0.6910000000000004	1.540057319035751
-0.57	0.6925000000000003	1.5416367137840705
-0.57	0.6940000000000004	1.5432076778592811
-0.57	0.6955000000000005	1.544770277933873
-0.57	0.6970000000000004	1.5463245799179433
-0.57	0.6985000000000003	1.5478706489709837
-0.57	0.7000000000000004	1.5494085495134482
-0.57	0.7015000000000005	1.5509383452380887
-0.57	0.7030000000000004	1.5524600991210766
-0.57	0.7045000000000003	1.5539738734329163
-0.57	0.7060000000000004	1.555479729749148
-0.57	0.7075000000000005	1.5569777289608486
-0.57	0.7090000000000004	1.558467931284931
-0.57	0.7105000000000004	1.5599503962742562
-0.57	0.7120000000000004	1.5614251828275525
-0.57	0.7135000000000005	1.5628923491991464
-0.57	0.7150000000000004	1.5643519530085184
-0.57	0.7165000000000004	1.5658040512522953
-0.57	0.7180000000000004	1.5672487003028266
-0.57	0.7195000000000005	1.5686859559333939
-0.57	0.7210000000000004	1.5701158733161305
-0.57	0.7225000000000004	1.5715385070335035
-0.57	0.7240000000000004	1.5729539110868638
-0.57	0.7255000000000005	1.5743621389048297
-0.57	0.7270000000000004	1.5757632433515338
-0.57	0.7285000000000004	1.5771572767347095
-0.57	0.7300000000000004	1.5785442908136338
-0.57	0.7315000000000005	1.5799243368069327
-0.57	0.7330000000000004	1.5812974654002447
-0.57	0.7345000000000004	1.5826637267537416
-0.57	0.7360000000000004	1.5840231705095276
-0.57	0.7375000000000005	1.5853758457988962
-0.57	0.7390000000000004	1.5867218012494686
-0.57	0.7405000000000004	1.5880610849921981
-0.57	0.7420000000000004	1.5893937446682607
-0.57	0.7435000000000005	1.590719827435814
-0.57	0.7450000000000004	1.5920393799766548
-0.57	0.7465000000000004	1.5933524485027402
-0.57	0.7480000000000004	1.5946590787626165
-0.57	0.7495000000000005	1.5959593160477232
-0.57	0.7510000000000004	1.597253205198598
-0.57	0.7525000000000004	1.5985407906109663
-0.57	0.7540000000000004	1.599822116241735
-0.57	0.7555000000000005	1.6010972256148814
-0.57	0.7570000000000005	1.6023661618272387
-0.57	0.7585000000000004	1.603628967554194
-0.57	0.7600000000000005	1.6048856850552737
-0.57	0.7615000000000005	1.6061363561796567
-0.57	0.7630000000000005	1.6073810223715697
-0.57	0.7645000000000004	1.6086197246756182
-0.57	0.7660000000000005	1.6098525037420117
-0.57	0.7675000000000005	1.611079399831707
-0.57	0.7690000000000005	1.6123004528214682
-0.57	0.7705000000000004	1.6135157022088427
-0.57	0.7720000000000005	1.614725187117053
-0.57	0.7735000000000005	1.615928946299813
-0.57	0.7750000000000005	1.617127018146061
-0.57	0.7765000000000004	1.6183194406846186
-0.57	0.7780000000000005	1.6195062515887708
-0.57	0.7795000000000005	1.620687488180784
-0.5599999999999999	0.25	0.00021588917167268364
-0.5599999999999999	0.2515	0.00021937650830885217
-0.5599999999999999	0.253	0.00022019968174828524
-0.5599999999999999	0.2545	0.00022444468564251403
-0.5599999999999999	0.256	0.0002304430306751042
-0.5599999999999999	0.2575	0.00023454291983896348
-0.5599999999999999	0.259	0.00023863109792754254
-0.5599999999999999	0.2605	0.00024081276455125555
-0.5599999999999999	0.262	0.00024736994926544955
-0.5599999999999999	0.2635	0.0002521076887284528
-0.5599999999999999	0.265	0.0002568278081705469
-0.5599999999999999	0.2665	0.0002622509408222078
-0.5599999999999999	0.268	0.0002671747214261862
-0.5599999999999999	0.2695	0.00027265435972094037
-0.5599999999999999	0.271	0.0002750384767531103
-0.5599999999999999	0.2725	0.00028406351432204717
-0.5599999999999999	0.274	0.00029028671735036477
-0.5599999999999999	0.2755	0.00028452582377275573
-0.5599999999999999	0.277	0.0003033923498633106
-0.5599999999999999	0.2785	0.00031060344416569685
-0.5599999999999999	0.28	0.00031809849986817344
-0.5599999999999999	0.28150000000000003	0.00032563584893732713
-0.5599999999999999	0.28300000000000003	0.0003337122223981762
-0.5599999999999999	0.28450000000000003	0.00034217007920562387
-0.5599999999999999	0.28600000000000003	0.0003511632789044176
-0.5599999999999999	0.28750000000000003	0.0003605399922242509
-0.5599999999999999	0.28900000000000003	0.00037050167576938454
-0.5599999999999999	0.29050000000000004	0.00038106342741442103
-0.5599999999999999	0.29200000000000004	0.000392349673843516
-0.5599999999999999	0.29350000000000004	0.0004041582931889915
-0.5599999999999999	0.29500000000000004	0.0004164862696862769
-0.5599999999999999	0.29650000000000004	0.0004300363380914016
-0.5599999999999999	0.29800000000000004	0.0004442180536420078
-0.5599999999999999	0.29950000000000004	0.0004594788478987548
-0.5599999999999999	0.30100000000000005	0.00047567184941011624
-0.5599999999999999	0.30250000000000005	0.0004930876619058044
-0.5599999999999999	0.30400000000000005	0.0005119024736780016
-0.5599999999999999	0.30550000000000005	0.0005322765230520419
-0.5599999999999999	0.30700000000000005	0.0005544035112083653
-0.5599999999999999	0.30850000000000005	0.0005784791922454168
-0.5599999999999999	0.31000000000000005	0.0006044445485619966
-0.5599999999999999	0.31150000000000005	0.0006329489871392065
-0.5599999999999999	0.31300000000000006	0.0006643800360478973
-0.5599999999999999	0.31450000000000006	0.0006988675823242669
-0.5599999999999999	0.31600000000000006	0.0007373039533671869
-0.5599999999999999	0.31750000000000006	0.0007803745432655748
-0.5599999999999999	0.31900000000000006	0.0008285813326146306
-0.5599999999999999	0.32050000000000006	0.0008831105631690182
-0.5599999999999999	0.32200000000000006	0.0009454300795434336
-0.5599999999999999	0.32350000000000007	0.001017491525519699
-0.5599999999999999	0.32500000000000007	0.001101100709170028
-0.5599999999999999	0.32650000000000007	0.0011997565888049538
-0.5599999999999999	0.32800000000000007	0.0013179330067302447
-0.5599999999999999	0.32950000000000007	0.00146208765250567
-0.5599999999999999	0.33100000000000007	0.0016415597534013334
-0.5599999999999999	0.3325000000000001	0.0018714808810927214
-0.5599999999999999	0.3340000000000001	0.0021761839608112126
-0.5599999999999999	0.3355000000000001	0.0025996328173577147
-0.5599999999999999	0.3370000000000001	0.003227778750364223
-0.5599999999999999	0.3385000000000001	0.004256585969861141
-0.5599999999999999	0.3400000000000001	0.0062471387982228396
-0.5599999999999999	0.3415000000000001	0.011701456709796412
-0.5599999999999999	0.3430000000000001	0.051713768055572956
-0.5599999999999999	0.3445000000000001	0.1432636359502111
-0.5599999999999999	0.3460000000000001	0.20278856412678054
-0.5599999999999999	0.3475000000000001	0.2486742769025539
-0.5599999999999999	0.3490000000000001	0.2871478502038111
-0.5599999999999999	0.3505000000000001	0.3208028174365664
-0.5599999999999999	0.3520000000000001	0.35100105669853376
-0.5599999999999999	0.3535000000000001	0.37856093391901
-0.5599999999999999	0.3550000000000001	0.404019424691397
-0.5599999999999999	0.3565000000000001	0.4277514072193503
-0.5599999999999999	0.3580000000000001	0.4500309437712443
-0.5599999999999999	0.3595000000000001	0.47106566790663507
-0.5599999999999999	0.3610000000000001	0.4910174187613955
-0.5599999999999999	0.3625000000000001	0.5100152970672991
-0.5599999999999999	0.3640000000000001	0.5281642931104193
-0.5599999999999999	0.3655000000000001	0.5455511889093956
-0.5599999999999999	0.3670000000000001	0.5622487220785639
-0.5599999999999999	0.3685000000000001	0.5783185970295179
-0.5599999999999999	0.3700000000000001	0.5938137124525824
-0.5599999999999999	0.3715000000000001	0.6087798413638466
-0.5599999999999999	0.3730000000000001	0.6232569177070959
-0.5599999999999999	0.3745000000000001	0.6372800384989921
-0.5599999999999999	0.3760000000000001	0.6508802551755453
-0.5599999999999999	0.3775000000000001	0.6640852038710211
-0.5599999999999999	0.3790000000000001	0.6769196151552024
-0.5599999999999999	0.3805000000000001	0.6894057292943199
-0.5599999999999999	0.3820000000000001	0.7015636376039802
-0.5599999999999999	0.3835000000000001	0.7134115665895084
-0.5599999999999999	0.3850000000000001	0.7249661132542806
-0.5599999999999999	0.3865000000000001	0.7362424457698316
-0.5599999999999999	0.3880000000000001	0.7472544715905172
-0.5599999999999999	0.3895000000000001	0.7580149808041454
-0.5599999999999999	0.3910000000000001	0.768535770451368
-0.5599999999999999	0.3925000000000001	0.778827749964044
-0.5599999999999999	0.39400000000000013	0.7889010332713433
-0.5599999999999999	0.39550000000000013	0.7987650185890057
-0.5599999999999999	0.39700000000000013	0.8084284587936998
-0.5599999999999999	0.39850000000000013	0.8178995218488321
-0.5599999999999999	0.40000000000000013	0.8271858451578303
-0.5599999999999999	0.40150000000000013	0.8362945831911329
-0.5599999999999999	0.40300000000000014	0.845232449396753
-0.5599999999999999	0.40450000000000014	0.8540057544040371
-0.5599999999999999	0.40600000000000014	0.8626204385760265
-0.5599999999999999	0.40750000000000014	0.8710821028943122
-0.5599999999999999	0.40900000000000014	0.8793960351710846
-0.5599999999999999	0.41050000000000014	0.8875672343993779
-0.5599999999999999	0.41200000000000014	0.895600433012651
-0.5599999999999999	0.41350000000000015	0.9035001158471612
-0.5599999999999999	0.41500000000000015	0.9112705387395788
-0.5599999999999999	0.41650000000000015	0.918915744051642
-0.5599999999999999	0.41800000000000015	0.9264395761660205
-0.5599999999999999	0.41950000000000015	0.9338456941692057
-0.5599999999999999	0.42100000000000015	0.9411375848510299
-0.5599999999999999	0.42250000000000015	0.9483185735842228
-0.5599999999999999	0.42400000000000015	0.9553918345303596
-0.5599999999999999	0.42550000000000016	0.9623604004702071
-0.5599999999999999	0.42700000000000016	0.9692271713418714
-0.5599999999999999	0.42850000000000016	0.9759949220839881
-0.5599999999999999	0.43000000000000016	0.9826663104315884
-0.5599999999999999	0.43150000000000016	0.9892438835444082
-0.5599999999999999	0.43300000000000016	0.9957300842070229
-0.5599999999999999	0.43450000000000016	1.0021272570472324
-0.5599999999999999	0.43600000000000017	1.0084376537904642
-0.5599999999999999	0.43750000000000017	1.0146634381782889
-0.5599999999999999	0.43900000000000017	1.0208066910245497
-0.5599999999999999	0.44050000000000017	1.0268694144131183
-0.5599999999999999	0.44200000000000017	1.032853535623036
-0.5599999999999999	0.44350000000000017	1.0387609113241023
-0.5599999999999999	0.4450000000000002	1.0445933308796387
-0.5599999999999999	0.4465000000000002	1.050352519800814
-0.5599999999999999	0.4480000000000002	1.056040142708162
-0.5599999999999999	0.4495000000000002	1.0616578065086337
-0.5599999999999999	0.4510000000000002	1.0672070630021853
-0.5599999999999999	0.4525000000000002	1.0726894114818069
-0.5599999999999999	0.4540000000000002	1.0781063012150471
-0.5599999999999999	0.4555000000000002	1.08345913355189
-0.5599999999999999	0.4570000000000002	1.0887492643525971
-0.5599999999999999	0.4585000000000002	1.0939780058465431
-0.5599999999999999	0.4600000000000002	1.0991466285391607
-0.5599999999999999	0.4615000000000002	1.1042563630774835
-0.5599999999999999	0.4630000000000002	1.1093084019586439
-0.5599999999999999	0.4645000000000002	1.1143039010134255
-0.5599999999999999	0.4660000000000002	1.1192439811455963
-0.5599999999999999	0.4675000000000002	1.1241297296260764
-0.5599999999999999	0.4690000000000002	1.1289622015015341
-0.5599999999999999	0.4705000000000002	1.1337424209179416
-0.5599999999999999	0.4720000000000002	1.1384713822501018
-0.5599999999999999	0.4735000000000002	1.1431500514088802
-0.5599999999999999	0.4750000000000002	1.1477793668819931
-0.5599999999999999	0.4765000000000002	1.152360240784518
-0.5599999999999999	0.4780000000000002	1.156893559871476
-0.5599999999999999	0.4795000000000002	1.1613801864922668
-0.5599999999999999	0.4810000000000002	1.1658209594993467
-0.5599999999999999	0.4825000000000002	1.1702166951398665
-0.5599999999999999	0.4840000000000002	1.1745681877724037
-0.5599999999999999	0.4855000000000002	1.1788762108174704
-0.5599999999999999	0.4870000000000002	1.1831415174141622
-0.5599999999999999	0.4885000000000002	1.1873648411298419
-0.5599999999999999	0.4900000000000002	1.191546896674653
-0.5599999999999999	0.4915000000000002	1.1956883805333933
-0.5599999999999999	0.4930000000000002	1.1997899716143268
-0.5599999999999999	0.4945000000000002	1.2038523318543577
-0.5599999999999999	0.4960000000000002	1.2078761066973418
-0.5599999999999999	0.4975000000000002	1.2118619257948555
-0.5599999999999999	0.4990000000000002	1.215810403424298
-0.5599999999999999	0.5005000000000002	1.2197221390193036
-0.5599999999999999	0.5020000000000002	1.2235977176514488
-0.5599999999999999	0.5035000000000003	1.2274377104921492
-0.5599999999999999	0.5050000000000002	1.231242675255756
-0.5599999999999999	0.5065000000000002	1.235013156640069
-0.5599999999999999	0.5080000000000002	1.238749686671109
-0.5599999999999999	0.5095000000000003	1.2424527851940899
-0.5599999999999999	0.5110000000000002	1.2461229601813366
-0.5599999999999999	0.5125000000000002	1.2497607081189048
-0.5599999999999999	0.5140000000000002	1.2533665143272565
-0.5599999999999999	0.5155000000000003	1.2569408533383077
-0.5599999999999999	0.5170000000000002	1.2604841891883207
-0.5599999999999999	0.5185000000000002	1.263996975735385
-0.5599999999999999	0.5200000000000002	1.2674796569578066
-0.5599999999999999	0.5215000000000003	1.270932667241457
-0.5599999999999999	0.5230000000000002	1.2743564316566094
-0.5599999999999999	0.5245000000000002	1.2777513662246962
-0.5599999999999999	0.5260000000000002	1.2811178781754529
-0.5599999999999999	0.5275000000000003	1.28445636619487
-0.5599999999999999	0.5290000000000002	1.2877672206785737
-0.5599999999999999	0.5305000000000002	1.2910508238969198
-0.5599999999999999	0.5320000000000003	1.2943075503370964
-0.5599999999999999	0.5335000000000003	1.2975377668113715
-0.5599999999999999	0.5350000000000003	1.3007418327111386
-0.5599999999999999	0.5365000000000002	1.303920100199591
-0.5599999999999999	0.5380000000000003	1.307072914405409
-0.5599999999999999	0.5395000000000003	1.3102006136099293
-0.5599999999999999	0.5410000000000003	1.313303529440723
-0.5599999999999999	0.5425000000000002	1.316381986986205
-0.5599999999999999	0.5440000000000003	1.319436305079348
-0.5599999999999999	0.5455000000000003	1.3224667963532348
-0.5599999999999999	0.5470000000000003	1.3254737674500618
-0.5599999999999999	0.5485000000000002	1.3284575191649814
-0.5599999999999999	0.5500000000000003	1.331418346594455
-0.5599999999999999	0.5515000000000003	1.334356539291194
-0.5599999999999999	0.5530000000000003	1.3372723813568728
-0.5599999999999999	0.5545000000000002	1.3401661516484338
-0.5599999999999999	0.5560000000000003	1.3430381238595608
-0.5599999999999999	0.5575000000000003	1.345888566659867
-0.5599999999999999	0.5590000000000003	1.348717743812622
-0.5599999999999999	0.5605000000000002	1.3515259143138079
-0.5599999999999999	0.5620000000000003	1.3543133324865906
-0.5599999999999999	0.5635000000000003	1.3570802480726805
-0.5599999999999999	0.5650000000000003	1.3598269063998698
-0.5599999999999999	0.5665000000000002	1.362553548442849
-0.5599999999999999	0.5680000000000003	1.3652604109368982
-0.5599999999999999	0.5695000000000003	1.3679477264770594
-0.5599999999999999	0.5710000000000003	1.3706157236144123
-0.5599999999999999	0.5725000000000002	1.3732646269495687
-0.5599999999999999	0.5740000000000003	1.3758946572234696
-0.5599999999999999	0.5755000000000003	1.378506031405581
-0.5599999999999999	0.5770000000000003	1.3810989627795927
-0.5599999999999999	0.5785000000000002	1.3836736610266793
-0.5599999999999999	0.5800000000000003	1.3862303323064333
-0.5599999999999999	0.5815000000000003	1.3887691793355248
-0.5599999999999999	0.5830000000000003	1.3912904014719816
-0.5599999999999999	0.5845000000000002	1.3937941947571804
-0.5599999999999999	0.5860000000000003	1.3962807520389098
-0.5599999999999999	0.5875000000000004	1.3987502630061506
-0.5599999999999999	0.5890000000000003	1.4012029142666518
-0.5599999999999999	0.5905000000000002	1.4036388894141116
-0.5599999999999999	0.5920000000000003	1.4060583690926691
-0.5599999999999999	0.5935000000000004	1.408461531059979
-0.5599999999999999	0.5950000000000003	1.4108485502486137
-0.5599999999999999	0.5965000000000003	1.4132195988258354
-0.5599999999999999	0.5980000000000003	1.415574846251809
-0.5599999999999999	0.5995000000000004	1.4179144593366608
-0.5599999999999999	0.6010000000000003	1.4202386022938147
-0.5599999999999999	0.6025000000000003	1.422547436797538
-0.5599999999999999	0.6040000000000003	1.4248411220315818
-0.5599999999999999	0.6055000000000004	1.4271198147421271
-0.5599999999999999	0.6070000000000003	1.4293836692871715
-0.5599999999999999	0.6085000000000003	1.4316328376850316
-0.5599999999999999	0.6100000000000003	1.4338674696616238
-0.5599999999999999	0.6115000000000004	1.4360877126965605
-0.5599999999999999	0.6130000000000003	1.4382937120681014
-0.5599999999999999	0.6145000000000003	1.4404856108969821
-0.5599999999999999	0.6160000000000003	1.442663550195407
-0.5599999999999999	0.6175000000000004	1.4448276688832777
-0.5599999999999999	0.6190000000000003	1.446978103867875
-0.5599999999999999	0.6205000000000003	1.4491149900569902
-0.5599999999999999	0.6220000000000003	1.4512384604044426
-0.5599999999999999	0.6235000000000004	1.4533486459478753
-0.5599999999999999	0.6250000000000003	1.4554456758456489
-0.5599999999999999	0.6265000000000003	1.4575296774128503
-0.5599999999999999	0.6280000000000003	1.4596007761564473
-0.5599999999999999	0.6295000000000004	1.4616590958096132
-0.5599999999999999	0.6310000000000003	1.4637047583652425
-0.5599999999999999	0.6325000000000003	1.4657378841086834
-0.5599999999999999	0.6340000000000003	1.4677585916497056
-0.5599999999999999	0.6355000000000004	1.4697669979537231
-0.5599999999999999	0.6370000000000003	1.4717632183723055
-0.5599999999999999	0.6385000000000003	1.473747366672977
-0.5599999999999999	0.6400000000000003	1.4757195550683364
-0.5599999999999999	0.6415000000000004	1.477679894244519
-0.5599999999999999	0.6430000000000003	1.4796284933890036
-0.5599999999999999	0.6445000000000003	1.4815654602177961
-0.5599999999999999	0.6460000000000004	1.4834909010020043
-0.5599999999999999	0.6475000000000004	1.4854049205938122
-0.5599999999999999	0.6490000000000004	1.487307622451874
-0.5599999999999999	0.6505000000000003	1.4891991086661551
-0.5599999999999999	0.6520000000000004	1.4910794799822122
-0.5599999999999999	0.6535000000000004	1.4929488358249405
-0.5599999999999999	0.6550000000000004	1.4948072743218064
-0.5599999999999999	0.6565000000000003	1.4966548923255714
-0.5599999999999999	0.6580000000000004	1.4984917854365163
-0.5599999999999999	0.6595000000000004	1.50031804802419
-0.5599999999999999	0.6610000000000004	1.502133773248688
-0.5599999999999999	0.6625000000000003	1.503939053081473
-0.5599999999999999	0.6640000000000004	1.5057339783297934
-0.5599999999999999	0.6655000000000004	1.5075186386401844
-0.5599999999999999	0.6670000000000004	1.5092931225430877
-0.5599999999999999	0.6685000000000003	1.511057517454912
-0.5599999999999999	0.6700000000000004	1.5128119097010941
-0.5599999999999999	0.6715000000000004	1.5145563845343957
-0.5599999999999999	0.6730000000000004	1.5162910261528468
-0.5599999999999999	0.6745000000000003	1.5180159177172992
-0.5599999999999999	0.6760000000000004	1.5197311413686216
-0.5599999999999999	0.6775000000000004	1.5214367782445437
-0.5599999999999999	0.6790000000000004	1.5231329084961442
-0.5599999999999999	0.6805000000000003	1.5248196113040131
-0.5599999999999999	0.6820000000000004	1.5264969648940792
-0.5599999999999999	0.6835000000000004	1.5281650465531138
-0.5599999999999999	0.6850000000000004	1.529823932643927
-0.5599999999999999	0.6865000000000003	1.5314736986202497
-0.5599999999999999	0.6880000000000004	1.533114419041326
-0.5599999999999999	0.6895000000000004	1.5347461675862069
-0.5599999999999999	0.6910000000000004	1.5363690170677617
-0.5599999999999999	0.6925000000000003	1.537983039446412
-0.5599999999999999	0.6940000000000004	1.5395883058435933
-0.5599999999999999	0.6955000000000005	1.541184886554953
-0.5599999999999999	0.6970000000000004	1.542772851063282
-0.5599999999999999	0.6985000000000003	1.5443522680512094
-0.5599999999999999	0.7000000000000004	1.545923205413631
-0.5599999999999999	0.7015000000000005	1.5474857302699108
-0.5599999999999999	0.7030000000000004	1.5490399089758384
-0.5599999999999999	0.7045000000000003	1.5505858071353606
-0.5599999999999999	0.7060000000000004	1.552123489612085
-0.5599999999999999	0.7075000000000005	1.5536530205405663
-0.5599999999999999	0.7090000000000004	1.555174463337372
-0.5599999999999999	0.7105000000000004	1.5566878807119493
-0.5599999999999999	0.7120000000000004	1.5581933346772683
-0.5599999999999999	0.7135000000000005	1.5596908865602852
-0.5599999999999999	0.7150000000000004	1.5611805970121928
-0.5599999999999999	0.7165000000000004	1.5626625260184874
-0.5599999999999999	0.7180000000000004	1.564136732908842
-0.5599999999999999	0.7195000000000005	1.5656032763668077
-0.5599999999999999	0.7210000000000004	1.5670622144393163
-0.5599999999999999	0.7225000000000004	1.5685136045460282
-0.5599999999999999	0.7240000000000004	1.5699575034884943
-0.5599999999999999	0.7255000000000005	1.5713939674617063
-0.5599999999999999	0.7270000000000004	1.5728230520525672
-0.5599999999999999	0.7285000000000004	1.5742448122643455
-0.5599999999999999	0.7300000000000004	1.5756593025145111
-0.5599999999999999	0.7315000000000005	1.577066576645802
-0.5599999999999999	0.7330000000000004	1.5784666879344424
-0.5599999999999999	0.7345000000000004	1.579859689098206
-0.5599999999999999	0.7360000000000004	1.5812456323043298
-0.5599999999999999	0.7375000000000005	1.5826245691772969
-0.5599999999999999	0.7390000000000004	1.5839965508064768
-0.5599999999999999	0.7405000000000004	1.5853616277536227
-0.5599999999999999	0.7420000000000004	1.5867198500602577
-0.5599999999999999	0.7435000000000005	1.588071267254898
-0.5599999999999999	0.7450000000000004	1.589415928360185
-0.5599999999999999	0.7465000000000004	1.5907538818998663
-0.5599999999999999	0.7480000000000004	1.5920851759056673
-0.5599999999999999	0.7495000000000005	1.593409857924046
-0.5599999999999999	0.7510000000000004	1.594727975022816
-0.5599999999999999	0.7525000000000004	1.5960395737976754
-0.5599999999999999	0.7540000000000004	1.5973447003786048
-0.5599999999999999	0.7555000000000005	1.5986434004361696
-0.5599999999999999	0.7570000000000005	1.5999357191877086
-0.5599999999999999	0.7585000000000004	1.6012217014034162
-0.5599999999999999	0.7600000000000005	1.6025013914123232
-0.5599999999999999	0.7615000000000005	1.6037748331081791
-0.5599999999999999	0.7630000000000005	1.6050420699552304
-0.5599999999999999	0.7645000000000004	1.606303144993901
-0.5599999999999999	0.7660000000000005	1.6075581008463888
-0.5599999999999999	0.7675000000000005	1.6088069797221536
-0.5599999999999999	0.7690000000000005	1.610049823423322
-0.5599999999999999	0.7705000000000004	1.6112866733500004
-0.5599999999999999	0.7720000000000005	1.6125175705055081
-0.5599999999999999	0.7735000000000005	1.6137425555015075
-0.5599999999999999	0.7750000000000005	1.6149616685630646
-0.5599999999999999	0.7765000000000004	1.6161749495336237
-0.5599999999999999	0.7780000000000005	1.6173824378798964
-0.5599999999999999	0.7795000000000005	1.6185841726966717
-0.5499999999999999	0.25	0.0002012536501665181
-0.5499999999999999	0.2515	0.0002065080915592921
-0.5499999999999999	0.253	0.0002099719938198342
-0.5499999999999999	0.2545	0.00021335974300163628
-0.5499999999999999	0.256	0.00021674888658081948
-0.5499999999999999	0.2575	0.00021755125612287352
-0.5499999999999999	0.259	0.000223731601410329
-0.5499999999999999	0.2605	0.0002277893563652955
-0.5499999999999999	0.262	0.0002319543666458532
-0.5499999999999999	0.2635	0.00022724120122343282
-0.5499999999999999	0.265	0.00024027416399388196
-0.5499999999999999	0.2665	0.00024428346999346963
-0.5499999999999999	0.268	0.0002490711129493232
-0.5499999999999999	0.2695	0.00024254039139793746
-0.5499999999999999	0.271	0.0002587908377933803
-0.5499999999999999	0.2725	0.00026355784763938293
-0.5499999999999999	0.274	0.00026916856084652414
-0.5499999999999999	0.2755	0.0002710233867740398
-0.5499999999999999	0.277	0.00027995182264036443
-0.5499999999999999	0.2785	0.00028598790697385314
-0.5499999999999999	0.28	0.00028041368950713615
-0.5499999999999999	0.28150000000000003	0.00029868671751898855
-0.5499999999999999	0.28300000000000003	0.0003056725119454912
-0.5499999999999999	0.28450000000000003	0.00031292412360776575
-0.5499999999999999	0.28600000000000003	0.0003201981596076876
-0.5499999999999999	0.28750000000000003	0.0003279975143516512
-0.5499999999999999	0.28900000000000003	0.0003361548390516146
-0.5499999999999999	0.29050000000000004	0.00034482327901730326
-0.5499999999999999	0.29200000000000004	0.00035384962933932256
-0.5499999999999999	0.29350000000000004	0.00036343387377321765
-0.5499999999999999	0.29500000000000004	0.00037362736569171976
-0.5499999999999999	0.29650000000000004	0.000384409665414303
-0.5499999999999999	0.29800000000000004	0.00039603098296737255
-0.5499999999999999	0.29950000000000004	0.00040804739134492373
-0.5499999999999999	0.30100000000000005	0.00042071775368097644
-0.5499999999999999	0.30250000000000005	0.000433948695700516
-0.5499999999999999	0.30400000000000005	0.00044861121303424277
-0.5499999999999999	0.30550000000000005	0.000464457702935539
-0.5499999999999999	0.30700000000000005	0.00048097011832786655
-0.5499999999999999	0.30850000000000005	0.0004987268855155748
-0.5499999999999999	0.31000000000000005	0.0005180665861900151
-0.5499999999999999	0.31150000000000005	0.0005389611689976461
-0.5499999999999999	0.31300000000000006	0.000561247124957554
-0.5499999999999999	0.31450000000000006	0.0005860092868982193
-0.5499999999999999	0.31600000000000006	0.0006126732303433594
-0.5499999999999999	0.31750000000000006	0.0006420618062589616
-0.5499999999999999	0.31900000000000006	0.0006744326326283383
-0.5499999999999999	0.32050000000000006	0.0007100755331688811
-0.5499999999999999	0.32200000000000006	0.0007495461623434047
-0.5499999999999999	0.32350000000000007	0.0007940933817923374
-0.5499999999999999	0.32500000000000007	0.0008442850959392391
-0.5499999999999999	0.32650000000000007	0.0009009111539406048
-0.5499999999999999	0.32800000000000007	0.0009660736013990766
-0.5499999999999999	0.32950000000000007	0.0010410228589686657
-0.5499999999999999	0.33100000000000007	0.0011288669291821926
-0.5499999999999999	0.3325000000000001	0.0012330116415603092
-0.5499999999999999	0.3340000000000001	0.0013581397897728489
-0.5499999999999999	0.3355000000000001	0.0015117533652461224
-0.5499999999999999	0.3370000000000001	0.0017043536518338283
-0.5499999999999999	0.3385000000000001	0.001953437748683959
-0.5499999999999999	0.3400000000000001	0.002287939635160334
-0.5499999999999999	0.3415000000000001	0.002760815619915366
-0.5499999999999999	0.3430000000000001	0.0034801595316816367
-0.5499999999999999	0.3445000000000001	0.004706615611911224
-0.5499999999999999	0.3460000000000001	0.007265418625877514
-0.5499999999999999	0.3475000000000001	0.015782589553232924
-0.5499999999999999	0.3490000000000001	0.08356607722471279
-0.5499999999999999	0.3505000000000001	0.16309573104591402
-0.5499999999999999	0.3520000000000001	0.2173533154198577
-0.5499999999999999	0.3535000000000001	0.2605741746061041
-0.5499999999999999	0.3550000000000001	0.29738027617561213
-0.5499999999999999	0.3565000000000001	0.3298673094934905
-0.5499999999999999	0.3580000000000001	0.3591892086035323
-0.5499999999999999	0.3595000000000001	0.38606050279982174
-0.5499999999999999	0.3610000000000001	0.4109598442873559
-0.5499999999999999	0.3625000000000001	0.4342264939506393
-0.5499999999999999	0.3640000000000001	0.45611136301703836
-0.5499999999999999	0.3655000000000001	0.4768062874404133
-0.5499999999999999	0.3670000000000001	0.4964619011032514
-0.5499999999999999	0.3685000000000001	0.5151991013480766
-0.5499999999999999	0.3700000000000001	0.5331167100396504
-0.5499999999999999	0.3715000000000001	0.5502967667761458
-0.5499999999999999	0.3730000000000001	0.5668082921563035
-0.5499999999999999	0.3745000000000001	0.5827100283039416
-0.5499999999999999	0.3760000000000001	0.5980524783619114
-0.5499999999999999	0.3775000000000001	0.6128794529724186
-0.5499999999999999	0.3790000000000001	0.6272292600096667
-0.5499999999999999	0.3805000000000001	0.6411356352837346
-0.5499999999999999	0.3820000000000001	0.6546284799942902
-0.5499999999999999	0.3835000000000001	0.6677344503289244
-0.5499999999999999	0.3850000000000001	0.6804774355201946
-0.5499999999999999	0.3865000000000001	0.6928789483684219
-0.5499999999999999	0.3880000000000001	0.7049584479788924
-0.5499999999999999	0.3895000000000001	0.7167336064165147
-0.5499999999999999	0.3910000000000001	0.7282205342321447
-0.5499999999999999	0.3925000000000001	0.739433968304703
-0.5499999999999999	0.39400000000000013	0.7503874334893965
-0.5499999999999999	0.39550000000000013	0.7610933788912422
-0.5499999999999999	0.39700000000000013	0.77156329563701
-0.5499999999999999	0.39850000000000013	0.7818078183130035
-0.5499999999999999	0.40000000000000013	0.7918368128989401
-0.5499999999999999	0.40150000000000013	0.801659453339173
-0.5499999999999999	0.40300000000000014	0.8112842885018419
-0.5499999999999999	0.40450000000000014	0.8207193009660237
-0.5499999999999999	0.40600000000000014	0.8299719588282721
-0.5499999999999999	0.40750000000000014	0.8390492613789677
-0.5499999999999999	0.40900000000000014	0.8479577802955864
-0.5499999999999999	0.41050000000000014	0.856703695057077
-0.5499999999999999	0.41200000000000014	0.8652928256272339
-0.5499999999999999	0.41350000000000015	0.8737306617660194
-0.5499999999999999	0.41500000000000015	0.8820223881889334
-0.5499999999999999	0.41650000000000015	0.8901729088241356
-0.5499999999999999	0.41800000000000015	0.89818686712025
-0.5499999999999999	0.41950000000000015	0.9060686658836715
-0.5499999999999999	0.42100000000000015	0.9138224838830105
-0.5499999999999999	0.42250000000000015	0.92145229225542
-0.5499999999999999	0.42400000000000015	0.9289618681573406
-0.5499999999999999	0.42550000000000016	0.9363548085179028
-0.5499999999999999	0.42700000000000016	0.9436345412534304
-0.5499999999999999	0.42850000000000016	0.9508043368634778
-0.5499999999999999	0.43000000000000016	0.9578673181211386
-0.5499999999999999	0.43150000000000016	0.9648264691554578
-0.5499999999999999	0.43300000000000016	0.9716846443897476
-0.5499999999999999	0.43450000000000016	0.9784445757932296
-0.5499999999999999	0.43600000000000017	0.9851088806296562
-0.5499999999999999	0.43750000000000017	0.9916800678892707
-0.5499999999999999	0.43900000000000017	0.9981605442401945
-0.5499999999999999	0.44050000000000017	1.0045526202333848
-0.5499999999999999	0.44200000000000017	1.0108585152887168
-0.5499999999999999	0.44350000000000017	1.017080362772669
-0.5499999999999999	0.4450000000000002	1.023220214398421
-0.5499999999999999	0.4465000000000002	1.0292800448297905
-0.5499999999999999	0.4480000000000002	1.035261755502357
-0.5499999999999999	0.4495000000000002	1.0411671781965937
-0.5499999999999999	0.4510000000000002	1.046998078880585
-0.5499999999999999	0.4525000000000002	1.0527561607230602
-0.5499999999999999	0.4540000000000002	1.0584430672600385
-0.5499999999999999	0.4555000000000002	1.0640603851027781
-0.5499999999999999	0.4570000000000002	1.069609646863877
-0.5499999999999999	0.4585000000000002	1.075092333547629
-0.5499999999999999	0.4600000000000002	1.0805098769423376
-0.5499999999999999	0.4615000000000002	1.0858636619090485
-0.5499999999999999	0.4630000000000002	1.0911550283145897
-0.5499999999999999	0.4645000000000002	1.0963852732885018
-0.5499999999999999	0.4660000000000002	1.1015556529313566
-0.5499999999999999	0.4675000000000002	1.1066673840775416
-0.5499999999999999	0.4690000000000002	1.111721646026197
-0.5499999999999999	0.4705000000000002	1.116719582125013
-0.5499999999999999	0.4720000000000002	1.1216623011365705
-0.5499999999999999	0.4735000000000002	1.126550878868648
-0.5499999999999999	0.4750000000000002	1.1313863593659785
-0.5499999999999999	0.4765000000000002	1.136169756222983
-0.5499999999999999	0.4780000000000002	1.1409020538179317
-0.5499999999999999	0.4795000000000002	1.1455842083481593
-0.5499999999999999	0.4810000000000002	1.1502171491011477
-0.5499999999999999	0.4825000000000002	1.1548017793386234
-0.5499999999999999	0.4840000000000002	1.1593389773580012
-0.5499999999999999	0.4855000000000002	1.1638295973987811
-0.5499999999999999	0.4870000000000002	1.1682744705430015
-0.5499999999999999	0.4885000000000002	1.1726744055654563
-0.5499999999999999	0.4900000000000002	1.1770301897710658
-0.5499999999999999	0.4915000000000002	1.1813425896558438
-0.5499999999999999	0.4930000000000002	1.1856123518198818
-0.5499999999999999	0.4945000000000002	1.189840203544011
-0.5499999999999999	0.4960000000000002	1.1940268535160685
-0.5499999999999999	0.4975000000000002	1.198172992440393
-0.5499999999999999	0.4990000000000002	1.2022792936788318
-0.5499999999999999	0.5005000000000002	1.2063464138192237
-0.5499999999999999	0.5020000000000002	1.2103749932588657
-0.5499999999999999	0.5035000000000003	1.2143656567497862
-0.5499999999999999	0.5050000000000002	1.218319013830992
-0.5499999999999999	0.5065000000000002	1.2222356594592054
-0.5499999999999999	0.5080000000000002	1.2261161743880176
-0.5499999999999999	0.5095000000000003	1.2299611256471499
-0.5499999999999999	0.5110000000000002	1.2337710669784743
-0.5499999999999999	0.5125000000000002	1.23754653925449
-0.5499999999999999	0.5140000000000002	1.2412880708965064
-0.5499999999999999	0.5155000000000003	1.2449961781925496
-0.5499999999999999	0.5170000000000002	1.2486713657741477
-0.5499999999999999	0.5185000000000002	1.2523141268991358
-0.5499999999999999	0.5200000000000002	1.2559249438135764
-0.5499999999999999	0.5215000000000003	1.2595042880874736
-0.5499999999999999	0.5230000000000002	1.2630526209068464
-0.5499999999999999	0.5245000000000002	1.2665703934177839
-0.5499999999999999	0.5260000000000002	1.2700580469936509
-0.5499999999999999	0.5275000000000003	1.2735160135250818
-0.5499999999999999	0.5290000000000002	1.2769447156927078
-0.5499999999999999	0.5305000000000002	1.2803445672299953
-0.5499999999999999	0.5320000000000003	1.2837159731766294
-0.5499999999999999	0.5335000000000003	1.2870593301228603
-0.5499999999999999	0.5350000000000003	1.2903750264451896
-0.5499999999999999	0.5365000000000002	1.2936634425490208
-0.5499999999999999	0.5380000000000003	1.2969249510254062
-0.5499999999999999	0.5395000000000003	1.3001599169535143
-0.5499999999999999	0.5410000000000003	1.3033686980651258
-0.5499999999999999	0.5425000000000002	1.3065516449183932
-0.5499999999999999	0.5440000000000003	1.3097091011170918
-0.5499999999999999	0.5455000000000003	1.3128414034879112
-0.5499999999999999	0.5470000000000003	1.3159488822588836
-0.5499999999999999	0.5485000000000002	1.3190318612319203
-0.5499999999999999	0.5500000000000003	1.3220906579618443
-0.5499999999999999	0.5515000000000003	1.325125583859713
-0.5499999999999999	0.5530000000000003	1.328136944459518
-0.5499999999999999	0.5545000000000002	1.331125039464934
-0.5499999999999999	0.5560000000000003	1.3340901629447237
-0.5499999999999999	0.5575000000000003	1.3370326034653421
-0.5499999999999999	0.5590000000000003	1.3399526442282157
-0.5499999999999999	0.5605000000000002	1.3428505632135614
-0.5499999999999999	0.5620000000000003	1.3457266332647726
-0.5499999999999999	0.5635000000000003	1.3485811222818773
-0.5499999999999999	0.5650000000000003	1.3514142932955635
-0.5499999999999999	0.5665000000000002	1.3542264045966848
-0.5499999999999999	0.5680000000000003	1.3570177098454281
-0.5499999999999999	0.5695000000000003	1.3597884582008386
-0.5499999999999999	0.5710000000000003	1.3625388944086103
-0.5499999999999999	0.5725000000000002	1.3652692588838677
-0.5499999999999999	0.5740000000000003	1.3679797878707158
-0.5499999999999999	0.5755000000000003	1.370670713496199
-0.5499999999999999	0.5770000000000003	1.373342263876787
-0.5499999999999999	0.5785000000000002	1.3759946632107067
-0.5499999999999999	0.5800000000000003	1.3786281318676394
-0.5499999999999999	0.5815000000000003	1.3812428864758401
-0.5499999999999999	0.5830000000000003	1.383839140006798
-0.5499999999999999	0.5845000000000002	1.3864171018574956
-0.5499999999999999	0.5860000000000003	1.3889769779303736
-0.5499999999999999	0.5875000000000004	1.391518970711057
-0.5499999999999999	0.5890000000000003	1.3940432793439308
-0.5499999999999999	0.5905000000000002	1.3965500997056386
-0.5499999999999999	0.5920000000000003	1.3990396244847294
[truncated: 40,481 more rows]
