# Supplementary material for: Double dome structure of the Bose–Einstein condensation in diluted S = 3/2 quantum magnets
Source: Nat Commun. 2023 Mar 10;14:1260. doi: 10.1038/s41467-023-36725-4 (PMC10006222; doi:10.1038/s41467-023-36725-4)
Supplement: Supplementary file 5 — Source Data [file 41467_2023_36725_MOESM5_ESM.zip › data/figS3_b.txt]

Field	J	Mst
-0.47500000000000003	0.261	0.00017981606343397112
-0.47575	0.26361	0.0001934459303748431
-0.47650000000000003	0.26622	0.00019933168105122444
-0.47725	0.26883	0.00020599319046706683
-0.47800000000000004	0.27144	0.00021321033668553733
-0.47875	0.27405	0.00022028403005045643
-0.47950000000000004	0.27666	0.00022856496938783325
-0.48025	0.27927	0.0002369043647576813
-0.48100000000000004	0.28188	0.0002465451061572251
-0.48175	0.28449	0.00025641557628430637
-0.48250000000000004	0.2871	0.0002670600140347593
-0.48325	0.28971	0.0002793190149366383
-0.48400000000000004	0.29232	0.0002920621491543402
-0.48475	0.29493	0.000306731674604354
-0.48550000000000004	0.29754	0.0003221540874616428
-0.48625	0.30015000000000003	0.00033985747941562964
-0.48700000000000004	0.30276000000000003	0.0003590082165039835
-0.48775	0.30537000000000003	0.0003811066996220188
-0.48850000000000005	0.30798000000000003	0.00040560347550247196
-0.48925	0.31059000000000003	0.000434023549743081
-0.49000000000000005	0.31320000000000003	0.000466288752208136
-0.49075	0.31581000000000004	0.0005040311009790439
-0.49150000000000005	0.31842000000000004	0.0005481817617443587
-0.49225	0.32103000000000004	0.0006010053174470389
-0.49300000000000005	0.32364000000000004	0.0006650094046461038
-0.49375	0.32625000000000004	0.0007445128535194642
-0.49450000000000005	0.32886000000000004	0.0008457142624446308
-0.49525	0.33147000000000004	0.0009788542240813064
-0.49600000000000005	0.33408000000000004	0.001161865174006129
-0.49675	0.33669000000000004	0.0014292067571264147
-0.49750000000000005	0.33930000000000005	0.0018570098178198016
-0.49825	0.34191000000000005	0.002651405595871675
-0.49900000000000005	0.34452000000000005	0.004636232596462158
-0.49975	0.34713000000000005	0.018158527330473427
-0.5005000000000001	0.34974000000000005	0.1806576375748318
-0.5012500000000001	0.35235000000000005	0.27898192034923375
-0.502	0.35496000000000005	0.3499086100137764
-0.50275	0.35757000000000005	0.40769587839615523
-0.5035000000000001	0.36018000000000006	0.45732168648107124
-0.5042500000000001	0.36279000000000006	0.5012223650140532
-0.505	0.36540000000000006	0.5408084625377324
-0.50575	0.36801000000000006	0.5769850888854355
-0.5065000000000001	0.37062000000000006	0.6103751298920035
-0.5072500000000001	0.37323000000000006	0.6414296224811685
-0.508	0.37584000000000006	0.6704880591500844
-0.50875	0.3784500000000001	0.6978138808038543
-0.5095000000000001	0.3810600000000001	0.7236166079783575
-0.5102500000000001	0.3836700000000001	0.7480662936793678
-0.511	0.3862800000000001	0.7713033273034474
-0.51175	0.3888900000000001	0.793445298681495
-0.5125000000000001	0.3915000000000001	0.8145919350885229
-0.5132500000000001	0.3941100000000001	0.8348287350494987
-0.514	0.39672000000000013	0.8542296976916496
-0.51475	0.39933000000000013	0.8728594091554831
-0.5155000000000001	0.40194000000000013	0.8907746615134373
-0.5162500000000001	0.40455000000000013	0.9080257286635707
-0.517	0.40716000000000013	0.9246573823977167
-0.51775	0.40977000000000013	0.9407097118910593
-0.5185000000000001	0.41238000000000014	0.9562187913231779
-0.5192500000000001	0.41499000000000014	0.9712172283172477
-0.52	0.41760000000000014	0.9857346188568601
-0.52075	0.42021000000000014	0.9997979273639739
-0.5215000000000001	0.42282000000000014	1.0134318065425245
-0.5222500000000001	0.42543000000000014	1.0266588683039641
-0.523	0.42804000000000014	1.0394999149629416
-0.52375	0.43065000000000014	1.0519741369905309
-0.5245000000000001	0.43326000000000015	1.0640992838315726
-0.52525	0.4358700000000001	1.0758918119237628
-0.526	0.4384800000000002	1.087367013050875
-0.52675	0.4410900000000001	1.0985391271663119
-0.5275000000000001	0.4437000000000002	1.1094214407955292
-0.5282500000000001	0.4463100000000001	1.1200263743309211
-0.5290000000000001	0.4489200000000002	1.1303655586525294
-0.52975	0.4515300000000001	1.1404499036671818
-0.5305000000000001	0.4541400000000002	1.1502896589329603
-0.53125	0.4567500000000001	1.1598944678908045
-0.532	0.4593600000000002	1.1692734166344123
-0.5327500000000001	0.4619700000000001	1.1784350774728987
-0.5335000000000001	0.4645800000000002	1.1873875482089589
-0.5342500000000001	0.4671900000000001	1.196138487769193
-0.5350000000000001	0.4698000000000002	1.2046951482532295
-0.5357500000000001	0.4724100000000001	1.2130644040292429
-0.5365000000000001	0.4750200000000002	1.2212527783529246
-0.53725	0.4776300000000001	1.2292664674092082
-0.538	0.4802400000000002	1.2371113623829475
-0.5387500000000001	0.4828500000000001	1.244793069549457
-0.5395000000000001	0.4854600000000002	1.2523169288294642
-0.5402500000000001	0.4880700000000001	1.2596880306632476
-0.5410000000000001	0.4906800000000002	1.26691123162098
-0.5417500000000001	0.4932900000000002	1.2739911686963183
-0.5425000000000001	0.49590000000000023	1.280932272623967
-0.54325	0.4985100000000002	1.2877387800391809
-0.544	0.5011200000000002	1.2944147448020424
-0.5447500000000001	0.5037300000000001	1.3009640484799783
-0.5455000000000001	0.5063400000000002	1.307390410024751
-0.5462500000000001	0.5089500000000001	1.3136973948581834
-0.5470000000000002	0.5115600000000002	1.3198884232174846
-0.5477500000000001	0.5141700000000001	1.3259667779807773
-0.5485000000000001	0.5167800000000002	1.331935611956242
-0.54925	0.5193900000000001	1.3377979546490342
-0.55	0.5220000000000002	1.3435567186578798
-0.5507500000000001	0.5246100000000001	1.3492147055768764
-0.5515000000000001	0.5272200000000002	1.3547746115684478
-0.5522500000000001	0.5298300000000001	1.3602390325491271
-0.5530000000000002	0.5324400000000002	1.3656104691070534
-0.5537500000000001	0.5350500000000001	1.370891331084982
-0.5545000000000001	0.5376600000000002	1.3760839418575836
-0.55525	0.5402700000000001	1.3811905424073718
-0.556	0.5428800000000003	1.3862132951378672
-0.5567500000000001	0.5454900000000001	1.3911542874669796
-0.5575000000000001	0.5481000000000003	1.3960155352169688
-0.5582500000000001	0.5507100000000001	1.400798985802918
-0.5590000000000002	0.5533200000000003	1.4055065212568694
-0.5597500000000001	0.5559300000000001	1.4101399610783338
-0.5605000000000001	0.5585400000000003	1.4147010649308922
-0.56125	0.5611500000000003	1.4191915351937419
-0.562	0.5637600000000003	1.4236130193776446
-0.5627500000000001	0.5663700000000003	1.4279671124139455
-0.5635000000000001	0.5689800000000003	1.432255358824723
-0.5642500000000001	0.5715900000000003	1.4364792547815095
-0.5650000000000002	0.5742000000000003	1.440640250059506
-0.5657500000000001	0.5768100000000003	1.4447397498935524
-0.5665000000000001	0.5794200000000003	1.4487791167421749
-0.56725	0.5820300000000003	1.4527596719619826
-0.5680000000000001	0.5846400000000003	1.4566826974147102
-0.5687500000000001	0.5872500000000003	1.4605494369675784
-0.5695000000000001	0.5898600000000003	1.4643610979534092
-0.5702500000000001	0.5924700000000003	1.468118852545154
-0.5710000000000002	0.5950800000000004	1.4718238390699252
-0.5717500000000001	0.5976900000000003	1.475477163262291
-0.5725000000000001	0.6003000000000004	1.4790798994572576
-0.57325	0.6029100000000003	1.4826330917460835
-0.5740000000000001	0.6055200000000004	1.4861377550405774
-0.5747500000000001	0.6081300000000003	1.4895948761393176
-0.5755000000000001	0.6107400000000004	1.4930054147127598
-0.5762500000000002	0.6133500000000003	1.4963703042578653
-0.5770000000000002	0.6159600000000004	1.4996904530095443
-0.5777500000000001	0.6185700000000003	1.5029667448130297
-0.5785000000000001	0.6211800000000004	1.5062000399592388
-0.57925	0.6237900000000003	1.5093911759823448
-0.5800000000000001	0.6264000000000004	1.5125409684369928
-0.5807500000000001	0.6290100000000003	1.5156502116167303
-0.5815000000000001	0.6316200000000004	1.518719679269666
-0.5822500000000002	0.6342300000000003	1.5217501252754033
-0.5830000000000002	0.6368400000000004	1.5247422842879166
-0.5837500000000001	0.6394500000000003	1.5276968723624058
-0.5845000000000001	0.6420600000000004	1.5306145875524808
-0.58525	0.6446700000000003	1.5334961104847489
-0.5860000000000001	0.6472800000000004	1.5363421049116601
-0.5867500000000001	0.6498900000000003	1.539153218239344
-0.5875000000000001	0.6525000000000004	1.5419300820406248
-0.5882500000000002	0.6551100000000003	1.5446733125503096
-0.5890000000000002	0.6577200000000004	1.5473835111262038
-0.5897500000000001	0.6603300000000003	1.550061264712153
-0.5905000000000001	0.6629400000000004	1.55270714627326
-0.59125	0.6655500000000003	1.5553217152171979
-0.5920000000000001	0.6681600000000004	1.557905517799297
-0.5927500000000001	0.6707700000000003	1.5604590875165032
-0.5935000000000001	0.6733800000000004	1.5629829454797424
-0.5942500000000002	0.6759900000000003	1.5654776007801798
-0.5950000000000002	0.6786000000000004	1.5679435508387556
-0.5957500000000001	0.6812100000000003	1.57038128174404
-0.5965000000000001	0.6838200000000004	1.5727912685781782
-0.5972500000000001	0.6864300000000003	1.5751739757314258
-0.5980000000000001	0.6890400000000004	1.5775298572057523
-0.5987500000000001	0.6916500000000003	1.5798593569079515
-0.5995000000000001	0.6942600000000004	1.5821629089327094
-0.6002500000000002	0.6968700000000003	1.5844409378360127
-0.6010000000000002	0.6994800000000004	1.5866938588993076
-0.6017500000000001	0.7020900000000003	1.5889220783847748
-0.6025000000000001	0.7047000000000004	1.5911259937820659
-0.6032500000000001	0.7073100000000003	1.5933059940468515
-0.6040000000000001	0.7099200000000004	1.595462459831498
-0.6047500000000001	0.7125300000000003	1.5975957637081724
-0.6055000000000001	0.7151400000000004	1.5997062703842868
-0.6062500000000002	0.7177500000000003	1.6017943369129852
-0.6070000000000002	0.7203600000000004	1.60386031289274
-0.6077500000000001	0.7229700000000003	1.605904540664743
-0.6085000000000002	0.7255800000000004	1.6079273555018974
-0.6092500000000001	0.7281900000000003	1.6099290857922577
-0.6100000000000001	0.7308000000000004	1.611910053216718
-0.6107500000000001	0.7334100000000003	1.6138705729211327
-0.6115000000000002	0.7360200000000005	1.6158109536831073
-0.6122500000000002	0.7386300000000003	1.617731498073623
-0.6130000000000002	0.7412400000000005	1.6196325026137104
-0.6137500000000001	0.7438500000000003	1.6215142579263335
-0.6145000000000002	0.7464600000000005	1.6233770488836625
-0.6152500000000001	0.7490700000000003	1.6252211547499043
-0.6160000000000001	0.7516800000000005	1.6270468493198416
-0.6167500000000001	0.7542900000000003	1.6288544010532398
-0.6175000000000002	0.7569000000000005	1.6306440732052567
-0.6182500000000002	0.7595100000000004	1.6324161239530102
-0.6190000000000002	0.7621200000000005	1.6341708065184162
-0.6197500000000001	0.7647300000000004	1.6359083692874574
-0.6205000000000002	0.7673400000000005	1.6376290559259603
-0.6212500000000001	0.7699500000000004	1.6393331054920535
-0.6220000000000001	0.7725600000000005	1.6410207525453824
-0.6227500000000001	0.7751700000000004	1.6426922272531435
-0.6235000000000002	0.7777800000000005	1.644347755493271
-0.6242500000000002	0.7803900000000004	1.6459875589541113
-0.6250000000000002	0.7830000000000005	1.6476118552332741
-0.465	0.261	0.00017216484889831025
-0.46575	0.26361	0.00017705071325622225
-0.4665	0.26622	0.00019005973631394123
-0.46725	0.26883	0.00019550978003239115
-0.468	0.27144	0.0001956690722024686
-0.46875	0.27405	0.0002085674400972645
-0.46950000000000003	0.27666	0.0002158917081823711
-0.47025	0.27927	0.00022318406655864878
-0.47100000000000003	0.28188	0.00023159981155210582
-0.47175	0.28449	0.00024072151341621872
-0.47250000000000003	0.2871	0.0002498498218158604
-0.47325	0.28971	0.00026057762412754105
-0.47400000000000003	0.29232	0.0002715089557679284
-0.47475	0.29493	0.0002837006745799696
-0.47550000000000003	0.29754	0.00029741830659442805
-0.47625	0.30015000000000003	0.00031199219027652737
-0.47700000000000004	0.30276000000000003	0.0003282408509203577
-0.47775	0.30537000000000003	0.0003463892774063236
-0.47850000000000004	0.30798000000000003	0.00036688607436296893
-0.47925	0.31059000000000003	0.00038921221440809593
-0.48000000000000004	0.31320000000000003	0.00041509957970753875
-0.48075	0.31581000000000004	0.0004445965411458899
-0.48150000000000004	0.31842000000000004	0.0004785252274916317
-0.48225	0.32103000000000004	0.000517973395012376
-0.48300000000000004	0.32364000000000004	0.0005648706704204865
-0.48375	0.32625000000000004	0.0006207866233395023
-0.48450000000000004	0.32886000000000004	0.000689380388070337
-0.48525	0.33147000000000004	0.0007749967209127223
-0.48600000000000004	0.33408000000000004	0.0008847411522879268
-0.48675	0.33669000000000004	0.0010309866635619914
-0.48750000000000004	0.33930000000000005	0.0012355990934550044
-0.48825	0.34191000000000005	0.001541391405608132
-0.48900000000000005	0.34452000000000005	0.0020492989430864346
-0.48975	0.34713000000000005	0.0030577389360040815
-0.49050000000000005	0.34974000000000005	0.006023078712197018
-0.49125	0.35235000000000005	0.05940143272916246
-0.49200000000000005	0.35496000000000005	0.21492603529505344
-0.49275	0.35757000000000005	0.30175572201055517
-0.49350000000000005	0.36018000000000006	0.3677146986113762
-0.49425	0.36279000000000006	0.4225461343833264
-0.49500000000000005	0.36540000000000006	0.47014617934752845
-0.49575	0.36801000000000006	0.5125429717251754
-0.49650000000000005	0.37062000000000006	0.5509538980937481
-0.49725	0.37323000000000006	0.5861790242687386
-0.49800000000000005	0.37584000000000006	0.618778417517875
-0.49875	0.3784500000000001	0.6491628499553984
-0.49950000000000006	0.3810600000000001	0.6776446018382936
-0.5002500000000001	0.3836700000000001	0.7044679372095819
-0.501	0.3862800000000001	0.7298283964886616
-0.50175	0.3888900000000001	0.7538855510013214
-0.5025000000000001	0.3915000000000001	0.7767717435635071
-0.5032500000000001	0.3941100000000001	0.7985982621700142
-0.504	0.39672000000000013	0.8194598113182952
-0.50475	0.39933000000000013	0.8394378263700044
-0.5055000000000001	0.40194000000000013	0.858602974907327
-0.5062500000000001	0.40455000000000013	0.8770170794706238
-0.507	0.40716000000000013	0.8947346156123788
-0.50775	0.40977000000000013	0.9118038971590964
-0.5085000000000001	0.41238000000000014	0.9282680234436611
-0.5092500000000001	0.41499000000000014	0.9441656457276231
-0.51	0.41760000000000014	0.9595315932633022
-0.51075	0.42021000000000014	0.9743973891103982
-0.5115000000000001	0.42282000000000014	0.988791678945806
-0.5122500000000001	0.42543000000000014	1.0027405900972313
-0.513	0.42804000000000014	1.0162680343253943
-0.51375	0.43065000000000014	1.0293959647642206
-0.5145000000000001	0.43326000000000015	1.0421445955980806
-0.51525	0.4358700000000001	1.0545325901629552
-0.516	0.4384800000000002	1.066577223975708
-0.51675	0.4410900000000001	1.0782945255876881
-0.5175000000000001	0.4437000000000002	1.0896993996344648
-0.5182500000000001	0.4463100000000001	1.1008057346210975
-0.5190000000000001	0.4489200000000002	1.1116264971799856
-0.51975	0.4515300000000001	1.1221738157999652
-0.5205000000000001	0.4541400000000002	1.1324590545035178
-0.52125	0.4567500000000001	1.142492878407522
-0.522	0.4593600000000002	1.1522853123522638
-0.52275	0.4619700000000001	1.1618457929260622
-0.5235000000000001	0.4645800000000002	1.1711832155139859
-0.5242500000000001	0.4671900000000001	1.1803059762836008
-0.5250000000000001	0.4698000000000002	1.1892220100767363
-0.52575	0.4724100000000001	1.1979388248379257
-0.5265000000000001	0.4750200000000002	1.2064635325479292
-0.52725	0.4776300000000001	1.2148028774477142
-0.528	0.4802400000000002	1.2229632616133235
-0.52875	0.4828500000000001	1.2309507684147474
-0.5295000000000001	0.4854600000000002	1.2387711838003788
-0.5302500000000001	0.4880700000000001	1.2464300157769075
-0.5310000000000001	0.4906800000000002	1.253932512419139
-0.5317500000000001	0.4932900000000002	1.2612836782272066
-0.5325000000000001	0.49590000000000023	1.268488289270103
-0.53325	0.4985100000000002	1.2755509071262683
-0.534	0.5011200000000002	1.2824758916968855
-0.5347500000000001	0.5037300000000001	1.2892674131531532
-0.5355000000000001	0.5063400000000002	1.2959294628801217
-0.5362500000000001	0.5089500000000001	1.302465863689032
-0.5370000000000001	0.5115600000000002	1.30888027922717
-0.5377500000000001	0.5141700000000001	1.3151762228339479
-0.5385000000000001	0.5167800000000002	1.3213570656596278
-0.53925	0.5193900000000001	1.3274260442911616
-0.54	0.5220000000000002	1.333386267856648
-0.5407500000000001	0.5246100000000001	1.339240724617629
-0.5415000000000001	0.5272200000000002	1.3449922882142586
-0.5422500000000001	0.5298300000000001	1.3506437234168756
-0.5430000000000001	0.5324400000000002	1.3561976915656733
-0.5437500000000001	0.5350500000000001	1.361656755631647
-0.5445000000000001	0.5376600000000002	1.367023385021598
-0.54525	0.5402700000000001	1.3722999600494885
-0.546	0.5428800000000003	1.3774887761012915
-0.5467500000000001	0.5454900000000001	1.382592047667463
-0.5475000000000001	0.5481000000000003	1.3876119120069568
-0.5482500000000001	0.5507100000000001	1.3925504327018592
-0.5490000000000002	0.5533200000000003	1.3974096029537462
-0.5497500000000001	0.5559300000000001	1.4021913487136664
-0.5505000000000001	0.5585400000000003	1.406897531635231
-0.55125	0.5611500000000003	1.4115299518659297
-0.552	0.5637600000000003	1.4160903506862375
-0.5527500000000001	0.5663700000000003	1.4205804130066215
-0.5535000000000001	0.5689800000000003	1.4250017697391364
-0.5542500000000001	0.5715900000000003	1.4293560000327183
-0.5550000000000002	0.5742000000000003	1.4336446334034068
-0.5557500000000001	0.5768100000000003	1.4378691517510513
-0.5565000000000001	0.5794200000000003	1.4420309912748412
-0.55725	0.5820300000000003	1.446131544293059
-0.558	0.5846400000000003	1.450172160972586
-0.5587500000000001	0.5872500000000003	1.4541541509739986
-0.5595000000000001	0.5898600000000003	1.4580787850173516
-0.5602500000000001	0.5924700000000003	1.4619472963717355
-0.5610000000000002	0.5950800000000004	1.4657608822741088
-0.5617500000000001	0.5976900000000003	1.4695207052876311
-0.5625000000000001	0.6003000000000004	1.473227894582739
-0.56325	0.6029100000000003	1.4768835471744473
-0.5640000000000001	0.6055200000000004	1.4804887290950723
-0.5647500000000001	0.6081300000000003	1.4840444765157879
-0.5655000000000001	0.6107400000000004	1.4875517968171286
-0.5662500000000001	0.6133500000000003	1.49101166961675
-0.5670000000000002	0.6159600000000004	1.494425047742551
-0.5677500000000001	0.6185700000000003	1.4977928581731939
-0.5685000000000001	0.6211800000000004	1.5011160029331663
-0.56925	0.6237900000000003	1.5043953599506117
-0.5700000000000001	0.6264000000000004	1.5076317838788738
-0.5707500000000001	0.6290100000000003	1.5108261068835804
-0.5715000000000001	0.6316200000000004	1.5139791393969189
-0.5722500000000001	0.6342300000000003	1.517091670838826
-0.5730000000000002	0.6368400000000004	1.520164470319453
-0.5737500000000001	0.6394500000000003	1.5231982872896848
-0.5745000000000001	0.6420600000000004	1.526193852193832
-0.57525	0.6446700000000003	1.529151877074384
-0.5760000000000001	0.6472800000000004	1.53207305616489
-0.5767500000000001	0.6498900000000003	1.5349580664549483
-0.5775000000000001	0.6525000000000004	1.537807568234099
-0.5782500000000002	0.6551100000000003	1.540622205614702
-0.5790000000000002	0.6577200000000004	1.5434026070354248
-0.5797500000000001	0.6603300000000003	1.5461493857423207
-0.5805000000000001	0.6629400000000004	1.5488631402567221
-0.58125	0.6655500000000003	1.5515444548273494
-0.5820000000000001	0.6681600000000004	1.5541938998514937
-0.5827500000000001	0.6707700000000003	1.5568120322981933
-0.5835000000000001	0.6733800000000004	1.5593993961063854
-0.5842500000000002	0.6759900000000003	1.561956522570572
-0.5850000000000002	0.6786000000000004	1.5644839307118406
-0.5857500000000001	0.6812100000000003	1.5669821276391933
-0.5865000000000001	0.6838200000000004	1.5694516088907788
-0.58725	0.6864300000000003	1.5718928587702878
-0.5880000000000001	0.6890400000000004	1.5743063506679302
-0.5887500000000001	0.6916500000000003	1.576692547370932
-0.5895000000000001	0.6942600000000004	1.5790519013632873
-0.5902500000000002	0.6968700000000003	1.581384855115188
-0.5910000000000002	0.6994800000000004	1.5836918413625651
-0.5917500000000001	0.7020900000000003	1.5859732833771405
-0.5925000000000001	0.7047000000000004	1.5882295952273717
-0.59325	0.7073100000000003	1.590461182030641
-0.5940000000000001	0.7099200000000004	1.5926684401970626
-0.5947500000000001	0.7125300000000003	1.594851757665215
-0.5955000000000001	0.7151400000000004	1.597011514130124
-0.5962500000000002	0.7177500000000003	1.5991480812637966
-0.5970000000000002	0.7203600000000004	1.6012618229286024
-0.5977500000000001	0.7229700000000003	1.6033530953837551
-0.5985000000000001	0.7255800000000004	1.6054222474848086
-0.5992500000000001	0.7281900000000003	1.6074696208787178
-0.6000000000000001	0.7308000000000004	1.6094955501887838
-0.6007500000000001	0.7334100000000003	1.611500363197779
-0.6015000000000001	0.7360200000000005	1.6134843810233062
-0.6022500000000002	0.7386300000000003	1.615447918288107
-0.6030000000000002	0.7412400000000005	1.617391283285102
-0.6037500000000001	0.7438500000000003	1.6193147781373534
-0.6045000000000001	0.7464600000000005	1.62121869895314
-0.6052500000000001	0.7490700000000003	1.6231033359763043
-0.6060000000000001	0.7516800000000005	1.624968973732063
-0.6067500000000001	0.7542900000000003	1.6268158911684227
-0.6075000000000002	0.7569000000000005	1.628644361793377
-0.6082500000000002	0.7595100000000004	1.6304546538080098
-0.6090000000000002	0.7621200000000005	1.6322470302356766
-0.6097500000000001	0.7647300000000004	1.6340217490473716
-0.6105000000000002	0.7673400000000005	1.635779063283433
-0.6112500000000001	0.7699500000000004	1.637519221171711
-0.6120000000000001	0.7725600000000005	1.6392424662423042
-0.6127500000000001	0.7751700000000004	1.6409490374389983
-0.6135000000000002	0.7777800000000005	1.6426391692275168
-0.6142500000000002	0.7803900000000004	1.6443130917006838
-0.6150000000000002	0.7830000000000005	1.6459710306806024
-0.455	0.261	0.00017167467817364232
-0.45575	0.26361	0.00016968666196342212
-0.4565	0.26622	0.0001810298914364749
-0.45725	0.26883	0.0001867284233547621
-0.458	0.27144	0.00019257059273085884
-0.45875	0.27405	0.00019809623477855514
-0.4595	0.27666	0.00020451338666603052
-0.46025	0.27927	0.00021183185329400438
-0.461	0.28188	0.00021895804169190785
-0.46175	0.28449	0.0002265146700158089
-0.4625	0.2871	0.00023500936490981975
-0.46325	0.28971	0.00024401248342089825
-0.464	0.29232	0.00025414740555450136
-0.46475	0.29493	0.0002645577271268284
-0.4655	0.29754	0.00027634627646021563
-0.46625	0.30015000000000003	0.0002889792398066101
-0.467	0.30276000000000003	0.0003025975727538946
-0.46775	0.30537000000000003	0.0003178745854772955
-0.4685	0.30798000000000003	0.00033478622382348644
-0.46925	0.31059000000000003	0.0003536978582616594
-0.47000000000000003	0.31320000000000003	0.0003746924622976195
-0.47075	0.31581000000000004	0.00039858901911796933
-0.47150000000000003	0.31842000000000004	0.00042535430080804294
-0.47225	0.32103000000000004	0.0004563886668685445
-0.47300000000000003	0.32364000000000004	0.0004922063501210795
-0.47375	0.32625000000000004	0.0005338996526154442
-0.47450000000000003	0.32886000000000004	0.0005835025151880839
-0.47525	0.33147000000000004	0.0006433463898575977
-0.47600000000000003	0.33408000000000004	0.0007170978252921774
-0.47675	0.33669000000000004	0.0008097891969313848
-0.47750000000000004	0.33930000000000005	0.0009302622706003459
-0.47825	0.34191000000000005	0.0010927053313262115
-0.47900000000000004	0.34452000000000005	0.0013244882318379056
-0.47975	0.34713000000000005	0.0016812453996546486
-0.48050000000000004	0.34974000000000005	0.0023018556920449728
-0.48125	0.35235000000000005	0.003650556274671906
-0.48200000000000004	0.35496000000000005	0.008814019191137314
-0.48275	0.35757000000000005	0.12643680789805217
-0.48350000000000004	0.36018000000000006	0.24605861692978725
-0.48425	0.36279000000000006	0.3240519622227396
-0.48500000000000004	0.36540000000000006	0.3856365428845544
-0.48575	0.36801000000000006	0.43772098821520744
-0.48650000000000004	0.37062000000000006	0.4833832634071249
-0.48725	0.37323000000000006	0.5243154541998492
-0.48800000000000004	0.37584000000000006	0.5615678195002636
-0.48875	0.3784500000000001	0.595846496335362
-0.48950000000000005	0.3810600000000001	0.6276540476826548
-0.49025	0.3836700000000001	0.6573637356671169
-0.49100000000000005	0.3862800000000001	0.6852621436621087
-0.49175	0.3888900000000001	0.7115752300453249
-0.49250000000000005	0.3915000000000001	0.7364850726398122
-0.49325	0.3941100000000001	0.7601410759528389
-0.49400000000000005	0.39672000000000013	0.7826677311473395
-0.49475	0.39933000000000013	0.804170144672325
-0.49550000000000005	0.40194000000000013	0.8247380735132708
-0.49625	0.40455000000000013	0.8444489350073301
-0.49700000000000005	0.40716000000000013	0.8633700919160485
-0.49775	0.40977000000000013	0.881560617484084
-0.49850000000000005	0.41238000000000014	0.8990726769933937
-0.49925	0.41499000000000014	0.9159526252672161
-0.5	0.41760000000000014	0.932241886638337
-0.50075	0.42021000000000014	0.9479776700664138
-0.5015000000000001	0.42282000000000014	0.96319355397421
-0.5022500000000001	0.42543000000000014	0.9779199702627295
-0.503	0.42804000000000014	0.992184607298541
-0.50375	0.43065000000000014	1.006012748195821
-0.5045000000000001	0.43326000000000015	1.0194275566955469
-0.50525	0.4358700000000001	1.0324503202311595
-0.506	0.4384800000000002	1.045100658154106
-0.50675	0.4410900000000001	1.0573967002687268
-0.5075000000000001	0.4437000000000002	1.0693552418923873
-0.5082500000000001	0.4463100000000001	1.0809918779144088
-0.5090000000000001	0.4489200000000002	1.0923211203401535
-0.50975	0.4515300000000001	1.1033565007995878
-0.5105000000000001	0.4541400000000002	1.1141106611909648
-0.51125	0.4567500000000001	1.1245954332963815
-0.512	0.4593600000000002	1.1348219097574779
-0.51275	0.4619700000000001	1.144800506765422
-0.5135000000000001	0.4645800000000002	1.1545410203840063
-0.5142500000000001	0.4671900000000001	1.164052676644296
-0.5150000000000001	0.4698000000000002	1.173344176552819
-0.51575	0.4724100000000001	1.1824237367398434
-0.5165000000000001	0.4750200000000002	1.1912991259313062
-0.51725	0.4776300000000001	1.1999776979589512
-0.518	0.4802400000000002	1.2084664218177652
-0.51875	0.4828500000000001	1.216771908804682
-0.5195000000000001	0.4854600000000002	1.2249004372381176
-0.5202500000000001	0.4880700000000001	1.232857975150735
-0.5210000000000001	0.4906800000000002	1.2406502008493572
-0.52175	0.4932900000000002	1.2482825218471951
-0.5225000000000001	0.49590000000000023	1.2557600921458425
-0.52325	0.4985100000000002	1.2630878282451006
-0.524	0.5011200000000002	1.2702704237378923
-0.52475	0.5037300000000001	1.277312362849308
-0.5255000000000001	0.5063400000000002	1.284217932861763
-0.5262500000000001	0.5089500000000001	1.290991235724241
-0.5270000000000001	0.5115600000000002	1.297636198671758
-0.52775	0.5141700000000001	1.3041565841398224
-0.5285000000000001	0.5167800000000002	1.3105559989613087
-0.52925	0.5193900000000001	1.3168379028734396
-0.53	0.5220000000000002	1.3230056165226456
-0.53075	0.5246100000000001	1.3290623288296364
-0.5315000000000001	0.5272200000000002	1.3350111039179184
-0.5322500000000001	0.5298300000000001	1.3408548875290134
-0.5330000000000001	0.5324400000000002	1.3465965131134519
-0.5337500000000001	0.5350500000000001	1.3522387074299975
-0.5345000000000001	0.5376600000000002	1.3577840958495506
-0.53525	0.5402700000000001	1.363235207295347
-0.536	0.5428800000000003	1.3685944789044682
-0.5367500000000001	0.5454900000000001	1.3738642604405147
-0.5375000000000001	0.5481000000000003	1.3790468183218274
-0.5382500000000001	0.5507100000000001	1.3841443395301243
-0.5390000000000001	0.5533200000000003	1.3891589352736422
-0.5397500000000001	0.5559300000000001	1.3940926443766126
-0.5405000000000001	0.5585400000000003	1.3989474365453192
-0.54125	0.5611500000000003	1.4037252154100224
-0.542	0.5637600000000003	1.408427821417246
-0.5427500000000001	0.5663700000000003	1.4130570345578208
-0.5435000000000001	0.5689800000000003	1.4176145769493544
-0.5442500000000001	0.5715900000000003	1.4221021152782267
-0.5450000000000002	0.5742000000000003	1.4265212631157729
-0.5457500000000001	0.5768100000000003	1.4308735831176083
-0.5465000000000001	0.5794200000000003	1.4351605890973533
-0.54725	0.5820300000000003	1.4393837480071623
-0.548	0.5846400000000003	1.4435444818127272
-0.5487500000000001	0.5872500000000003	1.447644169276017
-0.5495000000000001	0.5898600000000003	1.4516841476498683
-0.5502500000000001	0.5924700000000003	1.455665714290492
-0.5510000000000002	0.5950800000000004	1.4595901281914916
-0.5517500000000001	0.5976900000000003	1.4634586114460681
-0.5525000000000001	0.6003000000000004	1.4672723506378524
-0.55325	0.6029100000000003	1.4710324981687704
-0.554	0.6055200000000004	1.4747401735235917
-0.5547500000000001	0.6081300000000003	1.478396464481345
-0.5555000000000001	0.6107400000000004	1.4820024282617834
-0.5562500000000001	0.6133500000000003	1.4855590926309739
-0.5570000000000002	0.6159600000000004	1.4890674569518858
-0.5577500000000001	0.6185700000000003	1.492528493188935
-0.5585000000000001	0.6211800000000004	1.4959431468734437
-0.55925	0.6237900000000003	1.4993123380174862
-0.56	0.6264000000000004	1.5026369619984772
-0.5607500000000001	0.6290100000000003	1.5059178904010697
-0.5615000000000001	0.6316200000000004	1.5091559718245908
-0.5622500000000001	0.6342300000000003	1.5123520326567317
-0.5630000000000002	0.6368400000000004	1.5155068778151914
-0.5637500000000001	0.6394500000000003	1.51862129145889
-0.5645000000000001	0.6420600000000004	1.5216960376677517
-0.56525	0.6446700000000003	1.5247318611072123
-0.5660000000000001	0.6472800000000004	1.5277294876411482
-0.5667500000000001	0.6498900000000003	1.530689624945409
-0.5675000000000001	0.6525000000000004	1.5336129630883844
-0.5682500000000001	0.6551100000000003	1.536500175082244
-0.5690000000000002	0.6577200000000004	1.5393519174222148
-0.5697500000000001	0.6603300000000003	1.5421688306004557
-0.5705000000000001	0.6629400000000004	1.544951539601235
-0.57125	0.6655500000000003	1.5477006543773353
-0.5720000000000001	0.6681600000000004	1.5504167703091538
-0.5727500000000001	0.6707700000000003	1.5531004686436407
-0.5735000000000001	0.6733800000000004	1.555752316921644
-0.5742500000000001	0.6759900000000003	1.5583728693908778
-0.5750000000000002	0.6786000000000004	1.5609626673913453
-0.5757500000000001	0.6812100000000003	1.5635222397423894
-0.5765000000000001	0.6838200000000004	1.5660521031073544
-0.57725	0.6864300000000003	1.5685527623462663
-0.5780000000000001	0.6890400000000004	1.571024710859649
-0.5787500000000001	0.6916500000000003	1.5734684309129487
-0.5795000000000001	0.6942600000000004	1.5758843939568794
-0.5802500000000002	0.6968700000000003	1.5782730609330071
-0.5810000000000002	0.6994800000000004	1.580634882569532
-0.5817500000000001	0.7020900000000003	1.5829702996669093
-0.5825000000000001	0.7047000000000004	1.5852797433737615
-0.58325	0.7073100000000003	1.5875636354534521
-0.5840000000000001	0.7099200000000004	1.589822388541704
-0.5847500000000001	0.7125300000000003	1.5920564063956144
-0.5855000000000001	0.7151400000000004	1.5942660841344176
-0.5862500000000002	0.7177500000000003	1.5964518084723032
-0.5870000000000002	0.7203600000000004	1.5986139579436152
-0.5877500000000001	0.7229700000000003	1.6007529031207208
-0.5885000000000001	0.7255800000000004	1.6028690068248341
-0.58925	0.7281900000000003	1.604962624330053
-0.5900000000000001	0.7308000000000004	1.6070341035608968
-0.5907500000000001	0.7334100000000003	1.6090837852835675
-0.5915000000000001	0.7360200000000005	1.6111120032910895
-0.5922500000000002	0.7386300000000003	1.6131190845825434
-0.5930000000000002	0.7412400000000005	1.6151053495380658
-0.5937500000000001	0.7438500000000003	1.6170711120852728
-0.5945000000000001	0.7464600000000005	1.6190166798638954
-0.5952500000000001	0.7490700000000003	1.6209423543836359
-0.5960000000000001	0.7516800000000005	1.6228484311775726
-0.5967500000000001	0.7542900000000003	1.6247351999509123
-0.5975000000000001	0.7569000000000005	1.6266029447252692
-0.5982500000000002	0.7595100000000004	1.6284519439786092
-0.5990000000000002	0.7621200000000005	1.6302824707810322
-0.5997500000000001	0.7647300000000004	1.6320947929265324
-0.6005000000000001	0.7673400000000005	1.63388917306087
-0.6012500000000001	0.7699500000000004	1.6356658688057002
-0.6020000000000001	0.7725600000000005	1.6374251328790834
-0.6027500000000001	0.7751700000000004	1.6391672132124966
-0.6035000000000001	0.7777800000000005	1.6408923530644826
-0.6042500000000002	0.7803900000000004	1.642600791131022
-0.6050000000000002	0.7830000000000005	1.6442927616527718
-0.445	0.261	0.00016452204685081084
-0.44575	0.26361	0.00016912767918728577
-0.4465	0.26622	0.00016735600624938286
-0.44725	0.26883	0.00017829232011139966
-0.448	0.27144	0.00018365630529598893
-0.44875	0.27405	0.0001892722767800824
-0.4495	0.27666	0.00019507931992861346
-0.45025	0.27927	0.00020119946068500828
-0.451	0.28188	0.00020740604635872013
-0.45175	0.28449	0.00021460366072344655
-0.4525	0.2871	0.00022238670793134927
-0.45325	0.28971	0.00023014366638549527
-0.454	0.29232	0.00023914698946635177
-0.45475	0.29493	0.0002480772732289993
-0.4555	0.29754	0.0002581151235701405
-0.45625	0.30015000000000003	0.0002694276204161539
-0.457	0.30276000000000003	0.0002811252880431417
-0.45775	0.30537000000000003	0.00029428377069928304
-0.4585	0.30798000000000003	0.0003090362956174811
-0.45925	0.31059000000000003	0.00032483819550078335
-0.46	0.31320000000000003	0.0003424755882140791
-0.46075	0.31581000000000004	0.00036192854996203367
-0.4615	0.31842000000000004	0.00038376518874742914
-0.46225	0.32103000000000004	0.0004084631853801112
-0.463	0.32364000000000004	0.00043706394827897077
-0.46375	0.32625000000000004	0.0004695459419676972
-0.4645	0.32886000000000004	0.000507192787476588
-0.46525	0.33147000000000004	0.0005516983163061249
-0.466	0.33408000000000004	0.0006048006149108569
-0.46675	0.33669000000000004	0.0006689397172985076
-0.4675	0.33930000000000005	0.0007486788283842524
-0.46825	0.34191000000000005	0.0008501215266766871
-0.46900000000000003	0.34452000000000005	0.0009834895099028206
-0.46975	0.34713000000000005	0.0011663494840640103
-0.47050000000000003	0.34974000000000005	0.0014333715389503606
-0.47125	0.35235000000000005	0.0018592555513042498
-0.47200000000000003	0.35496000000000005	0.0026461411611396627
-0.47275	0.35757000000000005	0.004590625177503136
-0.47350000000000003	0.36018000000000006	0.0170989769591842
-0.47425	0.36279000000000006	0.1763056973113128
-0.47500000000000003	0.36540000000000006	0.2750391954515994
-0.47575	0.36801000000000006	0.3459490290886368
-0.47650000000000003	0.37062000000000006	0.4036494557391861
-0.47725	0.37323000000000006	0.4531796614641872
-0.47800000000000004	0.37584000000000006	0.49699231133293165
-0.47875	0.3784500000000001	0.5365027461683616
-0.47950000000000004	0.3810600000000001	0.5726171212796302
-0.48025	0.3836700000000001	0.6059580102806092
-0.48100000000000004	0.3862800000000001	0.6369756439238221
-0.48175	0.3888900000000001	0.6660085534641306
-0.48250000000000004	0.3915000000000001	0.6933192063978586
-0.48325	0.3941100000000001	0.7191161950790959
-0.48400000000000004	0.39672000000000013	0.7435687118035806
-0.48475	0.39933000000000013	0.766816358449617
-0.48550000000000004	0.40194000000000013	0.7889760083188867
-0.48625	0.40455000000000013	0.810146739183041
-0.48700000000000004	0.40716000000000013	0.830413460993199
-0.48775	0.40977000000000013	0.8498496390243682
-0.48850000000000005	0.41238000000000014	0.8685193744117115
-0.48925	0.41499000000000014	0.8864790189783729
-0.49000000000000005	0.41760000000000014	0.9037784451140232
-0.49075	0.42021000000000014	0.920462058748261
-0.49150000000000005	0.42282000000000014	0.9365696147144147
-0.49225	0.42543000000000014	0.9521368812380451
-0.49300000000000005	0.42804000000000014	0.9671961855311225
-0.49375	0.43065000000000014	0.9817768662461396
-0.49450000000000005	0.43326000000000015	0.9959056513008229
-0.49525	0.4358700000000001	1.00960697577116
-0.49600000000000005	0.4384800000000002	1.0229032510796927
-0.49675	0.4410900000000001	1.035815094634621
-0.49750000000000005	0.4437000000000002	1.0483615262124335
-0.49825	0.4463100000000001	1.0605601375444853
-0.49900000000000005	0.4489200000000002	1.0724272392070922
-0.49975	0.4515300000000001	1.0839779880216898
-0.5005000000000001	0.4541400000000002	1.0952264989385794
-0.50125	0.4567500000000001	1.1061859426836795
-0.502	0.4593600000000002	1.1168686322690125
-0.50275	0.4619700000000001	1.1272860990151723
-0.5035000000000001	0.4645800000000002	1.1374491604555383
-0.5042500000000001	0.4671900000000001	1.147367980321894
-0.5050000000000001	0.4698000000000002	1.1570521225478654
-0.50575	0.4724100000000001	1.166510599306823
-0.5065000000000001	0.4750200000000002	1.175751914218964
-0.50725	0.4776300000000001	1.1847841014308889
-0.508	0.4802400000000002	1.1936147606812981
-0.50875	0.4828500000000001	1.2022510890675044
-0.5095000000000001	0.4854600000000002	1.2106999100144515
-0.5102500000000001	0.4880700000000001	1.2189676994248586
-0.5110000000000001	0.4906800000000002	1.227060609516748
-0.51175	0.4932900000000002	1.234984490744233
-0.5125000000000001	0.49590000000000023	1.242744911642803
-0.51325	0.4985100000000002	1.250347177131494
-0.514	0.5011200000000002	1.2577963452162377
-0.51475	0.5037300000000001	1.2650972424934612
-0.5155000000000001	0.5063400000000002	1.2722544782689928
-0.5162500000000001	0.5089500000000001	1.2792724576760208
-0.5170000000000001	0.5115600000000002	1.2861553937081354
-0.51775	0.5141700000000001	1.292907318486952
-0.5185000000000001	0.5167800000000002	1.2995320935537236
-0.51925	0.5193900000000001	1.3060334194928984
-0.52	0.5220000000000002	1.3124148448618995
-0.52075	0.5246100000000001	1.3186797744484142
-0.5215000000000001	0.5272200000000002	1.3248314770564567
-0.5222500000000001	0.5298300000000001	1.3308730926593308
-0.5230000000000001	0.5324400000000002	1.3368076391395267
-0.52375	0.5350500000000001	1.3426380185251103
-0.5245000000000001	0.5376600000000002	1.3483670229238127
-0.52525	0.5402700000000001	1.3539973399684397
-0.526	0.5428800000000003	1.359531557982684
-0.52675	0.5454900000000001	1.3649721707830942
-0.5275000000000001	0.5481000000000003	1.3703215822804453
-0.5282500000000001	0.5507100000000001	1.375582110660448
-0.5290000000000001	0.5533200000000003	1.3807559924279387
-0.52975	0.5559300000000001	1.3858453861753324
-0.5305000000000001	0.5585400000000003	1.3908523761394092
-0.53125	0.5611500000000003	1.3957789755401335
-0.532	0.5637600000000003	1.400627129740414
-0.5327500000000001	0.5663700000000003	1.405398719246671
-0.5335000000000001	0.5689800000000003	1.4100955625076494
-0.5342500000000001	0.5715900000000003	1.4147194185922443
-0.5350000000000001	0.5742000000000003	1.4192719897103214
-0.5357500000000001	0.5768100000000003	1.4237549236014384
-0.5365000000000001	0.5794200000000003	1.4281698157976266
-0.53725	0.5820300000000003	1.4325182117700401
-0.538	0.5846400000000003	1.4368016089703104
-0.5387500000000001	0.5872500000000003	1.441021458754515
-0.5395000000000001	0.5898600000000003	1.4451791682250796
-0.5402500000000001	0.5924700000000003	1.4492761019744729
-0.5410000000000001	0.5950800000000004	1.4533135837443711
-0.5417500000000001	0.5976900000000003	1.457292898004706
-0.5425000000000001	0.6003000000000004	1.461215291456667
-0.54325	0.6029100000000003	1.4650819744638954
-0.544	0.6055200000000004	1.468894122417789
-0.5447500000000001	0.6081300000000003	1.4726528770366973
-0.5455000000000001	0.6107400000000004	1.4763593476075705
-0.5462500000000001	0.6133500000000003	1.4800146121697981
-0.5470000000000002	0.6159600000000004	1.4836197186451447
-0.5477500000000001	0.6185700000000003	1.4871756859202847
-0.5485000000000001	0.6211800000000004	1.4906835048744878
-0.54925	0.6237900000000003	1.4941441393695034
-0.55	0.6264000000000004	1.497558527189645
-0.5507500000000001	0.6290100000000003	1.50092758095758
-0.5515000000000001	0.6316200000000004	1.504252188975005
-0.5522500000000001	0.6342300000000003	1.5075332160722685
-0.5530000000000002	0.6368400000000004	1.5107715043915304
-0.5537500000000001	0.6394500000000003	1.5139678741485538
-0.5545000000000001	0.6420600000000004	1.5171231243613794
-0.55525	0.6446700000000003	1.5202380335491972
-0.556	0.6472800000000004	1.5233133604028792
-0.5567500000000001	0.6498900000000003	1.5263498444284422
-0.5575000000000001	0.6525000000000004	1.5293482065630921
-0.5582500000000001	0.6551100000000003	1.5323091497767072
-0.5590000000000002	0.6577200000000004	1.5352333596281453
-0.5597500000000001	0.6603300000000003	1.5381215048261094
-0.5605000000000001	0.6629400000000004	1.540974237747823
-0.56125	0.6655500000000003	1.5437921949493112
-0.562	0.6681600000000004	1.5465759976518154
-0.5627500000000001	0.6707700000000003	1.5493262522107139
-0.5635000000000001	0.6733800000000004	1.5520435505668861
-0.5642500000000001	0.6759900000000003	1.554728470681295
-0.5650000000000002	0.6786000000000004	1.5573815769540977
-0.5657500000000001	0.6812100000000003	1.5600034206239735
-0.5665000000000001	0.6838200000000004	1.5625945401670145
-0.56725	0.6864300000000003	1.5651554616580485
-0.5680000000000001	0.6890400000000004	1.5676866991400447
-0.5687500000000001	0.6916500000000003	1.5701887549703266
-0.5695000000000001	0.6942600000000004	1.5726621201565445
-0.5702500000000001	0.6968700000000003	1.5751072746801444
-0.5710000000000002	0.6994800000000004	1.5775246878121205
-0.5717500000000001	0.7020900000000003	1.579914818410737
-0.5725000000000001	0.7047000000000004	1.5822781152161078
-0.57325	0.7073100000000003	1.5846150171311917
-0.5740000000000001	0.7099200000000004	1.5869259534939502
-0.5747500000000001	0.7125300000000003	1.5892113443403444
-0.5755000000000001	0.7151400000000004	1.5914716006585232
-0.5762500000000002	0.7177500000000003	1.5937071246345653
-0.5770000000000002	0.7203600000000004	1.5959183098900938
-0.5777500000000001	0.7229700000000003	1.5981055417120962
-0.5785000000000001	0.7255800000000004	1.6002691972752456
-0.57925	0.7281900000000003	1.602409645857009
-0.5800000000000001	0.7308000000000004	1.604527249045836
-0.5807500000000001	0.7334100000000003	1.6066223609426689
-0.5815000000000001	0.7360200000000005	1.6086953283560472
-0.5822500000000002	0.7386300000000003	1.6107464909910383
-0.5830000000000002	0.7412400000000005	1.6127761816322312
-0.5837500000000001	0.7438500000000003	1.6147847263210173
-0.5845000000000001	0.7464600000000005	1.6167724445272849
-0.58525	0.7490700000000003	1.618739649315709
-0.5860000000000001	0.7516800000000005	1.620686647508231
-0.5867500000000001	0.7542900000000003	1.6226137398385814
-0.5875000000000001	0.7569000000000005	1.6245212211052875
-0.5882500000000002	0.7595100000000004	1.6264093803184194
-0.5890000000000002	0.7621200000000005	1.6282785008422693
-0.5897500000000001	0.7647300000000004	1.6301288605337687
-0.5905000000000001	0.7673400000000005	1.631960731876804
-0.59125	0.7699500000000004	1.6337743821125628
-0.5920000000000001	0.7725600000000005	1.635570073366058
-0.5927500000000001	0.7751700000000004	1.637348062768951
-0.5935000000000001	0.7777800000000005	1.639108602578818
-0.5942500000000002	0.7803900000000004	1.6408519402949642
-0.5950000000000002	0.7830000000000005	1.6425783187709126
-0.435	0.261	0.00015823008155130082
-0.43574999999999997	0.26361	0.00016231648136712622
-0.4365	0.26622	0.0001667722705536564
-0.43724999999999997	0.26883	0.00017130051392805315
-0.438	0.27144	0.0001757937766948195
-0.43875	0.27405	0.0001808220467299931
-0.4395	0.27666	0.00018612125250028037
-0.44025	0.27927	0.0001921101637785452
-0.441	0.28188	0.00019772291242694867
-0.44175	0.28449	0.00020426446017474782
-0.4425	0.2871	0.00021061089096316104
-0.44325	0.28971	0.00021805281386985974
-0.444	0.29232	0.00022550024492985874
-0.44475	0.29493	0.000234075123564349
-0.4455	0.29754	0.00024281649220014853
-0.44625	0.30015000000000003	0.0002528430046184471
-0.447	0.30276000000000003	0.00026297418023383645
-0.44775	0.30537000000000003	0.00027425268152903704
-0.4485	0.30798000000000003	0.00028690971119231447
-0.44925	0.31059000000000003	0.00030053498410593745
-0.45	0.31320000000000003	0.0003153706029872832
-0.45075	0.31581000000000004	0.0003318737738241445
-0.4515	0.31842000000000004	0.0003500310832040981
-0.45225	0.32103000000000004	0.00037084303451348304
-0.453	0.32364000000000004	0.00039352558161158033
-0.45375	0.32625000000000004	0.00041996656472819815
-0.4545	0.32886000000000004	0.0004494687808499269
-0.45525	0.33147000000000004	0.00048392773333844486
-0.456	0.33408000000000004	0.000524239223690511
-0.45675	0.33669000000000004	0.0005715859943586342
-0.4575	0.33930000000000005	0.0006287434613914211
-0.45825	0.34191000000000005	0.0006981871579317059
-0.459	0.34452000000000005	0.0007852890285927725
-0.45975	0.34713000000000005	0.0008972277873783121
-0.4605	0.34974000000000005	0.001046390799240356
-0.46125	0.35235000000000005	0.0012554392479593472
-0.462	0.35496000000000005	0.0015691278647827172
-0.46275	0.35757000000000005	0.0020923651270286364
-0.4635	0.36018000000000006	0.0031408145767788664
-0.46425	0.36279000000000006	0.006298250525607901
-0.465	0.36540000000000006	0.0678155590851229
-0.46575	0.36801000000000006	0.21728263527539948
-0.4665	0.37062000000000006	0.3024468225652342
-0.46725	0.37323000000000006	0.3675066128456085
-0.468	0.37584000000000006	0.42173320767215217
-0.46875	0.3784500000000001	0.468886390076507
-0.46950000000000003	0.3810600000000001	0.5109363348543321
-0.47025	0.3836700000000001	0.5490702466352242
-0.47100000000000003	0.3862800000000001	0.58407033959893
-0.47175	0.3888900000000001	0.6164851551883819
-0.47250000000000003	0.3915000000000001	0.646717531170213
-0.47325	0.3941100000000001	0.6750740143476728
-0.47400000000000003	0.39672000000000013	0.7017945641114094
-0.47475	0.39933000000000013	0.7270713889913156
-0.47550000000000003	0.40194000000000013	0.7510614158972793
-0.47625	0.40455000000000013	0.7738948460454165
-0.47700000000000004	0.40716000000000013	0.7956812014919104
-0.47775	0.40977000000000013	0.8165137106765074
-0.47850000000000004	0.41238000000000014	0.8364725584168702
-0.47925	0.41499000000000014	0.855627342171801
-0.48000000000000004	0.41760000000000014	0.8740389595841138
-0.48075	0.42021000000000014	0.8917610808726762
-0.48150000000000004	0.42282000000000014	0.9088413132768323
-0.48225	0.42543000000000014	0.9253221325028775
-0.48300000000000004	0.42804000000000014	0.9412416359812898
-0.48375	0.43065000000000014	0.9566341592259495
-0.48450000000000004	0.43326000000000015	0.9715307827209709
-0.48525	0.4358700000000001	0.9859597540858761
-0.48600000000000004	0.4384800000000002	0.9999468413229106
-0.48675	0.4410900000000001	1.0135156307989726
-0.48750000000000004	0.4437000000000002	1.0266877801431633
-0.48825	0.4463100000000001	1.039483234463319
-0.48900000000000005	0.4489200000000002	1.0519204115781813
-0.48975	0.4515300000000001	1.064016362294054
-0.49050000000000005	0.4541400000000002	1.0757869094755395
-0.49125	0.4567500000000001	1.0872467688169694
-0.49200000000000005	0.4593600000000002	1.0984096551175777
-0.49275	0.4619700000000001	1.1092883751106055
-0.49350000000000005	0.4645800000000002	1.119894909867006
-0.49425	0.4671900000000001	1.1302404872484648
-0.49500000000000005	0.4698000000000002	1.140335646752264
-0.49575	0.4724100000000001	1.1501902968046158
-0.49650000000000005	0.4750200000000002	1.1598137664486645
-0.49725	0.4776300000000001	1.169214851330262
-0.49800000000000005	0.4802400000000002	1.1784018551056377
-0.49875	0.4828500000000001	1.1873826269514192
-0.49950000000000006	0.4854600000000002	1.1961645952236895
-0.5002500000000001	0.4880700000000001	1.2047547979791902
-0.5010000000000001	0.4906800000000002	1.2131599108530122
-0.50175	0.4932900000000002	1.2213862722178637
-0.5025000000000001	0.49590000000000023	1.2294399061367116
-0.50325	0.4985100000000002	1.237326543508134
-0.504	0.5011200000000002	1.2450516411941286
-0.50475	0.5037300000000001	1.2526203996889516
-0.5055000000000001	0.5063400000000002	1.260037779240843
-0.5062500000000001	0.5089500000000001	1.2673085148461274
-0.5070000000000001	0.5115600000000002	1.2744371298893375
-0.50775	0.5141700000000001	1.2814279488233362
-0.5085000000000001	0.5167800000000002	1.2882851088766092
-0.50925	0.5193900000000001	1.2950125708384816
-0.51	0.5220000000000002	1.3016141291584644
-0.51075	0.5246100000000001	1.308093421207511
-0.5115000000000001	0.5272200000000002	1.3144539359521605
-0.5122500000000001	0.5298300000000001	1.3206990219601953
-0.5130000000000001	0.5324400000000002	1.326831894965508
-0.51375	0.5350500000000001	1.3328556448072728
-0.5145000000000001	0.5376600000000002	1.3387732419696186
-0.51525	0.5402700000000001	1.3445875436857215
-0.516	0.5428800000000003	1.3503012996170667
-0.51675	0.5454900000000001	1.3559171572394682
-0.5175000000000001	0.5481000000000003	1.3614376668210177
-0.5182500000000001	0.5507100000000001	1.366865286115953
-0.5190000000000001	0.5533200000000003	1.3722023848052856
-0.51975	0.5559300000000001	1.3774512486281996
-0.5205000000000001	0.5585400000000003	1.3826140832757756
-0.52125	0.5611500000000003	1.3876930180808493
-0.522	0.5637600000000003	1.392690109475642
-0.52275	0.5663700000000003	1.3976073442445283
-0.5235000000000001	0.5689800000000003	1.402446642643031
-0.5242500000000001	0.5715900000000003	1.4072098612596666
-0.5250000000000001	0.5742000000000003	1.4118987958112674
-0.52575	0.5768100000000003	1.4165151837141516
-0.5265000000000001	0.5794200000000003	1.4210607065635181
-0.52725	0.5820300000000003	1.4255369924637313
-0.528	0.5846400000000003	1.4299456182374781
-0.52875	0.5872500000000003	1.4342881115251416
-0.5295000000000001	0.5898600000000003	1.43856595277295
-0.5302500000000001	0.5924700000000003	1.4427805771291982
-0.5310000000000001	0.5950800000000004	1.4469333762294596
-0.5317500000000001	0.5976900000000003	1.4510256999101194
-0.5325000000000001	0.6003000000000004	1.455058857829977
-0.53325	0.6029100000000003	1.4590341210153728
-0.534	0.6055200000000004	1.4629527233312747
-0.5347500000000001	0.6081300000000003	1.4668158628827421
-0.5355000000000001	0.6107400000000004	1.4706247033506314
-0.5362500000000001	0.6133500000000003	1.4743803752654694
-0.5370000000000001	0.6159600000000004	1.4780839772235783
-0.5377500000000001	0.6185700000000003	1.4817365770459268
-0.5385000000000001	0.6211800000000004	1.485339212886989
-0.53925	0.6237900000000003	1.4888928942930362
-0.54	0.6264000000000004	1.4923986032135375
-0.5407500000000001	0.6290100000000003	1.4958572949704028
-0.5415000000000001	0.6316200000000004	1.4992698991806956
-0.5422500000000001	0.6342300000000003	1.502637320641767
-0.5430000000000001	0.6368400000000004	1.5059604401921312
-0.5437500000000001	0.6394500000000003	1.5092401154988924
-0.5445000000000001	0.6420600000000004	1.5124771818591183
-0.54525	0.6446700000000003	1.5156724529355006
-0.546	0.6472800000000004	1.5188267214736837
-0.5467500000000001	0.6498900000000003	1.5219407599885852
-0.5475000000000001	0.6525000000000004	1.5250153214229853
-0.5482500000000001	0.6551100000000003	1.528051139779743
-0.5490000000000002	0.6577200000000004	1.5310489307288515
-0.5497500000000001	0.6603300000000003	1.5340093921885505
-0.5505000000000001	0.6629400000000004	1.5369332048944306
-0.55125	0.6655500000000003	1.5398210329242077
-0.552	0.6681600000000004	1.5426735242245888
-0.5527500000000001	0.6707700000000003	1.5454913111104327
-0.5535000000000001	0.6733800000000004	1.5482750107385224
-0.5542500000000001	0.6759900000000003	1.5510252255724997
-0.5550000000000002	0.6786000000000004	1.553742543826031
-0.5557500000000001	0.6812100000000003	1.5564275398904277
-0.5565000000000001	0.6838200000000004	1.5590807747465691
-0.55725	0.6864300000000003	1.5617027963623475
-0.558	0.6890400000000004	1.564294140072882
-0.5587500000000001	0.6916500000000003	1.5668553289514124
-0.5595000000000001	0.6942600000000004	1.5693868741684676
-0.5602500000000001	0.6968700000000003	1.5718892753260154
-0.5610000000000002	0.6994800000000004	1.5743630207951012
-0.5617500000000001	0.7020900000000003	1.5768085880334313
-0.5625000000000001	0.7047000000000004	1.579226443893654
-0.56325	0.7073100000000003	1.5816170449203422
-0.5640000000000001	0.7099200000000004	1.5839808376402396
-0.5647500000000001	0.7125300000000003	1.5863182588357523
-0.5655000000000001	0.7151400000000004	1.5886297358160906
-0.5662500000000001	0.7177500000000003	1.5909156866758716
-0.5670000000000002	0.7203600000000004	1.5931765205457888
-0.5677500000000001	0.7229700000000003	1.5954126378349711
-0.5685000000000001	0.7255800000000004	1.5976244304653786
-0.56925	0.7281900000000003	1.5998122820985183
-0.5700000000000001	0.7308000000000004	1.6019765683548073
-0.5707500000000001	0.7334100000000003	1.6041176570258395
-0.5715000000000001	0.7360200000000005	1.6062359082798532
-0.5722500000000001	0.7386300000000003	1.6083316748606307
-0.5730000000000002	0.7412400000000005	1.610405302280107
-0.5737500000000001	0.7438500000000003	1.6124571290048995
-0.5745000000000001	0.7464600000000005	1.614487486637006
-0.57525	0.7490700000000003	1.6164967000888595
-0.5760000000000001	0.7516800000000005	1.6184850877529895
-0.5767500000000001	0.7542900000000003	1.6204529616664543
-0.5775000000000001	0.7569000000000005	1.6224006276701743
-0.5782500000000002	0.7595100000000004	1.6243283855633361
-0.5790000000000002	0.7621200000000005	1.626236529254317
-0.5797500000000001	0.7647300000000004	1.6281253469042922
-0.5805000000000001	0.7673400000000005	1.6299951210695056
-0.58125	0.7699500000000004	1.6318461288377781
-0.5820000000000001	0.7725600000000005	1.6336786419612994
-0.5827500000000001	0.7751700000000004	1.6354929269855019
-0.5835000000000001	0.7777800000000005	1.637289245374188
-0.5842500000000002	0.7803900000000004	1.6390678536310013
-0.5850000000000002	0.7830000000000005	1.6408290034173842
-0.425	0.261	0.0001525405430337505
-0.42574999999999996	0.26361	0.0001517945750948916
-0.4265	0.26622	0.0001602746718700122
-0.42724999999999996	0.26883	0.00016266622520352234
-0.428	0.27144	0.00016898830953817793
-0.42874999999999996	0.27405	0.00017334071183678376
-0.4295	0.27666	0.0001704436331105067
-0.43024999999999997	0.27927	0.0001833352447768142
-0.431	0.28188	0.00018867407717276303
-0.43174999999999997	0.28449	0.0001945259505364309
-0.4325	0.2871	0.0002008171730752647
-0.43324999999999997	0.28971	0.00020729186871005183
-0.434	0.29232	0.00021386930307576224
-0.43474999999999997	0.29493	0.00022147225681847524
-0.4355	0.29754	0.00022968573431368552
-0.43624999999999997	0.30015000000000003	0.00023795768812824092
-0.437	0.30276000000000003	0.00024736240351477074
-0.43775	0.30537000000000003	0.00025723145696350785
-0.4385	0.30798000000000003	0.00026824443316588484
-0.43925	0.31059000000000003	0.00027997429945106296
-0.44	0.31320000000000003	0.0002925789837925479
-0.44075	0.31581000000000004	0.0003069814695781755
-0.4415	0.31842000000000004	0.0003226405131187519
-0.44225	0.32103000000000004	0.00033992010643358776
-0.443	0.32364000000000004	0.0003587884727290076
-0.44375	0.32625000000000004	0.00038025287497842845
-0.4445	0.32886000000000004	0.0004047608031376021
-0.44525	0.33147000000000004	0.0004323061025231059
-0.446	0.33408000000000004	0.0004636336431820879
-0.44675	0.33669000000000004	0.000500224634731714
-0.4475	0.33930000000000005	0.0005432933881681279
-0.44825	0.34191000000000005	0.0005943154257092281
-0.449	0.34452000000000005	0.0006556445158325652
-0.44975	0.34713000000000005	0.0007317385372001935
-0.4505	0.34974000000000005	0.0008275720213867398
-0.45125	0.35235000000000005	0.0009523642299047184
-0.452	0.35496000000000005	0.0011217002204240516
-0.45275	0.35757000000000005	0.0013646557088035365
-0.4535	0.36018000000000006	0.0017422356501562292
-0.45425	0.36279000000000006	0.0024096153346794295
-0.455	0.36540000000000006	0.003908130190027307
-0.45575	0.36801000000000006	0.010322469882243505
-0.4565	0.37062000000000006	0.14154902389378507
-0.45725	0.37323000000000006	0.25327133837616156
-0.458	0.37584000000000006	0.3286514132728663
-0.45875	0.3784500000000001	0.38877106619021484
-0.4595	0.3810600000000001	0.4398710629317655
-0.46025	0.3836700000000001	0.4848097538442878
-0.461	0.3862800000000001	0.5251816992847271
-0.46175	0.3888900000000001	0.5619857388991766
-0.4625	0.3915000000000001	0.5958976689204218
-0.46325	0.3941100000000001	0.6274006578788891
-0.464	0.39672000000000013	0.6568548064329691
-0.46475	0.39933000000000013	0.6845373403390284
-0.4655	0.40194000000000013	0.7106673141084321
-0.46625	0.40455000000000013	0.7354215547747942
-0.467	0.40716000000000013	0.7589453726870284
-0.46775	0.40977000000000013	0.7813599980493153
-0.4685	0.41238000000000014	0.8027678932316218
-0.46925	0.41499000000000014	0.8232566379525372
-0.47000000000000003	0.41760000000000014	0.8429018327460179
-0.47075	0.42021000000000014	0.8617693066472316
-0.47150000000000003	0.42282000000000014	0.8799168246618256
-0.47225	0.42543000000000014	0.8973954268450507
-0.47300000000000003	0.42804000000000014	0.9142504914670209
-0.47375	0.43065000000000014	0.9305225902920486
-0.47450000000000003	0.43326000000000015	0.9462481825091941
-0.47525	0.4358700000000001	0.9614601839244319
-0.47600000000000003	0.4384800000000002	0.9761884376542103
-0.47675	0.4410900000000001	0.9904601065260434
-0.47750000000000004	0.4437000000000002	1.00430000262185
-0.47825	0.4463100000000001	1.0177308659178235
-0.47900000000000004	0.4489200000000002	1.0307736013163336
-0.47975	0.4515300000000001	1.043447481754862
-0.48050000000000004	0.4541400000000002	1.0557703225323352
-0.48125	0.4567500000000001	1.0677586324554187
-0.48200000000000004	0.4593600000000002	1.0794277452260883
-0.48275	0.4619700000000001	1.0907919336941494
-0.48350000000000004	0.4645800000000002	1.1018645105998481
-0.48425	0.4671900000000001	1.1126579166507926
-0.48500000000000004	0.4698000000000002	1.1231837988624278
-0.48575	0.4724100000000001	1.1334530794807325
-0.48650000000000004	0.4750200000000002	1.143476017762807
-0.48725	0.4776300000000001	1.1532622647475423
-0.48800000000000004	0.4802400000000002	1.1628209123491096
-0.48875	0.4828500000000001	1.1721605375956052
-0.48950000000000005	0.4854600000000002	1.1812892421000278
-0.49025	0.4880700000000001	1.190214688034715
-0.49100000000000005	0.4906800000000002	1.1989441303887753
-0.49175	0.4932900000000002	1.2074844462469623
-0.49250000000000005	0.49590000000000023	1.2158421615767243
-0.49325	0.4985100000000002	1.2240234753774537
-0.49400000000000005	0.5011200000000002	1.2320342818508836
-0.49475	0.5037300000000001	1.2398801905652115
-0.49550000000000005	0.5063400000000002	1.2475665450698052
-0.49625	0.5089500000000001	1.2550984398108014
-0.49700000000000005	0.5115600000000002	1.262480735772146
-0.49775	0.5141700000000001	1.2697180747953745
-0.49850000000000005	0.5167800000000002	1.2768148929027046
-0.49925	0.5193900000000001	1.2837754324686244
-0.5	0.5220000000000002	1.2906037535539927
-0.50075	0.5246100000000001	1.2973037443316209
-0.5015000000000001	0.5272200000000002	1.3038791308672595
-0.5022500000000001	0.5298300000000001	1.310333486079316
-0.5030000000000001	0.5324400000000002	1.316670238143266
-0.50375	0.5350500000000001	1.3228926782445338
-0.5045000000000001	0.5376600000000002	1.3290039679201677
-0.50525	0.5402700000000001	1.3350071457831996
-0.506	0.5428800000000003	1.340905133869652
-0.50675	0.5454900000000001	1.3467007435639207
-0.5075000000000001	0.5481000000000003	1.3523966811125243
-0.5082500000000001	0.5507100000000001	1.357995552866292
-0.5090000000000001	0.5533200000000003	1.363499870081518
-0.50975	0.5559300000000001	1.3689120535409764
-0.5105000000000001	0.5585400000000003	1.3742344378355122
-0.51125	0.5611500000000003	1.3794692753871665
-0.512	0.5637600000000003	1.3846187402208763
-0.51275	0.5663700000000003	1.3896849316149646
-0.5135000000000001	0.5689800000000003	1.3946698774006452
-0.5142500000000001	0.5715900000000003	1.3995755371773257
-0.5150000000000001	0.5742000000000003	1.4044038053215893
-0.51575	0.5768100000000003	1.4091565138022406
-0.5165000000000001	0.5794200000000003	1.413835434872949
-0.51725	0.5820300000000003	1.418442283614581
-0.518	0.5846400000000003	1.4229787203493929
-0.51875	0.5872500000000003	1.427446352886696
-0.5195000000000001	0.5898600000000003	1.4318467387052034
-0.5202500000000001	0.5924700000000003	1.4361813869927733
-0.5210000000000001	0.5950800000000004	1.4404517605927274
-0.52175	0.5976900000000003	1.4446592778466605
-0.5225000000000001	0.6003000000000004	1.4488053143562185
-0.52325	0.6029100000000003	1.4528912046399496
-0.524	0.6055200000000004	1.4569182437275647
-0.52475	0.6081300000000003	1.4608876886688558
-0.5255000000000001	0.6107400000000004	1.464800759972516
-0.5262500000000001	0.6133500000000003	1.4686586429770387
-0.5270000000000001	0.6159600000000004	1.4724624891577778
-0.52775	0.6185700000000003	1.4762134173735686
-0.5285000000000001	0.6211800000000004	1.4799125150564065
-0.52925	0.6237900000000003	1.4835608393481854
-0.53	0.6264000000000004	1.4871594181842265
-0.53075	0.6290100000000003	1.4907092513311506
-0.5315000000000001	0.6316200000000004	1.494211311377868
-0.5322500000000001	0.6342300000000003	1.4976665446836483
-0.5330000000000001	0.6368400000000004	1.5010758722850386
-0.5337500000000001	0.6394500000000003	1.504440190765327
-0.5345000000000001	0.6420600000000004	1.5077603730842712
-0.53525	0.6446700000000003	1.5110372693752732
-0.536	0.6472800000000004	1.5142717077119947
-0.5367500000000001	0.6498900000000003	1.5174644948348528
-0.5375000000000001	0.6525000000000004	1.5206164168568115
-0.5382500000000001	0.6551100000000003	1.5237282399359549
-0.5390000000000001	0.6577200000000004	1.526800710921942
-0.5397500000000001	0.6603300000000003	1.5298345579766641
-0.5405000000000001	0.6629400000000004	1.532830491170363
-0.54125	0.6655500000000003	1.5357892030543847
-0.542	0.6681600000000004	1.5387113692092917
-0.5427500000000001	0.6707700000000003	1.54159764878343
-0.5435000000000001	0.6733800000000004	1.544448684987054
-0.5442500000000001	0.6759900000000003	1.5472651055914763
-0.5450000000000002	0.6786000000000004	1.5500475234008975
-0.5457500000000001	0.6812100000000003	1.5527965367005336
-0.5465000000000001	0.6838200000000004	1.5555127296967757
-0.54725	0.6864300000000003	1.5581966729368424
-0.548	0.6890400000000004	1.5608489237139112
-0.5487500000000001	0.6916500000000003	1.563470026457543
-0.5495000000000001	0.6942600000000004	1.5660605131100225
-0.5502500000000001	0.6968700000000003	1.5686209034897431
-0.5510000000000002	0.6994800000000004	1.5711517056375046
-0.5517500000000001	0.7020900000000003	1.5736534161639235
-0.5525000000000001	0.7047000000000004	1.5761265205626573
-0.55325	0.7073100000000003	1.578571493532732
-0.554	0.7099200000000004	1.580988799280173
-0.5547500000000001	0.7125300000000003	1.583378891811168
-0.5555000000000001	0.7151400000000004	1.5857422152145468
-0.5562500000000001	0.7177500000000003	1.5880792039381197
-0.5570000000000002	0.7203600000000004	1.5903902830488774
-0.5577500000000001	0.7229700000000003	1.5926758684913205
-0.5585000000000001	0.7255800000000004	1.5949363673338164
-0.55925	0.7281900000000003	1.5971721780074981
-0.56	0.7308000000000004	1.5993836905373406
-0.5607500000000001	0.7334100000000003	1.6015712867656942
-0.5615000000000001	0.7360200000000005	1.6037353405686094
-0.5622500000000001	0.7386300000000003	1.6058762180651793
-0.5630000000000002	0.7412400000000005	1.6079942778202088
-0.5637500000000001	0.7438500000000003	1.6100898710404348
-0.5645000000000001	0.7464600000000005	1.6121633417645582
-0.56525	0.7490700000000003	1.6142150270473024
-0.5660000000000001	0.7516800000000005	1.6162452571377453
-0.5667500000000001	0.7542900000000003	1.6182543556521072
-0.5675000000000001	0.7569000000000005	1.6202426397412222
-0.5682500000000001	0.7595100000000004	1.622210420252869
-0.5690000000000002	0.7621200000000005	1.6241580018891666
-0.5697500000000001	0.7647300000000004	1.6260856833592041
-0.5705000000000001	0.7673400000000005	1.6279937575269974
-0.57125	0.7699500000000004	1.629882511554954
-0.5720000000000001	0.7725600000000005	1.6317522270441631
-0.5727500000000001	0.7751700000000004	1.6336031801679338
-0.5735000000000001	0.7777800000000005	1.6354356418041727
-0.5742500000000001	0.7803900000000004	1.637249877662453
-0.5750000000000002	0.7830000000000005	1.6390461484076604
-0.415	0.261	0.00014565808901901444
-0.41574999999999995	0.26361	0.0001508566926093633
-0.4165	0.26622	0.00015011833092183467
-0.41724999999999995	0.26883	0.00015838623945022893
-0.418	0.27144	0.00016073145222207929
-0.41874999999999996	0.27405	0.00016685342477682958
-0.4195	0.27666	0.00017107644656653387
-0.42024999999999996	0.27927	0.00016838040516487462
-0.421	0.28188	0.00018094723756486366
-0.42174999999999996	0.28449	0.00018593132945923503
-0.4225	0.2871	0.0001854803550183922
-0.42324999999999996	0.28971	0.0001974793491714816
-0.424	0.29232	0.00020390442567489638
-0.42474999999999996	0.29493	0.00021051479282201835
-0.4255	0.29754	0.00021790463596201733
-0.42624999999999996	0.30015000000000003	0.00022527245324196115
-0.427	0.30276000000000003	0.00023377840705735595
-0.42774999999999996	0.30537000000000003	0.00024252078940319453
-0.4285	0.30798000000000003	0.00025235066824944453
-0.42924999999999996	0.31059000000000003	0.00026253850171424544
-0.43	0.31320000000000003	0.00027346982466452366
-0.43074999999999997	0.31581000000000004	0.0002860124489934954
-0.4315	0.31842000000000004	0.0002995124847043226
-0.43224999999999997	0.32103000000000004	0.0003141431199849604
-0.433	0.32364000000000004	0.0003304074430212601
-0.43374999999999997	0.32625000000000004	0.0003481055881287978
-0.4345	0.32886000000000004	0.00036862053398821536
-0.43524999999999997	0.33147000000000004	0.0003912624481498828
-0.436	0.33408000000000004	0.00041677374134172797
-0.43674999999999997	0.33669000000000004	0.0004457296518841704
-0.4375	0.33930000000000005	0.00047935664460986777
-0.43825	0.34191000000000005	0.0005184526856356418
-0.439	0.34452000000000005	0.000564629432145425
-0.43975	0.34713000000000005	0.0006197425647639064
-0.4405	0.34974000000000005	0.0006867107313454539
-0.44125	0.35235000000000005	0.0007702482148967021
-0.442	0.35496000000000005	0.000876819134196841
-0.44275	0.35757000000000005	0.0010178378139319264
-0.4435	0.36018000000000006	0.0012130894128443675
-0.44425	0.36279000000000006	0.00150136789175569
-0.445	0.36540000000000006	0.0019698606332778376
-0.44575	0.36801000000000006	0.002864791737468818
-0.4465	0.37062000000000006	0.0052525827950028895
-0.44725	0.37323000000000006	0.029135684295681176
-0.448	0.37584000000000006	0.19445124311116613
-0.44875	0.3784500000000001	0.28604160844221627
-0.4495	0.3810600000000001	0.3539038947721821
-0.45025	0.3836700000000001	0.40977896409882564
-0.451	0.3862800000000001	0.45804903098922256
-0.45175	0.3888900000000001	0.5009220815780049
-0.4525	0.3915000000000001	0.539697830281219
-0.45325	0.3941100000000001	0.575219278339022
-0.454	0.39672000000000013	0.6080709410418668
-0.45475	0.39933000000000013	0.638678413196292
-0.4555	0.40194000000000013	0.667363388607733
-0.45625	0.40455000000000013	0.6943763220954018
-0.457	0.40716000000000013	0.7199169347125743
-0.45775	0.40977000000000013	0.7441476780007269
-0.4585	0.41238000000000014	0.7672029080496003
-0.45925	0.41499000000000014	0.789195332884042
-0.46	0.41760000000000014	0.8102206643914616
-0.46075	0.42021000000000014	0.8303610521698037
-0.4615	0.42282000000000014	0.8496876676585259
-0.46225	0.42543000000000014	0.868262684026627
-0.463	0.42804000000000014	0.8861408157251768
-0.46375	0.43065000000000014	0.9033705325277903
-0.4645	0.43326000000000015	0.9199950288335335
-0.46525	0.4358700000000001	0.9360530056262106
-0.466	0.4384800000000002	0.9515793083936605
-0.46675	0.4410900000000001	0.9666054515819384
-0.4675	0.4437000000000002	0.9811600546528081
-0.46825	0.4463100000000001	0.9952692055478825
-0.46900000000000003	0.4489200000000002	1.008956767653543
-0.46975	0.4515300000000001	1.0222446396788807
-0.47050000000000003	0.4541400000000002	1.035152977311167
-0.47125	0.4567500000000001	1.047700383585724
-0.47200000000000003	0.4593600000000002	1.0599040725956792
-0.47275	0.4619700000000001	1.0717800117250391
-0.47350000000000003	0.4645800000000002	1.0833430455205808
-0.47425	0.4671900000000001	1.0946070035620807
-0.47500000000000003	0.4698000000000002	1.105584795770437
-0.47575	0.4724100000000001	1.1162884958173196
-0.47650000000000003	0.4750200000000002	1.1267294154616758
-0.47725	0.4776300000000001	1.1369181699955053
-0.47800000000000004	0.4802400000000002	1.1468647370235345
-0.47875	0.4828500000000001	1.1565785086067373
-0.47950000000000004	0.4854600000000002	1.1660683380599872
-0.48025	0.4880700000000001	1.1753425821868673
-0.48100000000000004	0.4906800000000002	1.1844091389681073
-0.48175	0.4932900000000002	1.1932754819827243
-0.48250000000000004	0.49590000000000023	1.2019486912740356
-0.48325	0.4985100000000002	1.2104354813936407
-0.48400000000000004	0.5011200000000002	1.2187422271018935
-0.48475	0.5037300000000001	1.2268749865309205
-0.48550000000000004	0.5063400000000002	1.2348395224816096
-0.48625	0.5089500000000001	1.2426413217966
-0.48700000000000004	0.5115600000000002	1.2502856132750964
-0.48775	0.5141700000000001	1.2577773839453334
-0.48850000000000005	0.5167800000000002	1.2651213941321193
-0.48925	0.5193900000000001	1.2723221912514218
-0.49000000000000005	0.5220000000000002	1.2793841226671478
-0.49075	0.5246100000000001	1.2863113474286014
-0.49150000000000005	0.5272200000000002	1.2931078472158606
-0.49225	0.5298300000000001	1.2997774364054815
-0.49300000000000005	0.5324400000000002	1.3063237715318672
-0.49375	0.5350500000000001	1.312750359945106
-0.49450000000000005	0.5376600000000002	1.3190605679334035
-0.49525	0.5402700000000001	1.325257628278906
-0.49600000000000005	0.5428800000000003	1.3313446472624366
-0.49675	0.5454900000000001	1.337324611284851
-0.49750000000000005	0.5481000000000003	1.3432003929643126
-0.49825	0.5507100000000001	1.3489747568931283
-0.49900000000000005	0.5533200000000003	1.3546503649859756
-0.49975	0.5559300000000001	1.3602297815663391
-0.5005000000000001	0.5585400000000003	1.3657154780205358
-0.50125	0.5611500000000003	1.3711098373437154
-0.502	0.5637600000000003	1.376415158172522
-0.50275	0.5663700000000003	1.3816336588002103
-0.5035000000000001	0.5689800000000003	1.3867674808682064
-0.5042500000000001	0.5715900000000003	1.3918186927767984
-0.5050000000000001	0.5742000000000003	1.3967892930552595
-0.50575	0.5768100000000003	1.4016812133859426
-0.5065000000000001	0.5794200000000003	1.4064963215604482
-0.50725	0.5820300000000003	1.4112364242470852
-0.508	0.5846400000000003	1.4159032695853
-0.50875	0.5872500000000003	1.420498549667651
-0.5095000000000001	0.5898600000000003	1.4250239028898968
-0.5102500000000001	0.5924700000000003	1.4294809161561792
-0.5110000000000001	0.5950800000000004	1.4338711270088638
-0.51175	0.5976900000000003	1.4381960255910253
-0.5125000000000001	0.6003000000000004	1.4424570565675103
-0.51325	0.6029100000000003	1.4466556209208106
-0.514	0.6055200000000004	1.4507930776612685
-0.51475	0.6081300000000003	1.4548707454641225
-0.5155000000000001	0.6107400000000004	1.458889904207341
-0.5162500000000001	0.6133500000000003	1.4628517964557035
-0.5170000000000001	0.6159600000000004	1.4667576288649746
-0.51775	0.6185700000000003	1.4706085735219223
-0.5185000000000001	0.6211800000000004	1.4744057692222414
-0.51925	0.6237900000000003	1.4781503226897903
-0.52	0.6264000000000004	1.4818433097402495
-0.52075	0.6290100000000003	1.485485776392394
-0.5215000000000001	0.6316200000000004	1.4890787399307785
-0.5222500000000001	0.6342300000000003	1.4926231899189897
-0.5230000000000001	0.6368400000000004	1.4961200891712347
-0.52375	0.6394500000000003	1.4995703746804034
-0.5245000000000001	0.6420600000000004	1.502974958506568
-0.52525	0.6446700000000003	1.5063347286276367
-0.526	0.6472800000000004	1.5096505497539987
-0.52675	0.6498900000000003	1.5129232641098678
-0.5275000000000001	0.6525000000000004	1.5161536921796963
-0.5282500000000001	0.6551100000000003	1.51934263343014
-0.5290000000000001	0.6577200000000004	1.5224908669927442
-0.52975	0.6603300000000003	1.5255991523282715
-0.5305000000000001	0.6629400000000004	1.5286682298598562
-0.53125	0.6655500000000003	1.5316988215819434
-0.532	0.6681600000000004	1.5346916316452441
-0.5327500000000001	0.6707700000000003	1.5376473469188365
-0.5335000000000001	0.6733800000000004	1.5405666375305103
-0.5342500000000001	0.6759900000000003	1.5434501573862174
-0.5350000000000001	0.6786000000000004	1.5462985446681128
-0.5357500000000001	0.6812100000000003	1.5491124223228763
-0.5365000000000001	0.6838200000000004	1.551892398512476
-0.53725	0.6864300000000003	1.5546390670673553
-0.538	0.6890400000000004	1.5573530079166065
-0.5387500000000001	0.6916500000000003	1.5600347874960816
-0.5395000000000001	0.6942600000000004	1.5626849591500735
-0.5402500000000001	0.6968700000000003	1.5653040635142799
-0.5410000000000001	0.6994800000000004	1.5678926288858448
-0.5417500000000001	0.7020900000000003	1.5704511715802107
-0.5425000000000001	0.7047000000000004	1.5729801962758558
-0.54325	0.7073100000000003	1.5754801963442882
-0.544	0.7099200000000004	1.5779516541725132
-0.5447500000000001	0.7125300000000003	1.5803950414758365
-0.5455000000000001	0.7151400000000004	1.5828108195883286
-0.5462500000000001	0.7177500000000003	1.5851994397576612
-0.5470000000000002	0.7203600000000004	1.5875613434221947
-0.5477500000000001	0.7229700000000003	1.5898969624803394
-0.5485000000000001	0.7255800000000004	1.592206719550243
-0.54925	0.7281900000000003	1.594491028224096
-0.55	0.7308000000000004	1.5967502933074915
-0.5507500000000001	0.7334100000000003	1.5989849110574612
-0.5515000000000001	0.7360200000000005	1.6011952694094778
-0.5522500000000001	0.7386300000000003	1.6033817481977413
-0.5530000000000002	0.7412400000000005	1.6055447193683627
-0.5537500000000001	0.7438500000000003	1.6076845471857322
-0.5545000000000001	0.7464600000000005	1.6098015884323003
-0.55525	0.7490700000000003	1.6118961926020525
-0.556	0.7516800000000005	1.6139687020878937
-0.5567500000000001	0.7542900000000003	1.6160194523631755
-0.5575000000000001	0.7569000000000005	1.6180487721575902
-0.5582500000000001	0.7595100000000004	1.6200569836276233
-0.5590000000000002	0.7621200000000005	1.622044402521782
-0.5597500000000001	0.7647300000000004	1.6240113383407748
-0.5605000000000001	0.7673400000000005	1.6259580944928305
-0.56125	0.7699500000000004	1.6278849684443375
-0.562	0.7725600000000005	1.629792251865957
-0.5627500000000001	0.7751700000000004	1.6316802307743818
-0.5635000000000001	0.7777800000000005	1.6335491856696072
-0.5642500000000001	0.7803900000000004	1.635399391669585
-0.5650000000000002	0.7830000000000005	1.6372311186380297
-0.40499999999999997	0.261	0.0001429214423572745
-0.40574999999999994	0.26361	0.00014441781442174194
-0.4065	0.26622	0.00014993919185695204
-0.40724999999999995	0.26883	0.00014854997830844854
-0.408	0.27144	0.00015670404693301137
-0.40874999999999995	0.27405	0.00015893580802159296
-0.4095	0.27666	0.00016501384251829129
-0.41024999999999995	0.27927	0.00016898834474113463
-0.411	0.28188	0.0001664430575361879
-0.41174999999999995	0.28449	0.00017877273444041864
-0.4125	0.2871	0.0001840172870534192
-0.41324999999999995	0.28971	0.000183110936294497
-0.414	0.29232	0.0001945904161945074
-0.41474999999999995	0.29493	0.00020110371531478888
-0.4155	0.29754	0.00020736989272852888
-0.41624999999999995	0.30015000000000003	0.0002145301419419506
-0.417	0.30276000000000003	0.00022158727184773264
-0.41774999999999995	0.30537000000000003	0.000229803613847532
-0.4185	0.30798000000000003	0.00023787519903061585
-0.41924999999999996	0.31059000000000003	0.0002474358562618189
-0.42	0.31320000000000003	0.00025711052697304166
-0.42074999999999996	0.31581000000000004	0.000268097055127752
-0.4215	0.31842000000000004	0.0002797588676761241
-0.42224999999999996	0.32103000000000004	0.000292263088263311
-0.423	0.32364000000000004	0.0003063848050234056
-0.42374999999999996	0.32625000000000004	0.00032174778449424446
-0.4245	0.32886000000000004	0.00033884461070639326
-0.42524999999999996	0.33147000000000004	0.00035779191882209305
-0.426	0.33408000000000004	0.0003789993064747321
-0.42674999999999996	0.33669000000000004	0.00040287562767615413
-0.4275	0.33930000000000005	0.00042975632892155465
-0.42824999999999996	0.34191000000000005	0.0004611329245554906
-0.429	0.34452000000000005	0.0004968375342635589
-0.42974999999999997	0.34713000000000005	0.0005388208609081307
-0.4305	0.34974000000000005	0.0005886754091338084
-0.43124999999999997	0.35235000000000005	0.0006485702872876477
-0.432	0.35496000000000005	0.0007222525877321414
-0.43274999999999997	0.35757000000000005	0.000814905295265405
-0.4335	0.36018000000000006	0.0009350563231670676
-0.43424999999999997	0.36279000000000006	0.0010965058827700305
-0.435	0.36540000000000006	0.0013259217232839808
-0.43574999999999997	0.36801000000000006	0.001676888832383672
-0.4365	0.37062000000000006	0.0022815474478192644
-0.43724999999999997	0.37323000000000006	0.0035696401259397957
-0.438	0.37584000000000006	0.008198484797289575
-0.43875	0.3784500000000001	0.11413690663043288
-0.4395	0.3810600000000001	0.23778311341479658
-0.44025	0.3836700000000001	0.3165460933682608
-0.441	0.3862800000000001	0.37838236212129184
-0.44175	0.3888900000000001	0.4305595428892123
-0.4425	0.3915000000000001	0.4762552809716133
-0.44325	0.3941100000000001	0.5171989183705384
-0.444	0.39672000000000013	0.5544569213869253
-0.44475	0.39933000000000013	0.5887430594712705
-0.4455	0.40194000000000013	0.6205635850542833
-0.44625	0.40455000000000013	0.6502934880632814
-0.447	0.40716000000000013	0.678220047790586
-0.44775	0.40977000000000013	0.7045693599873162
-0.4485	0.41238000000000014	0.7295233324383255
-0.44925	0.41499000000000014	0.7532310332148737
-0.45	0.41760000000000014	0.7758165308334521
-0.45075	0.42021000000000014	0.7973844696174228
-0.4515	0.42282000000000014	0.8180241339982757
-0.45225	0.42543000000000014	0.837812473093878
-0.453	0.42804000000000014	0.8568163968368174
-0.45375	0.43065000000000014	0.8750945451444635
-0.4545	0.43326000000000015	0.8926986733740007
-0.45525	0.4358700000000001	0.9096747495811083
-0.456	0.4384800000000002	0.9260638357063021
-0.45675	0.4410900000000001	0.9419028011563324
-0.4575	0.4437000000000002	0.9572249075915635
-0.45825	0.4463100000000001	0.9720602913511415
-0.459	0.4489200000000002	0.9864363653027878
-0.45975	0.4515300000000001	1.0003781561439564
-0.4605	0.4541400000000002	1.013908588711215
-0.46125	0.4567500000000001	1.0270487281758536
-0.462	0.4593600000000002	1.0398179868059452
-0.46275	0.4619700000000001	1.0522343020111822
-0.4635	0.4645800000000002	1.0643142897634732
-0.46425	0.4671900000000001	1.0760733781666731
-0.465	0.4698000000000002	1.087525924007842
-0.46575	0.4724100000000001	1.0986853144053372
-0.4665	0.4750200000000002	1.1095640568004572
-0.46725	0.4776300000000001	1.1201738578019866
-0.468	0.4802400000000002	1.1305256935924213
-0.46875	0.4828500000000001	1.1406298719630872
-0.46950000000000003	0.4854600000000002	1.1504960881393695
-0.47025	0.4880700000000001	1.1601334743391623
-0.47100000000000003	0.4906800000000002	1.1695506443074435
-0.47175	0.4932900000000002	1.1787557335713317
-0.47250000000000003	0.49590000000000023	1.187756435369598
-0.47325	0.4985100000000002	1.1965600335351338
-0.47400000000000003	0.5011200000000002	1.2051734319621206
-0.47475	0.5037300000000001	1.2136031815390356
-0.47550000000000003	0.5063400000000002	1.2218555045453308
-0.47625	0.5089500000000001	1.2299363170611466
-0.47700000000000004	0.5115600000000002	1.2378512492839042
-0.47775	0.5141700000000001	1.245605664137795
-0.47850000000000004	0.5167800000000002	1.2532046744913514
-0.47925	0.5193900000000001	1.2606531587903542
-0.48000000000000004	0.5220000000000002	1.267955775553777
-0.48075	0.5246100000000001	1.2751169766453254
-0.48150000000000004	0.5272200000000002	1.2821410196643894
-0.48225	0.5298300000000001	1.2890319792508471
-0.48300000000000004	0.5324400000000002	1.2957937576420595
-0.48375	0.5350500000000001	1.3024300943795497
-0.48450000000000004	0.5376600000000002	1.3089445754501776
-0.48525	0.5402700000000001	1.3153406416426972
-0.48600000000000004	0.5428800000000003	1.3216215963984939
-0.48675	0.5454900000000001	1.3277906131173896
-0.48750000000000004	0.5481000000000003	1.3338507419309895
-0.48825	0.5507100000000001	1.3398049161145758
-0.48900000000000005	0.5533200000000003	1.345655957987514
-0.48975	0.5559300000000001	1.3514065844901944
-0.49050000000000005	0.5585400000000003	1.3570594123672701
-0.49125	0.5611500000000003	1.3626169630955456
-0.49200000000000005	0.5637600000000003	1.368081667416161
-0.49275	0.5663700000000003	1.3734558696956216
-0.49350000000000005	0.5689800000000003	1.3787418319063969
-0.49425	0.5715900000000003	1.3839417374888583
-0.49500000000000005	0.5742000000000003	1.3890576949072555
-0.49575	0.5768100000000003	1.3940917410639895
-0.49650000000000005	0.5794200000000003	1.399045844428764
-0.49725	0.5820300000000003	1.4039219081244378
-0.49800000000000005	0.5846400000000003	1.4087217727075911
-0.49875	0.5872500000000003	1.4134472188866216
-0.49950000000000006	0.5898600000000003	1.4180999700680168
-0.5002500000000001	0.5924700000000003	1.4226816947486496
-0.5010000000000001	0.5950800000000004	1.4271940088044466
-0.50175	0.5976900000000003	1.4316384776588094
-0.5025000000000001	0.6003000000000004	1.4360166183211986
-0.50325	0.6029100000000003	1.4403299013583202
-0.504	0.6055200000000004	1.4445797527073272
-0.50475	0.6081300000000003	1.4487675554594752
-0.5055000000000001	0.6107400000000004	1.4528946515212313
-0.5062500000000001	0.6133500000000003	1.4569623432124263
-0.5070000000000001	0.6159600000000004	1.4609718947661716
-0.50775	0.6185700000000003	1.4649245337782946
-0.5085000000000001	0.6211800000000004	1.468821452578494
-0.50925	0.6237900000000003	1.472663809539163
-0.51	0.6264000000000004	1.476452730323912
-0.51075	0.6290100000000003	1.4801893090790037
-0.5115000000000001	0.6316200000000004	1.483874609570887
-0.5122500000000001	0.6342300000000003	1.4875096662726057
-0.5130000000000001	0.6368400000000004	1.4910954854020289
-0.51375	0.6394500000000003	1.494633045915442
-0.5145000000000001	0.6420600000000004	1.4981233004552519
-0.51525	0.6446700000000003	1.5015671762596243
-0.516	0.6472800000000004	1.5049655760317597
-0.51675	0.6498900000000003	1.508319378772644
-0.5175000000000001	0.6525000000000004	1.5116294405788224
-0.5182500000000001	0.6551100000000003	1.5148965954042772
-0.5190000000000001	0.6577200000000004	1.5181216558069037
-0.51975	0.6603300000000003	1.5213054136240292
-0.5205000000000001	0.6629400000000004	1.5244486406768885
-0.52125	0.6655500000000003	1.5275520893996233
-0.522	0.6681600000000004	1.5306164934671698
-0.52275	0.6707700000000003	1.5336425683913493
-0.5235000000000001	0.6733800000000004	1.536631012094508
-0.5242500000000001	0.6759900000000003	1.5395825054608352
-0.5250000000000001	0.6786000000000004	1.5424977128664246
-0.52575	0.6812100000000003	1.5453772826890586
-0.5265000000000001	0.6838200000000004	1.5482218477985623
-0.52725	0.6864300000000003	1.551032026026914
-0.528	0.6890400000000004	1.553808420630388
-0.52875	0.6916500000000003	1.5565516207145003
-0.5295000000000001	0.6942600000000004	1.5592622016633702
-0.5302500000000001	0.6968700000000003	1.561940725546573
-0.5310000000000001	0.6994800000000004	1.5645877415053673
-0.5317500000000001	0.7020900000000003	1.567203786133104
-0.5325000000000001	0.7047000000000004	1.5697893838380488
-0.53325	0.7073100000000003	1.5723450471940947
-0.534	0.7099200000000004	1.5748712772791347
-0.5347500000000001	0.7125300000000003	1.5773685640015693
-0.5355000000000001	0.7151400000000004	1.5798373864159645
-0.5362500000000001	0.7177500000000003	1.5822782130239883
-0.5370000000000001	0.7203600000000004	1.5846915020772467
-0.5377500000000001	0.7229700000000003	1.587077701849637
-0.5385000000000001	0.7255800000000004	1.589437250918839
-0.53925	0.7281900000000003	1.5917705784295864
-0.54	0.7308000000000004	1.5940781043498848
-0.5407500000000001	0.7334100000000003	1.596360239718731
-0.5415000000000001	0.7360200000000005	1.598617386885075
-0.5422500000000001	0.7386300000000003	1.600849939742036
-0.5430000000000001	0.7412400000000005	1.6030582839473213
-0.5437500000000001	0.7438500000000003	1.605242797142726
-0.5445000000000001	0.7464600000000005	1.607403849163489
-0.54525	0.7490700000000003	1.6095418022415835
-0.546	0.7516800000000005	1.6116570112025663
-0.5467500000000001	0.7542900000000003	1.6137498236562282
-0.5475000000000001	0.7569000000000005	1.6158205801812695
-0.5482500000000001	0.7595100000000004	1.6178696145042295
-0.5490000000000002	0.7621200000000005	1.6198972536728828
-0.5497500000000001	0.7647300000000004	1.6219038182242937
-0.5505000000000001	0.7673400000000005	1.623889622347746
-0.55125	0.7699500000000004	1.6258549740427086
-0.552	0.7725600000000005	1.6278001752720315
-0.5527500000000001	0.7751700000000004	1.6297255221105376
-0.5535000000000001	0.7777800000000005	1.631631304889185
-0.5542500000000001	0.7803900000000004	1.6335178083349267
-0.5550000000000002	0.7830000000000005	1.6353853117064592
-0.39499999999999996	0.261	0.00013850914587205438
-0.39574999999999994	0.26361	0.00014163283641527248
-0.39649999999999996	0.26622	0.00014306998744848757
-0.39724999999999994	0.26883	0.0001484974810862012
-0.39799999999999996	0.27144	0.00014708416461485418
-0.39874999999999994	0.27405	0.0001550937183573725
-0.39949999999999997	0.27666	0.00015727185846163783
-0.40024999999999994	0.27927	0.00016341039081521126
-0.40099999999999997	0.28188	0.00016706528858704485
-0.40174999999999994	0.28449	0.00016462673971253186
-0.40249999999999997	0.2871	0.0001765771703778348
-0.40324999999999994	0.28971	0.00018166559185791938
-0.40399999999999997	0.29232	0.00018090093755363825
-0.40474999999999994	0.29493	0.0001919370599538451
-0.40549999999999997	0.29754	0.00019786049027035194
-0.40624999999999994	0.30015000000000003	0.00020429477777934748
-0.407	0.30276000000000003	0.00021120048315268478
-0.40774999999999995	0.30537000000000003	0.00021802639657866142
-0.4085	0.30798000000000003	0.00022592706164941166
-0.40924999999999995	0.31059000000000003	0.0002339095475087243
-0.41	0.31320000000000003	0.00024306963955773782
-0.41074999999999995	0.31581000000000004	0.00025225193733207664
-0.4115	0.31842000000000004	0.00026295206704580435
-0.41224999999999995	0.32103000000000004	0.0002737900962258425
-0.413	0.32364000000000004	0.00028600165298824136
-0.41374999999999995	0.32625000000000004	0.00029953566419804137
-0.4145	0.32886000000000004	0.000314029037259289
-0.41524999999999995	0.33147000000000004	0.0003304145906302808
-0.416	0.33408000000000004	0.00034797853557568903
-0.41674999999999995	0.33669000000000004	0.00036789589967687225
-0.4175	0.33930000000000005	0.00039049575060230875
-0.41824999999999996	0.34191000000000005	0.00041603989998931397
-0.419	0.34452000000000005	0.00044466955861387463
-0.41974999999999996	0.34713000000000005	0.00047793799539690043
-0.4205	0.34974000000000005	0.0005163831344661446
-0.42124999999999996	0.35235000000000005	0.0005617826509367067
-0.422	0.35496000000000005	0.0006161353826017769
-0.42274999999999996	0.35757000000000005	0.000682077287427324
-0.4235	0.36018000000000006	0.0007637363547810545
-0.42424999999999996	0.36279000000000006	0.0008676599498683283
-0.425	0.36540000000000006	0.001004388656450513
-0.42574999999999996	0.36801000000000006	0.0011927139069762504
-0.4265	0.37062000000000006	0.0014682719656504333
-0.42724999999999996	0.37323000000000006	0.0019099410039428487
-0.428	0.37584000000000006	0.0027325550286954672
-0.42874999999999996	0.3784500000000001	0.004802559106789473
-0.4295	0.3810600000000001	0.019419736246460186
-0.43024999999999997	0.3836700000000001	0.17974248719982605
-0.431	0.3862800000000001	0.2757505447799127
-0.43174999999999997	0.3888900000000001	0.3453597922255331
-0.4325	0.3915000000000001	0.40221771715176735
-0.43324999999999997	0.3941100000000001	0.4511364065754896
-0.434	0.39672000000000013	0.49447967987160363
-0.43474999999999997	0.39933000000000013	0.5336185649353441
-0.4355	0.40194000000000013	0.5694336543067094
-0.43624999999999997	0.40455000000000013	0.6025312705007722
-0.437	0.40716000000000013	0.6333505642542632
-0.43775	0.40977000000000013	0.6622221089432302
-0.4385	0.41238000000000014	0.6894024201516412
-0.43925	0.41499000000000014	0.715095492971551
-0.44	0.41760000000000014	0.7394668764130152
-0.44075	0.42021000000000014	0.7626532215767181
-0.4415	0.42282000000000014	0.7847689703185481
-0.44225	0.42543000000000014	0.8059111654544171
-0.443	0.42804000000000014	0.8261629928192042
-0.44375	0.43065000000000014	0.8455964406991701
-0.4445	0.43326000000000015	0.8642743328361696
-0.44525	0.4358700000000001	0.8822519074075796
-0.446	0.4384800000000002	0.8995780588914063
-0.44675	0.4410900000000001	0.916296328947018
-0.4475	0.4437000000000002	0.9324457045518221
-0.44825	0.4463100000000001	0.9480612682215832
-0.449	0.4489200000000002	0.9631747322129289
-0.44975	0.4515300000000001	0.9778148814721563
-0.4505	0.4541400000000002	0.9920079436311058
-0.45125	0.4567500000000001	1.0057779002621512
-0.452	0.4593600000000002	1.0191467508151204
-0.45275	0.4619700000000001	1.0321347369900753
-0.4535	0.4645800000000002	1.0447605355446645
-0.45425	0.4671900000000001	1.057041424408067
-0.455	0.4698000000000002	1.068993426171488
-0.45575	0.4724100000000001	1.0806314332723612
-0.4565	0.4750200000000002	1.091969317443811
-0.45725	0.4776300000000001	1.1030200253209739
-0.458	0.4802400000000002	1.1137956632518795
-0.45875	0.4828500000000001	1.1243075716941422
-0.4595	0.4854600000000002	1.1345663917776234
-0.46025	0.4880700000000001	1.1445821240065488
-0.461	0.4906800000000002	1.1543641811864016
-0.46175	0.4932900000000002	1.1639214354479497
-0.4625	0.49590000000000023	1.1732622605589484
-0.46325	0.4985100000000002	1.1823945702041931
-0.464	0.5011200000000002	1.191325852313559
-0.46475	0.5037300000000001	1.200063200169145
-0.4655	0.5063400000000002	1.2086133407705875
-0.46625	0.5089500000000001	1.2169826604369056
-0.467	0.5115600000000002	1.2251772281509
-0.46775	0.5141700000000001	1.2332028170116052
-0.4685	0.5167800000000002	1.2410649236860234
-0.46925	0.5193900000000001	1.248768786241219
-0.47000000000000003	0.5220000000000002	1.2563194006691139
-0.47075	0.5246100000000001	1.2637215358854177
-0.47150000000000003	0.5272200000000002	1.2709797476574174
-0.47225	0.5298300000000001	1.2780983913562063
-0.47300000000000003	0.5324400000000002	1.2850816338834081
-0.47375	0.5350500000000001	1.2919334645460905
-0.47450000000000003	0.5376600000000002	1.2986577052267076
-0.47525	0.5402700000000001	1.305258019732697
-0.47600000000000003	0.5428800000000003	1.3117379226174997
-0.47675	0.5454900000000001	1.3181007872373656
-0.47750000000000004	0.5481000000000003	1.3243498533307925
-0.47825	0.5507100000000001	1.3304882340746191
-0.47900000000000004	0.5533200000000003	1.3365189226268634
-0.47975	0.5559300000000001	1.3424447983283954
-0.48050000000000004	0.5585400000000003	1.3482686324165463
-0.48125	0.5611500000000003	1.3539930933751974
-0.48200000000000004	0.5637600000000003	1.3596207520470998
-0.48275	0.5663700000000003	1.365154086306433
-0.48350000000000004	0.5689800000000003	1.3705954855211702
-0.48425	0.5715900000000003	1.3759472547236786
-0.48500000000000004	0.5742000000000003	1.3812116185172878
-0.48575	0.5768100000000003	1.386390724799464
-0.48650000000000004	0.5794200000000003	1.391486648214813
-0.48725	0.5820300000000003	1.3965013934786783
-0.48800000000000004	0.5846400000000003	1.4014368983976855
-0.48875	0.5872500000000003	1.4062950368886828
-0.48950000000000005	0.5898600000000003	1.411077621665676
-0.49025	0.5924700000000003	1.4157864068906372
-0.49100000000000005	0.5950800000000004	1.4204230906369477
-0.49175	0.5976900000000003	1.4249893172397095
-0.49250000000000005	0.6003000000000004	1.429486679502699
-0.49325	0.6029100000000003	1.4339167208096004
-0.49400000000000005	0.6055200000000004	1.4382809371255232
-0.49475	0.6081300000000003	1.4425807788827787
-0.49550000000000005	0.6107400000000004	1.4468176528035
-0.49625	0.6133500000000003	1.4509929235801136
-0.49700000000000005	0.6159600000000004	1.45510791552736
-0.49775	0.6185700000000003	1.4591639141232022
-0.49850000000000005	0.6211800000000004	1.463162167493364
-0.49925	0.6237900000000003	1.4671038878031475
-0.5	0.6264000000000004	1.470990252606609
-0.50075	0.6290100000000003	1.4748224061217208
-0.5015000000000001	0.6316200000000004	1.4786014604492381
-0.5022500000000001	0.6342300000000003	1.4823284967361312
-0.5030000000000001	0.6368400000000004	1.4860045662866188
-0.50375	0.6394500000000003	1.4896306916236792
-0.5045000000000001	0.6420600000000004	1.4932078675035072
-0.50525	0.6446700000000003	1.4967370618856979
-0.506	0.6472800000000004	1.5002192168623658
-0.50675	0.6498900000000003	1.5036552495446736
-0.5075000000000001	0.6525000000000004	1.5070460529146077
-0.5082500000000001	0.6551100000000003	1.510392496639284
-0.5090000000000001	0.6577200000000004	1.5136954278515549
-0.50975	0.6603300000000003	1.516955671898268
-0.5105000000000001	0.6629400000000004	1.5201740330551121
-0.51125	0.6655500000000003	1.5233512952284223
-0.512	0.6681600000000004	1.5264882225867007
-0.51275	0.6707700000000003	1.529585560231991
-0.5135000000000001	0.6733800000000004	1.5326440347758328
-0.5142500000000001	0.6759900000000003	1.5356643549451223
-0.5150000000000001	0.6786000000000004	1.5386472121360193
-0.51575	0.6812100000000003	1.541593280955825
-0.5165000000000001	0.6838200000000004	1.5445032197426416
-0.51725	0.6864300000000003	1.5473776710652223
-0.518	0.6890400000000004	1.55021726220395
-0.51875	0.6916500000000003	1.5530226056137426
-0.5195000000000001	0.6942600000000004	1.5557942993678107
-0.5202500000000001	0.6968700000000003	1.5585329275950144
-0.5210000000000001	0.6994800000000004	1.5612390608805076
-0.52175	0.7020900000000003	1.5639132566725111
-0.5225000000000001	0.7047000000000004	1.5665560596670947
-0.52325	0.7073100000000003	1.5691680021737158
-0.524	0.7099200000000004	1.5717496044754866
-0.52475	0.7125300000000003	1.574301375172888
-0.5255000000000001	0.7151400000000004	1.5768238115161775
-0.5262500000000001	0.7177500000000003	1.5793173997262142
-0.5270000000000001	0.7203600000000004	1.5817826153041827
-0.52775	0.7229700000000003	1.5842199233311534
-0.5285000000000001	0.7255800000000004	1.5866297787535246
-0.52925	0.7281900000000003	1.5890126266714006
-0.53	0.7308000000000004	1.5913689025962559
-0.53075	0.7334100000000003	1.5936990327191976
-0.5315000000000001	0.7360200000000005	1.596003434161096
-0.5322500000000001	0.7386300000000003	1.5982825152162867
-0.5330000000000001	0.7412400000000005	1.6005366755882773
-0.5337500000000001	0.7438500000000003	1.6027663066171818
-0.5345000000000001	0.7464600000000005	1.6049717915028126
-0.53525	0.7490700000000003	1.607153505514531
-0.536	0.7516800000000005	1.6093118162004663
-0.5367500000000001	0.7542900000000003	1.6114470835870534
-0.5375000000000001	0.7569000000000005	1.6135596603728801
-0.5382500000000001	0.7595100000000004	1.6156498921164437
-0.5390000000000001	0.7621200000000005	1.6177181174180646
-0.5397500000000001	0.7647300000000004	1.6197646680961553
-0.5405000000000001	0.7673400000000005	1.621789869358055
-0.54125	0.7699500000000004	1.6237940399656405
-0.542	0.7725600000000005	1.625777492395892
-0.5427500000000001	0.7751700000000004	1.6277405329965897
-0.5435000000000001	0.7777800000000005	1.6296834621373404
-0.5442500000000001	0.7803900000000004	1.6316065743560713
-0.5450000000000002	0.7830000000000005	1.6335101585011755
-0.38499999999999995	0.261	0.0001344532062693133
-0.3857499999999999	0.26361	0.0001360787037367956
-0.38649999999999995	0.26622	0.00014044828581909148
-0.3872499999999999	0.26883	0.00014161436664880287
-0.38799999999999996	0.27144	0.00014717442965035145
-0.38874999999999993	0.27405	0.00014571583102910627
-0.38949999999999996	0.27666	0.0001536128555886516
-0.39024999999999993	0.27927	0.00015573282666212087
-0.39099999999999996	0.28188	0.00016173547359534847
-0.39174999999999993	0.28449	0.0001659401710632784
-0.39249999999999996	0.2871	0.0001629265310088926
-0.39324999999999993	0.28971	0.00017456255568187049
-0.39399999999999996	0.29232	0.00017398428004209587
-0.39474999999999993	0.29493	0.00018458384137351534
-0.39549999999999996	0.29754	0.00018971224299748599
-0.39624999999999994	0.30015000000000003	0.0001958324227489229
-0.39699999999999996	0.30276000000000003	0.0002014799746768914
-0.39774999999999994	0.30537000000000003	0.00020815723013344514
-0.39849999999999997	0.30798000000000003	0.00021535538735886398
-0.39924999999999994	0.31059000000000003	0.00022239087862353053
-0.39999999999999997	0.31320000000000003	0.0002306712182127165
-0.40074999999999994	0.31581000000000004	0.00023890634691459004
-0.40149999999999997	0.31842000000000004	0.00024825437472632934
-0.40224999999999994	0.32103000000000004	0.0002580058640481621
-0.40299999999999997	0.32364000000000004	0.00026864746383143637
-0.40374999999999994	0.32625000000000004	0.0002805266983123052
-0.40449999999999997	0.32886000000000004	0.0002931717485226536
-0.40524999999999994	0.33147000000000004	0.00030731669018037907
-0.40599999999999997	0.33408000000000004	0.00032266671595870534
-0.40674999999999994	0.33669000000000004	0.00033943880677299917
-0.4075	0.33930000000000005	0.00035852637950062923
-0.40824999999999995	0.34191000000000005	0.00037964927301598257
-0.409	0.34452000000000005	0.00040332778983456866
-0.40974999999999995	0.34713000000000005	0.000430380029654043
-0.4105	0.34974000000000005	0.0004610407582281221
-0.41124999999999995	0.35235000000000005	0.0004968073603239908
-0.412	0.35496000000000005	0.0005386981838699282
-0.41274999999999995	0.35757000000000005	0.0005881782946128579
-0.4135	0.36018000000000006	0.0006476095109175323
-0.41424999999999995	0.36279000000000006	0.000720367465077344
-0.415	0.36540000000000006	0.0008119081444034231
-0.41574999999999995	0.36801000000000006	0.000929987081815483
-0.4165	0.37062000000000006	0.0010886320713460174
-0.41724999999999995	0.37323000000000006	0.0013125660485769266
-0.418	0.37584000000000006	0.001653192495730915
-0.41874999999999996	0.3784500000000001	0.002232962570500384
-0.4195	0.3810600000000001	0.0034409651348714775
-0.42024999999999996	0.3836700000000001	0.007498020100851357
-0.421	0.3862800000000001	0.09928952627299228
-0.42174999999999996	0.3888900000000001	0.22981285514323768
-0.4225	0.3915000000000001	0.31023523369975253
-0.42324999999999996	0.3941100000000001	0.3728580533147687
-0.424	0.39672000000000013	0.4255088641518796
-0.42474999999999996	0.39933000000000013	0.4715287547734628
-0.4255	0.40194000000000013	0.51271343030592
-0.42624999999999996	0.40455000000000013	0.5501616736215804
-0.427	0.40716000000000013	0.5846049312272208
-0.42774999999999996	0.40977000000000013	0.616559943508302
-0.4285	0.41238000000000014	0.6464083014447521
-0.42924999999999996	0.41499000000000014	0.6744416344057087
-0.43	0.41760000000000014	0.7008890075785501
-0.43074999999999997	0.42021000000000014	0.7259344147765586
-0.4315	0.42282000000000014	0.7497284232638812
-0.43224999999999997	0.42543000000000014	0.7723962001701706
-0.433	0.42804000000000014	0.7940432075504034
-0.43374999999999997	0.43065000000000014	0.8147593461368003
-0.4345	0.43326000000000015	0.8346220347643294
-0.43524999999999997	0.4358700000000001	0.8536985446769698
-0.436	0.4384800000000002	0.8720477955289343
-0.43674999999999997	0.4410900000000001	0.8897217601755718
-0.4375	0.4437000000000002	0.9067665774663294
-0.43825	0.4463100000000001	0.9232234427728412
-0.439	0.4489200000000002	0.9391293309076878
-0.43975	0.4515300000000001	0.9545175861156874
-0.4405	0.4541400000000002	0.9694184097967853
-0.44125	0.4567500000000001	0.9838592659189944
-0.442	0.4593600000000002	0.9978652209732088
-0.44275	0.4619700000000001	1.0114592308449295
-0.4435	0.4645800000000002	1.0246623847873155
-0.44425	0.4671900000000001	1.0374941133925435
-0.445	0.4698000000000002	1.049972367750604
-0.44575	0.4724100000000001	1.062113774176729
-0.4465	0.4750200000000002	1.0739337681562948
-0.44725	0.4776300000000001	1.085446711444464
-0.448	0.4802400000000002	1.0966659946526751
-0.44875	0.4828500000000001	1.1076041270105774
-0.4495	0.4854600000000002	1.1182728161472422
-0.45025	0.4880700000000001	1.1286830381702067
-0.451	0.4906800000000002	1.1388451004828188
-0.45175	0.4932900000000002	1.1487686972409645
-0.4525	0.49590000000000023	1.158462959446434
-0.45325	0.4985100000000002	1.1679364994947428
-0.454	0.5011200000000002	1.1771974513109347
-0.45475	0.5037300000000001	1.186253506715804
-0.4555	0.5063400000000002	1.1951119480615342
-0.45625	0.5089500000000001	1.2037796778385759
-0.457	0.5115600000000002	1.212263245711502
-0.45775	0.5141700000000001	1.2205688729331265
-0.4585	0.5167800000000002	1.2287024746276864
-0.45925	0.5193900000000001	1.2366696802975685
-0.46	0.5220000000000002	1.2444758524218187
-0.46075	0.5246100000000001	1.2521261035204678
-0.4615	0.5272200000000002	1.2596253119927867
-0.46225	0.5298300000000001	1.26697813648968
-0.463	0.5324400000000002	1.2741890292782383
-0.46375	0.5350500000000001	1.2812622484798935
-0.4645	0.5376600000000002	1.2882018695355553
-0.46525	0.5402700000000001	1.2950117956546747
-0.466	0.5428800000000003	1.3016957676003833
-0.46675	0.5454900000000001	1.3082573726849493
-0.4675	0.5481000000000003	1.3147000532713522
-0.46825	0.5507100000000001	1.321027114532704
-0.46900000000000003	0.5533200000000003	1.3272417317614313
-0.46975	0.5559300000000001	1.3333469571765248
-0.47050000000000003	0.5585400000000003	1.339345726237425
-0.47125	0.5611500000000003	1.3452408636350324
-0.47200000000000003	0.5637600000000003	1.3510350888096916
-0.47275	0.5663700000000003	1.3567310211251928
-0.47350000000000003	0.5689800000000003	1.3623311848147635
-0.47425	0.5715900000000003	1.3678380134796937
-0.47500000000000003	0.5742000000000003	1.373253854458714
-0.47575	0.5768100000000003	1.3785809727996257
-0.47650000000000003	0.5794200000000003	1.3838215551095499
-0.47725	0.5820300000000003	1.388977713114555
-0.47800000000000004	0.5846400000000003	1.3940514870362246
-0.47875	0.5872500000000003	1.3990448487710327
-0.47950000000000004	0.5898600000000003	1.4039597049231374
-0.48025	0.5924700000000003	1.408797899579342
-0.48100000000000004	0.5950800000000004	1.4135612170726857
-0.48175	0.5976900000000003	1.4182513844543871
-0.48250000000000004	0.6003000000000004	1.422870073930073
-0.48325	0.6029100000000003	1.4274189051275161
-0.48400000000000004	0.6055200000000004	1.4318994472609121
-0.48475	0.6081300000000003	1.436313221167748
-0.48550000000000004	0.6107400000000004	1.4406617012571226
-0.48625	0.6133500000000003	1.4449463173579118
-0.48700000000000004	0.6159600000000004	1.4491684564637266
-0.48775	0.6185700000000003	1.4533294644189045
-0.48850000000000005	0.6211800000000004	1.457430647476403
-0.48925	0.6237900000000003	1.4614732738283556
-0.49000000000000005	0.6264000000000004	1.4654585750360392
-0.49075	0.6290100000000003	1.4693877474086907
-0.49150000000000005	0.6316200000000004	1.473261953296472
-0.49225	0.6342300000000003	1.477082322345543
-0.49300000000000005	0.6368400000000004	1.4808499526847823
-0.49375	0.6394500000000003	1.4845659120610182
-0.49450000000000005	0.6420600000000004	1.4882312389234154
-0.49525	0.6446700000000003	1.4918469434597337
-0.49600000000000005	0.6472800000000004	1.4954140085870977
-0.49675	0.6498900000000003	1.4989333908994231
-0.49750000000000005	0.6525000000000004	1.5024060215741946
-0.49825	0.6551100000000003	1.5058328072414047
-0.49900000000000005	0.6577200000000004	1.5092146308130077
-0.49975	0.6603300000000003	1.5125523522806121
-0.5005000000000001	0.6629400000000004	1.515846809478397
-0.50125	0.6655500000000003	1.5190988188149297
-0.502	0.6681600000000004	1.52230917597507
-0.50275	0.6707700000000003	1.5254786565907632
-0.5035000000000001	0.6733800000000004	1.5286080169008587
-0.5042500000000001	0.6759900000000003	1.531697994342942
-0.5050000000000001	0.6786000000000004	1.5347493081865187
-0.50575	0.6812100000000003	1.5377626600730547
-0.5065000000000001	0.6838200000000004	1.5407387345872898
-0.50725	0.6864300000000003	1.5436781997783788
-0.508	0.6890400000000004	1.5465817076704949
-0.50875	0.6916500000000003	1.549449894752657
-0.5095000000000001	0.6942600000000004	1.5522833824501356
-0.5102500000000001	0.6968700000000003	1.5550827775782519
-0.5110000000000001	0.6994800000000004	1.5578486727793919
-0.51175	0.7020900000000003	1.5605816469419045
-0.5125000000000001	0.7047000000000004	1.5632822656139795
-0.51325	0.7073100000000003	1.5659510813814324
-0.514	0.7099200000000004	1.5685886342538042
-0.51475	0.7125300000000003	1.5711954520244902
-0.5155000000000001	0.7151400000000004	1.5737720506242718
-0.5162500000000001	0.7177500000000003	1.576318934454931
-0.5170000000000001	0.7203600000000004	1.5788365967186564
-0.51775	0.7229700000000003	1.5813255197323253
-0.5185000000000001	0.7255800000000004	1.5837861752316975
-0.51925	0.7281900000000003	1.5862190246652035
-0.52	0.7308000000000004	1.5886245194777486
-0.52075	0.7334100000000003	1.5910031013853638
-0.5215000000000001	0.7360200000000005	1.5933552026372708
-0.5222500000000001	0.7386300000000003	1.595681246280042
-0.5230000000000001	0.7412400000000005	1.5979816463951484
-0.52375	0.7438500000000003	1.6002568083449544
-0.5245000000000001	0.7464600000000005	1.6025071290029185
-0.52525	0.7490700000000003	1.6047329969778557
-0.526	0.7516800000000005	1.6069347928309845
-0.52675	0.7542900000000003	1.6091128892854414
[truncated: 24,131 more rows]
