# Supplementary material for: Double dome structure of the Bose–Einstein condensation in diluted S = 3/2 quantum magnets
Source: Nat Commun. 2023 Mar 10;14:1260. doi: 10.1038/s41467-023-36725-4 (PMC10006222; doi:10.1038/s41467-023-36725-4)
Supplement: Supplementary file 5 — Source Data [file 41467_2023_36725_MOESM5_ESM.zip › data/figS4_a.txt]

Field (4.2 K)	Epsilon (4.2 K)	Field (T)	Epsilon (0.7 K)	Field (0.7 K)	dedB (1st)	Field (0.7 K)	dedB (2nd)
0.292071	5.71449702139482	9.50344E-05	5.72508463105022	15.1100000000002	0.526694154174593	15.1100000000002	0.526226172339983
0.292007	5.71458877837387	9.46828E-05	5.72481631065888	15.1250000000002	0.530101668439652	15.1250000000002	0.529426162940544
0.291945	5.71479194766144	9.587E-05	5.72450321825629	15.1400000000002	0.533469810799402	15.1400000000002	0.532649975547105
0.291881	5.71510697853662	9.4749E-05	5.72414703382155	15.1550000000002	0.536790503934586	15.1550000000002	0.535895852938931
0.291819	5.7155325001609	9.36281E-05	5.72375002033862	15.1700000000002	0.540056034937712	15.1700000000002	0.539160669253531
0.291755	5.71606532419687	9.17377E-05	5.72331498124553	15.1850000000002	0.543259187393142	15.1850000000002	0.542439982455834
0.291691	5.71670048017983	9.21555E-05	5.72284519850179	15.2000000000002	0.546393361041381	15.2000000000002	0.545728111878294
0.291626	5.71743128472385	9.48814E-05	5.72234435362161	15.2150000000002	0.549452676166897	15.2150000000002	0.549018238590693
0.291563	5.71824944471765	9.37604E-05	5.72181643474568	15.2300000000002	0.552432060197021	15.2300000000002	0.552302526062867
0.291499	5.71914519362065	9.41782E-05	5.72126563340837	15.2450000000002	0.555327314430309	15.2450000000002	0.555572258362054
0.291433	5.72010745885976	9.4596E-05	5.72069623507989	15.2600000000002	0.558135159316005	15.2600000000002	0.55881799297636
0.291367	5.72112405721533	9.42444E-05	5.72011250781112	15.2750000000002	0.56085325726923	15.2750000000002	0.562029725272967
0.291302	5.72218191404027	9.38928E-05	5.71951859337534	15.2900000000002	0.563480212613642	15.2900000000002	0.565197061578427
0.291237	5.72326730124431	9.508E-05	5.71891840518808	15.3050000000002	0.566015548877218	15.3050000000002	0.568309397901587
0.291172	5.72436608825478	9.54978E-05	5.71831553699882	15.3200000000002	0.568459664308723	15.3200000000002	0.571356101399128
0.291107	5.72546399968022	9.59156E-05	5.71771318590124	15.3350000000002	0.570813767112652	15.3350000000002	0.57432669179967
0.291041	5.72654687317927	9.5564E-05	5.71711409261834	15.3500000000002	0.573079792499322	15.3500000000002	0.577211020145056
0.290974	5.72760091108185	9.59817E-05	5.71652050130939	15.3650000000002	0.575260304194986	15.3650000000002	0.579999442366132
0.290906	5.7286129196084	9.63995E-05	5.7159341403441	15.3800000000002	0.577358383536107	15.3800000000002	0.582682985375234
0.290839	5.72957053005738	9.75867E-05	5.71535622462728	15.3950000000002	0.579377509665397	15.3950000000002	0.585253503519628
0.29077	5.73046239703949	9.80045E-05	5.71478747916869	15.4100000000002	0.581321434640356	15.4100000000002	0.587703823392081
0.290702	5.73127836968156	9.91917E-05	5.71422818271395	15.4250000000002	0.583194057445323	15.4250000000002	0.590027875131631
0.290635	5.73200963265653	9.88401E-05	5.7136782294211	15.4400000000002	0.584999300956263	15.4400000000002	0.59222080846756
0.290566	5.73264881487453	9.77191E-05	5.71313720581929	15.4550000000002	0.586740995837427	15.4550000000002	0.594279091863792
0.290497	5.73319006465731	9.65982E-05	5.71260447965486	15.4700000000002	0.588422775148046	15.4700000000002	0.596200593214271
0.290427	5.73362909118751	9.85547E-05	5.71207929674598	15.4850000000002	0.590047983106803	15.4850000000002	0.597984640630124
0.290359	5.7339631729542	9.89725E-05	5.71156088165152	15.5000000000002	0.591619601007385	15.5000000000002	0.59963206195755
0.290292	5.7341911347931	9.93903E-05	5.71104853782945	15.5150000000002	0.59314019270988	15.5150000000002	0.601145201783921
0.290222	5.73431329592876	9.98081E-05	5.71054174301975	15.5300000000002	0.594611871464355	15.5300000000002	0.602527914842516
0.290154	5.73433139215448	0.000100995	5.71004023583366	15.5450000000002	0.596036289073191	15.5450000000002	0.603785534926825
0.290082	5.73424847591317	0.000100644	5.70954408995118	15.5600000000002	0.597414647590392	15.5600000000002	0.604924818685623
0.290015	5.73406879854723	9.87533E-05	5.70905377289981	15.5750000000002	0.598747732915242	15.5750000000002	0.605953863998613
0.289945	5.73379767934212	9.99405E-05	5.70857018707998	15.5900000000002	0.600035968793731	15.5900000000002	0.606882003034351
0.289874	5.73344136616874	0.000100358	5.70809469148115	15.6050000000002	0.601279488925234	15.6050000000002	0.607719670566713
0.289806	5.73300689251378	0.000100007	5.70762910335798	15.6200000000002	0.602478224116244	15.6200000000002	0.608478248667067
0.289735	5.73250193545862	0.000101963	5.7071756799698	15.6350000000002	0.603632000759413	15.6350000000002	0.609169889484107
0.289662	5.73193467872643	0.000102381	5.70673708129098	15.6500000000002	0.604740646374775	15.6500000000002	0.609807318453494
0.289589	5.73131368427746	0.000104338	5.70631631534097	15.6650000000002	0.60580409755766	15.6650000000002	0.610403620921439
0.289518	5.73064777512545	0.000103217	5.70591666843154	15.6800000000002	0.606822505456646	15.6800000000002	0.610972015792311
0.289446	5.72994593112109	0.000105173	5.7055416231638	15.6950000000002	0.607796333871024	15.6950000000002	0.611525620389916
0.289372	5.72921719846041	0.00010636	5.70519476741145	15.7100000000002	0.608726445219644	15.7100000000002	0.612077211223978
0.289297	5.72847061269459	0.000106778	5.70487969779044	15.7250000000002	0.6096141699926	15.7250000000002	0.612638985747572
0.289224	5.72771513411083	0.000105657	5.70459992123445	15.7400000000002	0.610461355846463	15.7400000000002	0.613222330450773
0.289151	5.72695959358497	0.000106844	5.70435875827105	15.7550000000002	0.611270393226558	15.7550000000002	0.613837600738712
0.289078	5.72621264642759	0.000108031	5.70415925143134	15.7700000000002	0.612044215271831	15.7700000000002	0.614493917972998
0.289003	5.72548273139256	0.000109219	5.70400408193481	15.7850000000002	0.612786270747522	15.7850000000002	0.615198988806523
0.28893	5.7247780319078	0.000108098	5.70389549738587	15.8000000000002	0.61350046982037	15.8000000000002	0.615958951513635
0.288856	5.72410643672072	0.000110054	5.70383525271513	15.8150000000002	0.614191103598205	15.8150000000002	0.616778253420002
0.288783	5.7234754975038	0.000108933	5.70382456601889	15.8300000000002	0.61486273945558	15.8300000000002	0.617659562786837
0.288711	5.7228923815048	0.000107812	5.70386409031837	15.8450000000002	0.615520095214114	15.8450000000002	0.618603717627521
0.288636	5.72236381800128	0.000106691	5.70395390160328	15.8600000000002	0.616167896196479	15.8600000000002	0.619609712962143
0.288561	5.72189603807894	0.000104032	5.7040935028722	15.8750000000002	0.616810719986052	15.8750000000002	0.620674726982611
0.288485	5.72149470804076	0.00010368	5.70428184326395	15.8900000000002	0.61745283436529	15.8900000000002	0.6217941855456
0.288409	5.72116485751784	0.000104098	5.70451735081868	15.9050000000002	0.618098034346856	15.9050000000002	0.622961863371296
0.288331	5.72091080404778	0.000106054	5.70479797693962	15.9200000000002	0.618749484432855	15.9200000000002	0.624170019339584
0.288254	5.7207360764762	0.00010955	5.70512125026688	15.9350000000002	0.619409572228642	15.9350000000002	0.625409562375907
0.288178	5.72064333999647	0.000108429	5.70548433743669	15.9500000000002	0.620079779297237	15.9500000000002	0.626670243635683
0.2881	5.72063432595608	0.000108847	5.70588410808887	15.9650000000002	0.620760574676763	15.9650000000002	0.627940870052396
0.288022	5.72070976971991	0.000106956	5.70631720150153	15.9800000000002	0.621451335813108	15.9800000000002	0.62920953382729
0.287944	5.72086935989073	0.000105835	5.7067800923655	15.9950000000002	0.622150300808134	15.9950000000002	0.630463852118425
0.287866	5.7211117020525	0.000105484	5.70726915344777	16.0100000000002	0.622854554881258	16.0100000000002	0.631691211037502
0.287785	5.72143429993047	0.000104363	5.70778071321556	16.0250000000002	0.623560052825589	16.0250000000002	0.632879008082072
0.287707	5.72183355646429	0.000104011	5.70831110687802	16.0400000000002	0.624261678048764	16.0400000000002	0.634014887311072
0.287628	5.72230479677699	0.000105198	5.70885671973177	16.0550000000002	0.624953337564907	16.0550000000002	0.635086961900971
0.28755	5.72284231440612	0.000107155	5.70941402214602	16.0700000000002	0.625628091089521	16.0700000000002	0.636084019182844
0.28747	5.72343944145705	0.000108342	5.70997959597613	16.0850000000002	0.626278311224279	16.0850000000002	0.636995703839696
0.28739	5.72408864255945	0.000109529	5.71055015263096	16.1000000000002	0.62689587064152	16.1000000000002	0.637812675618703
0.28731	5.72478163167874	0.000109947	5.71112254342549	16.1150000000002	0.627472351223055	16.1150000000002	0.638526738664859
0.287231	5.72550950998189	0.000109595	5.71169376320905	16.1300000000002	0.62799926930431	16.1300000000002	0.639130940390031
0.287148	5.72626292211509	0.000111552	5.71226094856031	16.1450000000002	0.628468310547315	16.1450000000002	0.639619638634598
0.287069	5.72703222745874	0.0001112	5.71282137206724	16.1600000000002	0.628871567533341	16.1600000000002	0.639988536737415
0.28699	5.72780768222341	0.000112387	5.71337243435621	16.1750000000002	0.629201772941021	16.1750000000002	0.640234686984292
0.286909	5.72857962768098	0.000111267	5.71391165558671	16.1900000000002	0.629452521165568	16.1900000000002	0.640356463736159
0.286828	5.72933867942461	0.000111684	5.7144366680842	16.2050000000002	0.629618471440269	16.2050000000002	0.640353508326671
0.286747	5.73007591234899	0.000112102	5.71494521163932	16.2200000000002	0.629695525938283	16.2200000000002	0.640226648546468
0.286665	5.73078303605577	0.00011252	5.71543513276293	16.2350000000002	0.629680976950738	16.2350000000002	0.639977796179586
0.286584	5.73145255562305	0.000111399	5.71590438886132	16.2500000000002	0.629573618040953	16.2500000000002	0.639609826608974
0.286501	5.73207791312245	0.000111047	5.71635105790189	16.2650000000002	0.629373815044039	16.2650000000002	0.639126444946362
0.286418	5.73265360589898	0.000109926	5.71677335369816	16.2800000000002	0.629083533891315	16.2800000000002	0.638532043451978
0.286336	5.73317527841514	0.000109575	5.71716964647967	16.2950000000002	0.628706323460879	16.2950000000002	0.637831555179443
0.286254	5.73363978535932	0.000109993	5.71753848795783	16.3100000000002	0.628247252956531	16.3100000000002	0.637030308801082
0.286174	5.73404522468613	0.00011118	5.7178786396817	16.3250000000002	0.627712804661055	16.3250000000002	0.636133889433479
0.286092	5.73439094024909	0.000111598	5.71818910312611	16.3400000000002	0.627110724258273	16.3400000000002	0.63514800999137
0.286007	5.73467749466282	0.000112015	5.7184691496925	16.3550000000002	0.626449832231183	16.3550000000002	0.634078397154353
0.285926	5.73490661395969	0.000111664	5.71871834864826	16.3700000000002	0.625739801080188	16.3700000000002	0.632930695445202
0.285841	5.73508110645324	0.000109773	5.71893659099308	16.3850000000002	0.624990904225857	16.3850000000002	0.631710392206632
0.285756	5.73520475896672	0.000107883	5.71912410732436	16.4000000000002	0.624213743426424	16.4000000000002	0.630422765446247
0.285672	5.73528221420891	0.00010984	5.71928147797248	16.4150000000002	0.6234189623163	16.4150000000002	0.629072855623591
0.285588	5.73531883356533	0.000113335	5.71940963397863	16.4300000000002	0.622616954227885	16.4300000000002	0.627665461508938
0.285502	5.73532054990711	0.000113753	5.71950984787555	16.4450000000002	0.621817572770471	16.4450000000002	0.62620515928442
0.285417	5.73529371518904	0.000113401	5.71958371368283	16.4600000000002	0.621029853690263	16.4600000000002	0.624696343119297
0.285331	5.73524494760217	0.000109972	5.7196331160198	16.4750000000002	0.620261756315862	16.4750000000002	0.623143284567933
0.285244	5.73518098285944	0.000108082	5.71966018874585	16.4900000000002	0.619519932404968	16.4900000000002	0.621550207345131
0.285156	5.73510853382349	0.000106961	5.71966726403655	16.5050000000002	0.618809529461075	16.5050000000002	0.619921373359555
0.285068	5.73503416214402	0.000106609	5.71965681327276	16.5200000000002	0.618134034604005	16.5200000000002	0.618261175358283
0.284983	5.73496416487411	0.000107027	5.71963138153928	16.5350000000002	0.617495163885017	16.5350000000002	0.61657423117454
0.284896	5.73490447821219	0.000108983	5.71959351788397	16.5500000000002	0.61689280057427	16.5500000000002	0.614865474390509
0.284811	5.73486059960666	0.000109401	5.71954570376209	16.5650000000002	0.616324984460941	16.5650000000002	0.613140236234466
0.284725	5.7348375285131	0.000111358	5.71949028227476	16.5800000000002	0.615787952645222	16.5800000000002	0.611404313726278
0.284636	5.734839725162	0.000111775	5.71942939089342	16.5950000000002	0.615276230720819	16.5950000000002	0.609664019460095
0.284549	5.73487108583293	0.000111424	5.71936490033939	16.6100000000002	0.614782771701798	16.6100000000002	0.607926208954216
0.28446	5.73493493239076	0.00011338	5.7192983621526	16.6250000000002	0.614299138592553	16.6250000000002	0.606198282186551
0.284371	5.73503401326468	0.000116876	5.71923096723708	16.6400000000002	0.613815725184726	16.6400000000002	0.604488156745973
0.284282	5.73517051267538	0.000117293	5.71916351731369	16.6550000000002	0.613322008534727	16.6550000000002	0.602804210938501
0.284194	5.73534606476068	0.000116942	5.71909641075178	16.6700000000002	0.612806825667184	16.6700000000002	0.601155196163579
0.284104	5.73556176932184	0.00011736	5.71902964370303	16.6850000000002	0.61225866639118	16.6850000000002	0.599550118889949
0.284015	5.73581820620538	0.000117777	5.71896282684219	16.7000000000002	0.611665973725769	16.7000000000002	0.597998093583178
0.283925	5.73611544582808	0.000119734	5.71889521735643	16.7150000000002	0.611017443316496	16.7150000000002	0.596508168939002
0.283835	5.73645305401551	0.000120152	5.71882576514769	16.7300000000002	0.610302313382996	16.7300000000002	0.595089130731455
0.283746	5.73683009011568	0.000122108	5.71875317155547	16.7450000000002	0.609510637156673	16.7450000000002	0.59374928546724
0.283654	5.73724509822156	0.000120987	5.71867595830797	16.7600000000002	0.608633530425861	16.7600000000002	0.592496229825552
0.283561	5.73769609223532	0.000120636	5.71859254390125	16.7750000000002	0.607663387675008	16.7750000000002	0.591336611535393
0.28347	5.73818053637739	0.000122592	5.71850132422261	16.7900000000002	0.606594061350011	16.7900000000002	0.590275887882881
0.283378	5.73869532352651	0.000122241	5.7184007539986	16.8050000000002	0.605420999965049	16.8050000000002	0.589318088433973
0.283287	5.73923675441948	0.000122658	5.7182894255778	16.8200000000002	0.604141342046205	16.8200000000002	0.588465588790906
0.283195	5.73980052119194	0.000123076	5.71816614165785	16.8350000000002	0.602753964241906	16.8350000000002	0.587718902263566
0.283102	5.74038169896567	0.000121186	5.7180299788316	16.8500000000002	0.601259483278437	16.8500000000002	0.587076496222865
0.283009	5.74097474915765	0.000122373	5.71788033924159	16.8650000000002	0.599660212761134	16.8650000000002	0.586534639608177
0.282917	5.74157353789351	0.00012356	5.71771698817309	16.8800000000002	0.597960077081611	16.8800000000002	0.586087287584581
0.282823	5.74217137236157	0.000123978	5.71754007605144	16.8950000000002	0.596164485855384	16.8950000000002	0.585726008692066
0.28273	5.74276105717301	0.000123626	5.71735014400638	16.9100000000002	0.59428017335325	16.9100000000002	0.585439959006167
0.282637	5.74333497184552	0.000125583	5.71714811288892	16.9250000000002	0.592315008278765	16.9250000000002	0.58521590685129
0.282545	5.74388516946096	0.000125231	5.71693525634015	16.9400000000002	0.59027777996247	16.9400000000002	0.585038310492827
0.282451	5.74440349543353	0.00012411	5.7167131591873	16.9550000000002	0.588177967574978	16.9550000000002	0.584889450006034
0.282356	5.74488172423291	0.000127606	5.71648366305121	16.9700000000002	0.586025499293971	16.9700000000002	0.584749613207663
0.282261	5.74531171090519	0.000128024	5.71624880157179	16.9850000000002	0.583830508487585	16.9850000000002	0.58459733417403
0.282164	5.74568555337914	0.000129211	5.71601072807453	17.0000000000002	0.581603093896376	17.0000000000002	0.584409681493872
0.282068	5.7459957608788	0.000128859	5.71577163879912	17.0150000000002	0.579353090510789	17.0150000000002	0.584162592055621
0.281972	5.74623542330872	0.000129277	5.71553369498167	17.0300000000002	0.577089857358862	17.0300000000002	0.58383124488741
0.281876	5.74639837624565	0.000129695	5.71529894711704	17.0450000000002	0.574822087753258	17.0450000000002	0.583390468394266
0.281779	5.74647935615144	0.000130112	5.71506926462553	17.0600000000002	0.572557646716545	17.0600000000002	0.582815173308344
0.281683	5.74647414060107	0.000128992	5.71484627390989	17.0750000000002	0.570303439333556	17.0750000000002	0.582080802818456
0.281587	5.74637966867637	0.000129409	5.71463130741858	17.0900000000002	0.568065312699401	17.0900000000002	0.581163790702807
0.281488	5.74619413718586	0.000129058	5.7144253658427	17.1050000000002	0.565847992975759	17.1050000000002	0.580042017875081
0.28139	5.74591706901771	0.000127937	5.7142290949831	17.1200000000002	0.563655057874894	17.1200000000002	0.578695257582403
0.281294	5.74554935069908	0.000130663	5.71404277815628	17.1350000000002	0.561488943701441	17.1350000000002	0.577105599569502
0.281198	5.74509323711008	0.000129542	5.71386634429194	17.1500000000002	0.559350984938712	17.1500000000002	0.575257843843347
0.281101	5.7445523222737	0.000129959	5.71369939114851	17.1650000000002	0.55724148331092	17.1650000000002	0.573139855225259
0.281004	5.74393147619908	0.000130377	5.71354122237082	17.1800000000002	0.555159802324704	17.1800000000002	0.570742870644386
0.280908	5.74323674887369	0.000129256	5.71339089647775	17.1950000000002	0.553104482527873	17.1950000000002	0.5680617520823
0.280809	5.74247524364836	0.000128905	5.71324728532927	17.2100000000002	0.551073372149408	17.2100000000002	0.565095179193539
0.280711	5.74165496339348	0.000128553	5.71310913921322	17.2250000000002	0.549063767423835	17.2250000000002	0.561845776867549
0.280614	5.74078463387204	0.000128202	5.71297515543325	17.2400000000002	0.547072556767511	17.2400000000002	0.558320174328591
0.280516	5.73987350971374	0.000127081	5.71284404718038	17.2550000000002	0.545096363066811	17.2550000000002	0.554528993755855
0.280415	5.73893116912429	0.000126729	5.71271460953471	17.2700000000002	0.543131678651202	17.2700000000002	0.55048676781166
0.280316	5.73796730396768	0.000125608	5.71258577965831	17.2850000000002	0.541174988040742	17.2850000000002	0.546211786858604
0.280216	5.73699151207767	0.000126026	5.71245668858922	17.3000000000002	0.539222874251592	17.3000000000002	0.541725877997213
0.280116	5.73601309856332	0.000127982	5.71232670250325	17.3150000000002	0.53727210528134	17.3150000000002	0.537054119338137
0.280016	5.73504089247342	0.000129169	5.71219545184627	17.3300000000002	0.535319698339155	17.3300000000002	0.532224494115201
0.279913	5.73408308450038	0.000130357	5.71206284732448	17.3450000000002	0.533362960391604	17.3450000000002	0.527267490329754
0.279812	5.73314709048006	0.000132313	5.71192908234434	17.3600000000002	0.531399504619472	17.3600000000002	0.522215652578541
0.279711	5.73223944434171	0.000131192	5.71179462209121	17.3750000000002	0.529427243381465	17.3750000000002	0.517103093546479
0.27961	5.73136572295115	0.00013161	5.71166018000271	17.3900000000002	0.527444359217816	17.3900000000002	0.511964973334649
0.27951	5.73053050404221	0.000130489	5.71152668291152	17.4050000000002	0.525449256265967	17.4050000000002	0.506836955338161
0.279407	5.72973735721106	0.000130907	5.71139522658785	17.4200000000002	0.52344049517385	17.4200000000002	0.501754647785661
0.279305	5.72898886680859	0.000131325	5.71126702379062	17.4350000000002	0.521416715163081	17.4350000000002	0.496753040301726
0.279204	5.72828668454642	0.000130204	5.71114334723051	17.4500000000002	0.519376547302004	17.4500000000002	0.491865944955886
0.279101	5.72763160875539	0.000129852	5.71102547004665	17.4650000000002	0.517318523291839	17.4650000000002	0.487125451219522
0.278998	5.72702368650992	0.000127192	5.71091460649522	17.4800000000002	0.515240984150314	17.4800000000002	0.482561404067259
0.278897	5.72646233425816	0.00012761	5.71081185553599	17.4950000000002	0.513141993104397	17.4950000000002	0.478200914136227
0.278793	5.72594647216883	0.000126489	5.71071814987741	17.5100000000002	0.511019256790291	17.5100000000002	0.474067908399072
0.278689	5.72547466711479	0.000124599	5.71063421280224	17.5250000000002	0.508870058521553	17.5250000000002	0.470182729219786
0.278585	5.7250452790558	0.000124247	5.71056052474773	17.5400000000002	0.506691206944069	17.5400000000002	0.466561788951064
0.27848	5.72465660555868	0.000124665	5.71049730116813	17.5550000000002	0.504479002869526	17.5550000000002	0.463217286404522
0.278375	5.72430701930706	0.000125083	5.71044448268042	17.5700000000003	0.502229226486748	17.5700000000003	0.460156990588254
0.27827	5.723995093712	0.000128578	5.71040173791085	17.5850000000003	0.499937146511456	17.5850000000003	0.457384096068493
0.278165	5.72371971214718	0.000127457	5.71036847885127	17.6000000000003	0.497597552166855	17.6000000000003	0.454897153183638
0.278061	5.7234801569004	0.000125567	5.71034388793379	17.6150000000003	0.495204808205409	17.6150000000003	0.452690075131004
0.277956	5.7232761746538	0.000125215	5.71032695547726	17.6300000000002	0.492752932499911	17.6300000000002	0.450752222672952
0.27785	5.72310801616339	0.000125633	5.71031652568052	17.6450000000003	0.490235695061891	17.6450000000003	0.449068565884707
0.277745	5.7229764487793	0.000124512	5.7103113489666	17.6600000000003	0.48764673669898	17.6600000000003	0.447619921009197
0.27764	5.72288274149388	0.000123391	5.7103101382364	17.6750000000003	0.48497970491081	17.6750000000003	0.446383259114669
0.277534	5.72282862328119	0.00012304	5.71031162648227	17.6900000000003	0.482228404056358	17.6900000000003	0.445332081891644
0.277428	5.72281621654585	0.000121919	5.71031462323936	17.7050000000003	0.479386956315379	17.7050000000003	0.444436858602223
0.277321	5.72284794848086	0.000122336	5.71031806750549	17.7200000000003	0.476449969524184	17.7200000000003	0.443665516934726
0.277213	5.72292644399298	0.000123524	5.71032107501866	17.7350000000003	0.473412707603395	17.7350000000003	0.442983979349721
0.277107	5.72305440455045	0.000122403	5.71032297812066	17.7500000000003	0.470271259024267	17.7500000000003	0.442356735460756
0.277	5.72323447780945	0.000121282	5.71032335682689	17.7650000000003	0.467022698592172	17.7650000000003	0.441747440105997
0.276894	5.72346912316666	0.000121699	5.71032206013963	17.7800000000003	0.46366523777116	17.7800000000003	0.44111952606625
0.276787	5.72376047845911	0.000120578	5.71031921706079	17.7950000000003	0.460198358840665	17.7950000000003	0.440436819899374
0.276679	5.7241102328979	0.000119457	5.71031523716134	17.8100000000003	0.456622928370289	17.8100000000003	0.43966414911639
0.276572	5.72451951099638	0.000116798	5.71031080093639	17.8250000000003	0.452941285823679	17.8250000000003	0.43876792894114
0.276463	5.72498877176023	0.000116446	5.71030684050931	17.8400000000003	0.449157303556665	17.8400000000003	0.43771671718753
0.276354	5.72551772677686	0.000117633	5.71030451154372	17.8550000000003	0.445276415052382	17.8550000000003	0.436481726362768
0.276243	5.72610528010519	0.000117282	5.7103051574785	17.8700000000003	0.441305608927226	17.8700000000003	0.435037282959374
0.276135	5.72674949205431	0.000116161	5.71031026741786	17.8850000000003	0.43725338703208	17.8850000000003	0.433361225021581
0.276027	5.72744756808067	0.000117348	5.71032142918738	17.9000000000003	0.433129685845045	17.9000000000003	0.431435230441298
0.275915	5.72819587315478	0.000116227	5.71034027920192	17.9150000000003	0.428945761283701	17.9150000000003	0.429245070023994
0.275804	5.72898997107448	0.000115875	5.71036845087967	17.9300000000003	0.424714038032446	17.9300000000003	0.42678078112507
0.275693	5.72982468735672	0.000115524	5.71040752336854	17.9450000000003	0.420447925458013	17.9450000000003	0.424036759544162
0.275582	5.73069419354724	0.000115942	5.71045897232023	17.9600000000003	0.41616160314707	17.9600000000003	0.421011769323455
0.275473	5.73159211007046	0.000118668	5.71052412434646	17.9750000000003	0.411869780016998	17.9750000000003	0.417708872067138
0.275361	5.73251162412533	0.000119855	5.71060411661875	17.9900000000003	0.407587431798553	17.9900000000003	0.414135279321163
0.27525	5.73344561864143	0.000119503	5.71069986283083	18.0050000000003	0.403329522442483	18.0050000000003	0.410302133364278
0.275137	5.73438680796649	0.000119921	5.71081202643962	18.0200000000003	0.399110715638548	18.0200000000003	0.406224223404684
0.275025	5.7353278757832	0.0001188	5.71094100175391	18.0350000000003	0.394945083134678	18.0350000000003	0.401919645598484
0.274915	5.73626161076498	0.000119218	5.71108690306911	18.0500000000003	0.390845816888542	18.0500000000003	0.397409416461127
0.274802	5.73718103568616	0.000118866	5.71124956167877	18.0650000000003	0.386824952259185	18.0650000000003	0.392717050095139
0.274689	5.73807952609982	0.000119284	5.71142853025342	18.0800000000003	0.382893109441369	18.0800000000003	0.387868110181831
0.274575	5.73895091527391	0.000118163	5.71162309379064	18.0950000000003	0.379059260152042	18.0950000000003	0.38288974786827
0.274462	5.73978958280713	0.000117811	5.71183228612609	18.1100000000003	0.375330526193026	18.1100000000003	0.377810236523172
0.274348	5.74059052519401	0.00011669	5.71205491086731	18.1250000000003	0.371712015936772	18.1250000000003	0.372658513848487
0.274235	5.74134940752534	0.000116339	5.71228956557426	18.1400000000003	0.368206704017556	18.1400000000003	0.367463741040921
0.274121	5.74206259644104	0.000115218	5.71253466805939	18.1550000000003	0.364815358568599	18.1550000000003	0.362254887634157
0.274007	5.74272717533945	0.000114097	5.71278848380242	18.1700000000003	0.361536519241392	18.1700000000003	0.357060349361597
0.273893	5.74334094363262	0.000116053	5.71304915365217	18.1850000000003	0.358366527997929	18.1850000000003	0.351907604912461
0.273775	5.74390240247185	0.000117241	5.71331472119652	18.2000000000003	0.355299613306594	18.2000000000003	0.346822915867343
0.273659	5.74441072981129	0.000117658	5.71358315939711	18.2150000000003	0.352328026930834	18.2150000000003	0.341831072452602
0.273544	5.74486574790614	0.000118846	5.7138523962853	18.2300000000003	0.349442231014989	18.2300000000003	0.336955186106676
0.273428	5.7452678863481	0.000118494	5.7141203396806	18.2450000000003	0.346631131687049	18.2450000000003	0.332216528264574
0.273315	5.74561814353567	0.000117373	5.7143849010107	18.2600000000003	0.343882353960676	18.2600000000003	0.327634413295006
0.273199	5.74591804908638	0.000115483	5.71464401837644	18.2750000000003	0.341182551377956	18.2750000000003	0.323226122217796
0.273083	5.74616962916427	0.000114362	5.7148956790176	18.2900000000003	0.338517742639678	18.2900000000003	0.319006862730322
0.272966	5.74637537606637	0.00011478	5.71513794130388	18.3050000000003	0.335873666469561	18.3050000000003	0.314989760214903
0.272848	5.74653822274037	0.000113659	5.71536895630979	18.3200000000003	0.333236145196614	18.3200000000003	0.311185873809032
0.272732	5.7466615222408	0.000114076	5.71558698894804	18.3350000000003	0.330591447053322	18.3350000000003	0.307604231311319
0.272615	5.74674903151754	0.000114494	5.71579043854512	18.3500000000003	0.327926637005701	18.3500000000003	0.304251876671538
0.272498	5.74680489839831	0.000114143	5.71597785865666	18.3650000000003	0.325229906072795	18.3650000000003	0.301133924066227
0.272381	5.74683365019821	0.000113791	5.71614797584667	18.3800000000003	0.322490869564698	18.3800000000003	0.298253613074383
0.272264	5.74684018207001	0.000114209	5.71629970709707	18.3950000000003	0.31970082546317	18.3950000000003	0.295612360214118
0.272146	5.74682974299827	0.000116165	5.71643217547159	18.4100000000003	0.316852965268121	18.4100000000003	0.293209803045259
0.272028	5.74680791723063	0.000117352	5.71654472362885	18.4250000000003	0.313942531004421	18.4250000000003	0.291043834142225
0.27191	5.74678059892037	0.000120078	5.71663692475827	18.4400000000003	0.310966913683042	18.4400000000003	0.289110623448062
0.27179	5.74675395781927	0.000120496	5.71670859049817	18.4550000000003	0.307925690284949	18.4550000000003	0.287404628782306
0.27167	5.74673439400685	0.000123222	5.71675977538484	18.4700000000003	0.304820598224332	18.4700000000003	0.285918595538531
0.27155	5.74672847987535	0.000125948	5.71679077737978	18.4850000000003	0.301655448183966	18.4850000000003	0.284643547818303
0.271429	5.7467428879192	0.000125596	5.71680213403372	18.5000000000003	0.298435978131743	18.5000000000003	0.283568774354848
0.271307	5.74678430331621	0.000125245	5.71679461388102	18.5150000000003	0.295169653157019	18.5150000000003	0.28268181353421
0.271186	5.74685932084421	0.000124124	5.71676920272535	18.5300000000003	0.291865417445234	18.5300000000003	0.281968442581567
0.271064	5.74697432635591	0.000123003	5.71672708458803	18.5450000000003	0.288533406182592	18.5450000000003	0.281412676510576
0.270942	5.74713536382667	0.000124959	5.71666961724812	18.5600000000003	0.285184626401118	18.5600000000003	0.280996782707325
0.27082	5.74734798987206	0.000125377	5.71659830251087	18.5750000000003	0.281830616699705	18.5750000000003	0.280701317020666
0.270699	5.74761711856445	0.000124256	5.71651475159167	18.5900000000003	0.278483096381562	18.5900000000003	0.28050518695019
0.270579	5.74794686030789	0.000125443	5.71642064628346	18.6050000000003	0.275153614816845	18.6050000000003	0.280385746965743
0.270457	5.74834035939391	0.0001274	5.71631769686761	18.6200000000003	0.271853211766758	18.6200000000003	0.280318930172142
0.270334	5.74879963559238	0.000129356	5.71620759800849	18.6350000000003	0.268592098998644	18.6350000000003	0.28027941947411
0.27021	5.7493254356674	0.000128235	5.71609198411354	18.6500000000003	0.265379372797183	18.6500000000003	0.280240860133274
0.270087	5.74991710099753	0.000127884	5.71597238582016	18.6650000000003	0.262222765960431	18.6650000000003	0.280176114183403
0.269962	5.75057245748851	0.000126763	5.71585018936726	18.6800000000003	0.259128446594862	18.6800000000003	0.280057555631372
0.269841	5.75128773368105	0.000126411	5.71572660060824	18.6950000000003	0.256100869530818	18.6950000000003	0.279857403773958
0.269718	5.75205751238391	0.00012529	5.71560261531858	18.7100000000003	0.253142684514485	18.7100000000003	0.279548090362744
0.269596	5.75287472033146	0.000127247	5.71547899724739	18.7250000000003	0.250254703544494	18.7250000000003	0.279102654810474
0.26947	5.75373065931591	0.000126126	5.71535626506908	18.7400000000003	0.247435927863012	18.7400000000003	0.278495160211151
0.269346	5.75461508102807	0.000125005	5.7152346890276	18.7550000000003	0.244683633237687	18.7550000000003	0.27770112169872
0.26922	5.75551630651099	0.000124653	5.71511429765274	18.7700000000003	0.241993510337277	18.7700000000003	0.276697937646588
0.269095	5.75642138973675	0.000125841	5.71499489449104	18.7850000000003	0.239359855265493	18.7850000000003	0.275465313456302
0.268968	5.75731632340426	0.00012472	5.71487608435701	18.8000000000003	0.236775803728202	18.8000000000003	0.273985667233922
0.268842	5.75818628366121	0.000125137	5.71475730819442	18.8150000000003	0.234233600919174	18.8150000000003	0.272244506531959
0.268718	5.75901590910947	0.000124016	5.71463788526162	18.8300000000003	0.231724898065662	18.8300000000003	0.27023076555702
0.268593	5.75978960818751	0.000122895	5.71451706103164	18.8450000000003	0.229241065717388	18.8450000000003	0.267937092810104
0.268467	5.76049188786797	0.000123313	5.71439405893693	18.8600000000003	0.226773513324022	18.8600000000003	0.265360080027082
0.268343	5.76110769559576	0.000123731	5.71426813389637	18.8750000000003	0.224314004450372	18.8750000000003	0.262500424498499
0.268214	5.76162276556259	0.000124149	5.71413862544166	18.8900000000003	0.221854957138248	18.8900000000003	0.259363018336063
0.268087	5.76202395981343	0.000125336	5.71400500821398	18.9050000000003	0.219389719440083	18.9050000000003	0.255956959973513
0.267962	5.7622995943552	0.000124984	5.7138669376319	18.9200000000003	0.216912811009983	18.9200000000003	0.252295485088786
0.267834	5.76243974043366	0.000124633	5.71372428863964	18.9350000000003	0.214420122817756	18.9350000000003	0.248395816152641
0.267709	5.7624364914942	0.000126589	5.71357718563193	18.9500000000003	0.211909068512395	18.9500000000003	0.244278931881944
0.267581	5.76228418706569	0.000125468	5.71342602191973	18.9650000000003	0.209378682653338	18.9650000000003	0.239969259937412
0.267453	5.76197958589927	0.000125886	5.71327146744675	18.9800000000003	0.206829662889695	18.9800000000003	0.235494298190313
0.267325	5.76152198212788	0.000123996	5.71311446388668	18.9950000000003	0.204264355130659	18.9950000000003	0.230884171727857
0.267198	5.76091325993515	0.000123644	5.7129562067344	19.0100000000003	0.201686682739872	19.0100000000003	0.226171134415921
0.267069	5.76015788415774	0.00012714	5.71279811453803	19.0250000000003	0.199102022726033	19.0250000000003	0.22138902524078
0.26694	5.75926282630556	0.000129096	5.71264178598026	19.0400000000003	0.196517033715989	19.0400000000003	0.216572690768542
0.266809	5.75823742756963	0.000128744	5.71248894608414	19.0550000000003	0.193939442114455	19.0550000000003	0.211757385862343
0.266679	5.75709320240433	0.000129932	5.71234138335933	19.0700000000003	0.191377794214054	19.0700000000003	0.206978165264786
0.266552	5.7558435881303	0.000128811	5.71220088019127	19.0850000000003	0.18884118306948	19.0850000000003	0.202269278780062
0.266423	5.75450364763671	0.000126151	5.71206913917714	19.1000000000003	0.186338959653226	19.1000000000003	0.197663582581551
0.266294	5.75308973361335	0.000126569	5.71194770840288	19.1150000000003	0.183880438145524	19.1150000000003	0.193191978642341
0.266165	5.75161912378122	0.00012237	5.71183790881486	19.1300000000003	0.18147460517292	19.1300000000003	0.188882893463598
0.266033	5.75010963729964	0.000124327	5.71174076685433	19.1450000000003	0.179129842409204	19.1450000000003	0.184761806193074
0.265902	5.74857924290609	0.000126283	5.71165695538938	19.1600000000003	0.176853671216085	19.1600000000003	0.180850834924104
0.265771	5.74704566940078	0.000125162	5.71158674570208	19.1750000000003	0.17465252696964	19.1750000000003	0.177168388489837
0.26564	5.74552602883536	0.000124811	5.71152997288195	19.1900000000003	0.172531569444135	19.1900000000003	0.173728889466889
0.265509	5.74403646222153	0.00012369	5.71148601646081	19.2050000000003	0.170494534168012	19.2050000000003	0.170542572427018
0.265378	5.7425918167607	0.000124108	5.71145379752597	19.2200000000003	0.168543628093313	19.2200000000003	0.167615359773767
0.265244	5.74120536253361	0.000122987	5.71143179289593	19.2350000000003	0.166679471297128	19.2350000000003	0.164948815820273
0.265111	5.73988855530732	0.000124943	5.71141806626659	19.2500000000003	0.164901084827929	19.2500000000003	0.16254017814747
0.264978	5.73865085065069	0.000125361	5.71141031556461	19.2650000000003	0.163205923281954	19.2650000000003	0.160382463766767
0.264846	5.7374995729449	0.00012424	5.71140593510473	19.2800000000003	0.161589949299522	19.2800000000003	0.158464646230152
0.264713	5.73643984118442	0.000123888	5.71140209056172	19.2950000000003	0.160047745952775	19.2950000000003	0.156771898608963
0.264582	5.73547455175045	0.000125845	5.71139580425525	19.3100000000003	0.158572661989087	19.3100000000003	0.155285896219121
0.264447	5.73460441666849	0.000124724	5.71138404782244	19.3250000000003	0.15715698412077	19.3250000000003	0.153985172117091
0.264314	5.7338280543032	0.000125142	5.71136383903106	19.3400000000003	0.155792130023081	19.3400000000003	0.15284551773207
0.26418	5.73314212805734	0.000123251	5.71133233927649	19.3550000000003	0.154468855419109	19.3550000000003	0.151840420534715
0.264045	5.73254152748074	0.0001229	5.71128694821579	19.3700000000003	0.153177468582743	19.3700000000003	0.15094153036373
0.263908	5.73201958529327	0.000122548	5.71122539202883	19.3850000000003	0.151908045761817	19.3850000000003	0.150119145927069
0.263774	5.73156832320453	0.000125274	5.71114580196204	19.4000000000003	0.150650641388864	19.4000000000003	0.149342713048259
0.263639	5.7311787190696	0.000124923	5.71104678010679	19.4150000000003	0.149395487477854	19.4150000000003	0.14858132642171
0.263503	5.73084098784195	0.000124571	5.71092744978591	19.4300000000003	0.148133177270668	19.4300000000003	0.147804226953211
0.263367	5.73054486894059	0.000124989	5.71078748846032	19.4450000000003	0.14685482896426	19.4450000000003	0.146981287172023
0.263231	5.73027991300415	0.000125407	5.71062714170719	19.4600000000003	0.145552226186655	19.4600000000003	0.146083477688289
0.263092	5.73003576151747	0.000125824	5.71044721753921	19.4750000000003	0.1442179327666	19.4750000000003	0.145083308214732
0.262955	5.7298024134289	0.000125473	5.71024906110359	19.4900000000003	0.14284538023008	19.4900000000003	0.143955237257918
0.262819	5.72957047359113	0.00012666	5.71003451058608	19.5050000000003	0.141428927331999	19.5050000000003	0.14267604519787
0.262684	5.72933137862393	0.000127078	5.70980583591341	19.5200000000003	0.139963891771576	19.5200000000003	0.141225166105128
0.262549	5.72907759658866	0.000125957	5.70956566255956	19.5350000000003	0.13844655502696	19.5350000000003	0.139584974284747
0.262411	5.72880279765757	0.000125605	5.70931688338261	19.5500000000003	0.13687414196291	19.5500000000003	0.137741022184021
0.262276	5.72850199373815	0.000127562	5.70906256191843	19.5650000000003	0.135244777502627	19.5650000000003	0.135682226954814
0.262137	5.72817164575596	0.000127979	5.70880583091146	19.5800000000003	0.133557423200681	19.5800000000003	0.133401003624926
0.262	5.72780973799079	0.000126089	5.70854979005571	19.5950000000003	0.131811797000645	19.5950000000003	0.130893343510049
0.26186	5.72741581948769	0.000124199	5.7082974069443	19.6100000000003	0.130008279802256	19.6100000000003	0.128158837193464
0.261724	5.72699101311183	0.000126155	5.70805142508575	19.6250000000003	0.128147812694402	19.6250000000003	0.125200642119128
0.261586	5.72653799327762	0.000125804	5.70781428255074	19.6400000000003	0.126231788829295	19.6400000000003	0.122025395588082
0.261448	5.72606093375451	0.000124683	5.70758804437999	19.6550000000003	0.124261943919106	19.6550000000003	0.118643074718246
0.261308	5.72556542723973	0.000124331	5.70737435133525	19.6700000000003	0.122240249230213	19.6700000000003	0.115066805720437
0.261168	5.72505837860297	0.000121671	5.70717438693388	19.6850000000003	0.120168810735534	19.6850000000003	0.11131262565121
0.261028	5.72454787386673	0.000119012	5.706988864	19.7000000000003	0.118049777768097	19.7000000000003	0.10739920061387
0.260889	5.72404302711078	0.00011866	5.70681803121623	19.7150000000003	0.115885264107402	19.7150000000003	0.103347505176122
0.260748	5.72355380760183	0.000118309	5.70666169939525	19.7300000000003	0.113677283935709	19.7300000000003	0.099180468535727
0.260609	5.72309084956925	0.000119496	5.70651928643382	19.7450000000003	0.111427704537839	19.7450000000003	0.0949225936701
0.260469	5.72266524719165	0.000119914	5.70638987918798	19.7600000000003	0.109138217001972	19.7600000000003	0.090599556325935
0.260329	5.72228833753397	0.000120331	5.70627230983943	19.7750000000003	0.106810325528606	19.7750000000003	0.086237791213601
0.260188	5.72197147438243	0.000118441	5.70616524373442	19.7900000000003	0.104445355290506	19.7900000000003	0.081864073141815
0.260047	5.72172579615989	0.000118089	5.70606727518989	19.8050000000003	0.102044478129029	19.8050000000003	0.077505101037276
0.259904	5.72156199135365	0.000116968	5.70597702739931	19.8200000000003	0.099608754742743	19.8200000000003	0.073187092821378
0.259763	5.72149006513928	0.000118925	5.70589325235221	19.8350000000003	0.097139191443174	19.8350000000003	0.068935398947602
0.259622	5.72151911111814	0.000117804	5.70581492662101	19.8500000000003	0.094636809038664	19.8500000000003	0.064774142030876
0.259478	5.72165709228945	0.000117452	5.70574133897727	19.8650000000003	0.092102720977112	19.8650000000003	0.060725889424046
0.259336	5.72191063553126	0.000116331	5.70567216607642	19.8800000000003	0.089538217545329	19.8800000000003	0.056811364824536
0.259195	5.72228484395601	0.000116749	5.70560753288985	19.8950000000003	0.086944852696721	19.8950000000003	0.053049204042399
0.259054	5.72278313151907	0.000116398	5.70554805514874	19.9100000000003	0.084324529966002	19.9100000000003	0.049455758953122
0.258912	5.72340708417828	0.000116046	5.70549486177011	19.9250000000003	0.081679583931531	19.9250000000003	0.046044952425301
0.258766	5.72415635171306	0.000117233	5.70544959602985	19.9400000000003	0.079012853800542	19.9400000000003	0.042828185691291
0.25862	5.72502857399792	0.00011919	5.70541439509233	19.9550000000003	0.076327745914131	19.9550000000003	0.039814298258578
0.258474	5.72601934507211	0.000118838	5.70539184836149	19.9700000000003	0.073628282288043	19.9700000000003	0.037009579084315
0.258327	5.72712221774571	0.000119256	5.70538493594503	19.9850000000003	0.070919132710114	19.9850000000003	0.034417826399169
0.258183	5.72832875072876	0.000119674	5.70539694928477	20.0000000000003	0.068205628391241	20.0000000000003	0.032040452312441
0.25804	5.7296285993714	0.000120861	5.70543139667294	20.0150000000003	0.065493755698346	20.0150000000003	0.02987662719895
0.257894	5.73100965007706	0.000121279	5.70549189692217	20.0300000000003	0.0627901290682	20.0300000000003	0.027923457895738
0.257749	5.73245819732865	0.000120158	5.70558206487124	20.0450000000003	0.060101942793456	20.0450000000003	0.026176192954572
0.257602	5.73395916108833	0.000121345	5.70570539268011	20.0600000000003	0.057436901970138	20.0600000000003	0.024628447629347
0.257454	5.73549634114393	0.000120224	5.70586513099548	20.0750000000003	0.054803133483557	20.0750000000003	0.023272440943781
0.257306	5.73705270382721	0.000121411	5.70606417405343	20.0900000000003	0.052209078472469	20.0900000000003	0.022099237094977
0.257159	5.73861069546832	0.000121829	5.70630495263611	20.1050000000003	0.049663368236084	20.1050000000003	0.021098983605464
0.257011	5.74015257601546	0.000119169	5.70658933852185	20.1200000000003	0.047174686023581	20.1200000000003	0.020261139035998
0.256863	5.74166076546737	0.000120356	5.70691856367274	20.1350000000003	0.044751617560995	20.1350000000003	0.019574683701885
0.256716	5.74311819515491	0.000119235	5.70729315690143	20.1500000000003	0.042402493517232	20.1500000000003	0.019028307678369
0.256568	5.74450865547501	0.000119653	5.70771290016236	20.1650000000003	0.040135227382716	20.1650000000003	0.018610571410577
0.25642	5.74581713142611	0.000118532	5.70817680593687	20.1800000000003	0.03795715242546	20.1800000000003	0.018310035429484
0.256271	5.74703011721939	0.000117411	5.70868311644646	20.1950000000003	0.035874861496472	20.1950000000003	0.018115356980928
0.256124	5.74813590134978	0.00011629	5.7092293246562	20.2100000000004	0.033894053477267	20.2100000000004	0.018015352758811
0.255975	5.74912481381582	0.000115169	5.70981221624964	20.2250000000003	0.032019390096216	20.2250000000003	0.017999028351257
0.255825	5.74998942769961	0.000115587	5.71042793099792	20.2400000000003	0.030254366688731	20.2400000000003	0.018055576412081
0.255677	5.75072470808222	0.000114466	5.71107204124334	20.2550000000004	0.028601200241446	20.2550000000004	0.018174346910019
0.255529	5.75132810230411	0.000113345	5.71173964460438	20.2700000000003	0.027060737747245	20.2700000000003	0.018344794035334
0.255377	5.75179956690288	0.000112994	5.71242546751591	20.2850000000003	0.025632387512196	20.2850000000003	0.018556405409388
0.255228	5.75214152817586	0.000114181	5.71312397587021	20.3000000000004	0.024314075605087	20.3000000000004	0.01879862010251
0.255077	5.7523587752018	0.00011306	5.71382948883897	20.3150000000004	0.023102229134553	20.3150000000004	0.019060742579133
0.254925	5.75245828626493	0.000112708	5.7145362919411	20.3300000000004	0.021991787488571	20.3300000000004	0.019331860023577
0.254777	5.75244899187608	0.000112357	5.71523874557406	20.3450000000004	0.020976242087999	20.3450000000004	0.019600770531296
0.254626	5.75234147987382	0.000112005	5.71593138553557	20.3600000000004	0.020047704602609	20.3600000000004	0.019855929365435
0.254476	5.75214765029124	0.000110884	5.71660901250721	20.3750000000004	0.019197002967649	20.3750000000004	0.020085419876266
0.254326	5.75188032966218	0.000111302	5.71726676802474	20.3900000000004	0.01841380393448	20.3900000000004	0.020276954773612
0.254175	5.75155285609519	0.00011095	5.71790019509263	20.4050000000004	0.017686760303117	20.4050000000004	0.020417912255421
0.254022	5.75117864766685	0.000111368	5.71850528227848	20.4200000000004	0.017003680429579	20.4200000000004	0.020495410068528
0.253868	5.75077076741241	0.000112555	5.71907849081843	20.4350000000004	0.016351717088191	20.4350000000004	0.020496418961717
0.253714	5.75034149839505	0.000113743	5.71961676494672	20.4500000000004	0.015717572308212	20.4500000000004	0.020407915248787
0.253562	5.74990194202576	0.000115699	5.72011752630865	20.4650000000004	0.015087714404473	20.4650000000004	0.020217070400652
0.25341	5.74946165203142	0.000116117	5.72057865390398	20.4800000000004	0.014448603090338	20.4800000000004	0.019911473806129
0.253256	5.74902831529619	0.000118073	5.72099845152121	20.4950000000004	0.01378691830487	20.4950000000004	0.019479383157874
0.2531	5.74860748931518	0.000117722	5.72137560504777	20.5100000000004	0.013089788209545	20.5100000000004	0.018909995407643
0.252946	5.74820240427986	0.00011814	5.72170913236558	20.5250000000004	0.012345011717764	20.5250000000004	0.018193729962366
0.252791	5.74781383593493	0.000117019	5.72199832875729	20.5400000000004	0.011541270916113	20.5400000000004	0.017322514818116
0.252637	5.74744005336254	0.000118975	5.72224271084833	20.5550000000004	0.010668328822736	20.5550000000004	0.016290065699105
0.252484	5.74707684380048	0.000119393	5.72244196208984	20.5700000000004	0.009717208107533	20.5700000000004	0.015092148013681
0.252328	5.74671761451209	0.000119041	5.72259588264701	20.5850000000004	0.008680346672609	20.5850000000004	0.013726811572797
0.252174	5.74635356961541	0.000120229	5.72270434629815	20.6000000000004	0.00755172636013	20.6000000000004	0.012194588534285
0.252021	5.74597395766787	0.000119108	5.72276726658006	20.6150000000004	0.006326971517795	20.6150000000004	0.010498645917497
0.251865	5.74556638372346	0.000117987	5.72278457394701	20.6300000000004	0.005003414707288	20.6300000000004	0.008644885240362
0.251708	5.74511717757893	0.000117635	5.72275620516098	20.6450000000004	0.003580127483866	20.6450000000004	0.006641983314191
0.25155	5.74461180807235	0.000118053	5.72268210552241	20.6600000000004	0.002057914898682	20.6600000000004	0.004501369929791
0.251392	5.74403533167411	0.000116932	5.72256224390904	20.6750000000004	0.000439273169302	20.6750000000004	0.002237140013863
0.251237	5.74337286230793	0.000118119	5.72239663994496	20.6900000000004	-0.001271689185465	20.6900000000004	-0.000134100243656
0.251081	5.74261004844705	0.000118537	5.72218540200162	20.7050000000004	-0.003069365560253	20.7050000000004	-0.002593451862822
0.250923	5.74173354312098	0.000118955	5.72192877416747	20.7200000000004	-0.004946798732819	20.7200000000004	-0.005120002851318
0.250767	5.74073145258935	0.000120911	5.72162718983909	20.7350000000004	-0.006895858591922	20.7350000000004	-0.007691164241808
0.250609	5.73959375010306	0.000122868	5.7212813292073	20.7500000000004	-0.008907446257855	20.7500000000004	-0.010283055765253
0.250451	5.73831264235453	0.000122516	5.7208921776534	20.7650000000004	-0.010971719923896	20.7650000000004	-0.012870933166207
0.250295	5.73688287785488	0.000121395	5.72046108194561	20.7800000000004	-0.013078337033472	20.7800000000004	-0.015429648033463
0.250139	5.73530198847482	0.000120274	5.71998980113591	20.7950000000004	-0.015216706816395	20.7950000000004	-0.017934130142231
0.249979	5.73357045763666	0.000119923	5.71948054920248	20.8100000000004	-0.017376246765512	20.8100000000004	-0.020359881690625
0.249821	5.73169181102712	0.000121879	5.718936026752	20.8250000000004	-0.019546636366104	20.8250000000004	-0.02268347246363
0.249662	5.72967262810352	0.000122297	5.71835943947573	20.8400000000004	-0.021718061313001	20.8400000000004	-0.024883024865757
0.249502	5.72752247499019	0.000121176	5.7177545015259	20.8550000000004	-0.023881441576638	20.8550000000004	-0.026938677918444
0.249343	5.72525376153247	0.000121594	5.71712542252234	20.8700000000004	-0.026028637013756	20.8700000000004	-0.028833019706409
0.249185	5.72288152724034	0.000120473	5.71647687749339	20.8850000000004	-0.028152624757655	20.8850000000004	-0.03055147836373
0.249024	5.72042316258143	0.000119352	5.71581395967668	20.9000000000004	-0.030247643354761	20.9000000000004	-0.032082662500016
0.248864	5.71789807355975	0.000116692	5.71514211673455	20.9150000000004	-0.032309299518753	20.9150000000004	-0.033418642964153
0.248704	5.7153272987361	0.00011711	5.7144670715553	20.9300000000004	-0.034334634422991	20.9300000000004	-0.03455516901211
0.248542	5.7127330888059	0.000117528	5.71379472939868	20.9450000000004	-0.036322147612671	20.9450000000004	-0.035491813269451
0.248381	5.71013845954492	0.000117945	5.71313107368322	20.9600000000004	-0.038271777851204	20.9600000000004	-0.036232041340282
0.248221	5.70756672935322	0.000119133	5.71248205319084	20.9750000000004	-0.040184841479216	20.9750000000004	-0.036783203490817
0.248058	5.70504105275933	0.000118012	5.7118534638631	20.9900000000004	-0.042063930116254	20.9900000000004	-0.037156447502462
0.247896	5.70258396107966	0.000115352	5.71125082867005	21.0050000000004	-0.043912770732837	21.0050000000004	-0.037366553515948
0.247733	5.70021692095499	0.000115	5.71067927923191	21.0200000000004	-0.045736052224571	21.0200000000004	-0.03743169343957
0.247569	5.69795992071534	0.000114649	5.71014344295314	21.0350000000004	-0.047539223595532	21.0350000000004	-0.037373119230516
0.247408	5.6958310934787	0.000114297	5.70964733937731	21.0500000000004	-0.049328269675721	21.0500000000004	-0.037214786034364
0.247243	5.69384638461104	0.000114715	5.70919428928378	21.0650000000004	-0.051109470934154	21.0650000000004	-0.036982917736809
0.247082	5.69201926972244	0.000114363	5.70878683972203	21.0800000000004	-0.052889154389526	21.0800000000004	-0.036705523895663
0.246921	5.69036052782023	0.000113242	5.70842670772338	21.0950000000004	-0.054673442855708	21.0950000000004	-0.036411878233866
0.246759	5.68887807265961	0.000112122	5.70811474485554	21.1100000000004	-0.05646800978819	21.1100000000004	-0.036131969843499
0.246594	5.6875768438012	0.00011177	5.70785092411407	21.1250000000004	-0.058277846824734	21.1250000000004	-0.035895938941282
0.246432	5.68645875746514	0.000112957	5.70763434990381	21.1400000000004	-0.060107050749328	21.1400000000004	-0.035733509401525
0.246267	5.68552271601144	0.000114144	5.70746329108425	21.1550000000004	-0.061958636067913	21.1550000000004	-0.035673430357524
0.246103	5.68476467380166	0.000115331	5.70733523627063	21.1700000000004	-0.063834378685838	21.1700000000004	-0.035742938903624
0.24594	5.68417775631656	0.000114211	5.70724696983128	21.1850000000004	-0.065734695341477	21.1850000000004	-0.035967255356655
0.245776	5.68375242870822	0.000114628	5.70719466633262	21.2000000000004	-0.067658562500909	21.2000000000004	-0.036369121668111
0.245612	5.68347670943208	0.000111199	5.70717400058322	21.2150000000004	-0.069603477378596	21.2150000000004	-0.036968392449011
0.245444	5.68333642420887	0.000110848	5.70718026993698	21.2300000000004	-0.071565462643288	21.2300000000004	-0.037781686718137
0.245278	5.68331549528047	0.000109727	5.70720852514616	21.2450000000004	-0.073539115221437	21.2450000000004	-0.038822106958099
0.245112	5.6833962607262	0.000110145	5.70725370581408	21.2600000000004	-0.075517698447382	21.2600000000004	-0.040099030412564
0.244947	5.68355981847839	0.000109024	5.70731077638527	21.2750000000004	-0.077493275655384	21.2750000000004	-0.041617975833068
0.244781	5.68378638960773	0.000109441	5.70737485862519	21.2900000000004	-0.079456882188838	21.2900000000004	-0.043380547134362
0.244615	5.68405569543012	0.000110629	5.70744135667546	21.3050000000004	-0.08139873174202	21.3050000000004	-0.045384453688592
0.244448	5.68434734300876	0.000111816	5.7075060710181	21.3200000000004	-0.083308451975425	21.3200000000004	-0.047623605320574
0.24428	5.6846412136763	0.000112233	5.70756529803593	21.3350000000004	-0.085175343482576	21.3350000000004	-0.050088278492717
0.244115	5.68491784926528	0.000111113	5.7076159123081	21.3500000000004	-0.086988655458987	21.3500000000004	-0.052765348715732
0.243947	5.68515883079204	0.0001123	5.70765542932297	21.3650000000004	-0.088737870856359	21.3650000000004	-0.055638582911373
0.24378	5.68534714436843	0.000110409	5.70768204691396	21.3800000000004	-0.09041299341832	21.3800000000004	-0.058688984302162
0.243612	5.68546752910161	0.000110058	5.70769466441502	21.3950000000004	-0.092004828806049	21.3950000000004	-0.061895181422856
0.243443	5.68550680167686	0.000110476	5.7076928792736	21.4100000000004	-0.093505252046427	21.4100000000004	-0.065233852049605
0.243275	5.6854541522093	0.000110124	5.7076769616273	21.4250000000004	-0.094907453779931	21.4250000000004	-0.068680172234584
0.243107	5.68530140581921	0.000109772	5.70764780811853	21.4400000000004	-0.096206158251448	21.4400000000004	-0.072208280225773
0.24294	5.68504324427365	0.000109421	5.70760687695674	21.4550000000004	-0.097397806668599	21.4550000000004	-0.075791744853317
0.242772	5.6846773819952	0.000109839	5.7075561069073	21.4700000000004	-0.098480700434741	21.4700000000004	-0.079404027985766
0.242601	5.68420469082763	0.000111795	5.7074978234543	21.4850000000004	-0.099455099825747	21.4850000000004	-0.08301893091118
0.242434	5.68362926822604	0.000112213	5.70743463582296	21.5000000000004	-0.100323274891052	21.5000000000004	-0.086611014987673
0.242264	5.68295844405478	0.000114939	5.70736932882993	21.5150000000004	-0.101089506683913	21.5150000000004	-0.090155987639857
0.242093	5.68220272196095	0.000115357	5.70730475364282	21.5300000000004	-0.101760038321184	21.5300000000004	-0.093631045750575
0.241923	5.68137565235477	0.000116544	5.70724372146796	21.5450000000004	-0.10234297679322	21.5450000000004	-0.097015169702678
0.241755	5.68049363535614	0.000113884	5.7071889039541	21.5600000000004	-0.102848147841736	21.5600000000004	-0.100289362744846
0.241583	5.67957565362304	0.000114302	5.70714274371611	21.5750000000004	-0.103286907549882	21.5750000000004	-0.103436831959915
0.241411	5.67864293671104	0.00011395	5.70710737787145	21.5900000000004	-0.10367191549881	21.5900000000004	-0.106443108863422
0.24124	5.67771856046301	0.000114368	5.70708457687446	21.6050000000004	-0.104016875397821	21.6050000000004	-0.109296109503062
0.241068	5.67682698683088	0.000114786	5.70707570026276	21.6200000000004	-0.104336249955957	21.6200000000004	-0.111986135805701
0.240897	5.67599355142944	0.000114434	5.70708167023064	21.6350000000004	-0.1046449574049	21.6350000000004	-0.114505821759231
0.240725	5.6752439079637	0.000114083	5.70710296324613	21.6500000000004	-0.104958057488472	21.6500000000004	-0.116850029749456
0.240554	5.67460344041224	0.000112962	5.7071396192591	21.6650000000004	-0.105290434894606	21.6650000000004	-0.119015703924042
0.240383	5.67409665544869	0.000114918	5.70719126742664	21.6800000000004	-0.105656488022778	21.6800000000004	-0.121001688756862
0.24021	5.67374656899952	0.000116875	5.70725716672595	21.6950000000004	-0.106069830664231	21.6950000000004	-0.122808521974615
0.240036	5.67357410201954	0.000117292	5.7073362593434	21.7100000000004	-0.106543013642834	21.7100000000004	-0.124438211633267
0.239861	5.6735975014553	0.000116172	5.70742723433069	21.7250000000004	-0.107087272747034	21.7250000000004	-0.125894007359403
0.239687	5.67383180288887	0.00011582	5.70752859870944	21.7400000000004	-0.107712308409665	21.7400000000004	-0.127180175583545
0.239514	5.67428835142716	0.000115468	5.70763875299162	21.7550000000004	-0.108426101597448	21.7550000000004	-0.128301787991002
0.23934	5.67497439694502	0.000117425	5.70775606796986	21.7700000000004	-0.109234769293045	21.7700000000004	-0.129264531422605
0.239167	5.67589277873118	0.000118612	5.70787895962553	21.7850000000004	-0.110142461826945	21.7850000000004	-0.130074546113842
0.238994	5.67704171288073	0.00011903	5.70800595911005	21.8000000000004	-0.111151303180152	21.8000000000004	-0.130738297524628
0.23882	5.67841469341681	0.000117909	5.70813577497882	21.8150000000004	-0.112261374265251	21.8150000000004	-0.131262485155923
0.238646	5.6800005151456	0.000116019	5.70826734519789	21.8300000000004	-0.113470738132634	21.8300000000004	-0.131653989756854
0.238471	5.68178342274211	0.000116436	5.70839987689445	21.8450000000004	-0.114775505066136	21.8450000000004	-0.131919858286624
0.238298	5.68374338666352	0.000116085	5.70853287236989	21.8600000000004	-0.116169934648987	21.8600000000004	-0.132067324000812
0.238123	5.68585650236583	0.000118041	5.70866614051775	21.8750000000004	-0.117646571113217	21.8750000000004	-0.132103857170593
0.237947	5.68809550515163	0.000118459	5.70879979345842	21.8900000000004	-0.119196407645289	21.8900000000004	-0.132037240297869
0.237772	5.69043038899865	0.000116569	5.70893422888526	21.9050000000004	-0.120809074815557	21.9050000000004	-0.1318756603309
0.237595	5.6928291140923	0.000117756	5.70907009927318	21.9200000000004	-0.1224730479335	21.9200000000004	-0.131627809371576
0.237421	5.69525838465949	0.000116635	5.70920826969488	21.9350000000004	-0.124175867905496	21.9350000000004	-0.131302984739296
0.237245	5.69768447618371	0.000115514	5.70934976648709	21.9500000000004	-0.125904370085829	21.9500000000004	-0.130911179042936
0.237068	5.70007408923731	0.000115162	5.70949571938217	21.9650000000004	-0.127644915660987	21.9650000000004	-0.130463151119392
0.236889	5.70239520601785	0.00011558	5.70964729995282	21.9800000000004	-0.129383620286402	21.9800000000004	-0.129970469315854
0.236711	5.70461792521519	0.000116767	5.70980565930122	21.9950000000004	-0.131106574996445	21.9950000000004	-0.129445519598322
0.23653	5.7067152510398	0.000117185	5.70997186786422	22.0100000000004	-0.13280005482356	22.0100000000004	-0.128901472321597
0.236353	5.70866381308147	0.000118372	5.71014686001584	22.0250000000004	-0.134450711080238	22.0250000000004	-0.128352203144673
0.236175	5.71044449511747	0.000118021	5.71033138584891	22.0400000000004	-0.136045743865496	22.0400000000004	-0.127812165458346
0.235996	5.71204295303738	0.000117669	5.71052597213377	22.0550000000004	-0.137573052041079	22.0550000000004	-0.127296213739714
0.235817	5.71345000469164	0.000117318	5.71073089401051	22.0700000000004	-0.139021358665254	22.0700000000004	-0.126819379386465
0.235636	5.71466187769509	0.000114658	5.71094615849536	22.0850000000004	-0.140380310655286	22.0850000000004	-0.126396602734968
0.235455	5.71568030500348	0.000114306	5.71117150039282	22.1000000000004	-0.141640552252952	22.1000000000004	-0.126042427052144
0.235276	5.7165124623803	0.000113955	5.71140639071808	22.1150000000004	-0.142793772668996	22.1150000000004	-0.125770662235518
0.235097	5.71717074659008	0.000115142	5.71165005725907	22.1300000000004	-0.143832729058861	22.1300000000004	-0.125594027685982
0.234916	5.71767239815338	0.000117098	5.71190151645243	22.1450000000004	-0.144751246709971	22.1450000000004	-0.125523785266919
0.234738	5.71803897759135	0.000116747	5.71215961531651	22.1600000000004	-0.145544198976613	22.1600000000004	-0.125569374372161
0.234558	5.71829570904951	0.000115626	5.71242308178402	22.1750000000004	-0.146207470059923	22.1750000000004	-0.125738061844387
0.234377	5.71847070977882	0.000117582	5.71269058141434	22.1900000000004	-0.146737904177122	22.1900000000004	-0.126034619776966
0.234197	5.71859412792933	0.000118	5.71296077815225	22.2050000000004	-0.147133244978624	22.2050000000004	-0.126461044070548
0.234014	5.71869721426797	0.000117649	5.71323239655083	22.2200000000004	-0.1473920692404	22.2200000000004	-0.127016325990464
0.233832	5.71881135561095	0.000118836	5.713504282709	22.2350000000004	-0.147513718872942	22.2350000000004	-0.127696287886415
0.233651	5.71896709887371	0.000120792	5.71377546110657	22.2500000000004	-0.147498235143941	22.2500000000004	-0.128493492712951
0.23347	5.71919319467419	0.00012121	5.7140451845683	22.2650000000004	-0.147346298711231	22.2650000000004	-0.129397235064279
0.233288	5.71951568843523	0.000120089	5.7143129747639	22.2800000000004	-0.147059178614128	22.2800000000004	-0.130393619162499
0.233106	5.71995708503801	0.000118968	5.71457865095797	22.2950000000004	-0.146638692789035	22.2950000000004	-0.131465726681211
0.232924	5.72053561043501	0.000120155	5.71484234515526	22.3100000000004	-0.146087181979248	22.3100000000004	-0.132593874526072
0.232742	5.72126459041266	0.000122112	5.71510450232858	22.3250000000004	-0.145407498124664	22.3250000000004	-0.133755959820098
0.232559	5.72215196306653	0.00012253	5.71536586504206	22.3400000000004	-0.144603007474326	22.3400000000004	-0.134927886451238
0.232376	5.72319993766197	0.000124486	5.71562744246004	22.3550000000004	-0.143677607797021	22.3550000000004	-0.136084064733674
0.232192	5.72440480851416	0.000124135	5.71589046442326	22.3700000000004	-0.142635758208159	22.3700000000004	-0.137197973112835
0.232009	5.7257569284156	0.000124552	5.71615632194205	22.3850000000004	-0.141482519321732	22.3850000000004	-0.138242768503681
0.231827	5.72724084202537	0.000124201	5.71642649606446	22.4000000000004	-0.14022360071046	22.4000000000004	-0.139191929880677
0.231646	5.72883557555833	0.000123849	5.71670247759733	22.4150000000004	-0.13886541204948	22.4150000000004	-0.140019918212603
0.231463	5.73051507512643	0.000124267	5.71698568056808	22.4300000000004	-0.137415113859613	22.4300000000004	-0.140702834817631
0.23128	5.73224878225336	0.000123915	5.71727735260387	22.4450000000004	-0.135880663480626	22.4450000000004	-0.141219059748155
0.231094	5.73400233149972	0.000123564	5.7175784855682	22.4600000000004	-0.13427085181186	22.4600000000004	-0.141549851925464
0.230909	5.73573835191169	0.000123982	5.71788972983897	22.4750000000004	-0.132595326468009	22.4750000000004	-0.141679893436233
0.230722	5.73741735127179	0.000122861	5.71821131554474	22.4900000000004	-0.13086459731426	22.4900000000004	-0.141597761659959
0.230534	5.7389986600153	0.00012174	5.71854298390892	22.5050000000004	-0.129090020860544	22.5050000000004	-0.141296314683477
0.230349	5.74044141029234	0.000121388	5.71888393159597	22.5200000000004	-0.127283760693327	22.5200000000004	-0.140772977721735
0.230162	5.74170552508109	0.000120267	5.71923277061753	22.5350000000004	-0.125458721980015	22.5350000000004	-0.140029920933328
0.229976	5.74275269251806	0.000121454	5.71958750594493	22.5500000000004	-0.123628459062518	22.5500000000004	-0.139074122011719
0.22979	5.74354730167619	0.000123411	5.71994553249101	22.5650000000004	-0.121807056222486	22.5650000000004	-0.137917310155321
0.229602	5.74405731780546	0.000125367	5.7203036525695	22.5800000000004	-0.120008982805917	22.5800000000004	-0.136575791371182
0.229415	5.74425507742016	0.000124246	5.72065811431874	22.5950000000004	-0.118248924990531	22.5950000000004	-0.135070158444107
0.229227	5.74411798641129	0.000124664	5.72100467089576	22.6100000000004	-0.116541597516242	22.6100000000004	-0.133424892201448
0.229042	5.74362910741174	0.000124313	5.72133865952105	22.6250000000004	-0.114901539629546	22.6250000000004	-0.131667863822257
0.228854	5.74277762578633	0.000126269	5.72165509870753	22.6400000000004	-0.113342900273252	22.6400000000004	-0.129829750782772
0.228666	5.74155918672832	0.000125918	5.72194880126952	22.6550000000004	-0.111879218146934	22.6550000000004	-0.127943381511519
0.228481	5.73997609892516	0.000124797	5.72221450001771	22.6700000000004	-0.110523202642663	22.6700000000004	-0.126043025870888
0.228291	5.73803740305595	0.000125214	5.72244698244452	22.6850000000004	-0.109286521807231	22.6850000000004	-0.124163650125211
0.228102	5.73575880598263	0.000122555	5.72264123023185	22.7000000000004	-0.108179603389782	22.7000000000004	-0.122340156050032
0.227913	5.73316248390243	0.000123742	5.72279255910409	22.7150000000004	-0.107211454707892	22.7150000000004	-0.120606624251609
0.227725	5.73027675995499	0.00012416	5.72289675442841	22.7300000000004	-0.106389506522588	22.7300000000004	-0.11899558158515
0.227537	5.72713566383767	0.000125347	5.72295019804254	22.7450000000004	-0.105719485380749	22.7450000000004	-0.117537311787942
0.227347	5.72377838287787	0.000126534	5.72294998206349	22.7600000000004	-0.105205317997884	22.7600000000004	-0.116259227101003
0.227158	5.7202486157259	0.000127721	5.72289400588097	22.7750000000004	-0.104849070257931	22.7750000000004	-0.115185316779325
0.226969	5.71659384133717	0.0001266	5.72278105313512	22.7900000000004	-0.104650922346061	22.7900000000004	-0.114335686043121
0.226778	5.71286451717167	0.000126249	5.72261084618211	22.8050000000004	-0.104609180452985	22.8050000000004	-0.113726196273241
0.226586	5.70911322151626	0.000123589	5.72238407631993	22.8200000000004	-0.104720324440918	22.8200000000004	-0.113368214190205
0.226396	5.70539375550857	0.000124007	5.72210240884167	22.8350000000004	-0.104979089883758	22.8350000000004	-0.113268474476628
0.226205	5.70176022080663	0.000125963	5.72176846276922	22.8500000000005	-0.105378582022092	22.8500000000005	-0.113429056914747
0.226015	5.69826608892148	0.000124842	5.7213857658724	22.8650000000004	-0.105910418434263	22.8650000000004	-0.113847475726631
0.225824	5.6949632780487	0.000126029	5.72095868627913	22.8800000000004	-0.106564896635429	22.8800000000004	-0.114516875538261
0.225632	5.6919012528464	0.000126447	5.72049234262453	22.8950000000005	-0.107331182385391	22.8950000000005	-0.115426325350397
0.225441	5.68912616206065	0.000126865	5.71999249526532	22.9100000000004	-0.108197514211985	22.9100000000004	-0.116561199192009
0.225248	5.68668002823632	0.000124975	5.71946542160127	22.9250000000004	-0.109151419530987	22.9250000000004	-0.117903629847247
0.225057	5.68460000299341	0.000123854	5.71891777899175	22.9400000000005	-0.11017993775043	22.9400000000005	-0.119433020259868
0.224865	5.68291770049772	0.000123502	5.71835645912578	22.9550000000005	-0.111269845867252	22.9550000000005	-0.121126595986293
0.22467	5.68165862079061	0.000122381	5.71778843798397	22.9700000000005	-0.112407882275209	22.9700000000005	-0.122959981424815
0.22448	5.68084167352994	0.000122799	5.71722062570098	22.9850000000005	-0.11358096478287	22.9850000000005	-0.12490778250572
0.224287	5.680478811395	0.000123986	5.71665972067652	23.0000000000005	-0.114776399168866	23.0000000000005	-0.126944159073068
0.224094	5.68057478088933	0.000122865	5.71611207217222	23.0150000000005	-0.115982074961036	23.0150000000005	-0.129043371288658
0.223901	5.68112699652036	0.000122514	5.71558355535536	23.0300000000005	-0.117186645503648	23.0300000000005	-0.131180285985616
0.223708	5.68212554235311	0.000121393	5.71507946230763	23.0450000000005	-0.118379689763874	23.0450000000005	-0.133330830918079
0.223514	5.68355330275851	0.00012258	5.71460441191466	23.0600000000005	-0.11955185372073	23.0600000000005	-0.135472387204443
0.223321	5.68538622186166	0.000122998	5.71416228081662	23.0750000000005	-0.120694969576042	23.0750000000005	-0.1375841128439
0.223124	5.68759368880972	0.000121877	5.71375615676805	23.0900000000005	-0.121802151429145	23.0900000000005	-0.139647192892803
0.222928	5.6901390435973	0.000123064	5.713388314874	23.1050000000005	-0.122867866467525	23.1050000000005	-0.141645014611236
0.222733	5.69298019587552	0.000122712	5.71306021629328	23.1200000000005	-0.123887981146477	23.1200000000005	-0.14356326852716
0.222535	5.69607034698316	0.000122361	5.71277252817991	23.1350000000005	-0.124859782262149	23.1350000000005	-0.145389978820157
0.222339	5.69935880341186	0.000123548	5.71252516291804	23.1500000000005	-0.125781973261331	23.1500000000005	-0.147115468615669
0.222142	5.70279186807181	0.000123196	5.71231733412824	23.1650000000005	-0.126654646571642	23.1650000000005	-0.14873226763527
0.221945	5.70631379407346	0.000123614	5.71214762650688	23.1800000000005	-0.127479233167253	23.1800000000005	-0.15023497111778
0.221747	5.70986778429123	0.000124032	5.71201407631109	23.1950000000005	-0.128258430994886	23.1950000000005	-0.151620059977241
0.22155	5.71339701874641	0.000125219	5.71191425921249	23.2100000000005	-0.128996114256842	23.2100000000005	-0.152885692782434
0.221355	5.71684569086353	0.000125637	5.71184538229611	23.2250000000005	-0.129697225866102	23.2250000000005	-0.154031480332616
0.221158	5.72016003296316	0.000124516	5.71180437714997	23.2400000000005	-0.130367655637463	23.2400000000005	-0.155058253385209
0.22096	5.72328931100628	0.000125703	5.71178799125031	23.2550000000005	-0.131014106945341	23.2550000000005	-0.155967833497625
0.220764	5.72618676866036	0.000123813	5.71179287517006	23.2700000000005	-0.131643954654608	23.2700000000005	-0.156762816023078
0.220566	5.72881050126537	0.000122692	5.71181566350227	23.2850000000005	-0.132265097112481	23.2850000000005	-0.157446373103853
0.220367	5.73112424127301	0.00012234	5.71185304778207	23.3000000000005	-0.132885804880343	23.3000000000005	-0.158022083095755
0.22017	5.73309803822216	0.000121989	5.71190184009761	23.3150000000005	-0.13351456869459	23.3150000000005	-0.158493791298086
0.219971	5.73470881827287	0.000120868	5.71195902649916	23.3300000000005	-0.134159948891323	23.3300000000005	-0.158865505218795
0.219771	5.73594081069711	0.000121285	5.71202180974011	23.3450000000005	-0.134830428232696	23.3450000000005	-0.159141325936735
0.219575	5.73678583143756	0.000121703	5.71208764130941	23.3600000000005	-0.135534269758034	23.3600000000005	-0.159325415491084
0.219376	5.73724341680359	0.00012289	5.7121542431339	23.3750000000005	-0.136279380977149	23.3750000000005	-0.159421998685076
0.219176	5.73732080348291	0.000123308	5.71221961972678	23.3900000000005	-0.137073185452444	23.3900000000005	-0.159435396284436
0.218977	5.73703275422087	0.000126034	5.71228206191817	23.4050000000005	-0.137922502602755	23.4050000000005	-0.159370085359918
0.218776	5.73640123169064	0.000126452	5.71234014360338	23.4200000000005	-0.138833436422588	23.4200000000005	-0.159230781500339
0.218578	5.73545492619431	0.00012687	5.71239271316249	23.4350000000005	-0.139811273755014	23.4350000000005	-0.159022536831769
0.218376	5.73422864586566	0.000128826	5.71243888132065	23.4500000000005	-0.140860392786239	23.4500000000005	-0.158750847236646
0.218177	5.73276258096203	0.000127705	5.71247800721871	23.4650000000005	-0.14198418253683	23.4650000000005	-0.158421761882324
0.217976	5.73110145660837	0.000127354	5.71250968434251	23.4800000000005	-0.143184974292432	23.4800000000005	-0.158041988143389
0.217775	5.72929359095105	0.00012931	5.71253372772183	23.4950000000005	-0.144463986121284	23.4950000000005	-0.15761898523026
0.217574	5.72738987803203	0.000128958	5.71255016347238	23.5100000000005	-0.145821281837361	23.5100000000005	-0.157161040305505
0.217372	5.72544271672834	0.000127838	5.7125592213429	23.5250000000005	-0.147255745953269	23.5250000000005	-0.156677321560031
0.21717	5.72350490872088	0.000127486	5.71256133047791	23.5400000000005	-0.148765076292435	23.5400000000005	-0.156177903608608
0.216969	5.72162854956296	0.000126365	5.71255711815264	23.5550000000005	-0.150345795964228	23.5550000000005	-0.155673761617604
0.216767	5.7198639374209	0.000126013	5.71254741081774	23.5700000000005	-0.151993286321887	23.5700000000005	-0.155176731761596
0.216566	5.71825852389316	0.00012797	5.7125332364408	23.5850000000005	-0.153701842302672	23.5850000000005	-0.154699436879913
0.216363	5.71685593045084	0.000127618	5.7125158268752	23.6000000000005	-0.155464751182667	23.6000000000005	-0.154255177526013
0.216161	5.71569505249823	0.000125728	5.71249661884004	23.6150000000005	-0.157274395265924	23.6150000000005	-0.15385778992651
0.215958	5.71480927088831	0.000124607	5.71247725206266	23.6300000000005	-0.15912237838075	23.6300000000005	-0.153521473646252
0.215756	5.71422578804205	0.000124255	5.71245956321136	23.6450000000005	-0.16099967529683	23.6450000000005	-0.153260592945326
0.215551	5.71396510273558	0.000126212	5.71244557441743	23.6600000000005	-0.162896802336654	23.6600000000005	-0.153089456869352
0.215348	5.71404063426468	0.00012586	5.71243747543055	23.6750000000005	-0.164804006571972	23.6750000000005	-0.153022083995895
0.215143	5.71445850319374	0.000128586	5.7124375987493	23.6900000000005	-0.166711470114164	23.6900000000005	-0.153071958432697
0.214939	5.71521747234418	0.000130543	5.71244838739566	23.7050000000005	-0.168609525172507	23.7050000000005	-0.153251784100063
0.214734	5.71630904814674	0.000130961	5.71247235534006	23.7200000000005	-0.170488874811754	23.7200000000005	-0.153573244511122
0.214529	5.71771773901449	0.00012984	5.71251204091782	23.7350000000005	-0.172340813732969	23.7350000000005	-0.154046775180441
0.214324	5.71942146401067	0.000129488	5.71256995389834	23.7500000000005	-0.174157442966109	23.7500000000005	-0.154681355444814
0.214118	5.72139210180326	0.000129906	5.71264851717098	23.7650000000005	-0.175931872129443	23.7650000000005	-0.155484325882011
0.213911	5.72359616673703	0.000129554	5.71275000429257	23.7800000000005	-0.177658402900226	23.7800000000005	-0.15646123668682
0.213704	5.72599559585907	0.000130741	5.71287647440013	23.7950000000005	-0.179332687564517	23.7950000000005	-0.157615731341857
0.213497	5.7285486279767	0.000131929	5.71302970622487	23.8100000000005	-0.180951856972295	23.8100000000005	-0.158949468745256
0.21329	5.73121075341064	0.000133885	5.71321113314361	23.8250000000005	-0.182514612908309	23.8250000000005	-0.160462085677692
0.213084	5.73393571115696	0.000135072	5.71342178136159	23.8400000000005	-0.184021280780593	23.8400000000005	-0.162151200161129
0.212879	5.73667650882209	0.00013549	5.71366221342277	23.8550000000005	-0.185473819600422	23.8550000000005	-0.164012454937746
0.212674	5.73938644006921	0.000134369	5.71393247927431	23.8700000000005	-0.186875787445252	23.8700000000005	-0.166039599035705
0.212468	5.74202007450294	0.000134018	5.71423207705561	23.8850000000005	-0.18823226191978	23.8850000000005	-0.168224604241304
0.212259	5.7445341959653	0.000133666	5.7145599256274	23.9000000000005	-0.189549716515188	23.9000000000005	-0.170557812311609
0.212052	5.74688866710237	0.000133314	5.71491435059546	23.9150000000005	-0.190835855165729	23.9150000000005	-0.173028107975697
0.211845	5.74904720070901	0.000133732	5.71529308521875	23.9300000000005	-0.192099408666841	23.9300000000005	-0.17562311221403
0.211637	5.75097802163175	0.000133381	5.7156932871341	23.9450000000005	-0.193349897902076	23.9450000000005	-0.178329389989764
0.211428	5.75265440673233	0.000133029	5.71611157129868	23.9600000000005	-0.19459736998162	23.9600000000005	-0.181132666535747
0.21122	5.75405509438589	0.000132677	5.71654405897581	23.9750000000005	-0.195852114380774	23.9750000000005	-0.184018046466966
0.211011	5.75516455901086	0.000131556	5.71698644200205	23.9900000000005	-0.197124366945163	23.9900000000005	-0.186970230368187
0.210802	5.75597315002373	0.000131205	5.71743406100801	24.0050000000005	-0.19842401016971	24.0050000000005	-0.189973724068542
0.210592	5.75647709823605	0.000132392	5.71788199575509	24.0200000000005	-0.199760278436937	24.0200000000005	-0.193013036518149
0.210382	5.75667839596379	0.00013281	5.71832516532009	24.0350000000005	-0.201141476902126	24.0350000000005	-0.196072862980589
0.210172	5.75658455994066	0.000133228	5.71875843552805	24.0500000000005	-0.202574722432553	24.0500000000005	-0.199138251100326
0.209961	5.75620828849675	0.000133645	5.7191767308077	24.0650000000005	-0.204065714449819	24.0650000000005	-0.202194748247783
0.20975	5.7555670263828	0.000133294	5.71957514752176	24.0800000000005	-0.205618542702582	24.0800000000005	-0.205228529341887
0.209538	5.7546824521055	0.000132173	5.71994906579622	24.0950000000005	-0.20723553793599	24.0950000000005	-0.208226505061832
0.209327	5.75357990370285	0.00013336	5.72029425692311	24.1100000000005	-0.208917170157302	24.1100000000005	-0.211176410956261
0.209117	5.75228775953935	0.000132239	5.72060698352453	24.1250000000005	-0.210661997766153	24.1250000000005	-0.214066878418648
0.208907	5.75083679093281	0.000132657	5.72088408982535	24.1400000000005	-0.212466669270883	24.1400000000005	-0.216887488812698
0.208695	5.74925950322533	0.000132305	5.7211230795791	24.1550000000005	-0.214325977702159	24.1550000000005	-0.21962881220235
0.208481	5.74758948126514	0.000135031	5.72132217941894	24.1700000000005	-0.21623296621745	24.1700000000005	-0.222282432178636
0.208269	5.7458607541678	0.000135449	5.72148038566533	24.1850000000005	-0.218179081820416	24.1850000000005	-0.224840958200234
0.208056	5.74410719268506	0.000135867	5.72159749291702	24.2000000000005	-0.22015437265183	24.2000000000005	-0.227298026702829
0.207844	5.74236195056647	0.000135515	5.72167410308832	24.2150000000005	-0.222147722992651	24.2150000000005	-0.229648292015175
0.207632	5.74065695902181	0.000134394	5.72171161393676	24.2300000000005	-0.224147118998562	24.2300000000005	-0.231887407880041
0.20742	5.73902248087918	0.000133273	5.72171218654973	24.2450000000005	-0.226139937293982	24.2450000000005	-0.234012000147618
0.207207	5.73748672841024	0.000132152	5.72167869171795	24.2600000000005	-0.228113247918525	24.2600000000005	-0.23601963101617
0.206993	5.73607554619755	0.00013257	5.72161463560231	24.2750000000005	-0.230054122756569	24.2750000000005	-0.237908755062704
0.206778	5.73481215799111	0.000132218	5.72152406557411	24.2900000000005	-0.231949940497734	24.2900000000005	-0.239678667251363
0.206565	5.73371697437283	0.000131867	5.72141145755089	24.3050000000005	-0.233788679369459	24.3050000000005	-0.241329443137172
0.206351	5.73280745632465	0.000131515	5.72128158653314	24.3200000000005	-0.235559189340892	24.3200000000005	-0.2428618715976
0.206136	5.73209802855468	0.000130394	5.72113938234682	24.3350000000005	-0.237251436199945	24.3350000000005	-0.244277380615839
0.205922	5.73160003571186	0.000130812	5.72098977280073	24.3500000000005	-0.238856710826612	24.3500000000005	-0.245577956892625
0.205707	5.73132173441056	0.000132769	5.72083751657447	24.3650000000005	-0.240367798093743	24.3650000000005	-0.246766060356932
0.205491	5.73126831425437	0.000134725	5.7206870281794	24.3800000000005	-0.241779101086055	24.3800000000005	-0.247844534955286
0.205276	5.73144194172135	0.000135912	5.72054219731296	24.3950000000005	-0.243086717701045	24.3950000000005	-0.248816517398308
0.20506	5.73184182176196	0.000137869	5.72040620490626	24.4100000000005	-0.244288468141957	24.4100000000005	-0.24968534580519
0.204845	5.73246427315931	0.000137517	5.72028133820528	24.4250000000005	-0.245383873292455	24.4250000000005	-0.250454470388197
0.20463	5.73330281500399	0.000136396	5.72016880739494	24.4400000000005	-0.246374085434782	24.4400000000005	-0.251127368440136
0.204415	5.73434826293974	0.000136814	5.72006856663827	24.4550000000005	-0.247261774197951	24.4550000000005	-0.251707465913341
0.2042	5.73558883505336	0.000136462	5.71997914301635	24.4700000000005	-0.248050971961124	24.4700000000005	-0.252198067801082
0.203982	5.73701026834044	0.00013688	5.71989747775605	24.4850000000005	-0.248746884152511	24.4850000000005	-0.252602299349814
0.203767	5.73859594752575	0.000138837	5.71981878533066	24.5000000000005	-0.249355670940784	24.5000000000005	-0.252923059848617
0.203551	5.74032704862157	0.000137716	5.71973643748704	24.5150000000005	-0.249884207681901	24.5150000000005	-0.253162990372095
0.203334	5.74218269995435	0.000136595	5.7196418809183	24.5300000000005	-0.250339832130722	24.5300000000005	-0.253324456411366
0.203117	5.74414016348121	0.000137782	5.71952459904385	24.5450000000005	-0.250730086830075	24.5450000000005	-0.253409545835487
0.202901	5.74617503906477	0.00013743	5.71937213000547	24.5600000000005	-0.251062465231687	24.5600000000005	-0.253420082105823
0.202685	5.74826149399515	0.000137079	5.71917015431724	24.5750000000005	-0.251344169972596	24.5750000000005	-0.253357652142854
0.202468	5.75037251946327	0.000136727	5.71890266635864	24.5900000000005	-0.251581891323911	24.5900000000005	-0.253223647742445
0.202251	5.75248021492045	0.000135606	5.71855224378467	24.6050000000005	-0.25178161315205	24.6050000000005	-0.25301931897869
0.202032	5.75455610032657	0.000133716	5.71810042765731	24.6200000000005	-0.251948452801135	24.6200000000005	-0.252745837631979
0.201813	5.75657145521237	0.000134134	5.71752822341385	24.6350000000005	-0.25208654014439	24.6350000000005	-0.25240436835897
0.201594	5.75849768228513	0.000131474	5.71681672848186	24.6500000000005	-0.25219893969711	24.6500000000005	-0.251996145086324
0.201375	5.76030669201974	0.000131892	5.71594788632758	24.6650000000005	-0.252287618177871	24.6650000000005	-0.251522549968258
0.201155	5.76197130333939	0.00013154	5.71490535902715	24.6800000000005	-0.252353458299445	24.6800000000005	-0.250985192200646
0.200937	5.76346565415362	0.00012965	5.71367550129127	24.6950000000005	-0.25239631792351	24.6950000000005	-0.250385984028674
0.200716	5.76476561425424	0.000130837	5.71224840866128	24.7100000000005	-0.25241513208404	24.7100000000005	-0.24972721141442
0.200494	5.76584919194852	0.000132794	5.71061900193194	24.7250000000005	-0.252408053834554	24.7250000000005	-0.249011597035895
0.200273	5.76669692492148	0.000131673	5.70878809952563	24.7400000000005	-0.252372628463375	24.7400000000005	-0.248242353558434
0.200053	5.76729224524871	0.000133629	5.70676342046136	24.7550000000005	-0.252305994403143	24.7550000000005	-0.247423225440067
0.199831	5.76762180830427	0.000134047	5.70456045371351	24.7700000000005	-0.252205103183272	24.7700000000005	-0.246558517891237
0.199611	5.76767577557739	0.000132926	5.70220312610328	24.7850000000005	-0.252066950074335	24.7850000000005	-0.24565311199237
0.199391	5.76744804215396	0.000134113	5.69972420124573	24.8000000000005	-0.251888806677951	24.8000000000005	-0.244712465367685
0.199169	5.76693640082188	0.0001353	5.6971653470983	24.8150000000005	-0.251668446638494	24.8150000000005	-0.243742598207918
0.198947	5.76614263637669	0.000135718	5.69457681960335	24.8300000000005	-0.251404355895101	24.8300000000005	-0.24275006481751
0.198726	5.76507254565327	0.000136136	5.69201672467623	24.8450000000005	-0.251095919442476	24.8450000000005	-0.241741911223332
0.198502	5.76373588098213	0.000136554	5.68954983981269	24.8600000000005	-0.250743577403583	24.8600000000005	-0.240725619713421
0.19828	5.76214621704191	0.00013851	5.68724599890563	24.8750000000005	-0.250348944302847	24.8750000000005	-0.239709041468048
0.198058	5.76032074332826	0.000137389	5.68517806812972	24.8900000000005	-0.249914886722479	24.8900000000005	-0.238700318695217
0.197836	5.7582799865698	0.000137807	5.68341956536858	24.9050000000005	-0.249445555978139	24.9050000000005	-0.237707797883189
0.197613	5.75604746930323	0.000138994	5.68204199889115	24.9200000000005	-0.248946374010002	24.9200000000005	-0.23673993592993
0.19739	5.75364931241066	0.000137873	5.68111202113394	24.9350000000005	-0.248423972295985	24.9350000000005	-0.235805201000974
0.197165	5.75111379069163	0.000135214	5.68068850901533	24.9500000000005	-0.247886085200012	24.9500000000005	-0.234911970002293
0.196942	5.74847085148639	0.000136401	5.68081969204265	24.9650000000005	-0.247341400716208	24.9650000000005	-0.234068424534481
0.196717	5.74575160700336	0.00013528	5.6815404528707	24.9800000000005	-0.246799373009918	24.9800000000005	-0.233282447122327
0.196494	5.74298781135925	0.000134159	5.68286992174042	24.9950000000005	-0.24627000244353	24.9950000000005	-0.232561519395175
0.19627	5.74021133344246	0.000135346	5.68480947668518	25.0100000000005	-0.245763589870299	25.0100000000005	-0.231912623736577
0.196048	5.7374536365816	0.000162692	5.68734124630376	25.0250000000005	-0.245290472850676	25.0250000000005	-0.231342149736778
0.195822	5.73474527564808	0.000411616	5.69042719236574	25.0400000000005	-0.244860752068455	25.0400000000005	-0.230855806580755
0.195597	5.73211542164519	0.00101522	5.69400882683772	25.0550000000005	-0.244484016581372	25.0550000000005	-0.230458542301352
0.195372	5.72959142302528	0.00198123	5.69800759344532	25.0700000000005	-0.244169076623831	25.0700000000005	-0.230154470635348
0.195146	5.72719841192368	0.00328653	5.70232591887654	25.0850000000005	-0.24392371248714	25.0850000000005	-0.229946806053669
0.194922	5.72495896220483	0.00490722	5.70684891425596	25.1000000000005	-0.24375444754212	25.1000000000005	-0.229837807407151
0.194696	5.72289280470056	0.00681955	5.71144668439787	25.1150000000005	-0.243666352754849	25.1150000000005	-0.229828730545656
0.194472	5.72101660332552	0.00900341	5.71597718115742	25.1300000000005	-0.243662889100752	25.1300000000005	-0.229919790236257
0.194247	5.71934379394621	0.0114335	5.72028951831601	25.1450000000005	-0.243745793134235	25.1450000000005	-0.230110131726754
0.19402	5.71788448604456	0.0140852	5.72422764911806	25.1600000000005	-0.243915009655676	25.1600000000005	-0.230397812369665
0.193792	5.71664542545436	0.0169384	5.72763429405477	25.1750000000005	-0.244168673975323	25.1750000000005	-0.230779793829776
0.193565	5.71563001485924	0.019984	5.73035499606278	25.1900000000005	-0.244503144749035	25.1900000000005	-0.231251945530692
0.193336	5.71483838741529	0.0232097	5.73224217338514	25.2050000000005	-0.244913086801262	25.2050000000005	-0.231809060134161
0.193109	5.71426752786722	0.0266068	5.73315903746502	25.2200000000005	-0.245391601804934	25.2200000000005	-0.232444881968056
0.192881	5.71391143490327	0.0301679	5.7329832450179	25.2350000000005	-0.245930403204429	25.2350000000005	-0.233152149401629
0.192654	5.71376131824421	0.0338844	5.73161016043902	25.2500000000005	-0.246520030392944	25.2500000000005	-0.233922652186498
0.192427	5.71380582405685	0.0377494	5.72895561736887	25.2650000000005	-0.247150095932203	25.2650000000005	-0.23474730471779
0.192197	5.71403128266599	0.0417559	5.72495808667216	25.2800000000005	-0.247809558568148	25.2800000000005	-0.235616236004811
0.191968	5.71442197313413	0.0458963	5.71958018195182	25.2950000000005	-0.248487013982166	25.2950000000005	-0.236518896863375
0.19174	5.71496040000181	0.0501644	5.71280946216242	25.3100000000005	-0.249170994647363	25.3100000000005	-0.23744418444851
0.19151	5.71562757825074	0.0545548	5.70465852250022	25.3250000000005	-0.249850269848819	25.3250000000005	-0.238380583740938
0.191281	5.71640332329537	0.0590606	5.69516439764236	25.3400000000005	-0.250514136883099	25.3400000000005	-0.239316324996588
0.19105	5.71726654347185	0.0636734	5.68438733335147	25.3550000000005	-0.251152694674413	25.3550000000005	-0.240239555486705
0.190822	5.71819553304068	0.0683893	5.6724090110891	25.3700000000005	-0.251757091524135	25.3700000000005	-0.241138523126128
0.190593	5.71916826413453	0.0732021	5.6593303333398	25.3850000000005	-0.252319739431145	25.3850000000005	-0.242001768844276
0.190364	5.72016267636348	0.0781042	5.64526889295811	25.4000000000005	-0.252834488361063	25.4000000000005	-0.242818323837131
0.190134	5.72115696294587	0.0830917	5.63035625673598	25.4150000000005	-0.253296754976171	25.4150000000005	-0.243577907190788
0.189906	5.72212985227924	0.0881546	5.61473519103548	25.4300000000005	-0.253703601634332	25.4300000000005	-0.244271118829635
0.189674	5.72306088381766	0.0932921	5.59855694607882	25.4450000000005	-0.254053762890996	25.4450000000005	-0.244889622353374
0.189443	5.72393067699433	0.0984988	5.58197869649488	25.4600000000005	-0.254347618257994	25.4600000000005	-0.245426312120561
0.189213	5.724721191733	0.103771	5.56516121085918	25.4750000000005	-0.254587111549325	25.4750000000005	-0.245875458938018
0.18898	5.72541597883714	0.109105	5.54826679460892	25.4900000000006	-0.254775618739338	25.4900000000006	-0.246232828942559
0.188746	5.72600041823986	0.114497	5.53145752149372	25.5050000000005	-0.254917767833829	25.5050000000005	-0.246495770720744
0.188514	5.72646194274882	0.119944	5.51489374123543	25.5200000000005	-0.255019215769988	25.5200000000005	-0.246663266399962
0.188281	5.72679024454011	0.12544	5.49873282762777	25.5350000000006	-0.255086388776651	25.5350000000006	-0.246735943345159
0.188047	5.72697746126008	0.130983	5.48312811370892	25.5500000000005	-0.255126193901743	25.5500000000005	-0.246716044184951
0.187816	5.72701833820633	0.136569	5.46822795003563	25.5650000000005	-0.25514571050883	25.5650000000005	-0.246607354134299
0.187584	5.72691036270741	0.142196	5.45417481890142	25.5800000000006	-0.255151871420272	25.5800000000006	-0.24641508593615
0.187351	5.72665386653922	0.147864	5.44110444130025	25.5950000000006	-0.255151144003544	25.5950000000006	-0.246145724163433
0.187118	5.72625209204356	0.153571	5.4291448236533	25.6100000000006	-0.255149221826289	25.6100000000006	-0.24580683205319
0.186886	5.72571121759114	0.159308	5.41841520643898	25.6250000000006	-0.255150737516597	25.6250000000006	-0.245406825432626
0.186653	5.72504033819877	0.165079	5.40902489525038	25.6400000000006	-0.255159007137045	25.6400000000006	-0.244954719588532
0.186419	5.72425139750311	0.170878	5.40107197469337	25.6550000000006	-0.255175815702896	25.6550000000006	-0.244459856075684
0.186185	5.72335906794085	0.176704	5.39464192523176	25.6700000000006	-0.255201252446649	25.6700000000006	-0.243931617409273
0.185949	5.72238057690087	0.182557	5.38980618106679	25.6850000000006	-0.255233603066149	25.6850000000006	-0.243379138300252
0.185715	5.72133547779815	0.188433	5.38662068217312	25.7000000000006	-0.255269304519046	25.7000000000006	-0.242811022537121
0.185482	5.72024536644786	0.194331	5.38512448479999	25.7150000000006	-0.255302965984916	25.7150000000006	-0.242235074768625
0.185248	5.7191335447494	0.200246	5.38533850152989	25.7300000000006	-0.25532745746423	25.7300000000006	-0.241658056283946
0.185012	5.71802463545539	0.206177	5.38726444413998	25.7450000000006	-0.25533406519039	25.7450000000006	-0.241085473415956
0.184778	5.71694415361673	0.212125	5.39088404010214	25.7600000000006	-0.255312710677562	25.7600000000006	-0.240521406414971
0.184544	5.71591804206074	0.218088	5.39615858689444	25.7750000000006	-0.255252227901378	25.7750000000006	-0.239968385572276
0.184309	5.71497217987196	0.224061	5.40302889788341	25.7900000000006	-0.25514069090372	25.7900000000006	-0.239427320041867
0.184074	5.71413187420348	0.230047	5.41141568001617	25.8050000000006	-0.254965782118388	25.8050000000006	-0.238897483252429
0.183838	5.71342134676467	0.236043	5.42122036767615	25.8200000000006	-0.254715190017898	25.8200000000006	-0.238376557065677
0.183603	5.71286322694627	0.242048	5.43232641960458	25.8350000000006	-0.254377023359746	25.8350000000006	-0.237860734975032
0.183369	5.71247806372263	0.248058	5.44460106759533	25.8500000000006	-0.253940228426023	25.8500000000006	-0.237344882709658
0.18313	5.71228386821209	0.254077	5.45789748755127	25.8650000000006	-0.253394995248581	25.8650000000006	-0.236822752676234
0.182893	5.7122956981099	0.260099	5.47205734623432	25.8800000000006	-0.252733138918327	25.8800000000006	-0.236287246799745
0.182653	5.7125252941881	0.266126	5.48691366138183	25.8950000000006	-0.251948442695061	25.8950000000006	-0.235730720579608
0.182416	5.71298077775425	0.272155	5.50229389945979	25.9100000000006	-0.251036950745221	25.9100000000006	-0.235145319620907
0.182175	5.71366641645244	0.278187	5.51802322474598	25.9250000000006	-0.249997199899127	25.9250000000006	-0.234523338589184
0.181939	5.71458246414936	0.284216	5.53392780614395	25.9400000000006	-0.248830381778226	25.9400000000006	-0.233857591521291
0.181701	5.71572507893515	0.29025	5.54983808445791	25.9550000000006	-0.247540428921453	25.9550000000006	-0.233141781744847
0.181464	5.7170863215297	0.296283	5.56559190301238	25.9700000000006	-0.246134021051018	25.9700000000006	-0.232370859344886
0.181228	5.71865423464763	0.302314	5.58103740853388	25.9850000000006	-0.244620510266645	25.9850000000006	-0.231541354186318
0.180991	5.72041300215504	0.308343	5.59603563702493	26.0000000000006	-0.24301176664476	26.0000000000006	-0.230651672959596
0.180751	5.7223431851588	0.314369	5.61046271069081	26.0150000000006	-0.241321948347781	26.0150000000006	-0.229702349556376
0.180512	5.72442203051475	0.32039	5.62421158639654	26.0300000000006	-0.239567202825698	26.0300000000006	-0.228696239280265
0.180271	5.72662384564591	0.326406	5.63719331304742	26.0450000000006	-0.237765307933456	26.0450000000006	-0.227638648921042
0.180032	5.72892043205872	0.332419	5.64933777396191	26.0600000000006	-0.235935263720259	26.0600000000006	-0.226537396523477
0.179792	5.7312815685822	0.338429	5.66059390988074	26.0750000000006	-0.234096847211455	26.0750000000006	-0.225402796708674
0.179552	5.73367553419183	0.344432	5.67092943778803	26.0900000000006	-0.232270143654966	26.0900000000006	-0.224247569593392
0.179312	5.73606965937774	0.350432	5.68033009922975	26.1050000000006	-0.230475068412594	26.1050000000006	-0.223086673631724
0.179072	5.73843089443508	0.356422	5.68879848835551	26.1200000000006	-0.228730893926871	26.1200000000006	-0.221937065001296
0.17883	5.74072638283316	0.362406	5.6963525236254	26.1350000000006	-0.227055795985893	26.1350000000006	-0.220817388399067
0.178589	5.74292402797809	0.368385	5.70302363732144	26.1500000000006	-0.225466432854541	26.1500000000006	-0.219747606227882
0.178347	5.74499304220973	0.374356	5.70885476320624	26.1650000000006	-0.223977569765611	26.1650000000006	-0.21874857507617
0.178105	5.74690446772742	0.380323	5.71389820466483	26.1800000000006	-0.222601759804746	26.1800000000006	-0.217841580057963
0.177864	5.74863166025343	0.386281	5.71821346351262	26.1950000000006	-0.221349090424549	26.1950000000006	-0.2170478389356
0.177623	5.75015072753632	0.392231	5.72186510369942	26.2100000000006	-0.220227002740372	26.2100000000006	-0.216387988950281
0.177381	5.7514409161765	0.398174	5.72492071497742	26.2250000000006	-0.21924018845506	26.2250000000006	-0.215881569904903
0.177137	5.75248494163992	0.404108	5.72744903002385	26.2400000000006	-0.218390566800893	26.2400000000006	-0.215546517261134
0.176895	5.75326925764043	0.410033	5.72951823543611	26.2550000000006	-0.217677341347517	26.2550000000006	-0.21539867882357
0.176653	5.75378426226984	0.41595	5.7311945034208	26.2700000000006	-0.217097133982172	26.2700000000006	-0.215451367996846
0.176408	5.75402443931043	0.42186	5.73254075781566	26.2850000000006	-0.216644190902259	26.2850000000006	-0.215714965638579
0.176163	5.75398843407871	0.427761	5.73361567614697	26.3000000000006	-0.216310653149549	26.3000000000006	-0.21619658122633
0.175922	5.75367906393734	0.433656	5.73447291939608	26.3150000000006	-0.216086882137334	26.3150000000006	-0.216899782455614
0.175677	5.75310326430486	0.439539	5.73516057347567	26.3300000000006	-0.215961828848798	26.3300000000006	-0.217824400542938
0.175432	5.75227197162349	0.445413	5.73572078131559	26.3450000000006	-0.215923433981615	26.3450000000006	-0.218966416484486
0.175188	5.75119994534495	0.451277	5.73618954190993	26.3600000000006	-0.21595904533457	26.3600000000006	-0.220317931383876
0.174943	5.74990553158736	0.457134	5.73659665245338	26.3750000000006	-0.216055838217946	26.3750000000006	-0.221867221779648
0.1747	5.74841037171775	0.462982	5.73696577139148	26.3900000000006	-0.216201224646116	26.3900000000006	-0.223598878742735
0.174455	5.74673905973044	0.468819	5.73731458330158	26.4050000000006	-0.216383237546236	26.4050000000006	-0.225494027440575
0.174212	5.74491875292043	0.474648	5.73765505041584	26.4200000000006	-0.216590877180404	26.4200000000006	-0.227530621936575
0.173968	5.74297874098833	0.48047	5.73799373969734	26.4350000000006	-0.216814408400319	26.4350000000006	-0.229683808262275
0.173724	5.74094997935128	0.486281	5.73833221813046	26.4500000000006	-0.217045599184887	26.4500000000006	-0.231926347306127
0.173478	5.73886459306668	0.492086	5.73866751183131	26.4650000000006	-0.217277893086972	26.4650000000006	-0.234229087837858
0.173232	5.73675535839344	0.497878	5.73899262639293	26.4800000000006	-0.217506510655489	26.4800000000006	-0.2365614790502
0.172985	5.73465516960972	0.503663	5.73929712637588	26.4950000000006	-0.217728477512169	26.4950000000006	-0.238892111358016
0.17274	5.73259649926267	0.509439	5.7395677710204	26.5100000000006	-0.217942579449837	26.5100000000006	-0.241189273845849
0.172497	5.73061086052418	0.515206	5.7397892012233	26.5250000000006	-0.218149247579627	26.5250000000006	-0.243421516685932
0.172251	5.72872828073919	0.520966	5.73994466985707	26.5400000000006	-0.218350379087992	26.5400000000006	-0.245558207039617
0.172004	5.72697679554571	0.526715	5.740016803971	26.5550000000006	-0.218549101476889	26.5550000000006	-0.247570067379446
0.171756	5.72538197307868	0.532457	5.739988383726	26.5700000000006	-0.218749490167797	26.5700000000006	-0.249429685796805
0.171507	5.72396647770366	0.538189	5.73984311950837	26.5850000000006	-0.218956250981736	26.5850000000006	-0.251111988659555
0.17126	5.72274968242667	0.543914	5.73956640594368	26.6000000000006	-0.219174380208261	26.6000000000006	-0.252594666924044
0.171011	5.72174733856732	0.549627	5.73914602981956	26.6150000000006	-0.219408815709527	26.6150000000006	-0.253858548457611
0.170763	5.7209713104525	0.555334	5.73857280845176	26.6300000000006	-0.219664092752229	26.6300000000006	-0.254887909865548
0.170514	5.72042938179171	0.561037	5.73784113589655	26.6450000000006	-0.21994401802029	26.6450000000006	-0.255670722519528
0.170266	5.72012513905248	0.566728	5.73694941660509	26.6600000000006	-0.220251374551628	26.6600000000006	-0.256198828735886
0.170017	5.72005793559921	0.572411	5.73590036949601	26.6750000000006	-0.220587669195996	26.6750000000006	-0.256468045339577
0.169767	5.72022293863534	0.578085	5.7347011897628	26.6900000000006	-0.220952932654347	26.6900000000006	-0.256478193163532
0.169518	5.72061125914588	0.583752	5.73336356074174	26.7050000000006	-0.22134558029089	26.7050000000006	-0.256233052366284
0.169269	5.72121016312562	0.589409	5.73190351352538	26.7200000000006	-0.22176233977339	26.7200000000006	-0.255740244795848
0.169019	5.72200336044794	0.595058	5.73034113740643	26.7350000000006	-0.222198249267487	26.7350000000006	-0.255011045976375
0.16877	5.72297136582472	0.600701	5.72870014940307	26.7500000000006	-0.222646727462737	26.7500000000006	-0.2540601306346
0.168519	5.72409192447594	0.606336	5.72700733583248	26.7650000000006	-0.223099714219044	26.7650000000006	-0.252905256999605
0.16827	5.72534049341013	0.611965	5.72529188301451	26.7800000000006	-0.223547878168834	26.7800000000006	-0.251566896380857
0.168019	5.72669076766123	0.617586	5.72358461761459	26.7950000000006	-0.223980885267323	26.7950000000006	-0.250067815729377
0.16777	5.72811523948254	0.623202	5.72191717983975	26.8100000000006	-0.224387720121441	26.8100000000006	-0.248432621983296
0.167518	5.72958577741727	0.628806	5.72032115468393	26.8250000000006	-0.224757050013232	26.8250000000006	-0.246687277956206
0.167268	5.73107421140316	0.634405	5.71882718769422	26.8400000000006	-0.225077619925607	26.8400000000006	-0.244858600306075
0.167016	5.73255290967738	0.639995	5.71746411231137	26.8550000000006	-0.225338665629346	26.8550000000006	-0.242973750685385
0.166765	5.73399533327242	0.645578	5.71625811572825	26.8700000000006	-0.225530331043662	26.8700000000006	-0.241059731483096
0.166514	5.73537655436226	0.651154	5.71523196939266	26.8850000000006	-0.22564407567191	26.8850000000006	-0.239142897594733
0.166262	5.73667372564079	0.656723	5.71440434873348	26.9000000000006	-0.225673057960999	26.9000000000006	-0.237248495374707
0.16601	5.73786648927412	0.662287	5.71378926438797	26.9150000000006	-0.225612480947022	26.9150000000006	-0.235400239321893
0.16576	5.73893731572391	0.667843	5.71339562414979	26.9300000000006	-0.225459887525708	26.9300000000006	-0.233619936124557
0.165509	5.73987176482351	0.673392	5.7132269410729	26.9450000000006	-0.225215394104911	26.9450000000006	-0.231927164457064
0.165256	5.74065866381793	0.678934	5.71328119873273	26.9600000000006	-0.224881853222342	26.9600000000006	-0.230339017405648
0.165003	5.74129019955554	0.68447	5.71355087969415	26.9750000000006	-0.224464937894592	26.9750000000006	-0.228869912645184
0.164749	5.7417619245439	0.689999	5.71402315794293	26.9900000000006	-0.223973142937841	26.9900000000006	-0.227531473547469
0.164495	5.74207267906026	0.695524	5.71468025062188	27.0050000000006	-0.223417701187802	27.0050000000006	-0.226332482338677
0.164242	5.74222443385493	0.701042	5.71549991910734	27.0200000000006	-0.22281241535636	27.0200000000006	-0.225278904311856
0.163986	5.74222206013573	0.706552	5.71645610449954	27.0350000000006	-0.222173409096882	27.0350000000006	-0.224373980016487
0.163732	5.74207303542318	0.712057	5.71751967818509	27.0500000000006	-0.2215188036062	27.0500000000006	-0.223618380368615
0.163478	5.7417870954806	0.717556	5.71865928442661	27.0650000000006	-0.22086832866537	27.0650000000006	-0.223010417825949
0.163223	5.74137584382638	0.723049	5.7198422490507	27.0800000000006	-0.220242879313828	27.0800000000006	-0.222546305219706
0.162968	5.74085233130642	0.728538	5.72103552629717	27.0950000000006	-0.219664031271274	27.0950000000006	-0.222220452585325
0.162714	5.74023061882517	0.734022	5.72220665476562	27.1100000000006	-0.219153529690352	27.1100000000006	-0.222025791430962
0.162459	5.73952533658707	0.7395	5.72332469312354	27.1250000000006	-0.218732766779409	27.1250000000006	-0.221954115354062
0.162202	5.73875125306927	0.744972	5.72436110677759	27.1400000000006	-0.218422264236884	27.1400000000006	-0.221996425774227
0.161948	5.73792286641697	0.750439	5.72529057801218	27.1550000000006	-0.218241176268368	27.1550000000006	-0.222143271790575
0.161691	5.73705403001963	0.755901	5.72609171413118	27.1700000000006	-0.218206828218642	27.1700000000006	-0.222385073773642
0.161435	5.73615762269793	0.761356	5.72674763088069	27.1850000000006	-0.218334304572608	27.1850000000006	-0.222712421231321
0.161178	5.73524527223371	0.766806	5.72724639187413	27.2000000000006	-0.218636098312029	27.2000000000006	-0.223116336699335
0.160922	5.7343271389597	0.77225	5.72758128887741	27.2150000000006	-0.219121831430687	27.2150000000006	-0.223588498844225
0.160666	5.73341176386436	0.777692	5.72775095261263	27.2300000000006	-0.21979805389748	27.2300000000006	-0.224121419569825
0.160409	5.73250598325375	0.783131	5.72775928913958	27.2450000000006	-0.220668125616112	27.2450000000006	-0.224708571623086
0.160151	5.73161490955607	0.788561	5.7276152427561	27.2600000000006	-0.221732183070756	27.2600000000006	-0.225344464938674
0.159893	5.73074197546893	0.793985	5.72733239253756	27.2750000000006	-0.222987189481614	27.2750000000006	-0.226024671683845
0.159636	5.72988903644726	0.799405	5.72692839586708	27.2900000000006	-0.224427064532673	27.2900000000006	-0.226745801611224
0.159378	5.72905652460753	0.804821	5.7264242982929	27.3050000000006	-0.226042887179486	27.3050000000006	-0.227505430849809
0.159121	5.7282436455608	0.810233	5.72584373446012	27.3200000000006	-0.227823162789235	27.3200000000006	-0.228301988624782
0.158863	5.72744860853159	0.815639	5.72521204937406	27.3350000000006	-0.229754143985717	27.3350000000006	-0.229134607564371
0.158606	5.72666887939626	0.82104	5.72455537256953	27.3500000000006	-0.231820193127578	27.3500000000006	-0.230002944205618
0.158349	5.72590144597877	0.826437	5.72389967965925	27.3650000000006	-0.234004173379092	27.3650000000006	-0.230906977037267
0.158091	5.72514308504751	0.83183	5.72326987608503	27.3800000000006	-0.236287854858915	27.3800000000006	-0.231846789911224
0.157832	5.72439062092439	0.837218	5.72268893667404	27.3950000000006	-0.238652322373509	27.3950000000006	-0.232822348914471
0.157572	5.72364116639577	0.842603	5.72217713190004	27.4100000000006	-0.241078371739446	27.4100000000006	-0.233833280826284
0.157314	5.72289233765378	0.847982	5.72175136775556	27.4250000000006	-0.24354688263671	27.4250000000006	-0.234878661100326
0.157054	5.72214243624604	0.853359	5.7214246611248	27.4400000000006	-0.246039157263026	27.4400000000006	-0.235956818919939
0.156796	5.72139059242829	0.858732	5.72120576682331	27.4550000000006	-0.248537215714851	27.4550000000006	-0.237065166292186
0.156534	5.72063686585754	0.864102	5.72109896636952	27.4700000000006	-0.251024040933139	27.4700000000006	-0.238200057388358
0.156274	5.71988230119529	0.869468	5.72110402238516	27.4850000000006	-0.253483768144607	27.4850000000006	-0.239356683424035
0.156012	5.71912893787288	0.874829	5.72121629655279	27.5000000000006	-0.255901815922854	27.5000000000006	-0.240529007320473
0.155751	5.71837977495989	0.880184	5.72142702349713	27.5150000000006	-0.258264958209198	27.5150000000006	-0.241709741223676
0.155491	5.71763869372316	0.885536	5.72172372794424	27.5300000000006	-0.260561338794169	27.5300000000006	-0.242890368703044
0.15523	5.71691034200958	0.890883	5.72209076813644	27.5450000000006	-0.262780431795822	27.5450000000006	-0.244061212136094
0.15497	5.71619998596934	0.896231	5.72250998478257	27.5600000000006	-0.264912953515874	27.5600000000006	-0.245211544440524
0.154708	5.71551333579416	0.901572	5.722961431822	27.5750000000006	-0.266950732652872	27.5750000000006	-0.246329742974033
0.154444	5.71485635301821	0.906909	5.72342416299064	27.5900000000006	-0.268886547156657	27.5900000000006	-0.24740348212238
0.154182	5.71423504747184	0.912245	5.72387704662019	27.6050000000006	-0.270713936984264	27.6050000000006	-0.248419959875285
0.15392	5.71365527216008	0.917576	5.72429958031649	27.6200000000006	-0.272427002639347	27.6200000000006	-0.249366152586714
0.153657	5.71312252415258	0.922902	5.72467267720347	27.6350000000006	-0.274020199632213	27.6350000000006	-0.250229091168051
0.153396	5.71264175903632	0.928227	5.72497939634095	27.6500000000006	-0.275488138884418	27.6500000000006	-0.250996151204279
0.153134	5.71221722563883	0.933547	5.7252055917748	27.6650000000006	-0.276825402631177	27.6650000000006	-0.251655348944187
0.152871	5.71185232663746	0.938866	5.72534045746713	27.6800000000006	-0.278026384568884	27.6800000000006	-0.252195634818838
0.15261	5.71154950940523	0.944183	5.72537694904866	27.6950000000006	-0.27908516188655	27.6950000000006	-0.252607176103039
0.152347	5.71131019008478	0.949493	5.72531206783527	27.7100000000006	-0.279995405452147	27.7100000000006	-0.252881620557674
0.152082	5.71113471250783	0.954801	5.72514699769468	27.7250000000006	-0.280750332848929	27.7250000000006	-0.253012333371933
0.151818	5.71102234225592	0.960108	5.72488709091251	27.7400000000006	-0.281342707231638	27.7400000000006	-0.252994600448518
0.151555	5.71097129494459	0.965411	5.72454170492587	27.7550000000006	-0.281764883161461	27.7550000000006	-0.252825792017122
0.151292	5.71097879674238	0.97071	5.72412389737767	27.7700000000006	-0.282008898748416	27.7700000000006	-0.252505481688093
0.151027	5.71104117423083	0.976005	5.72364999211763	27.7850000000006	-0.282066611647275	27.7850000000006	-0.252035517328542
0.150762	5.71115396997522	0.981297	5.72313903328695	27.8000000000006	-0.281929874783046	27.8000000000006	-0.251420041511367
0.150499	5.71131207960576	0.986587	5.72261214828193	27.8150000000006	-0.281590746184484	27.8150000000006	-0.250665460705207
0.150236	5.71150990579395	0.991872	5.72209184307201	27.8300000000006	-0.281041726032033	27.8300000000006	-0.249780363791416
0.149971	5.71174152423946	0.997156	5.72160125500139	27.8450000000006	-0.280276013023512	27.8450000000006	-0.248775391866136
0.149706	5.71200085664892	1.00244	5.72116338884859	27.8600000000006	-0.279287771459177	27.8600000000006	-0.247663062569029
0.14944	5.71228184568526	1.00772	5.72080036162799	27.8750000000006	-0.278072400067279	27.8750000000006	-0.24645755333888
0.149175	5.71257862699074	1.01299	5.72053268050228	27.8900000000006	-0.276626793538504	27.8900000000006	-0.245174449000942
0.14891	5.71288569363617	1.01827	5.72037857635869	27.9050000000006	-0.274949588005858	27.9050000000006	-0.243830459920338
0.148643	5.71319804871708	1.02354	5.72035341321055	27.9200000000006	-0.273041382275968	27.9200000000006	-0.242443117596648
0.148377	5.71351134229369	1.0288	5.72046919072577	27.9350000000006	-0.270904927456983	27.9350000000006	-0.24103045502126
0.14811	5.71382198943513	1.03407	5.7207341539466	27.9500000000006	-0.268545278696104	27.9500000000006	-0.239610679371641
0.147844	5.71412726675341	1.03933	5.7211525207205	27.9650000000006	-0.265969903986982	27.9650000000006	-0.238201844681397
0.147579	5.71442538546424	1.04459	5.72172433357236	27.9800000000006	-0.263188746379712	27.9800000000006	-0.236821532011676
0.147314	5.71471553965499	1.04985	5.72244543877829	27.9950000000006	-0.260214237367017	27.9950000000006	-0.235486544370304
0.147046	5.71499792904076	1.05511	5.72330759132756	28.0100000000006	-0.257061260673031	28.0100000000006	-0.234212623193715
0.146781	5.71527375602197	1.06036	5.72429868038624	28.0250000000006	-0.253747067082006	28.0250000000006	-0.233014192636885
0.146513	5.71554519730747	1.06561	5.72540306593057	28.0400000000006	-0.250291142264904	28.0400000000006	-0.231904137221676
0.146245	5.71581535073667	1.07086	5.72660201355664	28.0550000000006	-0.246715030750558	28.0550000000006	-0.230893617587141
0.145978	5.71608815823868	1.0761	5.72787421126251	28.0700000000006	-0.243042120211987	28.0700000000006	-0.229991928178934
0.145711	5.71636830613349	1.08134	5.72919634940877	28.0850000000006	-0.239297391073942	28.0850000000006	-0.229206399721876
0.145443	5.71666110424422	1.08659	5.73054374324243	28.1000000000006	-0.235507137080899	28.1000000000006	-0.22854234825354
0.145175	5.71697234558515	1.09182	5.73189097642887	28.1150000000006	-0.231698662891323	28.1150000000006	-0.228003071373038
0.144905	5.71730814874519	1.09706	5.73321254403682	28.1300000000007	-0.227899964988436	28.1300000000007	-0.227589891196153
0.144636	5.71767478551279	1.1023	5.73448347435894	28.1450000000006	-0.224139402232434	28.1450000000006	-0.227302242327134
0.144368	5.71807849678317	1.10753	5.73567991075839	28.1600000000007	-0.220445362242695	28.1600000000007	-0.227137801984131
0.144097	5.71852530032734	1.11276	5.73677963728353	28.1750000000007	-0.216845929514701	28.1750000000007	-0.22709265827834
0.143827	5.71902079454372	1.11799	5.73776253491518	28.1900000000006	-0.213368560771765	28.1900000000006	-0.227161511578776
0.143558	5.71956996280615	1.12321	5.73861095880069	28.2050000000006	-0.210039772554707	28.2050000000006	-0.227337902929664
0.143288	5.7201769834078	1.12843	5.73931003047261	28.2200000000007	-0.206884845491543	28.2200000000007	-0.227614462661373
0.143019	5.72084505032898	1.13365	5.73984784264135	28.2350000000007	-0.203927549091067	28.2350000000007	-0.227983171683453
0.142749	5.72157621008534	1.13887	5.7402155775108	28.2500000000007	-0.20118989029353	28.2500000000007	-0.228435627501806
0.142479	5.72237121972215	1.14409	5.74040754254947	28.2650000000007	-0.198691888409488	28.2650000000007	-0.228963306788937
0.142209	5.72322943060718	1.1493	5.74042113015621	28.2800000000007	-0.19645137850164	28.2800000000007	-0.229557816377445
0.14194	5.72414870206171	1.15452	5.74025670963245	28.2950000000007	-0.194483844727048	28.2950000000007	-0.230211124854957
0.141668	5.72512534809192	1.15973	5.73991746129497	28.3100000000007	-0.192802284667072	28.3100000000007	-0.230915767516268
0.141395	5.72615411959038	1.16493	5.73940916344977	28.3250000000007	-0.191417105234098	28.3250000000007	-0.231665018267571
0.141123	5.72722822342026	1.17014	5.73873994333817	28.3400000000007	-0.19033605035809	28.3400000000007	-0.232453023159135
0.140852	5.72833937881945	1.17535	5.73792000311315	28.3550000000007	-0.189564160319311	28.3550000000007	-0.233274891516567
0.140581	5.72947791060398	1.18055	5.73696133146559	28.3700000000007	-0.189103762300436	28.3700000000007	-0.234126742106634
0.14031	5.73063287773304	1.18575	5.73587741075455	28.3850000000007	-0.188954491473981	28.3850000000007	-0.235005703362424
0.140035	5.73179223493001	1.19095	5.73468292845722	28.4000000000007	-0.18911334171038	28.4000000000007	-0.23590986834834
0.139762	5.7329430242342	1.19615	5.73339350049083	28.4150000000007	-0.189574744778493	28.4150000000007	-0.236838206807171
0.13949	5.73407159258214	1.20134	5.73202541251844	28.4300000000007	-0.190330676704519	28.4300000000007	-0.237790438236073
0.139217	5.73516383078031	1.20654	5.73059538377647	28.4450000000007	-0.191370789748822	28.4450000000007	-0.238766871422898
0.138945	5.73620542854035	1.21173	5.72912035630532	28.4600000000007	-0.19268256824661	28.4600000000007	-0.239768217179102
0.138671	5.73718213962015	1.21692	5.72761731077911	28.4750000000007	-0.194251506333259	28.4750000000007	-0.240795382076085
0.138399	5.73808005058264	1.22211	5.72610310848129	28.4900000000007	-0.19606130533717	28.4900000000007	-0.241849251782017
0.138126	5.73888584629425	1.22729	5.72459435743141	28.5050000000007	-0.198094088373837	28.5050000000007	-0.242930473069556
0.137853	5.73958706508718	1.23248	5.72310729931294	28.5200000000007	-0.200330629419258	28.5200000000007	-0.244039243696654
0.137579	5.74017233655545	1.23766	5.72165771276202	28.5350000000007	-0.202750593887067	28.5350000000007	-0.245175119141143
0.137305	5.74063159528391	1.24284	5.72026082782611	28.5500000000007	-0.205332787492487	28.5500000000007	-0.246336844596738
0.137028	5.74095626444345	1.24802	5.71893124605076	28.5650000000007	-0.208055409970723	28.5650000000007	-0.247522219729331
0.136754	5.74113940412151	1.2532	5.71768286073946	28.5800000000007	-0.210896310042312	28.5800000000007	-0.248728002477149
0.13648	5.74117582046233	1.25837	5.7165287724677	28.5950000000007	-0.213833237898544	28.5950000000007	-0.24994985669872
0.136207	5.74106213310791	1.26355	5.71548119589218	28.6100000000007	-0.216844091431305	28.6100000000007	-0.251182346782081
0.135931	5.74079679997696	1.26872	5.71455135522283	28.6250000000007	-0.219907152466734	28.6250000000007	-0.252418980490497
0.135655	5.74038010000048	1.27389	5.71374936732636	28.6400000000007	-0.22300130939171	28.6400000000007	-0.253652299404693
0.135379	5.73981407595034	1.27906	5.71308411318903	28.6550000000007	-0.226106262793229	28.6550000000007	-0.254874014404723
0.135104	5.73910244085957	1.28422	5.7125631002498	28.6700000000007	-0.229202711065477	28.6700000000007	-0.256075181793389
0.134827	5.73825045266513	1.28939	5.71219231978684	28.6850000000007	-0.232272513375061	28.6850000000007	-0.257246413973797
0.13455	5.73726476255366	1.29456	5.71197610497418	28.7000000000007	-0.235298827902787	28.7000000000007	-0.258378117128015
0.134275	5.73615324303345	1.29972	5.71191699631713	28.7150000000007	-0.238266223886615	28.7150000000007	-0.259460747166164
0.133999	5.73492480199346	1.30488	5.71201562185289	28.7300000000007	-0.241160766655599	28.7300000000007	-0.260485074379514
0.133724	5.73358918896723	1.31004	5.71227059973088	28.7450000000007	-0.243970075545052	28.7450000000007	-0.261442446777896
0.133448	5.7321567995385	1.31519	5.71267847056796	28.7600000000007	-0.24668335529155	28.7600000000007	-0.262325042046285
0.133167	5.73063848335728	1.32035	5.71323366634146	28.7750000000007	-0.249291402193645	28.7750000000007	-0.263126098426119
0.132892	5.72904536063327	1.3255	5.71392852159521	28.7900000000007	-0.251786586960351	28.7900000000007	-0.263840115604091
0.132616	5.72738865128739	1.33065	5.71475333146312	28.8050000000007	-0.254162816726215	28.8050000000007	-0.26446301784719
0.13234	5.72567952021086	1.3358	5.71569645953348	28.8200000000007	-0.256415479163273	28.8200000000007	-0.264992273112645
0.132062	5.72392894133389	1.34095	5.71674449695075	28.8350000000007	-0.258541371945256	28.8350000000007	-0.265426963624307
0.131785	5.72214758246006	1.3461	5.7178824724332	28.8500000000007	-0.260538621002515	28.8500000000007	-0.265767805368972
0.131507	5.72034571208637	1.35125	5.71909411111143	28.8650000000007	-0.262406591038858	28.8650000000007	-0.266017116042599
0.131229	5.71853312870697	1.35639	5.72036213829254	28.8800000000007	-0.264145791662734	28.8800000000007	-0.266178733076924
0.130948	5.71671911239207	1.36154	5.72166862245088	28.8950000000007	-0.265757782221952	28.8950000000007	-0.266257885408283
0.13067	5.71491239774735	1.36668	5.72299534996784	28.9100000000007	-0.267245078037713	28.9100000000007	-0.266261024522094
0.130392	5.71312116670325	1.37182	5.72432422243502	28.9250000000007	-0.268611060231805	28.9250000000007	-0.266195621934039
0.130112	5.71135305897244	1.37696	5.72563766576149	28.9400000000007	-0.269859890757574	28.9400000000007	-0.266069941579337
0.129831	5.70961519747052	1.3821	5.72691903897485	28.9550000000007	-0.270996433612642	28.9550000000007	-0.265892796515709
0.12955	5.70791422554418	1.38723	5.72815302958414	28.9700000000007	-0.272026182563909	28.9700000000007	-0.265673299862473
0.129268	5.70625635251979	1.39236	5.72932602179537	28.9850000000007	-0.272955195088581	28.9850000000007	-0.265420619975779
0.128986	5.70464740389819	1.39749	5.73042642384808	29.0000000000007	-0.273790031663329	29.0000000000007	-0.265143749497428
0.128705	5.70309287249535	1.40262	5.73144494136197	29.0150000000007	-0.274537699048702	29.0150000000007	-0.264851297131611
0.128426	5.70159796697292	1.40775	5.73237478489531	29.0300000000007	-0.275205595844501	29.0300000000007	-0.264551309839521
0.128148	5.70016765451322	1.41288	5.73321180192055	29.0450000000007	-0.275801458354773	29.0450000000007	-0.264251131653163
0.12787	5.69880669485546	1.41801	5.73395452605504	29.0600000000007	-0.276333304712013	29.0600000000007	-0.263957303568079
0.127589	5.6975196634948	1.42313	5.73460413952734	29.0750000000007	-0.276809375274669	29.0750000000007	-0.26367550706252
0.127306	5.69631096251766	1.42825	5.73516434834217	29.0900000000007	-0.27723806752769	29.0900000000007	-0.263410551796741
0.127024	5.69518481826184	1.43337	5.73564117322443	29.1050000000007	-0.277627864071843	29.1050000000007	-0.263166406061709
0.126742	5.69414526570287	1.43849	5.73604266295562	29.1200000000007	-0.277987252765837	29.1200000000007	-0.262946266660446
0.126458	5.69319612013778	1.44361	5.73637853995313	29.1350000000007	-0.278324638661155	29.1350000000007	-0.262752663199964
0.126175	5.69234093732707	1.44873	5.73665979070082	29.1500000000007	-0.278648248012956	29.1500000000007	-0.262587590319429
0.125894	5.69158296374129	1.45385	5.73689821578122	29.1650000000007	-0.278966025327619	29.1650000000007	-0.262452660239873
0.125612	5.69092507892554	1.45897	5.73710595570367	29.1800000000007	-0.279285525082773	29.1800000000007	-0.262349267235845
0.125329	5.69036973224301	1.46408	5.73729500944361	29.1950000000007	-0.279613800392529	29.1950000000007	-0.26227875522636
0.125045	5.68991887639686	1.46919	5.73747676263258	29.2100000000007	-0.279957291454652	29.2100000000007	-0.262242579670366
0.124762	5.68957390017533	1.4743	5.73766154173191	29.2250000000007	-0.280321717075544	29.2250000000007	-0.262242455322557
0.12448	5.68933556284094	1.47941	5.73785820937434	29.2400000000007	-0.280711972896222	29.2400000000007	-0.262280482134418
0.124198	5.68920393251317	1.48452	5.73807381446242	29.2550000000007	-0.281132040116499	29.2550000000007	-0.262359242634455
0.123914	5.68917833079348	1.48963	5.73831330865948	29.2700000000007	-0.281584908520686	29.2700000000007	-0.262481865439873
0.123633	5.68925728576672	1.49474	5.73857933867123	29.2850000000007	-0.282072517439316	29.2850000000007	-0.262652051079583
0.123351	5.68943849538706	1.49984	5.73887212124708	29.3000000000007	-0.282595717938099	29.3000000000007	-0.262874057978554
0.123067	5.68971880311818	1.50494	5.73918940517015	29.3150000000007	-0.283154259016078	29.3150000000007	-0.263152648195847
0.122784	5.69009418753631	1.51004	5.73952652168748	29.3300000000007	-0.283746799935541	29.3300000000007	-0.26349299425185
0.1225	5.69055976740728	1.51514	5.73987652189521	29.3450000000007	-0.284370950019201	29.3450000000007	-0.263900550054834
0.122213	5.69110982349935	1.52024	5.74023039659723	29.3600000000007	-0.285023336364092	29.3600000000007	-0.264380890477757
0.121923	5.69173783807927	1.52534	5.74057737118227	29.3750000000007	-0.285699698969633	29.3750000000007	-0.264939525484488
0.121637	5.69243655265164	1.53043	5.74090526522891	29.3900000000007	-0.286395011796028	29.3900000000007	-0.265581695809978
0.121352	5.69319804403924	1.53553	5.7412009039916	29.4050000000007	-0.287103627297123	29.4050000000007	-0.266312158020678
0.121066	5.69401381837256	1.54062	5.74145056680022	29.4200000000007	-0.287819441047859	29.4200000000007	-0.267134967290377
0.12078	5.6948749219758	1.54571	5.74164045587756	29.4350000000007	-0.288536072248351	29.4350000000007	-0.268053266404988
0.120495	5.69577206752688	1.55081	5.74175716828073	29.4500000000007	-0.289247055169328	29.4500000000007	-0.269069089352587
0.120208	5.69669577326011	1.55589	5.74178815369915	29.4650000000007	-0.289946036038225	29.4650000000007	-0.270183187369815
0.119922	5.69763651240399	1.56098	5.74172214173305	29.4800000000007	-0.290626969477217	29.4800000000007	-0.271394884522429
0.119635	5.69858486953682	1.56607	5.74154952400282	29.4950000000007	-0.291284308413188	29.4950000000007	-0.272701968828126
0.119348	5.69953170012886	1.57116	5.7412626789003	29.5100000000007	-0.29191318139718	29.5100000000007	-0.274100623626151
0.119061	5.70046828925009	1.57624	5.74085622982296	29.5250000000007	-0.292509551501654	29.5250000000007	-0.275585402412537
0.118775	5.70138650527478	1.58133	5.74032723111462	29.5400000000007	-0.293070351404452	29.5400000000007	-0.277149248751406
0.118489	5.70227894442173	1.58641	5.73967527942671	29.5550000000007	-0.293593589907308	29.5550000000007	-0.278783561206283
0.118202	5.70313906213347	1.59149	5.73890255156191	29.5700000000007	-0.294078425955348	29.5700000000007	-0.280478301578432
0.117914	5.7039612876141	1.59657	5.73801377283747	29.5850000000007	-0.294525207196501	29.5850000000007	-0.282222143159523
0.117628	5.70474111829872	1.60165	5.73701612242293	29.6000000000007	-0.294935471214541	29.6000000000007	-0.284002654268384
0.117341	5.70547519159577	1.60673	5.73591908383851	29.6150000000007	-0.295311908750075	29.6150000000007	-0.285806511105709
0.117052	5.70616133190128	1.61181	5.73473424978848	29.6300000000007	-0.295658289450121	29.6300000000007	-0.287619732977289
0.116763	5.70679857159914	1.61689	5.73347509076204	29.6450000000007	-0.29597935191687	29.6450000000007	-0.289427932245986
0.116473	5.70738714550433	1.62196	5.73215669643842	29.6600000000007	-0.296280661016731	29.6600000000007	-0.291216571002647
0.116183	5.70792845894528	1.62703	5.7307954980142	29.6750000000007	-0.296568436520109	29.6750000000007	-0.292971216409555
0.115893	5.70842503039046	1.63211	5.72940897829424	29.6900000000007	-0.296849358130588	29.6900000000007	-0.29467778696472
0.115603	5.7088804101804	1.63718	5.72801537493613	29.7050000000007	-0.297130352793822	29.7050000000007	-0.296322782543957
0.115313	5.70929907751061	1.64225	5.7266333807956	29.7200000000007	-0.297418370820447	29.7200000000007	-0.297893491968293
0.115022	5.70968631831151	1.64732	5.72528184405115	29.7350000000007	-0.297720157789564	29.7350000000007	-0.299378172971568
0.114732	5.71004808707929	1.65238	5.72397946982764	29.7500000000007	-0.29804202940252	29.7500000000007	-0.300766200750935
0.114442	5.71039085602208	1.65745	5.72274452448422	29.7650000000007	-0.298389656421631	29.7650000000007	-0.30204818270689
0.114151	5.71072145509647	1.66252	5.72159454363161	29.7800000000007	-0.298767866554446	29.7800000000007	-0.303216038449777
0.113861	5.7110469066199	1.66758	5.72054604529726	29.7950000000007	-0.299180469638886	29.7950000000007	-0.304263045595606
0.113571	5.71137425815592	1.67264	5.71961425041607	29.8100000000007	-0.299630111764303	29.8100000000007	-0.305183853226388
0.11328	5.71171041728334	1.6777	5.71881281389803	29.8250000000007	-0.300118163052376	29.8250000000007	-0.305974466086151
0.112991	5.71206199168264	1.68276	5.71815357078387	29.8400000000007	-0.300644642750997	29.8400000000007	-0.30663220356903
0.1127	5.71243513770943	1.68782	5.71764630329202	29.8550000000007	-0.301208184101212	29.8550000000007	-0.307155638288143
0.112408	5.71283542028704	1.69287	5.71729853571596	29.8700000000007	-0.301806040163753	29.8700000000007	-0.307544519464968
0.112116	5.71326768655337	1.69793	5.71711536498451	29.8850000000007	-0.302434130482689	29.8850000000007	-0.307799686535508
0.111826	5.71373595525954	1.70299	5.71709933509724	29.9000000000007	-0.30308712716545	29.9000000000007	-0.307922978234426
0.111535	5.71424332346324	1.70804	5.71725036347504	29.9150000000007	-0.303758577716556	29.9150000000007	-0.307917142009729
0.111243	5.71479189161035	1.71309	5.71756572644893	29.9300000000007	-0.304441060820072	29.9300000000007	-0.307785747970715
0.110952	5.71538270767885	1.71815	5.71804010963013	29.9450000000007	-0.305126370262064	29.9450000000007	-0.307533110725336
0.110662	5.71601573068796	1.7232	5.7186657268037	29.9600000000007	-0.305805721352506	29.9600000000007	-0.307164221473632
0.110367	5.71668981356731	1.72825	5.71943250836803	29.9750000000007	-0.306469973572295	29.9750000000007	-0.306684691651815
0.110075	5.71740270514031	1.7333	5.72032835735474	29.9900000000007	-0.307109862753562	29.9900000000007	-0.306100708329612
0.109783	5.71815107080155	1.73834	5.72133946789821	30.0050000000007	-0.307716235909755	30.0050000000007	-0.305419000514003
0.109489	5.71893053134742	1.74339	5.72245069788987	30.0200000000007	-0.308280281866963	30.0200000000007	-0.304646814563174
0.109195	5.71973571933603	1.74844	5.72364598465914	30.0350000000007	-0.308793751101856	30.0350000000007	-0.303791896116151
0.1089	5.7205603522844	1.75348	5.72490879005859	30.0500000000007	-0.309249158648939	30.0500000000007	-0.302862475336605
0.108607	5.72139732193781	1.75852	5.72622255945035	30.0650000000007	-0.309639964578165	30.0650000000007	-0.301867251882783
0.108313	5.72223879874779	1.76357	5.72757117789849	30.0800000000007	-0.309960727335382	30.0800000000007	-0.300815375865047
0.108021	5.72307635056038	1.76861	5.7289394064243	30.0950000000007	-0.310207226150456	30.0950000000007	-0.299716421140665
0.107727	5.72390107433773	1.77365	5.7303132814837	30.1100000000007	-0.310376549716615	30.1100000000007	-0.298580347611703
0.107431	5.724703739517	1.77869	5.7316804618438	30.1250000000007	-0.310467149393723	30.1250000000007	-0.297417449713822
0.107133	5.72547494135866	1.78372	5.73303050870657	30.1400000000007	-0.310478856252508	30.1400000000007	-0.296238288979012
0.106836	5.72620526236483	1.78876	5.73435508717257	30.1550000000007	-0.310412862322334	30.1550000000007	-0.29505360938365
0.106539	5.7268854395716	1.79379	5.73564807987653	30.1700000000007	-0.310271667400865	30.1700000000007	-0.293874235109092
0.106241	5.72750653525163	1.79883	5.7369056067804	30.1850000000007	-0.310058993702085	30.1850000000007	-0.29271095129731
0.105946	5.72806010831554	1.80386	5.73812594860777	30.2000000000007	-0.309779671436115	30.2000000000007	-0.291574369330695
0.105648	5.72853838348069	1.80889	5.73930937517724	30.2150000000007	-0.309439499110548	30.2150000000007	-0.290474779057533
0.105353	5.72893441508845	1.81393	5.74045788386447	30.2300000000007	-0.309045082904066	30.2300000000007	-0.289421991182034
0.105058	5.72924224229945	1.81895	5.74157485749924	30.2450000000007	-0.308603659878279	30.2450000000007	-0.288425173705576
0.104763	5.72945703228449	1.82398	5.74266465505814	30.2600000000007	-0.308122910057572	30.2600000000007	-0.287492686817375
0.104467	5.72957520796357	1.82901	5.74373215237996	30.2750000000007	-0.307610762517338	30.2750000000007	-0.286631920969654
0.10417	5.72959455683837	1.83404	5.74478225360368	30.2900000000007	-0.307075200581199	30.2900000000007	-0.285849143025011
0.103872	5.72951431753087	1.83906	5.74581939686459	30.3050000000007	-0.30652407104416	30.3050000000007	-0.285149355330957
0.103576	5.72933524080265	1.84409	5.74684707972315	30.3200000000007	-0.305964902021491	30.3200000000007	-0.28453617236523
0.10328	5.7290596221071	1.84911	5.7478674305874	30.3350000000007	-0.305404733586623	30.3350000000007	-0.284011719219461
0.102982	5.72869130313883	1.85413	5.74888085180501	30.3500000000007	-0.304849964822793	30.3500000000007	-0.283576555667581
0.102686	5.72823564040371	1.85915	5.74988575799468	30.3650000000007	-0.304306220293052	30.3650000000007	-0.283229628923305
0.102387	5.72769943954015	1.86418	5.75087842950799	30.3800000000007	-0.303778238254549	30.3800000000007	-0.282968257455276
0.102089	5.7270908549664	1.8692	5.75185299573438	30.3950000000007	-0.303269782230487	30.3950000000007	-0.282788147427983
0.101791	5.72641925538503	1.87421	5.75280155648623	30.4100000000007	-0.302783576832982	30.4100000000007	-0.282683442500464
0.101494	5.72569505670547	1.87923	5.75371444226433	30.4250000000007	-0.30232126802822	30.4250000000007	-0.282646806871211
0.101198	5.72492952500301	1.88425	5.75458060624879	30.4400000000007	-0.301883407377108	30.4400000000007	-0.282669540632423
0.100899	5.72413455316446	1.88926	5.75538813290826	30.4550000000007	-0.301469459193172	30.4550000000007	-0.282741725712615
0.1006	5.723322415827	1.89427	5.75612484072341	30.4700000000007	-0.301077829054577	30.4700000000007	-0.282852399962313
0.100301	5.72250550805142	1.89928	5.75677895021114	30.4850000000007	-0.300705911704378	30.4850000000007	-0.282989756287659
0.100002	5.72169607384795	1.90429	5.75733978367591	30.5000000000007	-0.30035015608274	30.5000000000007	-0.283141363171045
0.0997034	5.72090593116836	1.9093	5.75779846025083	30.5150000000007	-0.300006145061133	30.5150000000007	-0.283294402441995
0.0994046	5.72014620028006	1.91431	5.75814854902224	30.5300000000007	-0.299668687389628	30.5300000000007	-0.283435919776654
0.0991042	5.71942704254353	1.91932	5.75838664439232	30.5450000000007	-0.29933191941615	30.5450000000007	-0.283553083108751
0.0988038	5.71875741653108	1.92432	5.75851283119904	30.5600000000007	-0.298989414277157	30.5600000000007	-0.283633443924269
0.0985035	5.71814485815987	1.92933	5.75853101221142	30.5750000000007	-0.298634296473888	30.5750000000007	-0.283665196280818
0.0982054	5.71759529107858	1.93434	5.75844907707496	30.5900000000007	-0.298259360014579	30.5900000000007	-0.283637428334926
0.0979058	5.717112872952	1.93934	5.75827889915556	30.6050000000007	-0.297857188596263	30.6050000000007	-0.283540361171526
0.0976062	5.71669988254132	1.94434	5.75803615456204	30.6200000000007	-0.297420276594512	30.6200000000007	-0.283365569807023
0.0973058	5.71635665158577	1.94935	5.75773996548382	30.6350000000007	-0.29694114990153	30.6350000000007	-0.283106181380667
0.0970047	5.71608154446352	1.95435	5.7574123774886	30.6500000000007	-0.2964124858809	30.6500000000007	-0.282757045761908
0.0967043	5.71587098745933	1.95935	5.75707768729231	30.6650000000007	-0.295827231873458	30.6650000000007	-0.282314874090715
0.0964047	5.71571954821317	1.96435	5.75676164353386	30.6800000000007	-0.295178721781349	30.6800000000007	-0.281778341142979
0.0961044	5.7156200645978	1.96934	5.75649054813489	30.6950000000008	-0.29446079027012	30.6950000000008	-0.281148147885297
0.0958032	5.71556382090907	1.97434	5.75629028983203	30.7100000000008	-0.293667884062398	30.7100000000008	-0.280427041164559
0.0955029	5.71554076789599	1.97933	5.75618534440918	30.7250000000007	-0.292795169657994	30.7250000000007	-0.279619788177751
0.095201	5.71553978185489	1.98433	5.75619777800977	30.7400000000007	-0.291838636616955	30.7400000000007	-0.278733104193409
0.0948998	5.71554895681008	1.98932	5.75634629065254	30.7550000000007	-0.290795195301793	30.7550000000007	-0.277775532949204
0.0945964	5.71555592274544	1.99431	5.75664533666864	30.7700000000007	-0.289662767714188	30.7700000000007	-0.276757280224368
0.0942945	5.71554818197258	1.9993	5.75710435716984	30.7850000000007	-0.288440369803488	30.7850000000007	-0.275690002265799
0.0939887	5.71551345504569	2.00429	5.75772715679749	30.8000000000008	-0.287128183393471	30.8000000000008	-0.274586552008
0.0936845	5.71544002717979	2.00928	5.75851145285992	30.8150000000008	-0.285727615693501	30.8150000000008	-0.273460687334303
0.0933826	5.71531708590289	2.01427	5.75944861956554	30.8300000000008	-0.284241344250936	30.8300000000008	-0.272326746935681
0.0930784	5.71513504067933	2.01926	5.76052364349376	30.8450000000008	-0.282673345180626	30.8450000000008	-0.271199300581396
0.0927742	5.71488581548167	2.02425	5.76171529890409	30.8600000000008	-0.281028902586512	30.8600000000008	-0.270092781764726
0.0924715	5.71456310576373	2.02923	5.76299654324409	30.8750000000008	-0.279314597276269	30.8750000000008	-0.269021111666803
0.0921673	5.71416259200274	2.03421	5.76433512464625	30.8900000000007	-0.277538273163225	30.8900000000007	-0.267997324133053
0.0918638	5.71368210293866	2.0392	5.76569438472721	30.9050000000007	-0.275708980144997	30.9050000000007	-0.267033201826277
0.0915596	5.71312172284636	2.04418	5.76703423206923	30.9200000000008	-0.273836892734559	30.9200000000008	-0.266138933863789
0.0912562	5.7124838386286	2.04916	5.76831225480671	30.9350000000008	-0.271933204280942	30.9350000000008	-0.265322805032154
0.0909527	5.71177312419826	2.05414	5.76948493512923	30.9500000000008	-0.2700099972338	30.9500000000008	-0.264590926087119
0.090647	5.71099646149354	2.05912	5.77050892452458	30.9650000000008	-0.268080090556124	30.9650000000008	-0.263947013691766
0.0903428	5.71016279948695	2.0641	5.77134233637647	30.9800000000008	-0.266156866048531	30.9800000000008	-0.263392227245929
0.0900386	5.70928295463018	2.06908	5.77194601213233
0.089732	5.70836935823113	2.07406	5.77228471857994
0.0894271	5.70743575817651	2.07903	5.77232823663466
0.0891198	5.70649688408721	2.08401	5.77205230619919
0.0888132	5.70556808631923	2.08898	5.77143939684499
0.0885067	5.70466496011948	2.09395	5.77047928001937
0.088201	5.70380296665704	2.09893	5.76916938497576
0.087896	5.70299706255619	2.1039	5.76751492747464
0.0875887	5.70226134897451	2.10887	5.76552880736757
0.0872799	5.70160875024679	2.11384	5.76323127834547
0.0869726	5.70105073073265	2.11881	5.76064940029686
0.0866668	5.70059705685701	2.12377	5.75781629175861
0.0863596	5.70025560952321	2.12874	5.75477020668414
0.0860507	5.70003225020586	2.1337	5.75155346598791
0.0857411	5.69993074218277	2.13867	5.74821127978552
0.0854308	5.69995272661138	2.14364	5.74479050064057
0.0851235	5.70009775154225	2.1486	5.74133835115328
0.0848162	5.7003633505222	2.15356	5.73790117061689
0.0845089	5.70074516618698	2.15851	5.734523225033
0.0842016	5.70123711318662	2.16347	5.73124562242753
0.0838928	5.70183157393115	2.16843	5.72810537118532
0.0835832	5.70251961999745	2.17339	5.72513461319448
0.0832721	5.70329125161367	2.17835	5.72236005625671
0.0829625	5.7041356474507	2.18331	5.71980262186724
0.0826552	5.70504141702006	2.18826	5.71747731554498
0.0823448	5.70599684831491	2.19321	5.71539331786144
0.082036	5.70699014394022	2.19817	5.71355428560786
0.0817256	5.70800963984446	2.20312	5.71195884452366
0.081416	5.70904400185628	2.20807	5.71060124796925
0.0811072	5.71008239649233	2.21302	5.70947217005533
0.0807968	5.71111463386575	2.21797	5.70855959715008
0.0804865	5.71213128190623	2.22292	5.7078497784198
0.0801753	5.71312375241307	2.22787	5.70732819412996
0.079865	5.71408436061958	2.23281	5.70698049983996
0.0795562	5.71500636087865	2.23776	5.70679340537582
0.0792458	5.7158839617344	2.24271	5.70675544958885
0.0789354	5.71671232399677	2.24765	5.70685763544566
0.0786235	5.7174875454853	2.2526	5.70709389498479
0.0783116	5.71820663588065	2.25754	5.70746136012275
0.0779982	5.71886748466462	2.26248	5.70796042313698
0.0776863	5.71946882450546	2.26742	5.70859457973761
0.0773736	5.72001019172624	2.27236	5.70937005768308
0.0770632	5.72049188475422	2.2773	5.71029524448887
0.0767498	5.72091492075633	2.28224	5.71137993839314
0.0764386	5.72128099007986	2.28718	5.71263445676013
0.0761267	5.72159240768108	2.29212	5.71406864486013
0.075811	5.72185206046723	2.29706	5.71569083482203
0.0754983	5.72206334941018	2.30199	5.71750680895214
0.0751833	5.72223012540854	2.30693	5.71951882314006
0.0748706	5.7223566181606	2.31186	5.72172474451386
0.0745572	5.72244735773208	2.3168	5.72411735287485
0.0742422	5.72250708902139	2.32173	5.72668384798269
0.0739272	5.72254067989552	2.32666	5.72940559493389
0.073613	5.72255302434522	2.33159	5.73225812831161
0.0733003	5.7225489425429	2.33652	5.73521142322173
0.0729869	5.72253308014077	2.34145	5.73823042854779
0.0726711	5.72250980948577	2.34638	5.74127584550074
0.0723561	5.72248313563018	2.35131	5.7443051234565
0.0720419	5.72245661006776	2.35623	5.74727363567138
0.0717285	5.72243325502535	2.36116	5.75013599008018
0.0714127	5.72241550089631	2.36608	5.75284742518346
0.071097	5.72240513903261	2.37101	5.75536523803777
0.0707812	5.72240329163899	2.37593	5.75765019047981
0.0704639	5.72241039996162	2.38085	5.75966784077463
0.0701451	5.72242623136104	2.38578	5.76138975068081
0.0698293	5.72244990522969	2.3907	5.76279452228015
0.0695136	5.72247993708085	2.39562	5.76386862465598
0.0691978	5.72251429951786	2.40054	5.76460697748319
0.0688805	5.7225504982077	2.40546	5.76501326668738
0.0685648	5.72258566044926	2.41037	5.76509997640532
0.0682475	5.72261663346089	2.41529	5.76488813135714
0.0679294	5.72264008913337	2.42021	5.76440675417845
0.0676121	5.72265263172362	2.42512	5.76369205292891
0.0672948	5.72265090482179	2.43004	5.76278636447382
0.0669775	5.72263169392888	2.43495	5.76173688923948
0.0666618	5.72259202114774	2.43986	5.76059426144583
0.0663437	5.72252922882436	2.44478	5.75941100580585
0.0660257	5.7224410494738	2.44969	5.75823993640382
0.0657084	5.72232565997004	2.4546	5.75713255569189
0.065388	5.72218171874098	2.45951	5.75613751110952
0.0650707	5.72200838554618	2.46442	5.75529916374915
0.0647511	5.72180532427517	2.46932	5.7546563179704
0.0644323	5.72157269002972	2.47423	5.75424115328014
0.064115	5.72131110248953	2.47914	5.75407839065122
0.0637969	5.72102160815506	2.48404	5.75418471533254
0.0634765	5.72070563447444	2.48895	5.75456846770659
0.0631577	5.72036493906832	2.49385	5.75522960344042
0.0628373	5.72000155725887	2.49876	5.75615991453035
0.0625162	5.71961775089772	2.50366	5.75734349422337
0.0621989	5.71921596109677	2.50856	5.75875742144923
0.0618778	5.71879876693574	2.51346	5.76037263443799
0.0615582	5.71836885159621	2.51836	5.76215495865328
0.0612362	5.71792897670501	2.52326	5.76406625100005
0.0609143	5.71748196500703	2.52816	5.76606562039041
0.060594	5.7170306908709	2.53305	5.7681106840881
0.0602751	5.71657807759341	2.53795	5.77015881972825
0.0599532	5.71612710003023	2.54285	5.77216837446887
0.0596344	5.71568079075398	2.54774	5.77409979533188
0.0593125	5.71524224772579	2.55264	5.77591664839118
0.0589921	5.71481464135955	2.55753	5.77758649900213
0.0586702	5.71440121884926	2.56242	5.77908163064077
0.0583468	5.71400530371025	2.56731	5.7803795859834
0.0580225	5.71363028864793	2.57221	5.78146352040309
0.0576983	5.71327962010788	2.5771	5.78232236483686
0.0573756	5.71295677317901	2.58199	5.78295080169748
0.057053	5.71266521591773	2.58688	5.78334906387231
0.0567295	5.71240836263697	2.59177	5.78352257258595
0.0564076	5.71218951625671	2.59665	5.78348143476635
0.0560834	5.71201180043252	2.60154	5.78323982436919
0.05576	5.71187808284736	2.60643	5.7828152747825
0.0554365	5.71179089173825	2.61131	5.78222791092852
0.0551123	5.71175232839509	2.61619	5.78149965005046
0.0547881	5.71176397896302	2.62107	5.78065339951922
0.0544638	5.71182682935251	2.62596	5.77971227845593
0.0541366	5.71194118736004	2.63084	5.77869888769266
0.0538116	5.71210661618553	2.63572	5.77763464973239
0.0534858	5.71232188337204	2.6406	5.77653923705282
0.0531608	5.71258492877805	2.64548	5.77543010343624
0.0528343	5.71289285453723	2.65036	5.77432212908977
0.052507	5.71324193909691	2.65524	5.77322738622408
0.0521828	5.71362767641002	2.66012	5.77215502755957
0.051857	5.714044840253	2.665	5.7711112960122
0.0515328	5.71448757252918	2.66988	5.77009964967843
0.051207	5.71494949336761	2.67475	5.76912099231528
0.0508805	5.71542382990704	2.67963	5.76817399593865
0.0505555	5.71590355991377	2.6845	5.76725549909572
0.0502298	5.71638156585198	2.68938	5.7663609619531
0.0499025	5.71685079471713	2.69426	5.7654849577129
0.0495752	5.71730441884741	2.69913	5.76462167911491
0.0492471	5.71773599302267	2.704	5.76376543894997
0.0489198	5.71813960341016	2.70887	5.76291114457963
0.0485925	5.71851000428479	2.71374	5.76205472835728
0.0482652	5.71884273890333	2.71861	5.76119351844541
0.0479395	5.71913424141854	2.72348	5.76032653765316
0.0476137	5.71938191725976	2.72835	5.75945472138153
0.047288	5.71958419997185	2.73321	5.75858104936064
0.0469615	5.71974058308843	2.73808	5.75771058940552
0.0466326	5.71985162622057	2.74294	5.75685045474485
0.046303	5.71991893516653	2.74781	5.75600967946784
0.0459742	5.71994511648974	2.75267	5.75519901920928
0.0456446	5.71993370766001	2.75753	5.75443068630842
0.0453165	5.71988908449238	2.7624	5.75371803032766
0.0449869	5.7198163482242	2.76726	5.7530751760128
0.0446596	5.71972119512111	2.77212	5.75251663154389
0.0443308	5.71960977196841	2.77698	5.75205688028947
0.044002	5.71948852116647	2.78184	5.75170996925915
0.0436716	5.71936401939165	2.7867	5.75148910706513
0.0433397	5.71924281390349	2.79156	5.75140628346362
0.0430101	5.71913126057916	2.79641	5.75147192146421
0.0426805	5.71903536764954	2.80127	5.75169457159096
0.0423501	5.71896064891623	2.80613	5.75208065618925
0.0420182	5.71891198996493	2.81098	5.75263426975429
0.0416863	5.71889353057351	2.81584	5.75335703918892
0.0413551	5.7189085661562	2.82069	5.75424804577634
0.0410232	5.71895947069151	2.82555	5.7553038085845
0.0406913	5.71904764314847	2.8304	5.75651832711338
0.0403594	5.71917347894591	2.83525	5.75788317935015
0.0400275	5.71933636744308	2.8401	5.75938767009071
0.0396979	5.71953471585878	2.84495	5.76101902346397
0.0393675	5.71976599935053	2.8498	5.76276261307376
0.0390356	5.72002683626307	2.85465	5.76460222302934
0.038703	5.72031308679608	2.8595	5.7665203333172
0.0383695	5.72061997257617	2.86434	5.76849842339783
0.0380376	5.72094221388578	2.86919	5.77051728849812
0.0377057	5.72127418064521	2.87404	5.77255736371777
0.037373	5.72161005270649	2.87888	5.77459905168084
0.0370411	5.72194398463486	2.88373	5.77662304996246
0.0367084	5.72227026995177	2.88858	5.77861067484096
0.0363757	5.72258349980487	2.89342	5.78054417802665
0.0360415	5.72287871121406	2.89826	5.78240705288457
0.0357073	5.72315152040305	2.9031	5.78418432630862
0.0353746	5.72339823723842	2.90795	5.78586283185529
0.0350404	5.72361595743186	2.91279	5.78743145906797
0.0347077	5.72380262988363	2.91763	5.78888137320199
0.0343751	5.72395709732635	2.92246	5.79020619889935
0.0340424	5.72407910924416	2.9273	5.79140216087635
0.0337074	5.72416930687412	2.93214	5.79246817449528
0.0333732	5.72422918093231	2.93698	5.79340587930407
0.033039	5.72426100353741	2.94182	5.79421960933312
0.032704	5.72426773661777	2.94665	5.7949162951926
0.032369	5.72425291987237	2.95149	5.79550529482483
0.0320363	5.72422054208836	2.95632	5.79599815209313
0.0317021	5.7241749002694	2.96116	5.7964082851347
0.0313663	5.72412045156314	2.966	5.79675060942628
0.031029	5.72406166334965	2.97083	5.79704110362602
0.0306956	5.72400286702469	2.97566	5.79729632926329
0.0303583	5.7239481209467	2.98049	5.79753291804843
0.030021	5.72390108768995	2.98532	5.79776704278692
0.0296845	5.72386493015507	2.99015	5.79801388946574
0.0293472	5.72384223024664	2.99498	5.79828714893921
0.0290099	5.7238349327758	2.99982	5.79859854674142
0.0286718	5.72384431604278	3.00464	5.79895742890226
0.0283345	5.723870989275	3.00947	5.79937042029822
0.0279972	5.72391491582453	3.0143	5.79984117010578
0.02766	5.72397545984762	3.01913	5.80037019643186
0.0273227	5.72405145317385	3.02395	5.80095483925809
0.0269854	5.72414127828187	3.02878	5.80158932752316
0.0266473	5.72424296276998	3.03361	5.8022649625387
0.02631	5.72435428045686	3.03843	5.8029704160362
0.0259712	5.72447285426056	3.04326	5.80369213702756
0.0256339	5.72459625625285	3.04808	5.80441485740179
0.0252966	5.72472210072835	3.0529	5.8051221818816
0.0249554	5.7248481267115	3.05773	5.80579724377951
0.0246166	5.72497226700007	3.06255	5.80642340412734
0.0242762	5.72509270156433	3.06737	5.80698496845243
0.0239366	5.72520789385132	3.0722	5.80746789301064
0.023597	5.7253166092591	3.07701	5.80786045093144
0.0232582	5.72541791573211	3.08183	5.80815382872002
0.0229194	5.72551116708074	3.08665	5.80834262506097
0.0225782	5.72559597024317	3.09148	5.80842522694439
0.0222371	5.72567213828589	3.09629	5.80840404273209
0.0218959	5.72573963147407	3.10111	5.80828557771314
0.0215556	5.72579848922461	3.10592	5.80808034465765
0.0212144	5.72584875616483	3.11074	5.80780260945641
0.0208733	5.72589040583573	3.11555	5.80746997966279
0.0205321	5.72592326577428	3.12036	5.80710285113979
0.0201902	5.72594694776067	3.12518	5.80672373459657
0.0198491	5.72596078690463	3.12999	5.8063564891821
0.0195079	5.72596379296033	3.1348	5.80602549419992
0.0191668	5.72595461680616	3.13962	5.80575479225466
0.0188264	5.72593153441864	3.14443	5.80556723770532
0.0184837	5.72589244993939	3.14924	5.80548368327236
0.0181449	5.72583491861884	3.15405	5.80552223521148
0.017803	5.72575618956601	3.15886	5.80569760388306
0.0174618	5.72565326738725	3.16367	5.80602057209926
0.0171192	5.72552299100301	3.16848	5.80649759861014
0.016778	5.7253621272271	3.17329	5.80713056875735
0.0164369	5.7251674761053	3.17809	5.80791669890013
0.016095	5.72493598455581	3.1829	5.80884859587516
0.0157523	5.72466486453865	3.18771	5.80991446761813
0.0154119	5.72435171180099	3.19251	5.81109847624627
0.0150692	5.72399462119206	3.19731	5.81238122045753
0.0147265	5.72359229460146	3.20212	5.81374033012025
0.0143808	5.72314413773794	3.20692	5.81515115249481
0.0140358	5.72265034222037	3.21173	5.81658750674462
0.0136923	5.72211194979528	3.21653	5.81802248136976
0.0133481	5.72153089592072	3.22133	5.81942924803966
0.0130031	5.72091003046573	3.22613	5.82078186510409
0.0126597	5.72025311386594	3.23093	5.82205604487968
0.0123155	5.71956478774529	3.23573	5.82322986064414
0.0119712	5.71885051975184	3.24053	5.82428437206224
0.0116255	5.71811652314514	3.24533	5.82520415138407
0.0112805	5.71736965248977	3.25013	5.82597769700553
0.0109347	5.71661727762148	3.25493	5.82659772561812
0.0105897	5.71586713882355	3.25972	5.82706133892919
0.0102463	5.71512718684199	3.26452	5.82737006552843
0.00990052	5.71440541194226	3.26931	5.82752978265927
0.00955169	5.71370966663616	3.27411	5.82755052621734
0.0092067	5.71304748696193	3.2789	5.82744620009818
0.00886094	5.71242591727192	3.2837	5.82723419798184
0.00851595	5.71185134336981	3.28849	5.82693495177388
0.00816942	5.71132933855481	3.29328	5.82657142128985
0.00782366	5.71086452669446	3.29807	5.82616853949373
0.00747944	5.71046046588897	3.30286	5.82575262683715
0.00713445	5.71011955564162	3.30765	5.82535078716737
0.00678638	5.70984296974504	3.31244	5.82499029644941
0.00643908	5.70963061636468	3.31723	5.82469799433317
0.00609332	5.70948112607688	3.32203	5.82449968751667
0.00574756	5.70939186792253	3.32681	5.82441957299789
0.00540026	5.70935899288595	3.3316	5.82447968872147
0.00505065	5.70937750361356	3.33639	5.82469939882232
0.00470413	5.70944134865428	3.34117	5.82509492061988
0.00435299	5.70954353903727	3.34596	5.82567890066746
0.00400415	5.70967628460128	3.35074	5.82646004742532
0.00365455	5.70983114715285	3.35553	5.82744282840185
0.00330417	5.70999920725713	3.36031	5.82862723977994
0.0029561	5.71017124125274	3.3651	5.83000865649981
0.00260649	5.7103379049331	3.36988	5.83157777039837
0.00225612	5.71048992025121	3.37467	5.83332062322156
0.00190651	5.71061826138639	3.37945	5.83521874007132
0.00155614	5.71071433656353	3.38423	5.83724936710191
0.00120653	5.71077016214006	3.38901	5.83938581506244
0.000856917	5.71077852567538	3.39378	5.84159790765547
0.000507308	5.71073313496941	3.39857	5.84385253074782
0.000157699	5.71062875039673	3.40335	5.84611427535683
-0.000191134	5.71046129825963	3.40812	5.84834616418977
-0.000539967	5.71022796332229	3.4129	5.85051044848324
-0.000889576	5.70992725915067	3.41768	5.85256945910711
-0.00123995	5.70955907534512	3.42245	5.85448649347817
-0.00158879	5.70912470119426	3.42723	5.85622671785442
-0.0019407	5.70862682567755	3.432	5.85775806310666
-0.00229108	5.70806951408588	3.43677	5.85905209111954
-0.00264069	5.70745816180692	3.44155	5.86008480857394
-0.00299183	5.70679942603614	3.44632	5.86083740501537
-0.00334297	5.70610113633695	3.4511	5.8612968928339
-0.00369411	5.70537218510348	3.45587	5.8614566280925
-0.00404449	5.70462239910103	3.46064	5.86131669307795
-0.00439563	5.70386239339831	3.46541	5.86088412404623
-0.00475062	5.70310340918395	3.47018	5.86017297092084
-0.0051033	5.70235713719165	3.47495	5.85920417967701
-0.00545753	5.70163552874772	3.47972	5.85800529276672
-0.00581098	5.70095059679204	3.48449	5.85660996811133
-0.00616366	5.70031420958898	3.48926	5.85505732275393
-0.0065148	5.69973788020899	3.49403	5.85339111300692
-0.00686594	5.69923255519087	3.49879	5.85165876859456
-0.00721863	5.69880840605793	3.50356	5.84991030359419
-0.00757208	5.69847462753107	3.50833	5.84819713164935
-0.00792476	5.69823924634463	3.5131	5.84657081672118
-0.00827744	5.69810894452239	3.51786	5.84508179337812
-0.00863012	5.69808890082099	3.52262	5.84377809218813
-0.00898204	5.69818265381398	3.52739	5.84270410614327
-0.00933627	5.69839198979437	3.53216	5.84189943325677
-0.00969203	5.69871685833753	3.53692	5.8413978286291
-0.0100478	5.69915531800517	3.54168	5.8412262965166
-0.0104035	5.6997035142889	3.54645	5.84140434939861
-0.0107585	5.70035569148313	3.55121	5.84194345685735
-0.0111135	5.70110423972498	3.55597	5.84284670236412
-0.0114716	5.70193977792314	3.56073	5.84410866087971
-0.0118289	5.70285127269576	3.56549	5.84571550457731
-0.0121854	5.70382619273708	3.57025	5.84764533802699
-0.0125396	5.70485069723039	3.57501	5.8498687579035
-0.0128946	5.7059098560378	3.57977	5.85234962578907
-0.0132489	5.70698789845499	3.58453	5.85504603609227
-0.0136039	5.70806848637108	3.58929	5.85791145470084
-0.0139581	5.70913500677365	3.59404	5.86089599799417
-0.0143138	5.71017087774775	3.5988	5.86394781655363
-0.0146681	5.71115986148731	3.60356	5.86701454362807
-0.0150254	5.71208637741002	3.60831	5.87004476540463
-0.0153811	5.71293580826545	3.61307	5.87298946861007
-0.0157384	5.71369479215742	3.61782	5.87580342103969
-0.0160957	5.71435149365222	3.62258	5.87844644229325
-0.016453	5.71489584758882	3.62733	5.88088452519755
-0.0168111	5.7153197698125	3.63209	5.88309077293439
-0.0171699	5.71561732978474	3.63684	5.88504612252694
-0.017528	5.71578488084916	3.64159	5.88673983179644
-0.0178861	5.7158211448342	3.64635	5.88816971391779
-0.0182434	5.7157272486334	3.6511	5.88934211104056
-0.0186007	5.71550671141844	3.65585	5.89027160591464
-0.018958	5.71516538220412	3.6606	5.89098047792742
-0.0193183	5.71471132859514	3.66535	5.89149791732223
-0.0196764	5.71415467868874	3.6701	5.89185901854073
-0.0200345	5.71350741926621	3.67485	5.89210358051883
-0.0203925	5.7127831545446	3.6796	5.89227474823541
-0.0207506	5.71199683083678	3.68434	5.89241753567942
-0.0211079	5.71116443343171	3.68909	5.89257727542232
-0.0214675	5.71030266280635	3.69384	5.8927980438726
-0.0218271	5.70942859786991	3.69858	5.89312111374249
-0.022186	5.70855935428366	3.70333	5.89358348598878
-0.0225448	5.70771174597517	3.70808	5.89421655227983
-0.0229067	5.7069019577724	3.71282	5.89504493576818
-0.0232686	5.70614523663571	3.71756	5.89608555262777
-0.0236282	5.70545560829541	3.72231	5.89734692960506
-0.0239886	5.70484562525166	3.72705	5.89882880403273
-0.0243505	5.70432615110994	3.7318	5.90052202277904
-0.0247109	5.70390618515878	3.73654	5.9024087459437
-0.025072	5.70359272999206	3.74128	5.90446295027998
-0.0254355	5.70339070387434	3.74602	5.90665121681542
-0.0257951	5.70330289847547	3.75076	5.90893377738894
-0.0261532	5.70332998158099	3.7555	5.91126578615372
-0.0265159	5.70347054343378	3.76024	5.91359877474203
-0.026877	5.70372118448882	3.76497	5.91588224388024
-0.0272397	5.70407664157448	3.76971	5.91806533983375
-0.0276016	5.70452994875513	3.77445	5.92009856116163
-0.0279651	5.70507262858721	3.77919	5.92193543986472
-0.0283277	5.70569490895842	3.78392	5.92353414113086
-0.0286889	5.70638596030299	3.78866	5.92485892755393
-0.0290508	5.70713414769958	3.7934	5.92588143699422
-0.0294135	5.70792729218421	3.79813	5.92658172822577
-0.0297769	5.70875293555054	3.80287	5.92694905522653
-0.0301419	5.70959860296205	3.8076	5.92698233938676
-0.0305054	5.71045205786285	3.81233	5.92669031891667
-0.0308696	5.71130154394093	3.81706	5.92609136606837
-0.0312346	5.71213600926442	3.82179	5.92521297505377
-0.0315981	5.71294530817131	3.82653	5.92409093620863
-0.0319631	5.71372037703747	3.83126	5.92276822439722
-0.0323273	5.71445338066805	3.83599	5.92129364119682
-0.0326915	5.71513782674097	3.84072	5.91972026038804
-0.033058	5.71576864646309	3.84545	5.91810373412737
-0.033423	5.71634224036341	3.85018	5.916500522455
-0.0337865	5.716856488921	3.85491	5.91496611123538
-0.0341507	5.71731072848955	3.85964	5.91355328318506
-0.0345157	5.71770569371215	3.86437	5.91231050345079
-0.0348815	5.7180434283027	3.8691	5.91128047556757
-0.035248	5.718327166691	3.87383	5.91049891598026
-0.0356122	5.71856118957876	3.87855	5.9099935861463
-0.0359788	5.71875065693452	3.88328	5.90978361105754
-0.0363445	5.71890142237108	3.888	5.90987910229137
-0.0367103	5.71901983320764	3.89273	5.91028109282722
-0.0370776	5.71911252082976	3.89745	5.91098178016118
-0.0374457	5.71918618622718	3.90218	5.91196506396558
-0.0378122	5.7192473858113	3.9069	5.91320735486259
-0.0381795	5.71930232277884	3.91162	5.91467862198217
-0.038546	5.71935664937628	3.91634	5.91634363902869
-0.0389126	5.71941528540158	3.92106	5.91816338179348
-0.0392791	5.71948225812502	3.92578	5.92009652466186
-0.0396472	5.71956056848812	3.93051	5.92210097994346
-0.0400137	5.71965208792573	3.93523	5.92413542207652
-0.0403802	5.71975748944144	3.93994	5.9261607391573
-0.0407498	5.71987621565822	3.94467	5.92814135698658
-0.0411179	5.72000648548891	3.94939	5.93004638594467
-0.0414867	5.72014533987089	3.9541	5.93185054839547
-0.0418564	5.72028872574193	3.95882	5.93353485370087
-0.0422244	5.72043161616642	3.96354	5.93508699886676
-0.0425925	5.72056816331921	3.96826	5.93650148477379
-0.0429629	5.7206918799573	3.97298	5.93777945022116
-0.0433348	5.72079584410422	3.97769	5.93892823795292
-0.0437044	5.72087292096874	3.98241	5.93996071780144
-0.0440732	5.72091599562957	3.98712	5.94089440152281
-0.0444428	5.72091820973883	3.99184	5.94175039139838
-0.0448109	5.72087319541324	3.99655	5.94255220998378
-0.0451805	5.72077529957321	4.00126	5.94332456141367
-0.0455494	5.72061979223638	4.00598	5.94409207548105
-0.0459205	5.72040305265703	4.01069	5.94487808448788
-0.0462894	5.72012272772078	4.0154	5.94570347986973
-0.046659	5.71977785765354	4.02012	5.94658569112955
-0.0470278	5.71936896489205	4.02483	5.94753782396868
-0.0473989	5.71889810289559	4.02954	5.9485679879444
-0.0477701	5.71836886275592	4.03425	5.94967883673668
-0.048142	5.71778633667495	4.03896	5.95086733635954
-0.0485155	5.71715703870075	4.04367	5.95212476856488
-0.0488882	5.71648878450024	4.04838	5.95343696841736
-0.0492608	5.71579053334178	4.05308	5.95478478674445
-0.0496351	5.71507219679271	4.05779	5.95614476010029
-0.050007	5.71434441983021	4.0625	5.9574899632833
-0.0503789	5.71361834104582	4.06721	5.95879101261214
-0.0507531	5.71290533933503	4.07191	5.96001718240899
-0.051125	5.71221677485962	4.07662	5.96113759277008
-0.0514985	5.7115637321349	4.08133	5.96212242398413
-0.0518704	5.7109567728316	4.08603	5.96294411207217
-0.0522439	5.7104057053237	4.09073	5.96357848094458
-0.0526181	5.70991937720655	4.09544	5.96400576955547
-0.0529923	5.70950549601731	4.10014	5.96421151701012
-0.0533642	5.70917048227574	4.10484	5.96418727456847
-0.0537369	5.70891935779376	4.10955	5.96393112052645
-0.0541119	5.70875567103065	4.11425	5.96344796164344
-0.0544869	5.70868146014106	4.11895	5.96274961271506
-0.0548627	5.70869725330505	4.12365	5.96185465369356
-0.0552377	5.70880210495948	4.12835	5.96078807112985
-0.0556104	5.70899366567643	4.13305	5.95958069742235
-0.0559846	5.70926828265866	4.13775	5.95826846726499
-0.0563588	5.70962112714392	4.14245	5.95689151571246
-0.0567338	5.71004634443327	4.14715	5.95549314640181
-0.0571103	5.71053722178706	4.15185	5.95411870168613
-0.0574853	5.71108636907921	4.15655	5.95281436875455
-0.0578603	5.71168590687728	4.16125	5.9516259572274
-0.0582353	5.71232765653837	4.16595	5.95059768420207
-0.0586103	5.71300332699044	4.17064	5.9497710022473
-0.0589869	5.71370469311107	4.17534	5.949183504363
-0.0593634	5.71442376101913	4.18004	5.94886793742107
-0.0597407	5.71515291614709	4.18473	5.94885135209994
-0.0601195	5.71588505064165	4.18943	5.94915441289602
-0.0604968	5.71661366741885	4.19412	5.94979088657866
-0.0608734	5.71733295904156	4.19882	5.95076732164913
-0.0612499	5.71803786045707	4.20351	5.95208292521855
-0.0616264	5.71872407549462	4.20821	5.95372963750735
-0.0620037	5.71938807784759	4.2129	5.95569239816714
-0.0623818	5.72002708802892	4.21759	5.95794959308146
-0.0627591	5.72063902847531	4.22228	5.9604736654151
-0.0631395	5.72122245957572	4.22697	5.96323187058726
-0.063516	5.72177649990944	4.23166	5.96618715160922
-0.0638918	5.72230073439476	4.23635	5.96929910885662
-0.0642699	5.72279511437106	4.24105	5.97252503679889
-0.0646487	5.72325985385933	4.24574	5.97582099941254
-0.0650283	5.72369532636064	4.25043	5.97914291588481
-0.0654056	5.72410196654807	4.25511	5.98244762870131
-0.065786	5.72448018106905	4.2598	5.98569392725867
-0.0661649	5.72483027238862	4.26449	5.9888435017252
-0.066546	5.72515237915789	4.26918	5.99186180397952
-0.0669241	5.72544643598198	4.27386	5.99471879508353
-0.0673029	5.72571215469408	4.27855	5.99738956187551
-0.0676825	5.72594902833691	4.28324	5.99985478886057
-0.0680621	5.72615635804087	4.28792	6.00210107555488
-0.0684417	5.72633330191696	4.29261	6.00412109369639
-0.0688214	5.72647894400481	4.29729	6.00591358312749
-0.0692025	5.72659238029284	4.30198	6.00748318952443
-0.0695844	5.72667281791708	4.30666	6.00884015133425
-0.0699679	5.72671968290024	4.31134	6.00999984713465
-0.070349	5.72673273125388	4.31603	6.01098221804234
-0.0707294	5.72671215796082	4.32071	6.01181108268186
-0.0711113	5.72665869829045	4.32539	6.01251336455582
-0.0714933	5.72657371607065	4.33008	6.013118253427
-0.0718775	5.72645927392672	4.33476	6.01365632355583
-0.0722586	5.72631818107061	4.33944	6.01415863236418
-0.0726406	5.72615401495066	4.34412	6.01465582334293
-0.0730233	5.72597111392069	4.3488	6.01517725679331
-0.0734036	5.7257745390282	4.35348	6.01575019127799
-0.0737863	5.72557000403316	4.35815	6.01639903742314
-0.074169	5.72536377383259	4.36283	6.01714470391933
-0.0745517	5.72516253256687	4.36751	6.0180040531831
-0.0749352	5.72497322380613	4.37219	6.0189894811558
-0.0753186	5.72480286633733	4.37686	6.02010863216596
-0.0757036	5.72465835016628	4.38154	6.02136425574892
-0.0760871	5.72454621837417	4.38621	6.02275420794131
-0.0764698	5.72447244137724	4.39089	6.02427159503126
-0.0768532	5.72444219087505	4.39556	6.02590505326182
-0.0772398	5.72445962128245	4.40024	6.02763915377949
-0.0776255	5.72452766667148	4.40491	6.02945491840082
-0.0780097	5.72464786116417	4.40958	6.0313304287116
-0.0783978	5.72482019029638	4.41425	6.03324150873263
-0.078782	5.7250429801187	4.41893	6.03516245993995
-0.0791678	5.7253128297405	4.4236	6.03706682680657
-0.0795543	5.72562459170401	4.42827	6.03892817117387
-0.0799393	5.72597140306263	4.43294	6.04072083455912
-0.0803251	5.72634476840459	4.43761	6.04242066883689
-0.0807101	5.72673469438574	4.44229	6.04400571746725
-0.0810966	5.72712987368346	4.44696	6.0454568314686
-0.0814839	5.72751791471702	4.45163	6.04675820655539
-0.0818689	5.72788561204265	4.4563	6.04789783021538
-0.082257	5.72821925105457	4.46097	6.04886782994332
-0.0826435	5.72850493952593	4.46564	6.04966471635089
-0.0830316	5.72872895761611	4.47031	6.05028951740986
-0.0834182	5.72887811726285	4.47498	6.05074780262753
-0.0838039	5.7289401213798	4.47964	6.05104959845732
-0.0841905	5.72890391300679	4.48431	6.05120919865423
-0.0845801	5.72876000453249	4.48898	6.05124487552824
-0.0849697	5.72850077734881	4.49364	6.05117850005338
-0.0853577	5.72812074282443	4.49831	6.05103508049321
-0.0857466	5.72761675631436	4.50297	6.05084223055524
-0.0861347	5.72698817705209	4.50764	6.05062957906545
-0.086522	5.72623696818404	4.5123	6.05042813376784
-0.0869116	5.72536773286285	4.51697	6.05026961214008
-0.0873035	5.7243876841612	4.52163	6.05018575213436
-0.0876946	5.72330654852656	4.52629	6.05020761557894
-0.0880858	5.72213640449024	4.53095	6.05036489668383
-0.0884777	5.72089146028498	4.53561	6.05068524775278
-0.0888673	5.7195877758376	4.54028	6.05119363385886
-0.0892585	5.71824293622007	4.54494	6.05191172791754
-0.0896504	5.71687568501264	4.5496	6.05285735728796
-0.0900423	5.71550552712375	4.55426	6.05404401272771
-0.0904319	5.71415231140516	4.55892	6.05548043018036
-0.0908231	5.71283580389171	4.56358	6.05717025544142
-0.091215	5.71157526268604	4.56824	6.05911180117681
-0.0916061	5.71038902540547	4.5729	6.06129790501061
-0.0919996	5.70929411971739	4.57755	6.06371589641048
-0.0923915	5.70830590681689	4.58221	6.06634767883855
-0.0927834	5.70743776675325	4.58687	6.06916993206538
-0.0931761	5.70670083329987	4.59152	6.072154437628
-0.093568	5.70610378460437	4.59618	6.07526852812129
-0.09396	5.70565269418333	4.60083	6.07847565832452
-0.0943519	5.70535094498555	4.60549	6.08173609308166
-0.0947461	5.70519920730263	4.61015	6.0850077034047
-0.0951403	5.70519547933433	4.6148	6.08824685852345
-0.0955323	5.70533518730643	4.61945	6.09140939768198
-0.0959242	5.70561134028349	4.6241	6.09445166155132
-0.0963192	5.70601473330322	4.62876	6.09733155940579
-0.0967126	5.70653419125812	4.63341	6.10000964494617
-0.0971046	5.7071568451147	4.63806	6.10245017110773
-0.0975003	5.70786843162016	4.64272	6.10462209260967
-0.0978976	5.70865360759919	4.64737	6.10649998458771
-0.0982942	5.70949627026414	4.65202	6.10806484653457
-0.0986884	5.71037987560164	4.65667	6.10930476299698
-0.0990834	5.71128774779174	4.66132	6.1102153959878
-0.0994807	5.71220337368864	4.66597	6.11080028871988
-0.0998773	5.71311067756649	4.67062	6.11107096582606
-0.100274	5.7139942725379	4.67527	6.11104682141975
-0.10067	5.71483968621905	4.67992	6.11075479287001
-0.101068	5.71563355929216	4.68456	6.11022882472319
-0.101467	5.71636381655935	4.68921	6.10950913354526
-0.101864	5.71701981086314	4.69386	6.1086412903814
-0.10226	5.71759244085021	4.69851	6.10767514289207
-0.102659	5.71807424396815	4.70315	6.10666360393545
-0.103058	5.71845946631242	4.7078	6.10566133737676
-0.103457	5.71874411099238	4.71244	6.10472337517809
-0.103855	5.71892596657967	4.71709	6.10390370232368
-0.104253	5.71900461696396	4.72173	6.10325384780644
-0.104651	5.71898143360227	4.72638	6.10282152066082
-0.105051	5.71885955074431	4.73102	6.10264932977309
-0.105451	5.71864382378813	4.73567	6.10277362482427
-0.105852	5.71834077050687	4.74031	6.10322349313716
-0.106251	5.71795849453048	4.74495	6.10401994336366
-0.106652	5.71750659019928	4.74959	6.10517530189271
-0.107052	5.71699602776211	4.75423	6.10669284169753
-0.107452	5.71643901789337	4.75887	6.10856665628279
-0.107854	5.71584885466655	4.76351	6.11078178372616
-0.108254	5.71523973645581	4.76815	6.11331457788341
-0.108653	5.71462656474002	4.77279	6.11613331601517
-0.109054	5.71402472144776	4.77743	6.11919902475759
-0.109456	5.71344982628764	4.78207	6.1224664998137
-0.109856	5.7129174764302	4.78671	6.12588548922497
-0.11026	5.71244297190683	4.79135	6.12940200574347
-0.110659	5.71204103112147	4.79598	6.13295973072231
-0.111061	5.71172550187587	4.80062	6.13650147005648
-0.111463	5.71150907422382	4.80526	6.1399706219659
-0.111865	5.71140300222782	4.80989	6.14331261671912
-0.112265	5.7114168422235	4.81453	6.14647628965305
-0.112667	5.71155821544329	4.81916	6.14941515097822
-0.113072	5.71183260276262	4.8238	6.15208851882492
-0.113474	5.71224317888068	4.82843	6.15446248576718
-0.113878	5.71279069242826	4.83307	6.15651069365211
-0.114281	5.71347339732948	4.8377	6.15821489694316
-0.114685	5.71428703927892	4.84234	6.15956530090055
-0.11509	5.7152248995015	4.84697	6.1605606676539
-0.115493	5.71627789612654	4.8516	6.16120819038098
-0.115898	5.71743474162316	4.85623	6.16152314313237
-0.116303	5.7186821529097	4.86086	6.16152832101388
-0.116708	5.72000510904826	4.86549	6.16125329210973
-0.117115	5.72138714994188	4.87012	6.16073348835292
-0.117523	5.72281070821717	4.87475	6.16000916722372
-0.117928	5.72425746553371	4.87938	6.15912427945581
-0.118333	5.72570872392813	4.88401	6.15812527972382
-0.118739	5.72714578247663	4.88864	6.15705991755895
-0.119146	5.72855030953428	4.89327	6.15597604457764
-0.119554	5.72990470106944	4.89789	6.15492047168511
-0.11996	5.73119241613875	4.90252	6.1539379064647
-0.120368	5.73239828132354	4.90715	6.15306999674358
-0.120776	5.7335087569533	4.91178	6.15235450159117
-0.121184	5.73451215915094	4.91641	6.15182460598345
-0.121593	5.73539883311819	4.92103	6.15150839023695
-0.122001	5.73616127459774	4.92566	6.15142846021598
-0.12241	5.73679419805244	4.93028	6.15160173934143
-0.122817	5.73729455172987	4.9349	6.15203941865232
-0.123226	5.73766148136784	4.93953	6.15274705665713
-0.123635	5.73789624577222	4.94415	6.15372481653924
-0.124045	5.73800208879894	4.94877	6.15496782454595
-0.124457	5.73798407334038	4.9534	6.15646663021963
-0.124866	5.7378488837136	4.95802	6.15820774666059
-0.125278	5.73760460335244	4.96264	6.16017424739024
-0.12569	5.7372604749162	4.96726	6.16234639573375
-0.126101	5.73682664986344	4.97188	6.16470228304944
-0.12651	5.73631393423294	4.97651	6.16721845362031
-0.126922	5.73573353686991	4.98113	6.16987049653955
-0.127333	5.73509682568371	4.98574	6.17263358833379
-0.127742	5.73441509677279	4.99036	6.17548297416687
-0.128153	5.73369936045018	4.99498	6.17839437998171
-0.128563	5.7329601473878	4.9996	6.18134435256166
-0.128975	5.73220733730428	5.00422	6.18431052890385
-0.129386	5.73145001187519	5.00884	6.18727184019535
-0.1298	5.73069633286691	5.01346	6.1902086588128
-0.130214	5.72995344590315	5.01808	6.19310289893981
-0.130628	5.72922740977647	5.0227	6.19593808251068
-0.131042	5.72852315082266	5.02731	6.19869938222883
-0.131456	5.72784444158355	5.03193	6.20137365244748
-0.131869	5.72719390278538	5.03654	6.20394945688846
-0.132283	5.72657302753895	5.04116	6.20641709972192
-0.132696	5.72598222659961	5.04577	6.20876866368406
-0.133112	5.72542089347712	5.05039	6.21099805593285
-0.133528	5.72488748812346	5.05501	6.21310105948769
-0.133945	5.72437963781508	5.05962	6.21507538559063
-0.134362	5.72389425365869	5.06423	6.21692072034157
-0.134777	5.72342766087135	5.06884	6.21863875761793
-0.135195	5.72297574061658	5.07345	6.22023320965045
-0.13561	5.72253408073937	5.07806	6.22170978669222
-0.136028	5.72209813227001	5.08268	6.22307613793972
-0.136443	5.7216633681118	5.08729	6.22434174715781
-0.136861	5.72122543994691	5.0919	6.22551777821707
-0.137277	5.72078032914753	5.09651	6.22661686785755
-0.137695	5.72032448741174	5.10112	6.22765286533712
-0.138111	5.71985496298817	5.10573	6.22864052110736
-0.138529	5.71936950871924	5.11034	6.2295951292036
-0.138946	5.71886666870481	5.11495	6.23053213056831
-0.139366	5.71834584113092	5.11956	6.23146668698384
-0.139785	5.71780731566598	5.12416	6.2324132376048
-0.140206	5.71725228473767	5.12877	6.23338505216827
-0.140625	5.71668282890082	5.13338	6.23439379672066
-0.141043	5.71610187733357	5.13798	6.23544912900703
-0.141462	5.71551314521226	5.14259	6.23655834138111
-0.141881	5.7149210502901	5.14719	6.23772606906307
-0.1423	5.71433061143603	5.15179	6.23895408066453
-0.142722	5.71374733218848	5.1564	6.24024116601468
-0.143143	5.71317707256881	5.161	6.24158313341731
-0.143563	5.71262591250743	5.16561	6.24297292457793
-0.143984	5.71210001028867	5.17021	6.2444008506853
-0.144404	5.71160545943578	5.17481	6.24585494772303
-0.144826	5.71114814744008	5.17942	6.24732144331404
-0.145248	5.71073361968278	5.18402	6.24878532161246
-0.145668	5.71036695178512	5.18862	6.25023096733041
-0.146093	5.7100526334324	5.19322	6.25164286528973
-0.146516	5.70979446642514	5.19783	6.25300632824677
-0.146941	5.7095954793051	5.20243	6.25430822340166
-0.147364	5.70945786038092	5.20703	6.25553766712076
-0.147787	5.70938291035527	5.21163	6.25668665801438
-0.148212	5.70937101506286	5.21622	6.25775062055021
-0.148637	5.70942163811383	5.22082	6.25872883468572
-0.149062	5.7095333325541	5.22542	6.25962473133675
-0.149488	5.70970377006026	5.23002	6.26044603859595
-0.149914	5.70992978573095	5.23462	6.26120476919541
-0.150339	5.71020743625595	5.23922	6.26191704551643
-0.150764	5.71053206915569	5.24381	6.26260276426745
-0.151189	5.71089840088189	5.24841	6.26328510860893
-0.151614	5.71130060182823	5.253	6.26398992087513
-0.152042	5.71173238667398	5.2576	6.26474495403367
-0.152469	5.71218710891488	5.26219	6.2655790245553
-0.152895	5.71265785886339	5.26679	6.26652109335291
-0.153322	5.71313756476401	5.27138	6.26759930478446
-0.153749	5.71361909692021	5.27598	6.26884001626296
-0.154177	5.71409537483303	5.28057	6.27026685261593
-0.154605	5.71455947729296	5.28516	6.27189981981184
-0.155034	5.71500475515053	5.28976	6.27375451185762
-0.155464	5.71542494614036	5.29435	6.27584144244608
-0.155894	5.71581429068501	5.29895	6.27816552924313
-0.156323	5.71616764710686	5.30354	6.28072575359379
-0.156752	5.71648060417903	5.30813	6.28351501204986
-0.157181	5.7167495885014	5.31272	6.28652016874593
-0.157608	5.71697196383884	5.31731	6.28972230963967
-0.158039	5.71714611934086	5.3219	6.29309719142184
-0.158469	5.71727154349834	5.32649	6.2966158699544
-0.158899	5.71734888079271	5.33108	6.30024548586356
-0.159329	5.71737996825305	5.33567	6.30395017879053
-0.159758	5.71736784954275	5.34026	6.30769209708685
-0.160191	5.71731676472534	5.34484	6.31143246661856
-0.160622	5.71723211447994	5.34943	6.3151326808748
-0.161053	5.71712039821659	5.35402	6.31875537470912
-0.161485	5.71698912624958	5.3586	6.32226544562947
-0.161918	5.71684670689117	5.36319	6.32563098938683
-0.162353	5.71670231000618	5.36778	6.32882412045566
-0.162787	5.71656570919809	5.37236	6.33182165261763
-0.163221	5.71644710536868	5.37695	6.3346056200432
-0.163655	5.71635693489519	5.38154	6.33716362484088
-0.164086	5.71630566609751	5.38612	6.33948900287601
-0.164519	5.71630358801789	5.3907	6.34158080563768
-0.164953	5.71636059580331	5.39528	6.34344360195331
-0.165388	5.71648597715859	5.39987	6.34508710930058
-0.165823	5.71668820441973	5.40445	6.34652567020745
-0.166259	5.71697473677124	5.40904	6.34777759458578
-0.166693	5.71735183699136	5.41362	6.34886439360587
-0.167129	5.71782440684925	5.41819	6.34980993465789
-0.167564	5.71839584490019	5.42278	6.35063954983514
-0.167998	5.71906792993723	5.42736	6.35137913201344
-0.168432	5.71984073277894	5.43194	6.35205425284744
-0.168866	5.7207125584286	5.43652	6.35268933579305
-0.169303	5.72167991996309	5.4411	6.35330691462232
-0.169742	5.72273754483338	5.44568	6.35392700394595
-0.170177	5.72387841361509	5.45026	6.35456660320677
-0.170614	5.72509383066258	5.45484	6.35523934972979
-0.171053	5.72637352560661	5.45942	6.3559553300237
-0.171492	5.7277057841985	5.464	6.35672105194807
-0.171932	5.72907760663109	5.46858	6.35753957389405
-0.172371	5.73047489114206	5.47315	6.35841078103816
-0.172808	5.73188264040392	5.47773	6.35933179322992
-0.173248	5.73328518790424	5.48231	6.36029748431724
-0.173687	5.73466644120343	5.48689	6.36130108880256
-0.174126	5.73601013861818	5.49146	6.36233486871914
-0.174566	5.73730011552214	5.49604	6.36339081155927
-0.175006	5.7385205760995	5.50061	6.36446132900137
-0.175449	5.73965636605801	5.50519	6.36553992609614
-0.175891	5.74069324153661	5.50976	6.36662181151007
-0.176331	5.74161812925961	5.51434	6.36770442141167
-0.176772	5.74241937291656	5.51891	6.36878783263092
-0.177215	5.74308696079844	5.52349	6.36987504480545
-0.177658	5.74361272989627	5.52806	6.3709721162815
-0.178099	5.74399054195791	5.53263	6.37208814443573
-0.17854	5.74421642738443	5.53721	6.37323508763053
-0.178984	5.74428869330705	5.54178	6.37442743294706
-0.179429	5.74420799270142	5.54635	6.37568172083491
-0.179871	5.7439773519555	5.55093	6.37701594451824
-0.180315	5.74360215490869	5.5555	6.37844884803395
-0.180757	5.74309008202969	5.56007	6.37999915180166
-0.181201	5.74245100411494	5.56464	6.38168473833877
-0.181644	5.7416968306826	5.56921	6.38352183292068
-0.182089	5.74084131412391	5.57378	6.38552421452455
-0.182531	5.73989981165529	5.57835	6.38770249127262
-0.182976	5.73888900818036	5.58292	6.39006347189797
-0.183421	5.73782660429217	5.58749	6.39260966067378
-0.183864	5.73673097477948	5.59206	6.39533889802621
-0.18431	5.73562080409041	5.59662	6.3982441629833
-0.184754	5.73451470619173	5.60119	6.4013135470033
-0.1852	5.73343083708186	5.60576	6.40453040187144
-0.185646	5.73238650881892	5.61032	6.40787365751968
-0.186094	5.7313978142736	5.61489	6.41131829903925
-0.186542	5.73047927188885	5.61946	6.41483598600991
-0.186991	5.72964349952047	5.62402	6.41839579172245
-0.187437	5.72890092595417	5.62859	6.42196503506186
-0.187884	5.72825954796683	5.63315	6.42551017388417
-0.188332	5.72772473984988	5.63772	6.42899772579841
-0.188779	5.72729912116756	5.64228	6.43239518050748
-0.189229	5.72698248721057	5.64684	6.43567186741887
-0.189678	5.72677180514953	5.65141	6.43879974325172
-0.190128	5.726661277317	5.65597	6.44175406694874
-0.190575	5.72664247137545	5.66053	6.44451393340064
-0.191023	5.72670451539315	5.6651	6.44706264326799
-0.191473	5.72683435408827	5.66966	6.4493878933952
-0.191922	5.72701706076301	5.67422	6.45148178068551
-0.192369	5.72723619779211	5.67878	6.45334062145663
-0.19282	5.72747421702047	5.68334	6.45496459773465
-0.193273	5.72771289012745	5.6879	6.456357251108
-0.193724	5.72793375799684	5.69246	6.4575248530662
-0.194175	5.72811858744016	5.69702	6.45847568762781
-0.194625	5.72824982329541	5.70158	6.45921928703175
-0.195076	5.72831102397813	5.70613	6.45976566396664
-0.195527	5.72828726899356	5.71069	6.46012458403986
-0.19598	5.72816552770367	5.71525	6.46030491992052
-0.196431	5.72793497974454	5.71981	6.46031412398468
-0.196884	5.72758727885956	5.72437	6.46015784966437
-0.197335	5.72711675350092	5.72892	6.45983974350223
-0.197789	5.72652053930427	5.73348	6.45936142066886
-0.198241	5.72579864041091	5.73804	6.45872262697215
-0.198694	5.72495391855134	5.74259	6.45792158072294
-0.199146	5.72399201077223	5.74714	6.45695547870489
-0.199599	5.72292117864042	5.7517	6.4558211423289
-0.200053	5.72175209364641	5.75625	6.45451577313043
-0.200506	5.72049756530491	5.7608	6.45303778128679
-0.200961	5.71917222005431	5.76536	6.45138764689836
-0.201416	5.71779214043149	5.76991	6.44956877143378
-0.201871	5.71637447508441	5.77447	6.44758827598508
-0.202326	5.71493703093149	5.77902	6.44545770379876
-0.202781	5.71349785914295	5.78357	6.44319358692532
-0.203239	5.71207484658657	5.78812	6.44081784074793
-0.203693	5.7106853239466	5.79268	6.43835795559287
-0.20415	5.70934570091614	5.79723	6.43584696154598
-0.204608	5.70807113772311	5.80178	6.43332315090868
-0.205065	5.70687526084118	5.80633	6.4308295522523
-0.205524	5.70576992913045	5.81088	6.42841316049758
-0.205981	5.7047650549246	5.81543	6.42612393847028
-0.206438	5.7038684828028	5.81998	6.42401361646622
-0.206895	5.70308592701867	5.82454	6.42213432691481
-0.207352	5.7024209668566	5.82909	6.42053712062609
-0.207811	5.70187509758614	5.83364	6.41927041871596
-0.20827	5.70144783321695	5.83818	6.4183784595695
-0.208731	5.70113685594177	5.84273	6.41789980269371
-0.209189	5.70093820601202	5.84728	6.4178659507796
-0.209647	5.70084650483837	5.85183	6.41830014770246
-0.210107	5.70085520336968	5.85638	6.41921640372533
-0.210566	5.70095684729902	5.86092	6.42061879022628
-0.211023	5.70114335039926	5.86547	6.42250103540646
-0.211483	5.70140626731917	5.87001	6.42484644032189
-0.211942	5.70173705748359	5.87456	6.42762812192927
-0.212401	5.70212733233183	5.8791	6.43080957732879
-0.212861	5.70256907897727	5.88365	6.43434555162351
-0.21332	5.7030548544376	5.88819	6.438183181266
-0.21378	5.70357794581842	5.89274	6.44226337575233
-0.21424	5.70413249316747	5.89728	6.44652239322778
-0.214699	5.70471357308582	5.90182	6.45089356004548
-0.215159	5.7053172425206	5.90636	6.45530908053614
-0.215621	5.70594054341548	5.91091	6.45970188112873
-0.216082	5.70658147001836	5.91545	6.46400743242532
-0.216544	5.70723890161718	5.91999	6.46816549381228
-0.217007	5.70791250428414	5.92453	6.47212172765224
-0.217472	5.7086026058645	5.92907	6.4758291340332
-0.217934	5.70931004895951	5.93361	6.47924926244633
-0.218396	5.71003602704475	5.93815	6.48235316358395
-0.218861	5.71078190914692	5.94269	6.48512205259611
-0.219322	5.71154905868389	5.94723	6.48754766443343
-0.219785	5.71233865215228	5.95177	6.48963229204786
-0.220248	5.71315150331524	5.95631	6.49138850883908
-0.220711	5.71398789838466	5.96085	6.49283858736237
-0.221175	5.71484744739189	5.96539	6.49401363645639
-0.221639	5.7157289564881	5.96993	6.49495248811835
-0.222104	5.7166303253076	5.97446	6.4957003732178
-0.222568	5.71754847277847	5.979	6.49630743117056
-0.223033	5.71847929389949	5.98354	6.496827102791
-0.223496	5.71941764906057	5.98807	6.49731445764935
-0.223961	5.72035738651185	5.99261	6.49782450745865
-0.224428	5.72129139763515	5.99715	6.4984105554932
-0.224894	5.72221170378387	6.00169	6.49912262905823
-0.22536	5.72310957266947	6.00622	6.50000603788176
-0.225828	5.72397566160347	6.01076	6.50110009626825
-0.226295	5.72480018435634	6.0153	6.50243704118344
-0.226762	5.72557309795764	6.01983	6.50404117232148
-0.227228	5.726284305413	6.02436	6.50592823376954
-0.227695	5.72692387002616	6.0289	6.50810505022248
-0.228162	5.72748223676545	6.03343	6.51056942387629
-0.228628	5.72795045588938	6.03797	6.51331029121436
-0.229095	5.72832040384453	6.0425	6.51630813199214
-0.229564	5.72858499628665	6.04704	6.51953561595767
-0.23003	5.72873838797995	6.05157	6.52295846639533
-0.230497	5.72877615433795	6.0561	6.52653651365557
-0.230965	5.72869544952008	6.06063	6.53022490665341
-0.231434	5.72849513632396	6.06516	6.53397544608586
-0.231902	5.72817588363293	6.0697	6.5377379999968
-0.232371	5.72774022789246	6.07423	6.54146196040768
-0.232839	5.72719259597708	6.07875	6.54509769906566
-0.233308	5.7265392878324	6.08328	6.54859798089807
-0.233778	5.72578841838139	6.08781	6.55191929541043
-0.234249	5.72494981930863	6.09234	6.55502306889695
-0.234719	5.72403490242178	6.09687	6.55787672381088
-0.235188	5.72305648728424	6.1014	6.56045455584512
-0.235658	5.72202859667892	6.10593	6.56273840410596
-0.236128	5.7209662241818	6.11046	6.56471809516321
-0.236597	5.71988507869114	6.11499	6.5663916476888
-0.237071	5.71880131118495	6.11952	6.56776523082002
-0.237539	5.71773122928476	6.12404	6.56885287624904
-0.23801	5.71669100540778	6.12857	6.56967595124914
-0.238481	5.71569638440931	6.13309	6.57026240723775
-0.238954	5.71476239666018	6.13762	6.57064582581363
-0.239423	5.71390308246799	6.14215	6.57086429119099
-0.239895	5.71313123362355	6.14667	6.5709591242444
-0.240364	5.71245815761747	6.1512	6.57097351861943
-0.240837	5.71189346970595	6.15572	6.57095112323079
-0.241308	5.71144491749469	6.16024	6.57093461770283
-0.24178	5.71111824204928	6.16477	6.57096432775108
-0.242253	5.71091707873475	6.16929	6.57107692612175
-0.242725	5.71084290005754	6.17381	6.57130426158771
-0.243197	5.71089500176127	6.17834	6.57167235384403
-0.24367	5.71107053235527	6.18286	6.57220058623659
-0.244141	5.71136456517882	6.18738	6.57290112142223
-0.244614	5.71177021106935	6.1919	6.57377855763284
-0.245087	5.71227876875172	6.19643	6.57482983550455
-0.245561	5.71287990922898	6.20095	6.57604439768908
-0.246037	5.71356188975735	6.20547	6.57740459587688
-0.246512	5.71431179243853	6.20999	6.5788863325628
-0.246986	5.71511578206596	6.21451	6.58045991796676
-0.24746	5.71595937761198	6.21902	6.58209111606451
-0.247933	5.71682773163104	6.22354	6.58374234778066
-0.248407	5.71770591186854	6.22806	6.58537401417744
-0.248883	5.71857917949225	6.23258	6.58694589811602
-0.249359	5.71943325859137	6.23709	6.5884185995892
-0.249834	5.72025459190526	6.24161	6.58975495796716
-0.25031	5.72103057813796	6.24613	6.59092141399103
-0.250783	5.72174978667596	6.25064	6.59188926567376
-0.251258	5.72240214604421	6.25516	6.592635775418
-0.251732	5.72297910300066	6.25967	6.5931450906122
-0.252208	5.7234737497733	6.26418	6.59340894655921
-0.252685	5.72388091758006	6.2687	6.59342712853555
-0.25316	5.72419723523414	6.27321	6.59320767867053
-0.253636	5.72442115232155	6.27772	6.59276684269338
-0.254113	5.72455292713794	6.28224	6.59212876091839
-0.254589	5.72459458028239	6.28675	6.59132491663892
-0.255066	5.72454981551486	6.29127	6.59039336296875
-0.255542	5.72442391017793	6.29578	6.58937775579289
-0.256016	5.72422357814015	6.30029	6.58832622568375
-0.256492	5.72395680881334	6.3048	6.58729012533697
-0.256969	5.72363268629924	6.30931	6.58632269132539
-0.257445	5.72326119310487	6.31382	6.58547765987834
-0.257922	5.72285300310423	6.31833	6.5848078761283
-0.258399	5.72241926849984	6.32284	6.58436393499684
-0.258877	5.72197140544608	6.32735	6.5841928897705
-0.259354	5.72152088274286	6.33186	6.58433706156233
-0.259832	5.72107901761625	6.33637	6.58483297934976
-0.26031	5.72065678210295	6.34088	6.58571047618031
-0.260789	5.72026462298982	6.34539	6.58699196249124
-0.261268	5.7199122976707	6.3499	6.58869189235714
-0.261746	5.71960872771136	6.35441	6.59081643295227
-0.262225	5.71936187139187	6.35891	6.59336334172717
-0.262702	5.71917861604547	6.36342	6.59632204992977
-0.26318	5.71906469064316	6.36793	6.59967394536765
-0.26366	5.71902459877868	6.37243	6.60339284194057
-0.264139	5.71906157197812	6.37694	6.60744561869837
-0.264618	5.71917754307245	6.38145	6.61179300719025
-0.265097	5.71937313921221	6.38595	6.61639050280669
-0.265577	5.71964769395572	6.39046	6.62118937374262
-0.266055	5.71999927771726	6.39497	6.62613774012815
-0.266534	5.7204247457174	6.39947	6.63118169570981
-0.267016	5.72091980243988	6.40397	6.63626644510012
-0.267497	5.7214790814743	6.40848	6.64133743089581
-0.267975	5.72209623952094	6.41298	6.64634142673437
-0.268454	5.72276406325663	6.41748	6.65122757446859
-0.268935	5.7234745877069	6.42199	6.65594834596721
-0.269415	5.72421922473079	6.42649	6.66046041250817
-0.269894	5.72498890018639	6.43099	6.66472540726264
-0.270375	5.72577419828792	6.43549	6.66871056894131
-0.270856	5.7265655115731	6.44	6.67238925727348
-0.271338	5.7273531947595	6.4445	6.67574133360306
-0.27182	5.72812772057796	6.449	6.67875340249805
-0.272301	5.72887983543744	6.4535	6.68141891285959
-0.272784	5.72960071251889	6.458	6.68373811955215
-0.273265	5.73028209964371	6.4625	6.68571790902411
-0.273746	5.7309164590504	6.467	6.68737149471515
-0.274229	5.73149709607522	6.4715	6.68871799023101
-0.274712	5.7320182736995	6.476	6.68978187029261
-0.275193	5.73247531001872	6.4805	6.69059233133667
[truncated: 23,194 more rows]
