# Supplementary material for: Double dome structure of the Bose–Einstein condensation in diluted S = 3/2 quantum magnets
Source: Nat Commun. 2023 Mar 10;14:1260. doi: 10.1038/s41467-023-36725-4 (PMC10006222; doi:10.1038/s41467-023-36725-4)
Supplement: Supplementary file 5 — Source Data [file 41467_2023_36725_MOESM5_ESM.zip › data/figS4_b.txt]

Hc2 (x = 0.375, pulse)	T (x = 0.375, pulse)
19.2	0.65
Hc3 (x = 0.375, pulse)	T (x = 0.375, pulse)
24.1	0.65
Hc1 (x = 0.25, pulse)	T (x = 0.25, pulse)
10.54	1.36
10.21	1.49
9.71	1.66
9.25	1.77
8.81	1.91
8.05	2.07
7.61	2.16
6.28	2.42
Hc2 (x = 0.25, pulse)	T (x = 0.25, pulse)
16.62	1.36
16.83	1.49
17.35	1.66
17.65	1.77
18.16	1.91
Hc3 (x = 0.25, pulse)	T (x = 0.25, pulse)
27.59	1.36
27.14	1.49
26.01	1.66
25.7	1.77
25.15	1.91
Hc1 (x = 0.25, static field)	T (x = 0.25, static field)
1	2.9
2	2.9
3	2.86
4	2.78
5	2.66
6	2.54
7	2.39
8	2.2
9	1.98
10	1.75
11	1.49
11.5	1.35
12	1.22
12.5	1.1
13	1
13.5	0.95
14	0.97
Hc (x = 0.0, extracted from Fig. 4 in Ref.1)	T (x = 0.0, extracted from Fig. 4 in Ref.1)
37.1610864801508	-0.037914691943128
37.1049278907405	0.480252764612954
36.6618763695663	1.01105845181674
35.8339703409265	1.68088467614534
35.1297966671763	2.02211690363349
34.2982214748	2.46445497630332
32.6959180553432	3.1216429699842	Ref.1 : J. Kim et al. Nature Communications 5, 4419 (2014)
31.8625082810987	3.45023696682464
28.9721245477246	4.24644549763033
26.7226214136472	4.77725118483412
23.5680578912501	5.19431279620853
20.9916934209856	5.45971563981043
17.1254140549355	5.75039494470774
14.2266727819396	6.02843601895735
12.2297304183866	6.21800947867299
9.6531621056923	6.47077409162717
6.23727258828925	6.68562401263823
3.65683126942873	6.69826224328594
